# Supplementary material for: Iron Deficiency: Global Trends and Projections from 1990 to 2050
Source: Nutrients. 2024 Oct 10;16(20):3434. doi: 10.3390/nu16203434 (PMC11510637; doi:10.3390/nu16203434)
Supplement: Supplementary file 1 [file nutrients-16-03434-s001.zip]

Archive with 10 entries (10 files):
- nutrients-3241132-supplementary files.pdf
- Table S1.xlsx
- Table S2.xlsx
- Table S3.xlsx
- Table S4.xlsx
- Table S5.xlsx
- Table S6.xlsx
- Table S7.xlsx
- Vedio S1.mp4
- Vedio S2.mp4
