# Supplementary material for: Iron Deficiency: Global Trends and Projections from 1990 to 2050
Source: Nutrients. 2024 Oct 10;16(20):3434. doi: 10.3390/nu16203434 (PMC11510637; doi:10.3390/nu16203434)
Supplement: Supplementary file 1 [file nutrients-16-03434-s001.zip › Table S1.xlsx]

## Sheet: Sheet 1
Table S1. All Ages Prevalent Cases, DALYs, Prevalence Rate, and DALYs Rate by Nation/Region, Year, and Sex. Abbreviations: DALYs, disability-adjusted life years; SDI, Socio-Demographic Index; UI, uncertainty interval.
Location	Year	Prevalent Case (95% UI)			DALYs (95% UI)			Prevalence Rate (95% UI) (per 100,000)			DALYs Rate (95% UI) (per 100,000)
		Male	Female	Both	Male	Female	Both	Male	Female	Both	Male	Female	Both
Nation
Afghanistan	1990	806,916 (707,554 to 929,584)	1,011,714 (902,592 to 1,145,005)	1,818,630 (1,661,855 to 1,989,564)	26,086 (16,273 to 39,309)	29,336 (17,807 to 43,075)	55,422 (35,102 to 80,406)	16,641 (14,592 to 19,171)	19,859 (17,717 to 22,475)	18,290 (16,713 to 20,009)	538 (336 to 811)	576 (350 to 846)	557 (353 to 809)
	1991	807,963 (713,394 to 926,841)	1,014,820 (902,959 to 1,144,279)	1,822,783 (1,667,418 to 1,994,952)	26,164 (16,426 to 39,490)	29,497 (17,981 to 43,546)	55,661 (35,373 to 80,435)	16,722 (14,765 to 19,183)	19,954 (17,754 to 22,499)	18,380 (16,813 to 20,116)	542 (340 to 817)	580 (354 to 856)	561 (357 to 811)
	1992	849,135 (750,874 to 971,963)	1,062,217 (948,102 to 1,193,164)	1,911,352 (1,753,144 to 2,093,565)	27,540 (17,504 to 41,367)	31,012 (18,979 to 46,228)	58,552 (37,302 to 84,675)	16,787 (14,844 to 19,215)	20,075 (17,919 to 22,550)	18,468 (16,939 to 20,229)	544 (346 to 818)	586 (359 to 874)	566 (360 to 818)
	1993	946,477 (835,489 to 1,085,464)	1,170,708 (1,053,132 to 1,310,935)	2,117,185 (1,944,217 to 2,319,889)	30,682 (19,413 to 45,868)	34,377 (21,168 to 51,108)	65,058 (41,396 to 94,536)	16,822 (14,850 to 19,293)	20,223 (18,192 to 22,646)	18,547 (17,032 to 20,323)	545 (345 to 815)	594 (366 to 883)	570 (363 to 828)
	1994	1,053,034 (928,539 to 1,214,359)	1,288,123 (1,162,979 to 1,438,897)	2,341,157 (2,153,416 to 2,570,350)	34,151 (21,856 to 50,916)	38,074 (23,509 to 55,708)	72,225 (45,743 to 103,857)	16,817 (14,829 to 19,394)	20,330 (18,355 to 22,709)	18,584 (17,094 to 20,403)	545 (349 to 813)	601 (371 to 879)	573 (363 to 824)
	1995	1,131,323 (994,984 to 1,300,545)	1,375,283 (1,239,654 to 1,537,129)	2,506,606 (2,297,125 to 2,771,475)	36,761 (23,280 to 55,081)	40,866 (25,467 to 60,001)	77,627 (49,048 to 110,698)	16,781 (14,758 to 19,291)	20,367 (18,359 to 22,764)	18,575 (17,023 to 20,538)	545 (345 to 817)	605 (377 to 889)	575 (363 to 820)
	1996	1,182,650 (1,040,238 to 1,365,780)	1,432,509 (1,292,104 to 1,599,724)	2,615,158 (2,395,188 to 2,893,219)	38,576 (24,245 to 57,662)	42,784 (27,167 to 62,375)	81,360 (51,436 to 115,964)	16,729 (14,714 to 19,319)	20,330 (18,337 to 22,703)	18,526 (16,968 to 20,496)	546 (343 to 816)	607 (386 to 885)	576 (364 to 822)
	1997	1,220,746 (1,070,081 to 1,411,241)	1,474,708 (1,333,456 to 1,643,227)	2,695,454 (2,478,509 to 2,965,278)	39,913 (24,994 to 59,614)	44,320 (28,018 to 64,935)	84,233 (53,410 to 120,255)	16,649 (14,595 to 19,248)	20,227 (18,290 to 22,538)	18,433 (16,950 to 20,278)	544 (341 to 813)	608 (384 to 891)	576 (365 to 822)
	1998	1,256,024 (1,097,416 to 1,453,168)	1,513,130 (1,366,132 to 1,692,151)	2,769,154 (2,539,090 to 3,001,566)	41,167 (25,388 to 61,849)	45,728 (29,218 to 67,201)	86,895 (55,116 to 124,896)	16,545 (14,455 to 19,142)	20,082 (18,131 to 22,458)	18,307 (16,786 to 19,843)	542 (334 to 815)	607 (388 to 892)	574 (364 to 826)
	1999	1,290,810 (1,128,289 to 1,487,499)	1,549,889 (1,397,196 to 1,724,542)	2,840,700 (2,599,959 to 3,080,686)	42,356 (26,353 to 63,666)	47,007 (29,948 to 69,007)	89,362 (56,540 to 127,965)	16,426 (14,358 to 18,929)	19,910 (17,948 to 22,153)	18,160 (16,621 to 19,694)	539 (335 to 810)	604 (385 to 886)	571 (361 to 818)
	2000	1,303,734 (1,131,030 to 1,502,880)	1,563,573 (1,410,090 to 1,742,024)	2,867,308 (2,612,013 to 3,127,504)	42,796 (26,245 to 64,468)	47,572 (30,257 to 69,993)	90,368 (57,630 to 129,605)	16,299 (14,140 to 18,789)	19,700 (17,766 to 21,948)	17,993 (16,391 to 19,626)	535 (328 to 806)	599 (381 to 882)	567 (362 to 813)
	2001	1,286,149 (1,112,909 to 1,488,609)	1,549,788 (1,394,014 to 1,725,072)	2,835,937 (2,584,797 to 3,098,359)	42,103 (26,135 to 62,320)	47,218 (30,087 to 69,471)	89,321 (56,923 to 127,447)	16,102 (13,933 to 18,637)	19,442 (17,488 to 21,641)	17,771 (16,197 to 19,415)	527 (327 to 780)	592 (377 to 872)	560 (357 to 799)
	2002	1,301,514 (1,121,885 to 1,515,874)	1,571,911 (1,417,147 to 1,752,772)	2,873,425 (2,612,111 to 3,145,125)	42,200 (26,260 to 62,767)	47,872 (30,431 to 70,910)	90,072 (58,121 to 127,842)	15,806 (13,624 to 18,409)	19,166 (17,279 to 21,371)	17,482 (15,893 to 19,135)	512 (319 to 762)	584 (371 to 865)	548 (354 to 778)
	2003	1,365,133 (1,176,634 to 1,594,158)	1,644,874 (1,485,199 to 1,832,933)	3,010,007 (2,737,297 to 3,288,634)	43,622 (27,079 to 65,647)	50,070 (32,154 to 74,353)	93,692 (61,105 to 133,549)	15,464 (13,329 to 18,058)	18,905 (17,070 to 21,066)	17,172 (15,616 to 18,762)	494 (307 to 744)	575 (370 to 855)	535 (349 to 762)
	2004	1,411,229 (1,214,749 to 1,655,197)	1,703,383 (1,531,210 to 1,896,990)	3,114,612 (2,835,103 to 3,409,346)	44,404 (27,149 to 67,126)	51,705 (32,956 to 76,260)	96,109 (62,629 to 137,981)	15,105 (13,002 to 17,716)	18,636 (16,753 to 20,755)	16,851 (15,339 to 18,446)	475 (291 to 718)	566 (361 to 834)	520 (339 to 747)
	2005	1,427,833 (1,224,858 to 1,670,281)	1,734,526 (1,558,990 to 1,934,647)	3,162,358 (2,867,465 to 3,456,609)	44,185 (27,353 to 66,989)	52,461 (33,313 to 78,130)	96,646 (63,155 to 140,291)	14,761 (12,662 to 17,267)	18,375 (16,515 to 20,495)	16,546 (15,003 to 18,085)	457 (283 to 693)	556 (353 to 828)	506 (330 to 734)
	2006	1,447,685 (1,243,171 to 1,692,814)	1,770,553 (1,601,814 to 1,968,821)	3,218,238 (2,923,846 to 3,510,643)	43,997 (26,812 to 65,705)	53,394 (34,234 to 78,678)	97,391 (63,509 to 141,195)	14,426 (12,388 to 16,869)	18,131 (16,403 to 20,161)	16,253 (14,766 to 17,730)	438 (267 to 655)	547 (351 to 806)	492 (321 to 713)
	2007	1,450,768 (1,245,951 to 1,710,035)	1,792,982 (1,627,591 to 1,991,123)	3,243,750 (2,955,204 to 3,541,242)	43,133 (26,752 to 64,679)	53,805 (34,520 to 79,361)	96,938 (63,055 to 137,574)	14,063 (12,078 to 16,577)	17,874 (16,225 to 19,849)	15,942 (14,524 to 17,404)	418 (259 to 627)	536 (344 to 791)	476 (310 to 676)
	2008	1,436,537 (1,235,420 to 1,691,946)	1,799,888 (1,629,482 to 1,995,693)	3,236,426 (2,956,059 to 3,540,290)	41,639 (25,805 to 62,221)	53,706 (34,266 to 79,395)	95,345 (62,025 to 135,870)	13,695 (11,778 to 16,130)	17,617 (15,949 to 19,534)	15,630 (14,276 to 17,098)	397 (246 to 593)	526 (335 to 777)	460 (300 to 656)
	2009	1,440,201 (1,235,287 to 1,695,145)	1,825,025 (1,645,928 to 2,023,883)	3,265,227 (2,990,750 to 3,570,057)	40,770 (24,922 to 60,720)	54,146 (34,505 to 79,911)	94,916 (61,163 to 136,141)	13,360 (11,459 to 15,725)	17,397 (15,690 to 19,293)	15,351 (14,061 to 16,785)	378 (231 to 563)	516 (329 to 762)	446 (288 to 640)
	2010	1,456,153 (1,248,084 to 1,700,967)	1,862,281 (1,678,377 to 2,066,585)	3,318,434 (3,047,391 to 3,633,371)	40,428 (24,514 to 60,151)	54,974 (34,908 to 80,884)	95,402 (61,500 to 137,005)	13,085 (11,215 to 15,285)	17,228 (15,527 to 19,118)	15,127 (13,891 to 16,562)	363 (220 to 541)	509 (323 to 748)	435 (280 to 625)
	2011	1,476,706 (1,270,251 to 1,703,108)	1,903,670 (1,719,789 to 2,113,872)	3,380,376 (3,106,120 to 3,697,190)	40,366 (24,523 to 60,197)	55,920 (35,496 to 82,334)	96,286 (61,574 to 137,928)	12,849 (11,053 to 14,819)	17,085 (15,434 to 18,971)	14,934 (13,722 to 16,334)	351 (213 to 524)	502 (319 to 739)	425 (272 to 609)
	2012	1,508,569 (1,307,725 to 1,741,844)	1,956,673 (1,765,788 to 2,167,386)	3,465,242 (3,185,967 to 3,791,098)	40,695 (24,781 to 60,632)	57,252 (36,685 to 83,986)	97,948 (62,408 to 140,462)	12,628 (10,947 to 14,581)	16,948 (15,295 to 18,773)	14,751 (13,563 to 16,139)	341 (207 to 508)	496 (318 to 727)	417 (266 to 598)
	2013	1,540,824 (1,342,909 to 1,780,588)	2,010,772 (1,820,479 to 2,223,247)	3,551,596 (3,270,603 to 3,882,196)	41,083 (24,810 to 61,006)	58,470 (37,446 to 86,671)	99,553 (63,257 to 143,850)	12,423 (10,827 to 14,356)	16,822 (15,230 to 18,600)	14,582 (13,428 to 15,939)	331 (200 to 492)	489 (313 to 725)	409 (260 to 591)
	2014	1,571,914 (1,369,060 to 1,824,680)	2,065,174 (1,864,163 to 2,276,797)	3,637,088 (3,346,761 to 3,971,754)	41,451 (25,204 to 62,037)	59,779 (38,069 to 88,861)	101,230 (64,143 to 147,855)	12,230 (10,651 to 14,196)	16,709 (15,083 to 18,421)	14,426 (13,274 to 15,753)	322 (196 to 483)	484 (308 to 719)	402 (254 to 586)
	2015	1,603,008 (1,389,316 to 1,854,555)	2,121,034 (1,902,541 to 2,339,220)	3,724,042 (3,418,967 to 4,058,063)	41,757 (25,126 to 63,029)	61,135 (39,026 to 90,987)	102,892 (64,709 to 151,101)	12,051 (10,444 to 13,942)	16,610 (14,899 to 18,318)	14,284 (13,113 to 15,565)	314 (189 to 474)	479 (306 to 713)	395 (248 to 580)
	2016	1,626,367 (1,410,573 to 1,883,940)	2,169,868 (1,947,726 to 2,382,583)	3,796,235 (3,488,551 to 4,143,756)	41,930 (25,231 to 63,362)	62,347 (39,644 to 92,885)	104,277 (66,463 to 153,427)	11,883 (10,306 to 13,765)	16,519 (14,828 to 18,138)	14,153 (13,006 to 15,449)	306 (184 to 463)	475 (302 to 707)	389 (248 to 572)
	2017	1,648,550 (1,430,459 to 1,909,969)	2,218,278 (1,994,507 to 2,432,834)	3,866,828 (3,551,305 to 4,218,993)	42,051 (25,337 to 64,045)	63,618 (40,515 to 94,727)	105,668 (66,985 to 156,145)	11,722 (10,171 to 13,580)	16,433 (14,775 to 18,022)	14,029 (12,884 to 15,307)	299 (180 to 455)	471 (300 to 702)	383 (243 to 567)
	2018	1,675,875 (1,452,666 to 1,936,823)	2,273,852 (2,048,658 to 2,495,330)	3,949,727 (3,618,457 to 4,299,354)	42,309 (25,221 to 64,486)	65,096 (41,131 to 97,587)	107,404 (68,293 to 159,412)	11,566 (10,026 to 13,367)	16,358 (14,738 to 17,952)	13,913 (12,746 to 15,144)	292 (174 to 445)	468 (296 to 702)	378 (241 to 562)
	2019	1,705,236 (1,467,230 to 1,980,019)	2,333,983 (2,096,116 to 2,570,210)	4,039,218 (3,694,322 to 4,400,107)	42,575 (25,632 to 64,714)	66,658 (41,529 to 100,619)	109,234 (69,303 to 162,607)	11,409 (9,817 to 13,247)	16,289 (14,629 to 17,937)	13,797 (12,619 to 15,030)	285 (171 to 433)	465 (290 to 702)	373 (237 to 555)
	2020	1,733,807 (1,490,110 to 2,025,333)	2,396,417 (2,150,048 to 2,668,757)	4,130,224 (3,762,147 to 4,515,550)	42,810 (25,418 to 66,004)	68,276 (42,318 to 102,563)	111,086 (69,474 to 164,964)	11,228 (9,650 to 13,116)	16,207 (14,541 to 18,049)	13,664 (12,446 to 14,938)	277 (165 to 427)	462 (286 to 694)	367 (230 to 546)
	2021	1,747,488 (1,501,578 to 2,061,282)	2,435,218 (2,179,062 to 2,709,132)	4,182,706 (3,812,993 to 4,571,011)	42,620 (25,446 to 65,752)	69,080 (42,461 to 103,319)	111,700 (70,810 to 164,019)	10,951 (9,410 to 12,918)	15,953 (14,275 to 17,747)	13,397 (12,212 to 14,640)	267 (159 to 412)	453 (278 to 677)	358 (227 to 525)
	2022	2,004,670 (1,940,452 to 2,070,609)	2,799,050 (2,731,509 to 2,880,221)	4,803,720 (4,697,215 to 4,924,814)	51,784 (50,421 to 53,871)	84,016 (81,456 to 86,255)	135,800 (132,962 to 139,444)	10,131 (9,806 to 10,464)	14,804 (14,447 to 15,233)	12,414 (12,139 to 12,727)	262 (255 to 272)	444 (431 to 456)	351 (344 to 360)
	2023	2,066,831 (2,001,199 to 2,136,625)	2,886,620 (2,810,498 to 2,971,575)	4,953,451 (4,839,103 to 5,080,756)	53,294 (51,943 to 55,717)	86,963 (84,153 to 89,327)	140,257 (137,034 to 144,324)	10,102 (9,781 to 10,443)	14,777 (14,388 to 15,212)	12,386 (12,100 to 12,704)	260 (254 to 272)	445 (431 to 457)	351 (343 to 361)
	2024	2,131,709 (2,061,645 to 2,206,605)	2,976,505 (2,891,227 to 3,064,644)	5,108,214 (4,985,559 to 5,238,437)	54,883 (53,499 to 57,570)	89,931 (86,859 to 92,328)	144,815 (141,282 to 149,133)	10,080 (9,749 to 10,434)	14,752 (14,329 to 15,189)	12,361 (12,064 to 12,676)	260 (253 to 272)	446 (430 to 458)	350 (342 to 361)
	2025	2,190,324 (2,114,591 to 2,269,914)	3,059,486 (2,971,558 to 3,155,645)	5,249,809 (5,112,938 to 5,396,250)	56,329 (54,806 to 59,248)	92,821 (89,549 to 95,399)	149,151 (145,284 to 153,892)	10,022 (9,675 to 10,386)	14,683 (14,261 to 15,144)	12,297 (11,976 to 12,640)	258 (251 to 271)	445 (430 to 458)	349 (340 to 360)
	2026	2,229,735 (2,159,487 to 2,313,753)	3,136,798 (3,040,942 to 3,237,156)	5,366,533 (5,234,193 to 5,523,822)	57,620 (55,960 to 60,821)	95,524 (91,923 to 98,297)	153,144 (149,117 to 158,459)	9,873 (9,562 to 10,245)	14,576 (14,131 to 15,043)	12,168 (11,868 to 12,524)	255 (248 to 269)	444 (427 to 457)	347 (338 to 359)
	2027	2,294,956 (2,218,962 to 2,382,832)	3,225,652 (3,116,304 to 3,331,261)	5,520,607 (5,367,516 to 5,677,471)	59,343 (57,508 to 62,736)	98,328 (94,330 to 101,362)	157,670 (152,891 to 163,456)	9,836 (9,511 to 10,213)	14,518 (14,026 to 14,993)	12,120 (11,784 to 12,464)	254 (246 to 269)	443 (425 to 456)	346 (336 to 359)
	2028	2,364,319 (2,286,852 to 2,456,405)	3,320,530 (3,212,946 to 3,430,971)	5,684,849 (5,532,165 to 5,853,619)	61,303 (59,396 to 64,845)	101,014 (97,169 to 104,481)	162,317 (157,540 to 168,733)	9,813 (9,492 to 10,196)	14,481 (14,012 to 14,962)	12,089 (11,765 to 12,448)	254 (247 to 269)	441 (424 to 456)	345 (335 to 359)
	2029	2,433,277 (2,354,666 to 2,527,591)	3,416,617 (3,293,061 to 3,528,505)	5,849,894 (5,680,269 to 6,026,419)	63,172 (61,221 to 66,809)	104,092 (100,052 to 107,839)	167,264 (162,344 to 174,122)	9,784 (9,468 to 10,163)	14,442 (13,919 to 14,915)	12,055 (11,705 to 12,418)	254 (246 to 269)	440 (423 to 456)	345 (335 to 359)
	2030	2,503,306 (2,419,499 to 2,602,087)	3,513,508 (3,383,674 to 3,632,244)	6,016,814 (5,840,480 to 6,201,285)	65,009 (63,011 to 68,952)	107,203 (102,746 to 111,092)	172,211 (166,765 to 179,304)	9,753 (9,427 to 10,138)	14,397 (13,865 to 14,884)	12,017 (11,664 to 12,385)	253 (246 to 269)	439 (421 to 455)	344 (333 to 358)
	2031	2,572,247 (2,481,858 to 2,676,652)	3,609,632 (3,466,255 to 3,736,168)	6,181,879 (5,989,978 to 6,375,302)	66,930 (64,808 to 70,998)	110,382 (105,666 to 114,441)	177,312 (171,645 to 184,627)	9,714 (9,372 to 10,108)	14,342 (13,773 to 14,845)	11,969 (11,598 to 12,344)	253 (245 to 268)	439 (420 to 455)	343 (332 to 357)
	2032	2,635,235 (2,545,913 to 2,743,339)	3,701,268 (3,552,066 to 3,837,809)	6,336,503 (6,138,243 to 6,539,341)	68,825 (66,661 to 73,009)	113,367 (108,717 to 117,552)	182,192 (176,239 to 190,054)	9,650 (9,323 to 10,045)	14,266 (13,691 to 14,792)	11,899 (11,526 to 12,280)	252 (244 to 267)	437 (419 to 453)	342 (331 to 357)
	2033	2,699,363 (2,609,125 to 2,815,339)	3,804,966 (3,650,152 to 3,949,167)	6,504,329 (6,302,330 to 6,716,619)	70,662 (68,317 to 74,936)	116,544 (111,700 to 120,924)	187,206 (181,126 to 195,390)	9,590 (9,270 to 10,002)	14,235 (13,655 to 14,774)	11,853 (11,484 to 12,239)	251 (243 to 266)	436 (418 to 452)	341 (330 to 356)
	2034	2,771,392 (2,675,266 to 2,889,330)	3,910,343 (3,752,652 to 4,058,515)	6,681,735 (6,469,284 to 6,905,512)	72,631 (70,184 to 77,082)	119,775 (114,807 to 124,307)	192,407 (186,111 to 200,937)	9,559 (9,228 to 9,966)	14,207 (13,634 to 14,746)	11,823 (11,447 to 12,219)	251 (242 to 266)	435 (417 to 452)	340 (329 to 356)
	2035	2,844,718 (2,751,271 to 2,966,074)	4,023,784 (3,854,138 to 4,183,907)	6,868,502 (6,648,579 to 7,102,788)	74,690 (72,236 to 79,248)	123,024 (117,790 to 127,602)	197,714 (191,055 to 206,638)	9,532 (9,219 to 9,938)	14,206 (13,607 to 14,771)	11,808 (11,430 to 12,211)	250 (242 to 266)	434 (416 to 450)	340 (328 to 355)
	2036	2,915,302 (2,815,748 to 3,046,088)	4,138,970 (3,953,566 to 4,299,127)	7,054,272 (6,822,025 to 7,297,322)	76,639 (74,056 to 81,425)	126,261 (120,651 to 131,017)	202,900 (195,793 to 212,117)	9,495 (9,171 to 9,921)	14,208 (13,572 to 14,758)	11,790 (11,402 to 12,196)	250 (241 to 265)	433 (414 to 450)	339 (327 to 355)
	2037	2,995,835 (2,891,648 to 3,129,105)	4,240,833 (4,053,043 to 4,409,989)	7,236,668 (6,986,534 to 7,482,594)	78,669 (75,996 to 83,654)	129,474 (123,543 to 134,546)	208,143 (200,880 to 217,622)	9,490 (9,160 to 9,912)	14,164 (13,537 to 14,729)	11,765 (11,359 to 12,165)	249 (241 to 265)	432 (413 to 449)	338 (327 to 354)
	2038	3,067,531 (2,963,637 to 3,208,558)	4,346,946 (4,143,923 to 4,526,495)	7,414,477 (7,157,502 to 7,672,854)	80,711 (77,811 to 85,963)	132,476 (126,534 to 137,901)	213,187 (205,483 to 223,197)	9,457 (9,137 to 9,892)	14,133 (13,473 to 14,717)	11,733 (11,326 to 12,142)	249 (240 to 265)	431 (411 to 448)	337 (325 to 353)
	2039	3,138,052 (3,031,121 to 3,283,425)	4,457,915 (4,252,807 to 4,646,623)	7,595,968 (7,334,898 to 7,860,533)	82,758 (79,765 to 88,177)	135,677 (129,560 to 141,197)	218,435 (210,637 to 228,801)	9,421 (9,100 to 9,858)	14,119 (13,469 to 14,716)	11,707 (11,305 to 12,115)	248 (239 to 265)	430 (410 to 447)	337 (325 to 353)
	2040	3,217,654 (3,104,620 to 3,366,741)	4,566,915 (4,359,066 to 4,762,054)	7,784,569 (7,523,910 to 8,053,806)	84,982 (81,916 to 90,554)	138,970 (132,707 to 144,642)	223,951 (215,670 to 234,683)	9,412 (9,081 to 9,848)	14,094 (13,453 to 14,697)	11,690 (11,299 to 12,094)	249 (240 to 265)	429 (410 to 446)	336 (324 to 352)
	2041	3,296,697 (3,182,962 to 3,451,482)	4,676,012 (4,459,391 to 4,875,127)	7,972,709 (7,694,908 to 8,247,859)	87,136 (83,970 to 92,753)	142,278 (135,796 to 148,085)	229,414 (220,722 to 240,360)	9,398 (9,073 to 9,839)	14,067 (13,415 to 14,666)	11,669 (11,263 to 12,072)	248 (239 to 264)	428 (409 to 445)	336 (323 to 352)
	2042	3,372,192 (3,247,991 to 3,532,786)	4,775,210 (4,545,173 to 4,977,170)	8,147,403 (7,866,772 to 8,424,796)	89,266 (86,093 to 95,037)	145,587 (138,927 to 151,601)	234,853 (225,959 to 245,904)	9,374 (9,028 to 9,820)	14,010 (13,335 to 14,603)	11,629 (11,229 to 12,025)	248 (239 to 264)	427 (408 to 445)	335 (323 to 351)
	2043	3,446,821 (3,315,939 to 3,611,063)	4,881,373 (4,636,321 to 5,097,857)	8,328,194 (8,019,906 to 8,621,418)	91,314 (88,035 to 97,428)	148,908 (141,736 to 155,163)	240,222 (230,795 to 251,707)	9,349 (8,994 to 9,794)	13,977 (13,275 to 14,596)	11,600 (11,171 to 12,008)	248 (239 to 264)	426 (406 to 444)	335 (321 to 351)
	2044	3,515,460 (3,382,160 to 3,690,073)	4,994,425 (4,739,703 to 5,221,433)	8,509,885 (8,192,238 to 8,832,003)	93,328 (89,903 to 99,665)	151,958 (144,490 to 158,537)	245,286 (235,446 to 257,233)	9,309 (8,956 to 9,771)	13,963 (13,251 to 14,598)	11,573 (11,141 to 12,011)	247 (238 to 264)	425 (404 to 443)	334 (320 to 350)
	2045	3,594,590 (3,458,318 to 3,773,415)	5,110,994 (4,853,094 to 5,343,396)	8,705,584 (8,372,832 to 9,034,422)	95,530 (91,906 to 102,011)	155,265 (147,669 to 162,015)	250,795 (240,761 to 262,959)	9,297 (8,945 to 9,760)	13,960 (13,255 to 14,594)	11,565 (11,123 to 12,002)	247 (238 to 264)	424 (403 to 443)	333 (320 to 349)
	2046	3,667,929 (3,531,364 to 3,852,435)	5,219,481 (4,957,401 to 5,458,576)	8,887,410 (8,550,481 to 9,229,030)	97,576 (93,856 to 104,241)	158,579 (150,774 to 165,498)	256,155 (245,837 to 268,743)	9,273 (8,928 to 9,739)	13,935 (13,236 to 14,574)	11,541 (11,103 to 11,984)	247 (237 to 264)	423 (403 to 442)	333 (319 to 349)
	2047	3,734,283 (3,595,098 to 3,921,973)	5,328,940 (5,056,428 to 5,573,845)	9,063,223 (8,716,866 to 9,410,244)	99,527 (95,661 to 106,221)	161,879 (153,755 to 168,895)	261,406 (250,834 to 274,273)	9,233 (8,889 to 9,697)	13,916 (13,205 to 14,556)	11,511 (11,071 to 11,952)	246 (237 to 263)	423 (402 to 441)	332 (319 to 348)
	2048	3,807,758 (3,656,988 to 4,000,904)	5,428,805 (5,134,456 to 5,679,911)	9,236,563 (8,872,899 to 9,596,634)	101,555 (97,553 to 108,405)	165,138 (156,823 to 172,277)	266,693 (255,480 to 279,849)	9,214 (8,849 to 9,681)	13,875 (13,122 to 14,516)	11,480 (11,028 to 11,928)	246 (236 to 262)	422 (401 to 440)	331 (318 to 348)
	2049	3,883,395 (3,728,896 to 4,082,682)	5,540,994 (5,232,654 to 5,800,931)	9,424,389 (9,050,291 to 9,798,743)	103,599 (99,481 to 110,675)	168,164 (159,422 to 175,723)	271,762 (260,092 to 285,426)	9,202 (8,836 to 9,674)	13,869 (13,097 to 14,520)	11,472 (11,016 to 11,927)	245 (236 to 262)	421 (399 to 440)	331 (317 to 347)
	2050	3,956,351 (3,789,959 to 4,158,886)	5,647,939 (5,331,373 to 5,915,563)	9,604,290 (9,206,748 to 9,989,096)	105,548 (101,262 to 112,793)	171,245 (162,339 to 179,032)	276,793 (264,866 to 290,712)	9,186 (8,800 to 9,657)	13,852 (13,076 to 14,509)	11,456 (10,981 to 11,915)	245 (235 to 262)	420 (398 to 439)	330 (316 to 347)
Albania	1990	336,373 (266,691 to 435,039)	395,124 (324,734 to 497,805)	731,497 (628,666 to 875,609)	5,771 (3,264 to 10,330)	6,838 (4,059 to 10,922)	12,609 (7,818 to 19,121)	19,773 (15,677 to 25,573)	24,633 (20,244 to 31,034)	22,132 (19,021 to 26,492)	339 (192 to 607)	426 (253 to 681)	381 (237 to 579)
	1991	333,353 (267,120 to 428,698)	393,687 (326,684 to 488,000)	727,040 (625,303 to 858,682)	5,665 (3,257 to 10,023)	6,830 (4,070 to 10,844)	12,495 (7,757 to 19,130)	19,530 (15,650 to 25,116)	24,344 (20,201 to 30,176)	21,872 (18,812 to 25,832)	332 (191 to 587)	422 (252 to 671)	376 (233 to 575)
	1992	327,882 (265,277 to 421,519)	390,273 (325,819 to 486,210)	718,155 (619,403 to 848,176)	5,510 (3,187 to 9,626)	6,785 (4,048 to 10,717)	12,294 (7,486 to 18,929)	19,209 (15,542 to 24,695)	23,995 (20,032 to 29,894)	21,544 (18,582 to 25,445)	323 (187 to 564)	417 (249 to 659)	369 (225 to 568)
	1993	320,448 (260,702 to 414,706)	385,240 (322,310 to 479,895)	705,688 (611,461 to 830,777)	5,318 (3,036 to 9,612)	6,717 (4,025 to 10,585)	12,036 (7,356 to 18,571)	18,822 (15,313 to 24,358)	23,597 (19,742 to 29,395)	21,159 (18,334 to 24,910)	312 (178 to 565)	411 (247 to 648)	361 (221 to 557)
	1994	311,481 (251,047 to 409,033)	378,878 (318,102 to 474,391)	690,358 (597,853 to 816,051)	5,096 (2,876 to 9,250)	6,628 (4,026 to 10,606)	11,724 (7,223 to 18,244)	18,382 (14,815 to 24,139)	23,162 (19,446 to 29,001)	20,730 (17,952 to 24,504)	301 (170 to 546)	405 (246 to 648)	352 (217 to 548)
	1995	301,375 (242,624 to 408,674)	371,442 (310,339 to 468,996)	672,817 (584,186 to 804,273)	4,854 (2,778 to 9,043)	6,520 (3,972 to 10,442)	11,374 (7,011 to 17,870)	17,903 (14,413 to 24,277)	22,703 (18,969 to 28,666)	20,269 (17,599 to 24,229)	288 (165 to 537)	399 (243 to 638)	343 (211 to 538)
	1996	288,889 (234,210 to 385,681)	362,009 (306,728 to 450,739)	650,897 (566,905 to 773,990)	4,561 (2,624 to 8,525)	6,377 (3,909 to 9,991)	10,937 (6,711 to 17,165)	17,306 (14,031 to 23,105)	22,162 (18,778 to 27,594)	19,708 (17,165 to 23,435)	273 (157 to 511)	390 (239 to 612)	331 (203 to 520)
	1997	273,462 (221,859 to 360,631)	350,103 (298,108 to 433,618)	623,565 (546,291 to 734,162)	4,209 (2,461 to 7,803)	6,181 (3,809 to 9,682)	10,390 (6,374 to 16,156)	16,560 (13,435 to 21,838)	21,516 (18,320 to 26,648)	19,019 (16,663 to 22,393)	255 (149 to 472)	380 (234 to 595)	317 (194 to 493)
	1998	257,389 (208,400 to 339,815)	337,409 (289,132 to 415,532)	594,798 (520,720 to 704,224)	3,847 (2,238 to 7,024)	5,972 (3,671 to 9,365)	9,819 (6,036 to 15,324)	15,749 (12,751 to 20,792)	20,827 (17,847 to 25,649)	18,277 (16,001 to 21,639)	235 (137 to 430)	369 (227 to 578)	302 (185 to 471)
	1999	242,078 (195,516 to 325,828)	324,856 (279,370 to 404,412)	566,934 (496,743 to 678,734)	3,518 (2,041 to 6,374)	5,767 (3,525 to 8,905)	9,284 (5,747 to 14,487)	14,958 (12,081 to 20,132)	20,156 (17,334 to 25,092)	17,552 (15,378 to 21,013)	217 (126 to 394)	358 (219 to 553)	287 (178 to 448)
	2000	227,751 (183,349 to 310,255)	312,326 (268,824 to 393,527)	540,078 (473,431 to 649,952)	3,225 (1,884 to 5,845)	5,565 (3,432 to 8,587)	8,790 (5,462 to 13,809)	14,267 (11,486 to 19,436)	19,561 (16,836 to 24,647)	16,914 (14,827 to 20,355)	202 (118 to 366)	349 (215 to 538)	275 (171 to 432)
	2001	214,387 (174,402 to 292,525)	300,069 (260,429 to 374,246)	514,456 (452,373 to 608,248)	2,977 (1,756 to 5,282)	5,378 (3,306 to 8,331)	8,355 (5,196 to 13,194)	13,627 (11,086 to 18,594)	19,003 (16,493 to 23,701)	16,320 (14,351 to 19,296)	189 (112 to 336)	341 (209 to 528)	265 (165 to 419)
	2002	201,468 (166,029 to 274,346)	288,167 (251,497 to 352,280)	489,635 (433,511 to 570,125)	2,747 (1,633 to 4,817)	5,201 (3,228 to 8,011)	7,949 (4,936 to 12,375)	12,964 (10,684 to 17,654)	18,442 (16,095 to 22,545)	15,711 (13,910 to 18,293)	177 (105 to 310)	333 (207 to 513)	255 (158 to 397)
	2003	189,302 (157,072 to 259,510)	276,898 (243,679 to 335,812)	466,200 (413,571 to 541,577)	2,536 (1,523 to 4,390)	5,031 (3,127 to 7,741)	7,567 (4,673 to 11,770)	12,322 (10,224 to 16,892)	17,914 (15,765 to 21,725)	15,126 (13,419 to 17,572)	165 (99 to 286)	325 (202 to 501)	246 (152 to 382)
	2004	178,510 (149,368 to 242,922)	266,897 (234,314 to 322,114)	445,407 (396,469 to 520,384)	2,353 (1,392 to 4,067)	4,877 (3,016 to 7,529)	7,230 (4,443 to 11,253)	11,740 (9,823 to 15,976)	17,452 (15,322 to 21,063)	14,604 (13,000 to 17,063)	155 (92 to 267)	319 (197 to 492)	237 (146 to 369)
	2005	169,499 (141,670 to 233,008)	258,564 (227,202 to 311,039)	428,063 (380,583 to 504,750)	2,197 (1,297 to 3,675)	4,735 (2,944 to 7,282)	6,933 (4,255 to 10,872)	11,254 (9,406 to 15,471)	17,087 (15,015 to 20,555)	14,177 (12,605 to 16,717)	146 (86 to 244)	313 (195 to 481)	230 (141 to 360)
	2006	161,620 (136,480 to 214,039)	251,120 (223,533 to 295,935)	412,740 (369,943 to 475,535)	2,060 (1,222 to 3,456)	4,593 (2,889 to 7,101)	6,653 (4,148 to 10,350)	10,832 (9,147 to 14,345)	16,775 (14,932 to 19,769)	13,808 (12,376 to 15,909)	138 (82 to 232)	307 (193 to 474)	223 (139 to 346)
	2007	154,227 (131,389 to 198,353)	244,079 (217,897 to 285,492)	398,306 (360,049 to 451,948)	1,934 (1,145 to 3,168)	4,457 (2,829 to 6,858)	6,391 (4,028 to 9,771)	10,427 (8,883 to 13,410)	16,476 (14,709 to 19,272)	13,454 (12,162 to 15,266)	131 (77 to 214)	301 (191 to 463)	216 (136 to 330)
	2008	147,711 (127,201 to 187,655)	237,814 (213,748 to 276,098)	385,525 (350,553 to 432,658)	1,822 (1,077 to 2,938)	4,329 (2,759 to 6,567)	6,151 (3,892 to 9,294)	10,066 (8,668 to 12,788)	16,213 (14,572 to 18,823)	13,139 (11,947 to 14,745)	124 (73 to 200)	295 (188 to 448)	210 (133 to 317)
	2009	142,359 (123,565 to 178,508)	232,585 (209,374 to 269,428)	374,944 (342,703 to 419,408)	1,730 (1,041 to 2,755)	4,218 (2,705 to 6,417)	5,948 (3,782 to 9,030)	9,772 (8,482 to 12,254)	16,005 (14,408 to 18,541)	12,885 (11,777 to 14,413)	119 (71 to 189)	290 (186 to 442)	204 (130 to 310)
	2010	138,438 (120,229 to 175,697)	228,659 (205,204 to 264,218)	367,097 (336,339 to 410,944)	1,665 (1,029 to 2,588)	4,122 (2,663 to 6,222)	5,788 (3,676 to 8,680)	9,567 (8,309 to 12,142)	15,874 (14,245 to 18,342)	12,713 (11,648 to 14,232)	115 (71 to 179)	286 (185 to 432)	200 (127 to 301)
	2011	135,627 (118,737 to 166,374)	226,136 (203,392 to 258,960)	361,763 (333,559 to 402,441)	1,620 (983 to 2,460)	4,046 (2,613 to 6,088)	5,666 (3,599 to 8,473)	9,432 (8,258 to 11,571)	15,827 (14,235 to 18,124)	12,620 (11,636 to 14,039)	113 (68 to 171)	283 (183 to 426)	198 (126 to 296)
	2012	133,450 (117,696 to 164,299)	224,740 (203,054 to 256,845)	358,190 (331,476 to 398,360)	1,582 (964 to 2,408)	3,985 (2,558 to 5,997)	5,567 (3,565 to 8,306)	9,333 (8,231 to 11,491)	15,843 (14,314 to 18,106)	12,575 (11,637 to 13,985)	111 (67 to 168)	281 (180 to 423)	195 (125 to 292)
	2013	131,643 (116,479 to 157,240)	223,867 (202,709 to 255,203)	355,510 (328,919 to 393,794)	1,552 (940 to 2,356)	3,930 (2,533 to 5,936)	5,481 (3,519 to 8,206)	9,255 (8,189 to 11,054)	15,888 (14,386 to 18,112)	12,555 (11,616 to 13,908)	109 (66 to 166)	279 (180 to 421)	194 (124 to 290)
	2014	129,758 (114,712 to 152,823)	222,735 (201,833 to 256,100)	352,493 (325,618 to 390,303)	1,519 (919 to 2,285)	3,873 (2,506 to 5,798)	5,392 (3,440 to 8,058)	9,182 (8,117 to 10,814)	15,928 (14,433 to 18,314)	12,537 (11,581 to 13,882)	107 (65 to 162)	277 (179 to 415)	192 (122 to 287)
	2015	127,313 (112,604 to 148,316)	220,517 (198,717 to 254,049)	347,830 (320,949 to 388,545)	1,484 (890 to 2,242)	3,810 (2,446 to 5,707)	5,294 (3,373 to 7,955)	9,102 (8,050 to 10,603)	15,929 (14,355 to 18,351)	12,498 (11,532 to 13,961)	106 (64 to 160)	275 (177 to 412)	190 (121 to 286)
	2016	124,582 (111,234 to 145,325)	217,682 (196,037 to 248,667)	342,264 (316,855 to 380,629)	1,445 (876 to 2,200)	3,735 (2,387 to 5,619)	5,180 (3,291 to 7,815)	8,999 (8,035 to 10,498)	15,885 (14,305 to 18,146)	12,425 (11,502 to 13,817)	104 (63 to 159)	273 (174 to 410)	188 (119 to 284)
	2017	122,358 (109,448 to 143,811)	215,556 (193,146 to 246,328)	337,913 (312,209 to 373,401)	1,410 (842 to 2,196)	3,673 (2,362 to 5,510)	5,083 (3,234 to 7,705)	8,881 (7,944 to 10,438)	15,824 (14,179 to 18,083)	12,333 (11,395 to 13,628)	102 (61 to 159)	270 (173 to 405)	186 (118 to 281)
	2018	120,252 (107,107 to 144,803)	213,592 (190,429 to 245,791)	333,844 (307,633 to 370,562)	1,380 (833 to 2,183)	3,614 (2,336 to 5,408)	4,994 (3,186 to 7,559)	8,764 (7,806 to 10,553)	15,761 (14,052 to 18,137)	12,241 (11,280 to 13,587)	101 (61 to 159)	267 (172 to 399)	183 (117 to 277)
	2019	118,079 (104,642 to 145,789)	211,435 (187,487 to 243,605)	329,514 (302,283 to 366,262)	1,353 (802 to 2,119)	3,566 (2,289 to 5,356)	4,919 (3,135 to 7,475)	8,666 (7,680 to 10,699)	15,710 (13,930 to 18,100)	12,166 (11,161 to 13,523)	99 (59 to 156)	265 (170 to 398)	182 (116 to 276)
	2020	116,084 (102,677 to 144,562)	209,751 (184,576 to 243,234)	325,835 (296,879 to 362,978)	1,328 (783 to 2,087)	3,536 (2,266 to 5,293)	4,864 (3,105 to 7,364)	8,585 (7,594 to 10,691)	15,694 (13,810 to 18,199)	12,119 (11,042 to 13,500)	98 (58 to 154)	265 (170 to 396)	181 (116 to 274)
	2021	116,067 (102,153 to 144,739)	210,749 (184,916 to 245,377)	326,816 (298,061 to 366,925)	1,327 (785 to 2,075)	3,554 (2,277 to 5,394)	4,882 (3,138 to 7,417)	8,656 (7,618 to 10,794)	15,882 (13,935 to 18,491)	12,250 (11,172 to 13,754)	99 (59 to 155)	268 (172 to 406)	183 (118 to 278)
	2022	122,998 (121,231 to 124,876)	219,643 (215,748 to 222,342)	342,641 (338,228 to 345,611)	1,434 (1,410 to 1,449)	3,716 (3,668 to 3,741)	5,150 (5,092 to 5,177)	8,757 (8,631 to 8,891)	15,608 (15,331 to 15,799)	12,186 (12,029 to 12,291)	102 (100 to 103)	264 (261 to 266)	183 (181 to 184)
	2023	122,801 (120,992 to 124,512)	219,274 (215,014 to 222,321)	342,075 (337,363 to 345,544)	1,435 (1,414 to 1,452)	3,726 (3,675 to 3,754)	5,161 (5,107 to 5,195)	8,724 (8,596 to 8,846)	15,520 (15,218 to 15,736)	12,128 (11,961 to 12,251)	102 (100 to 103)	264 (260 to 266)	183 (181 to 184)
	2024	122,663 (120,756 to 124,537)	219,821 (215,288 to 222,549)	342,485 (337,225 to 345,829)	1,437 (1,416 to 1,455)	3,742 (3,695 to 3,766)	5,179 (5,123 to 5,209)	8,697 (8,562 to 8,830)	15,501 (15,182 to 15,694)	12,108 (11,922 to 12,227)	102 (100 to 103)	264 (261 to 266)	183 (181 to 184)
	2025	122,534 (120,891 to 124,323)	219,657 (215,190 to 222,736)	342,191 (337,214 to 346,224)	1,440 (1,420 to 1,458)	3,757 (3,708 to 3,783)	5,197 (5,138 to 5,231)	8,672 (8,555 to 8,798)	15,436 (15,122 to 15,653)	12,066 (11,890 to 12,208)	102 (100 to 103)	264 (261 to 266)	183 (181 to 184)
	2026	122,675 (121,041 to 124,474)	218,469 (214,197 to 222,197)	341,144 (336,205 to 345,475)	1,444 (1,424 to 1,464)	3,765 (3,720 to 3,792)	5,209 (5,159 to 5,245)	8,668 (8,552 to 8,795)	15,306 (15,006 to 15,567)	12,001 (11,827 to 12,153)	102 (101 to 103)	264 (261 to 266)	183 (181 to 184)
	2027	122,645 (120,964 to 124,434)	218,468 (213,538 to 222,150)	341,113 (335,991 to 345,355)	1,443 (1,423 to 1,463)	3,777 (3,726 to 3,804)	5,219 (5,168 to 5,255)	8,655 (8,537 to 8,782)	15,265 (14,921 to 15,523)	11,977 (11,797 to 12,126)	102 (100 to 103)	264 (260 to 266)	183 (181 to 185)
	2028	122,437 (120,672 to 124,188)	217,000 (212,262 to 221,630)	339,437 (334,119 to 344,441)	1,440 (1,420 to 1,459)	3,784 (3,735 to 3,813)	5,224 (5,171 to 5,263)	8,633 (8,509 to 8,756)	15,129 (14,799 to 15,452)	11,899 (11,713 to 12,075)	102 (100 to 103)	264 (260 to 266)	183 (181 to 184)
	2029	122,484 (120,565 to 124,106)	217,711 (213,072 to 221,699)	340,195 (334,755 to 344,935)	1,439 (1,418 to 1,458)	3,790 (3,743 to 3,823)	5,229 (5,173 to 5,273)	8,633 (8,498 to 8,748)	15,154 (14,831 to 15,431)	11,914 (11,724 to 12,080)	101 (100 to 103)	264 (261 to 266)	183 (181 to 185)
	2030	122,062 (120,160 to 123,869)	217,560 (211,986 to 221,861)	339,622 (333,281 to 344,901)	1,433 (1,413 to 1,453)	3,802 (3,750 to 3,832)	5,235 (5,177 to 5,278)	8,604 (8,470 to 8,732)	15,126 (14,738 to 15,425)	11,888 (11,666 to 12,072)	101 (100 to 102)	264 (261 to 266)	183 (181 to 185)
	2031	121,866 (119,956 to 123,655)	218,298 (213,301 to 222,404)	340,164 (334,449 to 344,994)	1,426 (1,404 to 1,447)	3,808 (3,765 to 3,839)	5,234 (5,180 to 5,275)	8,594 (8,459 to 8,720)	15,165 (14,818 to 15,450)	11,904 (11,704 to 12,073)	101 (99 to 102)	265 (262 to 267)	183 (181 to 185)
	2032	121,445 (119,587 to 123,434)	216,838 (212,171 to 220,894)	338,282 (333,009 to 343,305)	1,420 (1,395 to 1,439)	3,813 (3,767 to 3,844)	5,233 (5,178 to 5,274)	8,572 (8,441 to 8,712)	15,060 (14,736 to 15,342)	11,842 (11,658 to 12,018)	100 (98 to 102)	265 (262 to 267)	183 (181 to 185)
	2033	121,563 (119,545 to 123,317)	216,330 (212,003 to 220,297)	337,893 (332,555 to 342,629)	1,410 (1,388 to 1,430)	3,813 (3,766 to 3,846)	5,223 (5,172 to 5,268)	8,591 (8,449 to 8,715)	15,028 (14,727 to 15,303)	11,837 (11,650 to 12,003)	100 (98 to 101)	265 (262 to 267)	183 (181 to 185)
	2034	121,434 (119,300 to 123,125)	215,558 (210,724 to 219,563)	336,992 (331,139 to 341,346)	1,400 (1,377 to 1,420)	3,806 (3,753 to 3,844)	5,206 (5,151 to 5,254)	8,597 (8,445 to 8,716)	14,983 (14,647 to 15,261)	11,819 (11,614 to 11,972)	99 (98 to 101)	265 (261 to 267)	183 (181 to 184)
	2035	121,237 (119,005 to 122,924)	214,372 (208,895 to 218,922)	335,609 (329,214 to 340,695)	1,391 (1,369 to 1,410)	3,808 (3,753 to 3,846)	5,199 (5,141 to 5,249)	8,600 (8,441 to 8,719)	14,915 (14,534 to 15,231)	11,788 (11,563 to 11,966)	99 (97 to 100)	265 (261 to 268)	183 (181 to 184)
	2036	120,832 (118,453 to 122,571)	215,840 (210,573 to 219,860)	336,673 (330,462 to 340,938)	1,382 (1,360 to 1,402)	3,812 (3,762 to 3,852)	5,194 (5,136 to 5,240)	8,591 (8,421 to 8,714)	15,036 (14,669 to 15,316)	11,846 (11,628 to 11,996)	98 (97 to 100)	266 (262 to 268)	183 (181 to 184)
	2037	120,466 (118,246 to 122,111)	214,311 (209,677 to 218,722)	334,777 (328,893 to 339,408)	1,374 (1,350 to 1,392)	3,807 (3,760 to 3,844)	5,181 (5,129 to 5,226)	8,586 (8,428 to 8,703)	14,954 (14,630 to 15,262)	11,804 (11,596 to 11,967)	98 (96 to 99)	266 (262 to 268)	183 (181 to 184)
	2038	120,521 (118,202 to 122,114)	214,573 (210,212 to 218,604)	335,095 (329,802 to 339,328)	1,369 (1,344 to 1,389)	3,797 (3,750 to 3,834)	5,166 (5,112 to 5,212)	8,614 (8,448 to 8,728)	15,000 (14,695 to 15,282)	11,842 (11,655 to 11,992)	98 (96 to 99)	265 (262 to 268)	183 (181 to 184)
	2039	120,081 (117,981 to 121,706)	214,062 (209,271 to 217,880)	334,142 (328,669 to 338,437)	1,361 (1,337 to 1,384)	3,784 (3,732 to 3,823)	5,145 (5,092 to 5,194)	8,608 (8,457 to 8,724)	14,997 (14,661 to 15,264)	11,839 (11,645 to 11,991)	98 (96 to 99)	265 (261 to 268)	182 (180 to 184)
	2040	119,638 (117,696 to 121,378)	213,296 (208,108 to 217,180)	332,934 (327,261 to 337,540)	1,355 (1,330 to 1,379)	3,768 (3,716 to 3,807)	5,123 (5,068 to 5,175)	8,603 (8,463 to 8,728)	14,978 (14,614 to 15,251)	11,828 (11,627 to 11,992)	97 (96 to 99)	265 (261 to 267)	182 (180 to 184)
	2041	119,386 (117,185 to 121,236)	211,794 (206,436 to 216,410)	331,179 (325,212 to 336,589)	1,350 (1,328 to 1,373)	3,755 (3,702 to 3,796)	5,105 (5,044 to 5,158)	8,611 (8,452 to 8,745)	14,910 (14,532 to 15,234)	11,799 (11,586 to 11,991)	97 (96 to 99)	264 (261 to 267)	182 (180 to 184)
	2042	119,284 (117,076 to 121,074)	209,710 (204,696 to 214,965)	328,994 (323,382 to 334,346)	1,345 (1,322 to 1,368)	3,743 (3,692 to 3,779)	5,088 (5,032 to 5,135)	8,631 (8,471 to 8,761)	14,802 (14,448 to 15,173)	11,755 (11,554 to 11,946)	97 (96 to 99)	264 (261 to 267)	182 (180 to 183)
	2043	119,318 (117,304 to 120,996)	209,178 (204,123 to 213,882)	328,496 (323,212 to 333,325)	1,345 (1,320 to 1,368)	3,721 (3,672 to 3,758)	5,066 (5,012 to 5,113)	8,661 (8,515 to 8,783)	14,805 (14,448 to 15,138)	11,772 (11,582 to 11,945)	98 (96 to 99)	263 (260 to 266)	182 (180 to 183)
	2044	119,176 (117,052 to 120,877)	209,107 (204,138 to 213,398)	328,283 (322,913 to 333,166)	1,340 (1,317 to 1,361)	3,701 (3,651 to 3,738)	5,041 (4,982 to 5,087)	8,678 (8,523 to 8,802)	14,843 (14,490 to 15,148)	11,800 (11,607 to 11,975)	98 (96 to 99)	263 (259 to 265)	181 (179 to 183)
	2045	118,660 (116,680 to 120,425)	207,607 (202,260 to 212,673)	326,267 (320,491 to 331,673)	1,334 (1,311 to 1,354)	3,678 (3,627 to 3,719)	5,013 (4,956 to 5,060)	8,667 (8,522 to 8,796)	14,780 (14,400 to 15,141)	11,763 (11,554 to 11,957)	97 (96 to 99)	262 (258 to 265)	181 (179 to 182)
	2046	118,353 (116,274 to 120,191)	204,894 (198,984 to 211,280)	323,246 (316,358 to 329,780)	1,332 (1,309 to 1,351)	3,651 (3,585 to 3,692)	4,983 (4,914 to 5,031)	8,669 (8,517 to 8,804)	14,630 (14,208 to 15,086)	11,687 (11,438 to 11,924)	98 (96 to 99)	261 (256 to 264)	180 (178 to 182)
	2047	118,200 (116,187 to 119,995)	204,428 (198,906 to 210,191)	322,628 (316,349 to 328,399)	1,331 (1,307 to 1,352)	3,628 (3,571 to 3,666)	4,959 (4,894 to 5,002)	8,683 (8,535 to 8,815)	14,641 (14,246 to 15,054)	11,700 (11,472 to 11,909)	98 (96 to 99)	260 (256 to 263)	180 (177 to 181)
	2048	117,944 (115,929 to 119,715)	203,762 (198,787 to 208,726)	321,706 (316,078 to 327,174)	1,329 (1,304 to 1,348)	3,608 (3,546 to 3,644)	4,937 (4,867 to 4,979)	8,691 (8,542 to 8,821)	14,643 (14,286 to 15,000)	11,704 (11,499 to 11,903)	98 (96 to 99)	259 (255 to 262)	180 (177 to 181)
	2049	117,884 (115,812 to 119,732)	204,178 (198,928 to 208,180)	322,062 (316,219 to 326,679)	1,326 (1,302 to 1,345)	3,584 (3,525 to 3,623)	4,910 (4,845 to 4,955)	8,713 (8,560 to 8,850)	14,726 (14,347 to 15,015)	11,757 (11,543 to 11,925)	98 (96 to 99)	259 (254 to 261)	179 (177 to 181)
	2050	117,339 (115,184 to 119,129)	202,549 (197,873 to 207,145)	319,888 (314,406 to 325,132)	1,324 (1,303 to 1,343)	3,563 (3,505 to 3,602)	4,887 (4,821 to 4,932)	8,699 (8,539 to 8,832)	14,661 (14,323 to 14,994)	11,716 (11,515 to 11,908)	98 (97 to 100)	258 (254 to 261)	179 (177 to 181)
Algeria	1990	2,105,043 (1,746,004 to 2,672,692)	3,300,524 (2,788,831 to 4,015,839)	5,405,567 (4,747,870 to 6,277,085)	53,988 (32,885 to 83,940)	76,826 (47,054 to 113,606)	130,814 (82,630 to 187,789)	16,441 (13,637 to 20,875)	26,436 (22,338 to 32,166)	21,376 (18,775 to 24,822)	422 (257 to 656)	615 (377 to 910)	517 (327 to 743)
	1991	2,118,086 (1,762,722 to 2,676,148)	3,345,093 (2,824,559 to 4,068,299)	5,463,178 (4,823,183 to 6,283,679)	53,776 (32,931 to 83,070)	78,062 (47,787 to 114,388)	131,838 (83,841 to 189,331)	16,123 (13,418 to 20,371)	26,116 (22,052 to 31,762)	21,056 (18,589 to 24,218)	409 (251 to 632)	609 (373 to 893)	508 (323 to 730)
	1992	2,126,993 (1,773,392 to 2,690,769)	3,387,842 (2,862,039 to 4,054,945)	5,514,835 (4,872,678 to 6,330,891)	53,424 (32,654 to 82,197)	79,277 (49,181 to 115,306)	132,701 (84,405 to 189,046)	15,796 (13,170 to 19,983)	25,804 (21,799 to 30,886)	20,737 (18,322 to 23,805)	397 (243 to 610)	604 (375 to 878)	499 (317 to 711)
	1993	2,131,796 (1,783,717 to 2,668,844)	3,429,618 (2,901,516 to 4,121,987)	5,561,413 (4,905,222 to 6,358,630)	52,955 (32,318 to 80,741)	80,366 (49,327 to 117,853)	133,321 (84,885 to 191,576)	15,463 (12,938 to 19,358)	25,512 (21,584 to 30,663)	20,424 (18,014 to 23,352)	384 (234 to 586)	598 (367 to 877)	490 (312 to 704)
	1994	2,132,746 (1,792,108 to 2,648,310)	3,470,635 (2,936,110 to 4,173,248)	5,603,381 (4,936,422 to 6,366,314)	52,345 (31,675 to 80,704)	81,366 (49,666 to 119,722)	133,712 (84,583 to 193,455)	15,129 (12,713 to 18,786)	25,244 (21,356 to 30,354)	20,123 (17,728 to 22,863)	371 (225 to 572)	592 (361 to 871)	480 (304 to 695)
	1995	2,129,512 (1,793,857 to 2,688,517)	3,512,326 (2,969,095 to 4,237,473)	5,641,838 (4,975,376 to 6,435,749)	51,614 (31,196 to 79,995)	82,341 (49,985 to 121,610)	133,955 (84,453 to 194,204)	14,794 (12,462 to 18,677)	25,011 (21,143 to 30,174)	19,839 (17,495 to 22,631)	359 (217 to 556)	586 (356 to 866)	471 (297 to 683)
	1996	2,120,823 (1,792,849 to 2,711,675)	3,551,934 (3,019,889 to 4,258,035)	5,672,757 (4,994,881 to 6,496,642)	50,651 (30,312 to 78,069)	83,140 (50,141 to 123,970)	133,791 (84,759 to 196,522)	14,446 (12,212 to 18,471)	24,793 (21,079 to 29,721)	19,556 (17,219 to 22,397)	345 (206 to 532)	580 (350 to 865)	461 (292 to 677)
	1997	2,105,981 (1,785,907 to 2,694,760)	3,586,664 (3,054,954 to 4,296,724)	5,692,645 (5,003,682 to 6,459,938)	49,499 (29,481 to 76,231)	83,674 (49,493 to 125,341)	133,173 (84,707 to 195,553)	14,084 (11,943 to 18,022)	24,571 (20,929 to 29,436)	19,264 (16,933 to 21,861)	331 (197 to 510)	573 (339 to 859)	451 (287 to 662)
	1998	2,086,473 (1,767,803 to 2,688,993)	3,618,446 (3,087,881 to 4,318,487)	5,704,919 (5,025,542 to 6,534,387)	48,173 (28,764 to 74,380)	84,026 (49,823 to 126,132)	132,199 (83,877 to 195,257)	13,717 (11,622 to 17,678)	24,360 (20,788 to 29,073)	18,975 (16,716 to 21,734)	317 (189 to 489)	566 (335 to 849)	440 (279 to 649)
	1999	2,064,114 (1,750,382 to 2,663,624)	3,649,139 (3,113,059 to 4,388,415)	5,713,252 (5,047,702 to 6,588,941)	46,816 (27,691 to 73,075)	84,359 (50,149 to 127,739)	131,175 (83,525 to 194,585)	13,354 (11,324 to 17,232)	24,171 (20,620 to 29,068)	18,699 (16,520 to 21,565)	303 (179 to 473)	559 (332 to 846)	429 (273 to 637)
	2000	2,040,851 (1,727,817 to 2,571,382)	3,681,552 (3,140,589 to 4,436,554)	5,722,403 (5,020,709 to 6,611,633)	45,463 (27,108 to 71,108)	84,744 (49,915 to 128,170)	130,208 (81,909 to 195,163)	13,005 (11,010 to 16,386)	24,018 (20,489 to 28,944)	18,447 (16,185 to 21,313)	290 (173 to 453)	553 (326 to 836)	420 (264 to 629)
	2001	2,015,979 (1,706,083 to 2,488,622)	3,715,095 (3,163,171 to 4,456,079)	5,731,074 (5,051,429 to 6,551,810)	44,082 (26,414 to 68,370)	85,227 (50,842 to 128,395)	129,309 (81,174 to 193,907)	12,662 (10,716 to 15,631)	23,890 (20,341 to 28,655)	18,210 (16,051 to 20,818)	277 (166 to 429)	548 (327 to 826)	411 (258 to 616)
	2002	1,990,247 (1,677,669 to 2,448,921)	3,748,435 (3,202,866 to 4,484,923)	5,738,682 (5,059,505 to 6,523,570)	42,781 (25,944 to 66,707)	85,647 (50,859 to 129,098)	128,428 (80,293 to 192,757)	12,326 (10,390 to 15,167)	23,769 (20,310 to 28,439)	17,980 (15,852 to 20,439)	265 (161 to 413)	543 (323 to 819)	402 (252 to 604)
	2003	1,967,737 (1,655,347 to 2,430,919)	3,783,497 (3,249,983 to 4,496,229)	5,751,233 (5,072,726 to 6,565,728)	41,599 (25,736 to 64,666)	86,155 (51,768 to 129,462)	127,754 (79,518 to 192,410)	12,017 (10,109 to 14,845)	23,660 (20,324 to 28,117)	17,769 (15,673 to 20,286)	254 (157 to 395)	539 (324 to 810)	395 (246 to 594)
	2004	1,952,430 (1,635,951 to 2,419,081)	3,822,604 (3,278,298 to 4,530,267)	5,775,035 (5,092,393 to 6,581,275)	40,613 (24,897 to 63,917)	86,793 (52,919 to 131,265)	127,405 (79,071 to 192,509)	11,753 (9,848 to 14,562)	23,569 (20,213 to 27,932)	17,590 (15,511 to 20,046)	244 (150 to 385)	535 (326 to 809)	388 (241 to 586)
	2005	1,946,920 (1,618,738 to 2,401,866)	3,867,496 (3,301,790 to 4,596,740)	5,814,416 (5,117,381 to 6,678,024)	39,953 (24,322 to 62,795)	87,601 (53,952 to 133,967)	127,554 (79,065 to 192,194)	11,546 (9,600 to 14,244)	23,498 (20,061 to 27,929)	17,450 (15,358 to 20,042)	237 (144 to 372)	532 (328 to 814)	383 (237 to 577)
	2006	1,949,815 (1,633,796 to 2,400,150)	3,915,341 (3,355,774 to 4,630,491)	5,865,156 (5,168,292 to 6,684,213)	39,528 (24,230 to 63,051)	88,420 (55,032 to 134,190)	127,948 (80,382 to 192,628)	11,384 (9,539 to 14,014)	23,428 (20,080 to 27,707)	17,332 (15,273 to 19,753)	231 (141 to 368)	529 (329 to 803)	378 (238 to 569)
	2007	1,958,682 (1,641,555 to 2,384,133)	3,963,909 (3,404,675 to 4,680,669)	5,922,591 (5,230,713 to 6,730,005)	39,255 (23,990 to 62,407)	89,314 (56,084 to 134,314)	128,570 (80,517 to 192,916)	11,251 (9,429 to 13,694)	23,343 (20,050 to 27,564)	17,221 (15,210 to 19,569)	225 (138 to 358)	526 (330 to 791)	374 (234 to 561)
	2008	1,972,912 (1,650,217 to 2,412,291)	4,015,155 (3,442,458 to 4,729,658)	5,988,067 (5,312,764 to 6,821,571)	39,126 (23,754 to 61,944)	90,303 (57,098 to 135,636)	129,429 (81,400 to 194,130)	11,140 (9,318 to 13,621)	23,253 (19,937 to 27,391)	17,120 (15,189 to 19,503)	221 (134 to 350)	523 (331 to 786)	370 (233 to 555)
	2009	1,991,718 (1,666,948 to 2,459,817)	4,070,869 (3,470,232 to 4,815,600)	6,062,587 (5,397,411 to 6,934,744)	39,205 (23,005 to 62,972)	91,410 (58,146 to 136,483)	130,615 (82,856 to 195,793)	11,047 (9,246 to 13,644)	23,170 (19,751 to 27,409)	17,031 (15,162 to 19,481)	217 (128 to 349)	520 (331 to 777)	367 (233 to 550)
	2010	2,014,319 (1,696,293 to 2,520,763)	4,132,993 (3,507,406 to 4,913,241)	6,147,312 (5,459,006 to 7,106,586)	39,389 (23,009 to 62,971)	92,810 (59,130 to 137,788)	132,198 (84,163 to 198,737)	10,968 (9,237 to 13,726)	23,105 (19,608 to 27,467)	16,957 (15,058 to 19,603)	214 (125 to 343)	519 (331 to 770)	365 (232 to 548)
	2011	2,039,799 (1,716,214 to 2,537,252)	4,199,432 (3,567,379 to 4,990,181)	6,239,231 (5,546,420 to 7,221,627)	39,661 (23,348 to 63,090)	94,347 (59,643 to 139,490)	134,007 (86,111 to 202,010)	10,898 (9,169 to 13,556)	23,049 (19,580 to 27,389)	16,892 (15,016 to 19,551)	212 (125 to 337)	518 (327 to 766)	363 (233 to 547)
	2012	2,066,294 (1,739,817 to 2,535,096)	4,265,831 (3,644,615 to 5,052,271)	6,332,125 (5,615,229 to 7,409,697)	40,009 (23,605 to 63,854)	95,967 (60,740 to 141,509)	135,976 (87,333 to 204,746)	10,828 (9,117 to 13,284)	22,977 (19,631 to 27,213)	16,819 (14,915 to 19,681)	210 (124 to 335)	517 (327 to 762)	361 (232 to 544)
	2013	2,091,864 (1,762,658 to 2,540,706)	4,330,715 (3,707,428 to 5,132,381)	6,422,579 (5,711,008 to 7,520,023)	40,366 (23,874 to 64,719)	97,509 (61,277 to 143,803)	137,876 (87,994 to 206,644)	10,749 (9,057 to 13,055)	22,887 (19,593 to 27,124)	16,733 (14,879 to 19,592)	207 (123 to 333)	515 (324 to 760)	359 (229 to 538)
	2014	2,114,611 (1,776,052 to 2,602,088)	4,392,833 (3,760,863 to 5,236,608)	6,507,444 (5,772,562 to 7,629,578)	40,609 (23,902 to 65,275)	99,135 (61,622 to 144,653)	139,744 (89,032 to 208,830)	10,654 (8,948 to 13,110)	22,776 (19,500 to 27,151)	16,628 (14,750 to 19,496)	205 (120 to 329)	514 (320 to 750)	357 (227 to 534)
	2015	2,132,446 (1,785,356 to 2,630,866)	4,450,990 (3,818,906 to 5,317,982)	6,583,435 (5,836,840 to 7,711,466)	40,752 (23,915 to 66,474)	100,676 (61,875 to 147,325)	141,428 (90,053 to 211,246)	10,535 (8,820 to 12,998)	22,643 (19,428 to 27,054)	16,501 (14,629 to 19,328)	201 (118 to 328)	512 (315 to 749)	354 (226 to 529)
	2016	2,139,855 (1,803,237 to 2,680,636)	4,495,951 (3,891,284 to 5,350,651)	6,635,806 (5,908,239 to 7,739,146)	40,590 (23,898 to 66,345)	101,867 (63,000 to 149,348)	142,457 (89,851 to 213,539)	10,369 (8,738 to 12,990)	22,447 (19,428 to 26,714)	16,318 (14,529 to 19,031)	197 (116 to 321)	509 (315 to 746)	350 (221 to 525)
	2017	2,136,983 (1,813,653 to 2,712,115)	4,525,878 (3,935,858 to 5,373,887)	6,662,861 (5,938,060 to 7,668,684)	40,102 (23,412 to 66,206)	102,600 (62,382 to 151,835)	142,702 (89,547 to 214,679)	10,162 (8,624 to 12,897)	22,185 (19,293 to 26,342)	16,082 (14,333 to 18,510)	191 (111 to 315)	503 (306 to 744)	344 (216 to 518)
	2018	2,130,442 (1,795,306 to 2,734,638)	4,551,312 (3,967,554 to 5,403,021)	6,681,754 (5,966,402 to 7,694,164)	39,538 (22,826 to 63,116)	103,164 (62,578 to 152,690)	142,702 (88,952 to 215,396)	9,948 (8,383 to 12,769)	21,919 (19,108 to 26,021)	15,841 (14,145 to 18,241)	185 (107 to 295)	497 (301 to 735)	338 (211 to 511)
	2019	2,127,335 (1,768,087 to 2,744,230)	4,584,325 (4,006,659 to 5,461,649)	6,711,660 (5,997,180 to 7,790,933)	39,136 (22,349 to 62,261)	104,083 (62,728 to 154,354)	143,219 (88,410 to 216,274)	9,762 (8,114 to 12,593)	21,708 (18,973 to 25,863)	15,642 (13,977 to 18,157)	180 (103 to 286)	493 (297 to 731)	334 (206 to 504)
	2020	2,125,491 (1,762,512 to 2,756,977)	4,623,542 (4,067,892 to 5,498,600)	6,749,033 (6,044,925 to 7,814,325)	38,902 (22,139 to 61,781)	105,247 (64,138 to 156,794)	144,148 (88,791 to 217,552)	9,602 (7,962 to 12,455)	21,554 (18,964 to 25,633)	15,484 (13,869 to 17,928)	176 (100 to 279)	491 (299 to 731)	331 (204 to 499)
	2021	2,115,672 (1,755,752 to 2,728,066)	4,654,531 (4,108,261 to 5,552,470)	6,770,204 (6,057,342 to 7,826,644)	38,472 (22,400 to 61,291)	106,219 (64,755 to 157,162)	144,691 (89,274 to 217,374)	9,428 (7,824 to 12,158)	21,392 (18,881 to 25,518)	15,318 (13,705 to 17,708)	171 (100 to 273)	488 (298 to 722)	327 (202 to 492)
	2022	2,140,206 (2,090,567 to 2,165,293)	4,715,413 (4,618,872 to 4,752,428)	6,855,619 (6,739,176 to 6,902,044)	38,663 (38,123 to 39,280)	107,396 (105,680 to 108,165)	146,058 (144,264 to 146,994)	9,502 (9,282 to 9,613)	21,511 (21,070 to 21,679)	15,425 (15,163 to 15,529)	172 (169 to 174)	490 (482 to 493)	329 (325 to 331)
	2023	2,165,563 (2,114,278 to 2,193,163)	4,781,307 (4,675,552 to 4,820,177)	6,946,870 (6,829,548 to 6,991,640)	39,015 (38,507 to 39,673)	109,404 (107,514 to 110,078)	148,420 (146,474 to 149,388)	9,449 (9,225 to 9,569)	21,442 (20,968 to 21,617)	15,363 (15,104 to 15,462)	170 (168 to 173)	491 (482 to 494)	328 (324 to 330)
	2024	2,185,244 (2,136,265 to 2,216,477)	4,840,401 (4,730,573 to 4,877,460)	7,025,645 (6,903,313 to 7,075,280)	39,323 (38,804 to 39,957)	110,738 (108,918 to 111,533)	150,061 (148,227 to 151,062)	9,377 (9,167 to 9,511)	21,354 (20,870 to 21,518)	15,283 (15,016 to 15,391)	169 (167 to 171)	489 (481 to 492)	326 (322 to 329)
	2025	2,203,118 (2,145,385 to 2,227,956)	4,894,920 (4,768,962 to 4,937,139)	7,098,038 (6,952,906 to 7,149,200)	39,548 (39,060 to 40,203)	111,731 (110,051 to 112,499)	151,279 (149,552 to 152,324)	9,304 (9,061 to 9,409)	21,261 (20,714 to 21,444)	15,199 (14,888 to 15,308)	167 (165 to 170)	485 (478 to 489)	324 (320 to 326)
	2026	2,214,289 (2,153,951 to 2,237,410)	4,945,002 (4,821,212 to 4,992,072)	7,159,291 (7,014,928 to 7,213,870)	39,711 (39,249 to 40,364)	113,064 (111,385 to 113,966)	152,775 (151,085 to 153,946)	9,211 (8,960 to 9,307)	21,162 (20,632 to 21,364)	15,102 (14,798 to 15,217)	165 (163 to 168)	484 (477 to 488)	322 (319 to 325)
	2027	2,229,855 (2,166,518 to 2,254,666)	4,999,634 (4,871,260 to 5,049,304)	7,229,490 (7,073,588 to 7,285,937)	39,891 (39,447 to 40,654)	114,431 (112,715 to 115,491)	154,322 (152,582 to 155,677)	9,143 (8,883 to 9,244)	21,094 (20,552 to 21,304)	15,033 (14,709 to 15,150)	164 (162 to 167)	483 (476 to 487)	321 (317 to 324)
	2028	2,245,753 (2,179,626 to 2,276,351)	5,059,042 (4,921,188 to 5,108,961)	7,304,796 (7,140,156 to 7,364,800)	40,121 (39,630 to 40,970)	115,862 (114,210 to 116,878)	155,982 (154,323 to 157,318)	9,081 (8,814 to 9,205)	21,057 (20,483 to 21,265)	14,983 (14,645 to 15,106)	162 (160 to 166)	482 (475 to 486)	320 (317 to 323)
	2029	2,259,306 (2,186,503 to 2,292,883)	5,105,095 (4,972,872 to 5,160,625)	7,364,401 (7,200,531 to 7,434,397)	40,220 (39,680 to 41,137)	117,041 (115,367 to 118,054)	157,261 (155,573 to 158,639)	9,016 (8,725 to 9,150)	20,974 (20,431 to 21,202)	14,908 (14,576 to 15,049)	160 (158 to 164)	481 (474 to 485)	318 (315 to 321)
	2030	2,274,192 (2,201,362 to 2,311,731)	5,155,068 (5,003,333 to 5,210,867)	7,429,261 (7,246,203 to 7,502,518)	40,320 (39,706 to 41,253)	117,895 (116,069 to 118,928)	158,215 (156,617 to 159,607)	8,960 (8,674 to 9,108)	20,918 (20,302 to 21,144)	14,851 (14,485 to 14,998)	159 (156 to 163)	478 (471 to 483)	316 (313 to 319)
	2031	2,290,414 (2,215,153 to 2,327,190)	5,209,987 (5,048,507 to 5,265,176)	7,500,401 (7,315,225 to 7,572,641)	40,357 (39,751 to 41,310)	118,755 (116,958 to 119,783)	159,112 (157,329 to 160,508)	8,916 (8,623 to 9,059)	20,893 (20,245 to 21,114)	14,816 (14,450 to 14,958)	157 (155 to 161)	476 (469 to 480)	314 (311 to 317)
	2032	2,304,941 (2,232,023 to 2,343,625)	5,251,654 (5,085,153 to 5,313,847)	7,556,594 (7,355,096 to 7,638,447)	40,480 (39,828 to 41,505)	120,149 (118,372 to 121,102)	160,629 (158,736 to 161,962)	8,869 (8,588 to 9,018)	20,821 (20,161 to 21,068)	14,756 (14,362 to 14,916)	156 (153 to 160)	476 (469 to 480)	314 (310 to 316)
	2033	2,321,243 (2,236,637 to 2,363,779)	5,300,413 (5,122,932 to 5,366,121)	7,621,656 (7,414,187 to 7,705,949)	40,600 (39,953 to 41,587)	121,087 (119,293 to 122,064)	161,687 (159,851 to 163,165)	8,832 (8,510 to 8,993)	20,784 (20,088 to 21,042)	14,718 (14,317 to 14,881)	154 (152 to 158)	475 (468 to 479)	312 (309 to 315)
	2034	2,336,196 (2,243,034 to 2,381,074)	5,348,832 (5,159,842 to 5,419,281)	7,685,028 (7,470,544 to 7,773,353)	40,684 (39,986 to 41,740)	122,009 (120,218 to 123,010)	162,693 (160,832 to 164,105)	8,792 (8,441 to 8,961)	20,751 (20,018 to 21,025)	14,681 (14,271 to 14,849)	153 (150 to 157)	473 (466 to 477)	311 (307 to 313)
	2035	2,351,186 (2,258,234 to 2,399,915)	5,401,086 (5,210,994 to 5,474,470)	7,752,272 (7,535,764 to 7,843,871)	40,843 (40,113 to 41,918)	122,924 (121,087 to 123,957)	163,766 (161,918 to 165,168)	8,754 (8,408 to 8,936)	20,737 (20,007 to 21,019)	14,654 (14,244 to 14,827)	152 (149 to 156)	472 (465 to 476)	310 (306 to 312)
	2036	2,370,840 (2,277,286 to 2,421,692)	5,455,864 (5,260,407 to 5,532,189)	7,826,704 (7,606,590 to 7,928,620)	41,025 (40,261 to 42,137)	123,634 (121,715 to 124,807)	164,659 (162,633 to 166,381)	8,736 (8,391 to 8,923)	20,735 (19,992 to 21,025)	14,643 (14,231 to 14,834)	151 (148 to 155)	470 (463 to 474)	308 (304 to 311)
	2037	2,392,917 (2,298,779 to 2,445,681)	5,503,530 (5,311,074 to 5,583,446)	7,896,447 (7,656,867 to 8,000,467)	41,315 (40,479 to 42,426)	124,457 (122,641 to 125,613)	165,771 (163,778 to 167,416)	8,728 (8,385 to 8,921)	20,710 (19,986 to 21,011)	14,626 (14,182 to 14,819)	151 (148 to 155)	468 (462 to 473)	307 (303 to 310)
	2038	2,411,863 (2,316,568 to 2,465,867)	5,561,229 (5,361,860 to 5,643,443)	7,973,092 (7,736,659 to 8,085,408)	41,496 (40,690 to 42,657)	125,443 (123,651 to 126,693)	166,938 (165,024 to 168,597)	8,710 (8,366 to 8,905)	20,725 (19,982 to 21,031)	14,623 (14,189 to 14,829)	150 (147 to 154)	467 (461 to 472)	306 (303 to 309)
	2039	2,434,210 (2,333,893 to 2,491,598)	5,615,634 (5,407,926 to 5,702,132)	8,049,844 (7,807,500 to 8,163,017)	41,783 (40,967 to 42,962)	126,396 (124,567 to 127,648)	168,179 (166,211 to 169,902)	8,704 (8,345 to 8,909)	20,726 (19,959 to 21,045)	14,620 (14,180 to 14,825)	149 (146 to 154)	466 (460 to 471)	305 (302 to 309)
	2040	2,463,209 (2,363,826 to 2,523,369)	5,681,304 (5,464,586 to 5,761,706)	8,144,513 (7,894,203 to 8,251,583)	42,129 (41,271 to 43,368)	127,487 (125,600 to 128,677)	169,616 (167,629 to 171,370)	8,720 (8,369 to 8,933)	20,767 (19,974 to 21,061)	14,647 (14,197 to 14,840)	149 (146 to 154)	466 (459 to 470)	305 (301 to 308)
	2041	2,491,289 (2,389,866 to 2,556,808)	5,741,843 (5,524,139 to 5,823,136)	8,233,132 (7,965,111 to 8,346,325)	42,490 (41,572 to 43,719)	128,528 (126,535 to 129,807)	171,019 (168,838 to 172,766)	8,732 (8,377 to 8,962)	20,786 (19,997 to 21,080)	14,662 (14,184 to 14,863)	149 (146 to 153)	465 (458 to 470)	305 (301 to 308)
	2042	2,521,400 (2,415,741 to 2,587,256)	5,805,723 (5,600,955 to 5,887,969)	8,327,122 (8,081,842 to 8,443,485)	42,918 (41,974 to 44,119)	129,508 (127,564 to 130,915)	172,426 (170,331 to 174,499)	8,750 (8,384 to 8,979)	20,814 (20,080 to 21,109)	14,684 (14,252 to 14,889)	149 (146 to 153)	464 (457 to 469)	304 (300 to 308)
	2043	2,551,767 (2,446,642 to 2,620,090)	5,864,458 (5,646,950 to 5,955,146)	8,416,225 (8,154,952 to 8,534,527)	43,301 (42,346 to 44,576)	130,672 (128,675 to 131,986)	173,972 (171,811 to 175,940)	8,768 (8,407 to 9,002)	20,823 (20,050 to 21,145)	14,696 (14,240 to 14,903)	149 (145 to 153)	464 (457 to 469)	304 (300 to 307)
	2044	2,580,687 (2,465,019 to 2,652,811)	5,936,408 (5,721,496 to 6,025,501)	8,517,095 (8,261,311 to 8,636,284)	43,755 (42,847 to 45,046)	131,786 (129,841 to 133,077)	175,541 (173,443 to 177,510)	8,779 (8,385 to 9,024)	20,875 (20,119 to 21,188)	14,727 (14,284 to 14,933)	149 (146 to 153)	463 (457 to 468)	304 (300 to 307)
	2045	2,612,575 (2,497,585 to 2,685,246)	5,993,991 (5,767,678 to 6,088,600)	8,606,567 (8,323,187 to 8,733,058)	44,261 (43,328 to 45,555)	132,929 (130,926 to 134,316)	177,190 (174,946 to 179,259)	8,798 (8,411 to 9,043)	20,873 (20,085 to 21,203)	14,735 (14,250 to 14,951)	149 (146 to 153)	463 (456 to 468)	303 (300 to 307)
	2046	2,641,946 (2,526,313 to 2,717,737)	6,060,183 (5,822,943 to 6,155,224)	8,702,129 (8,410,270 to 8,836,336)	44,747 (43,829 to 46,050)	134,452 (132,411 to 135,820)	179,199 (176,975 to 181,210)	8,808 (8,422 to 9,061)	20,900 (20,081 to 21,227)	14,751 (14,257 to 14,979)	149 (146 to 154)	464 (457 to 468)	304 (300 to 307)
	2047	2,668,766 (2,551,083 to 2,744,644)	6,126,737 (5,889,103 to 6,224,935)	8,795,503 (8,507,723 to 8,933,511)	45,245 (44,315 to 46,602)	135,677 (133,539 to 137,101)	180,921 (178,564 to 182,968)	8,808 (8,420 to 9,058)	20,925 (20,113 to 21,260)	14,763 (14,280 to 14,995)	149 (146 to 154)	463 (456 to 468)	304 (300 to 307)
	2048	2,696,989 (2,578,063 to 2,776,899)	6,187,125 (5,941,223 to 6,292,947)	8,884,114 (8,591,408 to 9,020,679)	45,725 (44,772 to 47,081)	136,689 (134,378 to 138,123)	182,414 (179,873 to 184,493)	8,812 (8,424 to 9,073)	20,928 (20,097 to 21,286)	14,765 (14,279 to 14,992)	149 (146 to 154)	462 (455 to 467)	303 (299 to 307)
	2049	2,722,600 (2,604,508 to 2,808,771)	6,252,658 (6,008,422 to 6,355,795)	8,975,258 (8,669,735 to 9,114,291)	46,225 (45,168 to 47,575)	137,766 (135,397 to 139,175)	183,991 (181,451 to 185,939)	8,808 (8,426 to 9,086)	20,948 (20,130 to 21,294)	14,772 (14,269 to 15,000)	150 (146 to 154)	462 (454 to 466)	303 (299 to 306)
	2050	2,754,999 (2,627,898 to 2,846,512)	6,297,778 (6,040,777 to 6,416,846)	9,052,777 (8,741,468 to 9,212,744)	46,718 (45,557 to 48,022)	138,920 (136,564 to 140,370)	185,637 (183,102 to 187,502)	8,825 (8,418 to 9,118)	20,902 (20,049 to 21,297)	14,756 (14,249 to 15,017)	150 (146 to 154)	461 (453 to 466)	303 (298 to 306)
American Samoa	1990	3,206 (2,663 to 3,976)	5,515 (4,772 to 6,611)	8,721 (7,801 to 9,941)	67 (41 to 105)	134 (82 to 206)	201 (124 to 304)	12,847 (10,674 to 15,934)	23,417 (20,262 to 28,070)	17,980 (16,085 to 20,496)	268 (164 to 422)	568 (349 to 875)	414 (255 to 628)
	1991	3,291 (2,764 to 4,037)	5,695 (4,944 to 6,814)	8,986 (8,062 to 10,174)	69 (42 to 108)	138 (85 to 212)	207 (127 to 312)	12,759 (10,714 to 15,651)	23,407 (20,321 to 28,009)	17,927 (16,085 to 20,299)	266 (162 to 420)	569 (349 to 871)	413 (254 to 622)
	1992	3,363 (2,803 to 4,093)	5,853 (5,101 to 6,931)	9,216 (8,265 to 10,400)	70 (42 to 110)	142 (87 to 215)	212 (130 to 316)	12,656 (10,548 to 15,407)	23,366 (20,364 to 27,668)	17,853 (16,012 to 20,147)	262 (159 to 413)	568 (349 to 857)	411 (252 to 611)
	1993	3,418 (2,849 to 4,162)	5,989 (5,241 to 7,058)	9,408 (8,418 to 10,611)	71 (42 to 110)	146 (89 to 217)	216 (133 to 320)	12,536 (10,449 to 15,264)	23,299 (20,388 to 27,458)	17,759 (15,890 to 20,031)	259 (156 to 403)	566 (347 to 843)	408 (252 to 603)
	1994	3,457 (2,881 to 4,231)	6,104 (5,366 to 7,229)	9,561 (8,553 to 10,782)	71 (42 to 110)	148 (90 to 221)	219 (135 to 322)	12,399 (10,335 to 15,177)	23,212 (20,405 to 27,492)	17,647 (15,788 to 19,901)	255 (152 to 396)	565 (344 to 841)	405 (250 to 595)
	1995	3,480 (2,886 to 4,302)	6,199 (5,465 to 7,331)	9,679 (8,638 to 10,869)	71 (43 to 111)	151 (92 to 223)	222 (136 to 325)	12,251 (10,158 to 15,144)	23,117 (20,379 to 27,338)	17,527 (15,641 to 19,682)	250 (150 to 390)	562 (341 to 831)	402 (247 to 589)
	1996	3,488 (2,898 to 4,285)	6,260 (5,513 to 7,342)	9,748 (8,709 to 10,904)	71 (43 to 111)	153 (93 to 224)	223 (138 to 328)	12,089 (10,042 to 14,851)	22,955 (20,215 to 26,922)	17,369 (15,517 to 19,427)	246 (147 to 384)	559 (342 to 820)	398 (245 to 584)
	1997	3,482 (2,911 to 4,232)	6,287 (5,548 to 7,337)	9,769 (8,740 to 10,929)	70 (42 to 110)	154 (94 to 224)	224 (137 to 327)	11,914 (9,960 to 14,482)	22,725 (20,051 to 26,518)	17,171 (15,363 to 19,209)	240 (144 to 377)	556 (341 to 811)	394 (241 to 575)
	1998	3,471 (2,908 to 4,227)	6,296 (5,583 to 7,415)	9,767 (8,785 to 10,969)	69 (42 to 108)	155 (95 to 226)	224 (137 to 329)	11,755 (9,850 to 14,317)	22,480 (19,933 to 26,475)	16,976 (15,270 to 19,066)	235 (141 to 367)	552 (340 to 806)	389 (238 to 571)
	1999	3,463 (2,917 to 4,240)	6,300 (5,571 to 7,417)	9,763 (8,770 to 11,036)	69 (41 to 108)	155 (96 to 227)	224 (137 to 330)	11,636 (9,801 to 14,248)	22,268 (19,690 to 26,214)	16,818 (15,107 to 19,011)	231 (139 to 363)	548 (339 to 803)	385 (237 to 568)
	2000	3,464 (2,906 to 4,255)	6,317 (5,574 to 7,429)	9,781 (8,769 to 11,109)	68 (41 to 108)	156 (96 to 230)	224 (138 to 326)	11,571 (9,709 to 14,216)	22,144 (19,538 to 26,041)	16,731 (15,000 to 19,003)	228 (137 to 362)	546 (337 to 806)	383 (236 to 557)
	2001	3,474 (2,908 to 4,277)	6,335 (5,611 to 7,414)	9,809 (8,805 to 11,065)	68 (40 to 108)	156 (97 to 229)	224 (138 to 325)	11,563 (9,680 to 14,234)	22,065 (19,544 to 25,823)	16,695 (14,985 to 18,833)	226 (135 to 358)	543 (338 to 797)	381 (235 to 553)
	2002	3,484 (2,912 to 4,268)	6,343 (5,609 to 7,381)	9,827 (8,829 to 11,058)	68 (41 to 108)	156 (96 to 229)	223 (138 to 324)	11,575 (9,673 to 14,180)	21,992 (19,449 to 25,593)	16,672 (14,979 to 18,760)	225 (135 to 358)	540 (331 to 793)	379 (234 to 550)
	2003	3,491 (2,919 to 4,297)	6,341 (5,605 to 7,377)	9,832 (8,810 to 11,056)	67 (40 to 108)	155 (96 to 229)	222 (139 to 324)	11,598 (9,696 to 14,276)	21,925 (19,380 to 25,508)	16,658 (14,926 to 18,732)	224 (134 to 358)	536 (332 to 791)	377 (235 to 549)
	2004	3,492 (2,924 to 4,308)	6,329 (5,589 to 7,380)	9,821 (8,784 to 11,057)	67 (40 to 107)	154 (95 to 226)	221 (140 to 324)	11,620 (9,731 to 14,336)	21,863 (19,305 to 25,493)	16,646 (14,888 to 18,739)	222 (135 to 356)	533 (330 to 781)	375 (237 to 549)
	2005	3,483 (2,881 to 4,339)	6,311 (5,566 to 7,362)	9,795 (8,774 to 11,037)	66 (40 to 105)	154 (95 to 226)	220 (139 to 323)	11,627 (9,617 to 14,483)	21,812 (19,236 to 25,442)	16,631 (14,898 to 18,740)	221 (133 to 350)	531 (329 to 782)	374 (236 to 548)
	2006	3,468 (2,875 to 4,290)	6,283 (5,531 to 7,297)	9,751 (8,745 to 10,959)	65 (39 to 103)	153 (95 to 224)	218 (139 to 321)	11,628 (9,640 to 14,384)	21,761 (19,156 to 25,272)	16,613 (14,899 to 18,671)	220 (131 to 346)	529 (328 to 775)	372 (236 to 546)
	2007	3,448 (2,873 to 4,264)	6,247 (5,500 to 7,219)	9,696 (8,708 to 10,890)	65 (39 to 102)	152 (94 to 222)	216 (137 to 319)	11,628 (9,688 to 14,381)	21,720 (19,122 to 25,099)	16,597 (14,906 to 18,642)	218 (132 to 344)	527 (327 to 771)	370 (234 to 546)
	2008	3,425 (2,835 to 4,236)	6,207 (5,467 to 7,202)	9,632 (8,636 to 10,820)	64 (39 to 100)	150 (93 to 219)	214 (135 to 315)	11,629 (9,627 to 14,383)	21,691 (19,105 to 25,169)	16,587 (14,873 to 18,634)	217 (131 to 338)	525 (325 to 766)	369 (232 to 542)
	2009	3,397 (2,791 to 4,203)	6,158 (5,424 to 7,182)	9,556 (8,566 to 10,678)	63 (38 to 98)	149 (92 to 217)	212 (133 to 311)	11,628 (9,551 to 14,384)	21,673 (19,090 to 25,277)	16,580 (14,864 to 18,528)	215 (129 to 335)	524 (322 to 764)	367 (231 to 540)
	2010	3,366 (2,759 to 4,204)	6,106 (5,353 to 7,161)	9,472 (8,455 to 10,619)	62 (37 to 97)	147 (90 to 215)	209 (132 to 307)	11,624 (9,526 to 14,516)	21,668 (18,998 to 25,414)	16,577 (14,797 to 18,584)	213 (128 to 334)	522 (320 to 763)	366 (231 to 538)
	2011	3,332 (2,744 to 4,134)	6,049 (5,314 to 7,040)	9,382 (8,357 to 10,496)	61 (37 to 96)	146 (90 to 211)	206 (130 to 306)	11,615 (9,564 to 14,409)	21,673 (19,038 to 25,223)	16,575 (14,765 to 18,544)	211 (128 to 333)	522 (322 to 755)	364 (230 to 540)
	2012	3,291 (2,711 to 4,102)	5,987 (5,267 to 6,948)	9,278 (8,286 to 10,386)	59 (36 to 93)	144 (90 to 208)	203 (128 to 300)	11,587 (9,545 to 14,444)	21,683 (19,077 to 25,163)	16,564 (14,793 to 18,543)	209 (125 to 327)	521 (325 to 754)	363 (229 to 536)
	2013	3,245 (2,655 to 4,068)	5,918 (5,222 to 6,874)	9,162 (8,180 to 10,296)	58 (35 to 90)	142 (88 to 205)	200 (126 to 297)	11,549 (9,449 to 14,479)	21,691 (19,143 to 25,198)	16,545 (14,772 to 18,593)	207 (123 to 320)	521 (323 to 753)	362 (228 to 537)
	2014	3,197 (2,614 to 4,002)	5,842 (5,160 to 6,772)	9,039 (8,070 to 10,192)	57 (33 to 88)	140 (87 to 203)	197 (124 to 291)	11,507 (9,411 to 14,407)	21,696 (19,162 to 25,150)	16,522 (14,752 to 18,630)	204 (120 to 315)	521 (324 to 754)	360 (228 to 531)
	2015	3,149 (2,567 to 3,967)	5,761 (5,088 to 6,689)	8,910 (7,941 to 10,095)	55 (32 to 84)	138 (87 to 199)	193 (123 to 285)	11,469 (9,352 to 14,450)	21,692 (19,157 to 25,185)	16,496 (14,702 to 18,691)	201 (117 to 306)	520 (327 to 751)	358 (227 to 527)
	2016	3,103 (2,540 to 3,915)	5,677 (5,008 to 6,601)	8,780 (7,843 to 9,923)	54 (31 to 81)	136 (86 to 198)	189 (120 to 280)	11,441 (9,367 to 14,436)	21,685 (19,131 to 25,215)	16,473 (14,715 to 18,617)	197 (116 to 300)	518 (327 to 755)	355 (226 to 525)
	2017	3,057 (2,485 to 3,864)	5,591 (4,919 to 6,520)	8,647 (7,725 to 9,846)	52 (30 to 79)	133 (83 to 195)	185 (118 to 273)	11,412 (9,278 to 14,427)	21,674 (19,071 to 25,277)	16,446 (14,692 to 18,726)	194 (114 to 295)	516 (323 to 757)	352 (224 to 519)
	2018	3,010 (2,416 to 3,827)	5,505 (4,838 to 6,432)	8,515 (7,591 to 9,720)	50 (29 to 77)	130 (83 to 192)	181 (117 to 266)	11,379 (9,137 to 14,470)	21,664 (19,039 to 25,314)	16,419 (14,637 to 18,743)	190 (109 to 290)	513 (328 to 757)	348 (225 to 512)
	2019	2,962 (2,341 to 3,811)	5,422 (4,760 to 6,401)	8,384 (7,456 to 9,597)	49 (28 to 74)	128 (81 to 186)	177 (114 to 260)	11,342 (8,965 to 14,594)	21,661 (19,015 to 25,568)	16,393 (14,578 to 18,765)	186 (108 to 284)	511 (325 to 745)	345 (223 to 507)
	2020	2,896 (2,306 to 3,777)	5,337 (4,686 to 6,332)	8,233 (7,333 to 9,419)	47 (27 to 71)	125 (80 to 182)	172 (111 to 251)	11,235 (8,945 to 14,654)	21,641 (19,000 to 25,673)	16,323 (14,537 to 18,674)	181 (105 to 275)	508 (323 to 737)	341 (220 to 498)
	2021	2,847 (2,251 to 3,734)	5,262 (4,616 to 6,236)	8,109 (7,213 to 9,260)	45 (26 to 70)	123 (78 to 178)	168 (109 to 242)	11,188 (8,844 to 14,671)	21,645 (18,991 to 25,655)	16,297 (14,496 to 18,610)	176 (102 to 274)	505 (322 to 733)	337 (219 to 487)
	2022	3,347 (3,218 to 3,414)	5,923 (5,602 to 6,161)	9,270 (8,911 to 9,516)	56 (55 to 57)	150 (146 to 153)	206 (202 to 209)	11,102 (10,675 to 11,325)	19,996 (18,914 to 20,801)	15,510 (14,910 to 15,923)	186 (183 to 188)	507 (492 to 515)	345 (337 to 349)
	2023	3,411 (3,282 to 3,495)	5,947 (5,612 to 6,188)	9,357 (8,969 to 9,611)	57 (56 to 58)	152 (148 to 155)	209 (204 to 211)	11,153 (10,731 to 11,430)	19,788 (18,674 to 20,592)	15,433 (14,793 to 15,852)	186 (183 to 188)	507 (491 to 514)	345 (337 to 349)
	2024	3,486 (3,341 to 3,561)	5,964 (5,641 to 6,220)	9,450 (9,085 to 9,719)	58 (57 to 59)	154 (150 to 157)	212 (207 to 215)	11,236 (10,768 to 11,476)	19,561 (18,503 to 20,400)	15,362 (14,769 to 15,800)	186 (183 to 189)	507 (491 to 515)	345 (337 to 349)
	2025	3,559 (3,405 to 3,640)	6,049 (5,729 to 6,326)	9,608 (9,235 to 9,887)	59 (58 to 60)	157 (152 to 159)	216 (211 to 218)	11,306 (10,818 to 11,564)	19,556 (18,522 to 20,450)	15,395 (14,797 to 15,842)	186 (184 to 189)	507 (492 to 514)	345 (338 to 349)
	2026	3,575 (3,435 to 3,670)	6,154 (5,818 to 6,425)	9,730 (9,342 to 10,004)	59 (59 to 60)	159 (154 to 161)	219 (214 to 221)	11,195 (10,757 to 11,493)	19,611 (18,539 to 20,475)	15,366 (14,754 to 15,799)	186 (183 to 189)	507 (492 to 514)	345 (337 to 349)
	2027	3,642 (3,488 to 3,735)	6,201 (5,843 to 6,501)	9,843 (9,432 to 10,143)	60 (60 to 61)	161 (156 to 164)	221 (216 to 224)	11,240 (10,765 to 11,527)	19,478 (18,355 to 20,421)	15,323 (14,684 to 15,790)	187 (184 to 190)	506 (490 to 514)	345 (336 to 349)
	2028	3,707 (3,553 to 3,813)	6,264 (5,916 to 6,550)	9,971 (9,559 to 10,273)	61 (60 to 62)	163 (157 to 166)	224 (219 to 228)	11,278 (10,810 to 11,600)	19,402 (18,323 to 20,288)	15,304 (14,671 to 15,768)	187 (183 to 190)	505 (487 to 513)	344 (335 to 349)
	2029	3,786 (3,639 to 3,893)	6,249 (5,910 to 6,561)	10,036 (9,632 to 10,357)	62 (61 to 64)	165 (159 to 168)	228 (222 to 231)	11,358 (10,917 to 11,677)	19,088 (18,053 to 20,041)	15,188 (14,577 to 15,674)	187 (184 to 191)	504 (486 to 513)	344 (335 to 349)
	2030	3,850 (3,701 to 3,947)	6,377 (6,050 to 6,683)	10,226 (9,805 to 10,517)	63 (62 to 65)	167 (162 to 170)	231 (225 to 234)	11,389 (10,950 to 11,675)	19,213 (18,229 to 20,136)	15,265 (14,636 to 15,698)	188 (184 to 191)	504 (488 to 512)	345 (336 to 349)
	2031	3,905 (3,756 to 3,990)	6,411 (6,073 to 6,752)	10,317 (9,880 to 10,654)	64 (63 to 66)	169 (163 to 172)	234 (228 to 237)	11,397 (10,962 to 11,644)	19,063 (18,058 to 20,076)	15,194 (14,551 to 15,691)	188 (185 to 192)	503 (485 to 512)	344 (336 to 349)
	2032	3,948 (3,794 to 4,039)	6,445 (6,098 to 6,798)	10,394 (9,965 to 10,756)	65 (64 to 67)	171 (165 to 174)	236 (230 to 240)	11,369 (10,925 to 11,629)	18,918 (17,899 to 19,954)	15,107 (14,485 to 15,634)	188 (185 to 192)	502 (484 to 512)	344 (335 to 349)
	2033	4,003 (3,856 to 4,089)	6,550 (6,200 to 6,895)	10,553 (10,140 to 10,899)	66 (65 to 68)	173 (168 to 177)	240 (233 to 243)	11,378 (10,961 to 11,623)	18,985 (17,970 to 19,985)	15,144 (14,551 to 15,641)	188 (185 to 192)	503 (486 to 512)	344 (335 to 349)
	2034	4,063 (3,906 to 4,153)	6,542 (6,188 to 6,914)	10,605 (10,212 to 10,964)	67 (66 to 68)	176 (170 to 179)	243 (237 to 246)	11,404 (10,962 to 11,656)	18,734 (17,719 to 19,798)	15,033 (14,475 to 15,541)	188 (185 to 192)	503 (487 to 513)	344 (336 to 349)
	2035	4,040 (3,889 to 4,148)	6,581 (6,249 to 6,948)	10,621 (10,197 to 10,990)	67 (66 to 69)	177 (172 to 181)	244 (238 to 249)	11,202 (10,785 to 11,502)	18,628 (17,687 to 19,666)	14,877 (14,283 to 15,394)	186 (182 to 190)	502 (486 to 512)	342 (334 to 348)
	2036	4,067 (3,927 to 4,169)	6,645 (6,263 to 7,029)	10,713 (10,270 to 11,118)	68 (66 to 69)	179 (173 to 183)	247 (240 to 251)	11,148 (10,762 to 11,426)	18,599 (17,530 to 19,673)	14,834 (14,221 to 15,395)	185 (181 to 189)	502 (485 to 512)	342 (333 to 347)
	2037	4,104 (3,955 to 4,206)	6,657 (6,288 to 7,089)	10,762 (10,294 to 11,188)	68 (67 to 69)	181 (175 to 185)	249 (242 to 253)	11,121 (10,716 to 11,398)	18,434 (17,412 to 19,628)	14,738 (14,098 to 15,322)	184 (180 to 188)	502 (484 to 512)	341 (331 to 347)
	2038	4,132 (3,986 to 4,237)	6,747 (6,354 to 7,163)	10,880 (10,427 to 11,305)	68 (67 to 70)	183 (176 to 187)	252 (245 to 256)	11,076 (10,683 to 11,355)	18,491 (17,412 to 19,631)	14,742 (14,129 to 15,318)	183 (179 to 187)	503 (483 to 513)	341 (331 to 347)
	2039	4,176 (4,022 to 4,278)	6,696 (6,278 to 7,149)	10,872 (10,397 to 11,328)	69 (67 to 70)	184 (178 to 189)	253 (246 to 258)	11,074 (10,667 to 11,345)	18,169 (17,034 to 19,398)	14,581 (13,944 to 15,193)	182 (178 to 186)	500 (482 to 512)	339 (330 to 346)
	2040	4,210 (4,062 to 4,320)	6,759 (6,359 to 7,208)	10,969 (10,488 to 11,450)	69 (67 to 71)	186 (179 to 191)	255 (247 to 260)	11,052 (10,663 to 11,341)	18,165 (17,091 to 19,373)	14,567 (13,927 to 15,206)	182 (177 to 185)	499 (481 to 513)	339 (329 to 345)
	2041	4,212 (4,068 to 4,330)	6,807 (6,361 to 7,282)	11,020 (10,500 to 11,551)	69 (68 to 71)	187 (180 to 192)	257 (249 to 263)	10,949 (10,572 to 11,254)	18,129 (16,939 to 19,394)	14,495 (13,812 to 15,194)	181 (176 to 184)	499 (480 to 512)	338 (327 to 345)
	2042	4,230 (4,084 to 4,350)	6,853 (6,425 to 7,366)	11,083 (10,572 to 11,622)	70 (68 to 71)	189 (182 to 195)	259 (251 to 265)	10,891 (10,513 to 11,199)	18,089 (16,961 to 19,445)	14,445 (13,779 to 15,147)	180 (175 to 183)	500 (480 to 514)	338 (327 to 345)
	2043	4,268 (4,121 to 4,389)	6,906 (6,484 to 7,435)	11,174 (10,657 to 11,719)	70 (68 to 72)	191 (183 to 196)	261 (253 to 267)	10,886 (10,512 to 11,194)	18,075 (16,969 to 19,460)	14,434 (13,766 to 15,139)	179 (174 to 182)	500 (480 to 514)	337 (326 to 344)
	2044	4,301 (4,149 to 4,423)	6,897 (6,417 to 7,387)	11,198 (10,632 to 11,736)	70 (69 to 72)	192 (183 to 198)	262 (252 to 269)	10,872 (10,487 to 11,179)	17,903 (16,657 to 19,173)	14,341 (13,616 to 15,029)	178 (174 to 182)	497 (474 to 513)	336 (323 to 344)
	2045	4,342 (4,181 to 4,465)	6,913 (6,365 to 7,483)	11,255 (10,640 to 11,857)	71 (69 to 72)	193 (185 to 199)	264 (255 to 270)	10,878 (10,476 to 11,186)	17,799 (16,387 to 19,266)	14,291 (13,510 to 15,055)	177 (173 to 181)	497 (476 to 513)	335 (324 to 343)
	2046	4,364 (4,204 to 4,498)	7,006 (6,522 to 7,544)	11,369 (10,788 to 11,990)	71 (69 to 73)	194 (187 to 200)	265 (258 to 272)	10,837 (10,440 to 11,170)	17,894 (16,658 to 19,268)	14,316 (13,584 to 15,098)	177 (172 to 180)	496 (477 to 512)	334 (324 to 342)
	2047	4,380 (4,215 to 4,529)	7,024 (6,549 to 7,595)	11,404 (10,825 to 12,045)	71 (70 to 73)	195 (187 to 202)	267 (258 to 274)	10,784 (10,377 to 11,150)	17,800 (16,596 to 19,247)	14,241 (13,519 to 15,041)	176 (171 to 179)	495 (475 to 512)	333 (322 to 342)
	2048	4,387 (4,227 to 4,535)	7,052 (6,568 to 7,664)	11,439 (10,850 to 12,118)	72 (70 to 73)	197 (188 to 203)	268 (259 to 276)	10,707 (10,317 to 11,069)	17,734 (16,515 to 19,273)	14,168 (13,439 to 15,009)	175 (171 to 179)	494 (473 to 512)	332 (321 to 342)
	2049	4,428 (4,270 to 4,589)	7,106 (6,572 to 7,764)	11,534 (10,911 to 12,278)	72 (71 to 74)	198 (190 to 205)	271 (262 to 277)	10,716 (10,333 to 11,106)	17,731 (16,398 to 19,372)	14,170 (13,404 to 15,085)	175 (171 to 179)	495 (474 to 511)	333 (322 to 341)
	2050	4,461 (4,298 to 4,629)	7,004 (6,456 to 7,686)	11,466 (10,811 to 12,239)	73 (71 to 74)	199 (190 to 206)	272 (263 to 279)	10,706 (10,314 to 11,108)	17,342 (15,985 to 19,029)	13,972 (13,174 to 14,914)	175 (171 to 179)	493 (471 to 510)	331 (320 to 340)
Andorra	1990	510 (391 to 698)	1,487 (1,265 to 1,783)	1,998 (1,738 to 2,403)	5 (3 to 9)	23 (13 to 35)	28 (17 to 42)	1,768 (1,354 to 2,418)	5,835 (4,965 to 6,996)	3,675 (3,196 to 4,421)	18 (9 to 30)	90 (53 to 138)	52 (30 to 77)
	1991	533 (408 to 730)	1,597 (1,361 to 1,915)	2,130 (1,852 to 2,539)	5 (3 to 9)	24 (14 to 38)	30 (18 to 45)	1,702 (1,303 to 2,331)	5,819 (4,958 to 6,976)	3,625 (3,151 to 4,320)	17 (9 to 29)	89 (52 to 137)	50 (30 to 77)
	1992	546 (417 to 749)	1,668 (1,426 to 1,989)	2,214 (1,937 to 2,635)	5 (3 to 9)	25 (15 to 39)	31 (19 to 47)	1,671 (1,276 to 2,289)	5,788 (4,949 to 6,904)	3,599 (3,150 to 4,284)	16 (9 to 28)	88 (52 to 136)	50 (30 to 76)
	1993	574 (441 to 780)	1,733 (1,487 to 2,056)	2,307 (2,026 to 2,690)	6 (3 to 10)	26 (15 to 41)	32 (19 to 49)	1,662 (1,278 to 2,260)	5,731 (4,916 to 6,799)	3,562 (3,128 to 4,153)	16 (8 to 28)	87 (51 to 135)	49 (29 to 75)
	1994	561 (432 to 746)	1,708 (1,477 to 2,022)	2,269 (1,987 to 2,632)	5 (3 to 9)	26 (15 to 41)	31 (19 to 48)	1,648 (1,270 to 2,191)	5,658 (4,891 to 6,696)	3,533 (3,094 to 4,097)	16 (8 to 28)	86 (51 to 134)	49 (29 to 75)
	1995	549 (423 to 732)	1,692 (1,464 to 2,024)	2,241 (1,954 to 2,600)	5 (3 to 9)	26 (16 to 40)	31 (19 to 47)	1,634 (1,259 to 2,180)	5,607 (4,852 to 6,708)	3,514 (3,065 to 4,077)	16 (8 to 27)	85 (52 to 134)	49 (29 to 74)
	1996	544 (425 to 723)	1,689 (1,466 to 1,997)	2,233 (1,956 to 2,610)	5 (3 to 9)	26 (15 to 40)	31 (19 to 47)	1,613 (1,260 to 2,144)	5,528 (4,796 to 6,534)	3,473 (3,042 to 4,059)	15 (8 to 27)	84 (51 to 130)	48 (29 to 74)
	1997	542 (425 to 715)	1,683 (1,458 to 1,969)	2,225 (1,956 to 2,597)	5 (3 to 9)	25 (15 to 39)	30 (18 to 47)	1,587 (1,244 to 2,092)	5,437 (4,709 to 6,360)	3,417 (3,003 to 3,987)	15 (8 to 26)	82 (50 to 127)	47 (28 to 73)
	1998	539 (425 to 708)	1,672 (1,443 to 1,941)	2,211 (1,934 to 2,602)	5 (3 to 9)	25 (15 to 38)	30 (18 to 47)	1,567 (1,236 to 2,060)	5,343 (4,610 to 6,203)	3,367 (2,946 to 3,963)	14 (8 to 26)	80 (49 to 122)	46 (27 to 71)
	1999	536 (420 to 688)	1,656 (1,423 to 1,922)	2,192 (1,921 to 2,584)	5 (3 to 9)	25 (15 to 38)	29 (18 to 46)	1,563 (1,224 to 2,006)	5,265 (4,522 to 6,111)	3,334 (2,920 to 3,930)	14 (8 to 26)	78 (47 to 121)	45 (27 to 69)
	2000	533 (417 to 688)	1,636 (1,403 to 1,895)	2,169 (1,900 to 2,547)	5 (3 to 9)	24 (15 to 38)	29 (18 to 45)	1,562 (1,222 to 2,015)	5,193 (4,455 to 6,015)	3,304 (2,895 to 3,879)	14 (8 to 25)	77 (47 to 120)	44 (27 to 68)
	2001	539 (421 to 692)	1,630 (1,406 to 1,908)	2,170 (1,909 to 2,555)	5 (3 to 9)	24 (14 to 38)	29 (17 to 45)	1,575 (1,230 to 2,020)	5,128 (4,423 to 6,002)	3,285 (2,890 to 3,869)	14 (8 to 26)	76 (45 to 119)	44 (26 to 68)
	2002	548 (428 to 701)	1,635 (1,413 to 1,922)	2,184 (1,928 to 2,542)	5 (3 to 8)	24 (15 to 38)	29 (18 to 46)	1,577 (1,230 to 2,017)	5,060 (4,373 to 5,946)	3,255 (2,874 to 3,789)	14 (8 to 24)	74 (45 to 117)	43 (26 to 68)
	2003	580 (452 to 747)	1,730 (1,494 to 2,027)	2,310 (2,041 to 2,667)	5 (3 to 9)	25 (15 to 39)	30 (18 to 48)	1,552 (1,209 to 1,998)	5,009 (4,325 to 5,868)	3,212 (2,837 to 3,708)	14 (8 to 24)	73 (44 to 114)	42 (26 to 66)
	2004	604 (471 to 782)	1,822 (1,577 to 2,133)	2,426 (2,136 to 2,826)	5 (3 to 10)	26 (16 to 42)	32 (19 to 51)	1,515 (1,181 to 1,962)	4,979 (4,308 to 5,827)	3,174 (2,793 to 3,697)	13 (7 to 24)	72 (44 to 115)	41 (25 to 66)
	2005	615 (472 to 799)	1,860 (1,609 to 2,176)	2,475 (2,163 to 2,884)	5 (3 to 10)	27 (16 to 43)	32 (20 to 51)	1,503 (1,155 to 1,953)	4,959 (4,289 to 5,802)	3,156 (2,759 to 3,678)	13 (7 to 23)	72 (44 to 114)	41 (25 to 65)
	2006	629 (487 to 806)	1,911 (1,662 to 2,233)	2,540 (2,231 to 2,918)	6 (3 to 10)	28 (17 to 44)	33 (20 to 53)	1,485 (1,150 to 1,903)	4,954 (4,307 to 5,787)	3,139 (2,757 to 3,606)	13 (7 to 23)	72 (44 to 114)	41 (25 to 65)
	2007	643 (500 to 830)	1,955 (1,705 to 2,293)	2,598 (2,287 to 2,965)	6 (3 to 10)	29 (18 to 45)	34 (21 to 54)	1,484 (1,153 to 1,916)	4,955 (4,320 to 5,811)	3,139 (2,763 to 3,582)	13 (7 to 23)	72 (44 to 114)	41 (26 to 65)
	2008	658 (506 to 851)	1,992 (1,719 to 2,304)	2,650 (2,331 to 3,012)	6 (3 to 10)	29 (18 to 46)	35 (22 to 55)	1,497 (1,151 to 1,936)	4,965 (4,285 to 5,742)	3,152 (2,774 to 3,583)	13 (7 to 23)	73 (45 to 113)	42 (26 to 66)
	2009	663 (510 to 852)	1,996 (1,711 to 2,315)	2,659 (2,336 to 3,019)	6 (3 to 10)	30 (18 to 46)	35 (22 to 55)	1,519 (1,168 to 1,952)	4,969 (4,259 to 5,765)	3,172 (2,786 to 3,602)	13 (7 to 23)	73 (44 to 114)	42 (26 to 65)
	2010	666 (508 to 847)	2,009 (1,728 to 2,333)	2,675 (2,356 to 3,065)	6 (3 to 10)	30 (18 to 46)	36 (22 to 55)	1,527 (1,165 to 1,943)	4,972 (4,276 to 5,776)	3,183 (2,804 to 3,648)	13 (7 to 24)	74 (45 to 113)	43 (26 to 66)
	2011	611 (467 to 786)	1,908 (1,646 to 2,217)	2,519 (2,217 to 2,857)	5 (3 to 9)	29 (17 to 44)	34 (21 to 52)	1,531 (1,170 to 1,970)	4,982 (4,298 to 5,789)	3,221 (2,835 to 3,653)	13 (7 to 24)	74 (46 to 114)	43 (26 to 67)
	2012	597 (455 to 777)	1,864 (1,598 to 2,149)	2,461 (2,170 to 2,785)	5 (3 to 9)	28 (17 to 42)	33 (20 to 51)	1,540 (1,174 to 2,003)	4,985 (4,274 to 5,747)	3,231 (2,849 to 3,657)	13 (7 to 24)	75 (46 to 113)	43 (27 to 67)
	2013	599 (453 to 773)	1,845 (1,575 to 2,127)	2,445 (2,161 to 2,761)	5 (3 to 9)	28 (17 to 42)	33 (20 to 51)	1,552 (1,173 to 2,002)	4,942 (4,219 to 5,698)	3,219 (2,845 to 3,636)	13 (7 to 23)	74 (45 to 113)	43 (27 to 67)
	2014	608 (467 to 785)	1,852 (1,589 to 2,149)	2,459 (2,167 to 2,788)	5 (3 to 9)	28 (17 to 42)	33 (20 to 50)	1,556 (1,197 to 2,011)	4,910 (4,215 to 5,698)	3,204 (2,823 to 3,632)	13 (7 to 23)	74 (45 to 112)	43 (26 to 66)
	2015	615 (465 to 797)	1,863 (1,603 to 2,161)	2,477 (2,184 to 2,812)	5 (3 to 9)	28 (17 to 42)	33 (21 to 51)	1,552 (1,175 to 2,012)	4,882 (4,203 to 5,665)	3,186 (2,809 to 3,617)	13 (7 to 23)	73 (45 to 111)	43 (27 to 65)
	2016	616 (468 to 795)	1,855 (1,610 to 2,148)	2,471 (2,188 to 2,808)	5 (3 to 9)	28 (17 to 43)	33 (21 to 51)	1,543 (1,173 to 1,994)	4,843 (4,202 to 5,606)	3,160 (2,797 to 3,590)	13 (7 to 23)	73 (45 to 111)	42 (26 to 65)
	2017	631 (486 to 811)	1,874 (1,621 to 2,164)	2,505 (2,218 to 2,862)	5 (3 to 9)	28 (17 to 43)	33 (21 to 51)	1,543 (1,189 to 1,984)	4,794 (4,147 to 5,534)	3,132 (2,773 to 3,578)	13 (7 to 23)	72 (44 to 110)	42 (26 to 64)
	2018	648 (498 to 842)	1,885 (1,624 to 2,185)	2,533 (2,241 to 2,907)	5 (3 to 9)	28 (18 to 43)	34 (21 to 51)	1,550 (1,191 to 2,014)	4,737 (4,080 to 5,490)	3,104 (2,747 to 3,563)	13 (7 to 23)	71 (44 to 108)	41 (26 to 63)
	2019	661 (504 to 859)	1,902 (1,633 to 2,228)	2,563 (2,271 to 2,956)	6 (3 to 10)	28 (18 to 43)	34 (21 to 52)	1,551 (1,181 to 2,015)	4,703 (4,038 to 5,510)	3,085 (2,734 to 3,559)	13 (7 to 23)	70 (44 to 106)	41 (25 to 63)
	2020	681 (515 to 877)	1,928 (1,671 to 2,248)	2,610 (2,314 to 2,986)	6 (3 to 10)	29 (18 to 43)	34 (21 to 53)	1,571 (1,188 to 2,023)	4,700 (4,072 to 5,480)	3,092 (2,742 to 3,538)	13 (7 to 23)	70 (43 to 106)	41 (25 to 63)
	2021	695 (519 to 892)	1,949 (1,686 to 2,265)	2,645 (2,343 to 3,019)	6 (3 to 10)	29 (18 to 44)	35 (22 to 54)	1,579 (1,179 to 2,027)	4,690 (4,056 to 5,450)	3,090 (2,737 to 3,528)	13 (7 to 22)	70 (43 to 107)	41 (25 to 63)
	2022	642 (622 to 652)	1,841 (1,808 to 1,874)	2,483 (2,444 to 2,518)	5 (5 to 5)	28 (28 to 28)	33 (33 to 33)	1,573 (1,523 to 1,596)	4,689 (4,604 to 4,773)	3,100 (3,051 to 3,144)	13 (13 to 13)	71 (70 to 72)	42 (41 to 42)
	2023	646 (627 to 657)	1,824 (1,790 to 1,860)	2,470 (2,427 to 2,505)	5 (5 to 5)	28 (27 to 28)	33 (33 to 33)	1,583 (1,538 to 1,610)	4,647 (4,559 to 4,738)	3,086 (3,032 to 3,129)	13 (13 to 13)	71 (70 to 71)	41 (41 to 42)
	2024	640 (619 to 655)	1,815 (1,784 to 1,848)	2,455 (2,416 to 2,495)	5 (5 to 5)	28 (27 to 28)	33 (33 to 33)	1,571 (1,519 to 1,608)	4,626 (4,546 to 4,709)	3,070 (3,020 to 3,120)	13 (13 to 13)	70 (70 to 71)	41 (41 to 41)
	2025	643 (621 to 656)	1,800 (1,765 to 1,833)	2,443 (2,396 to 2,483)	5 (5 to 5)	27 (27 to 28)	33 (33 to 33)	1,581 (1,528 to 1,613)	4,590 (4,499 to 4,672)	3,058 (3,000 to 3,108)	13 (13 to 13)	70 (69 to 71)	41 (41 to 41)
	2026	646 (622 to 658)	1,790 (1,757 to 1,829)	2,436 (2,388 to 2,476)	5 (5 to 5)	27 (27 to 28)	33 (32 to 33)	1,591 (1,533 to 1,622)	4,568 (4,484 to 4,666)	3,054 (2,994 to 3,104)	13 (13 to 13)	70 (69 to 70)	41 (41 to 41)
	2027	652 (621 to 665)	1,793 (1,760 to 1,837)	2,445 (2,395 to 2,493)	5 (5 to 5)	27 (27 to 27)	33 (32 to 33)	1,611 (1,535 to 1,643)	4,580 (4,496 to 4,693)	3,071 (3,008 to 3,131)	13 (13 to 14)	70 (69 to 70)	41 (41 to 41)
	2028	649 (601 to 675)	1,782 (1,749 to 1,827)	2,431 (2,365 to 2,486)	5 (5 to 5)	27 (27 to 27)	32 (32 to 33)	1,607 (1,490 to 1,671)	4,557 (4,472 to 4,673)	3,059 (2,976 to 3,128)	13 (13 to 14)	69 (69 to 70)	41 (40 to 41)
	2029	622 (576 to 673)	1,776 (1,742 to 1,822)	2,398 (2,337 to 2,466)	5 (5 to 5)	27 (27 to 27)	32 (32 to 32)	1,546 (1,432 to 1,671)	4,548 (4,461 to 4,667)	3,025 (2,947 to 3,110)	13 (13 to 14)	69 (68 to 69)	41 (40 to 41)
	2030	626 (581 to 674)	1,757 (1,723 to 1,805)	2,383 (2,324 to 2,460)	5 (5 to 6)	27 (27 to 27)	32 (32 to 32)	1,560 (1,449 to 1,681)	4,509 (4,420 to 4,630)	3,013 (2,939 to 3,110)	13 (13 to 14)	69 (68 to 69)	41 (40 to 41)
	2031	627 (586 to 673)	1,747 (1,713 to 1,797)	2,373 (2,319 to 2,442)	5 (5 to 6)	27 (26 to 27)	32 (32 to 32)	1,568 (1,466 to 1,685)	4,489 (4,403 to 4,619)	3,009 (2,940 to 3,095)	14 (13 to 14)	68 (68 to 69)	41 (40 to 41)
	2032	633 (592 to 682)	1,739 (1,706 to 1,787)	2,373 (2,315 to 2,440)	5 (5 to 6)	26 (26 to 27)	32 (32 to 32)	1,590 (1,487 to 1,712)	4,480 (4,394 to 4,603)	3,017 (2,944 to 3,103)	14 (13 to 14)	68 (67 to 68)	40 (40 to 41)
	2033	635 (591 to 683)	1,726 (1,693 to 1,776)	2,361 (2,298 to 2,433)	6 (5 to 6)	26 (26 to 26)	32 (31 to 32)	1,602 (1,490 to 1,723)	4,455 (4,370 to 4,585)	3,012 (2,932 to 3,104)	14 (13 to 14)	68 (67 to 68)	40 (40 to 41)
	2034	641 (594 to 692)	1,718 (1,682 to 1,768)	2,359 (2,296 to 2,434)	6 (5 to 6)	26 (26 to 26)	32 (31 to 32)	1,623 (1,505 to 1,753)	4,447 (4,352 to 4,575)	3,020 (2,940 to 3,116)	14 (14 to 15)	67 (67 to 68)	40 (40 to 41)
	2035	644 (596 to 697)	1,702 (1,662 to 1,753)	2,346 (2,279 to 2,424)	6 (5 to 6)	26 (26 to 26)	31 (31 to 32)	1,639 (1,519 to 1,776)	4,418 (4,314 to 4,550)	3,015 (2,929 to 3,115)	14 (14 to 15)	67 (66 to 67)	40 (40 to 41)
	2036	649 (599 to 706)	1,690 (1,655 to 1,740)	2,339 (2,277 to 2,416)	6 (5 to 6)	26 (25 to 26)	31 (31 to 32)	1,662 (1,533 to 1,806)	4,401 (4,310 to 4,532)	3,019 (2,939 to 3,118)	15 (14 to 15)	67 (66 to 67)	40 (40 to 41)
	2037	653 (597 to 710)	1,682 (1,645 to 1,737)	2,335 (2,268 to 2,415)	6 (6 to 6)	25 (25 to 26)	31 (31 to 31)	1,681 (1,537 to 1,826)	4,395 (4,301 to 4,541)	3,027 (2,941 to 3,132)	15 (14 to 15)	66 (66 to 67)	40 (40 to 41)
	2038	659 (600 to 720)	1,672 (1,635 to 1,726)	2,330 (2,260 to 2,416)	6 (6 to 6)	25 (25 to 25)	31 (31 to 31)	1,705 (1,554 to 1,863)	4,387 (4,290 to 4,529)	3,037 (2,946 to 3,149)	15 (14 to 15)	66 (66 to 67)	40 (40 to 41)
	2039	662 (603 to 724)	1,669 (1,631 to 1,726)	2,331 (2,254 to 2,415)	6 (6 to 6)	25 (25 to 25)	31 (31 to 31)	1,725 (1,571 to 1,886)	4,399 (4,299 to 4,550)	3,054 (2,953 to 3,164)	15 (14 to 16)	66 (66 to 67)	41 (40 to 41)
	2040	667 (607 to 732)	1,658 (1,616 to 1,715)	2,325 (2,246 to 2,412)	6 (6 to 6)	25 (25 to 25)	31 (31 to 31)	1,750 (1,594 to 1,920)	4,389 (4,280 to 4,542)	3,064 (2,960 to 3,179)	15 (15 to 16)	66 (66 to 67)	41 (40 to 41)
	2041	672 (609 to 740)	1,649 (1,607 to 1,704)	2,320 (2,244 to 2,409)	6 (6 to 6)	25 (25 to 25)	31 (30 to 31)	1,776 (1,610 to 1,957)	4,388 (4,278 to 4,534)	3,077 (2,976 to 3,195)	16 (15 to 16)	66 (66 to 67)	41 (40 to 41)
	2042	677 (611 to 751)	1,645 (1,605 to 1,699)	2,322 (2,241 to 2,412)	6 (6 to 6)	25 (25 to 25)	31 (30 to 31)	1,803 (1,627 to 2,000)	4,403 (4,295 to 4,548)	3,100 (2,992 to 3,221)	16 (15 to 17)	66 (66 to 67)	41 (41 to 42)
	2043	680 (611 to 756)	1,633 (1,593 to 1,690)	2,312 (2,228 to 2,409)	6 (6 to 6)	25 (24 to 25)	31 (30 to 31)	1,826 (1,641 to 2,030)	4,396 (4,290 to 4,552)	3,109 (2,996 to 3,240)	16 (15 to 17)	66 (66 to 67)	41 (41 to 42)
	2044	683 (611 to 763)	1,620 (1,577 to 1,679)	2,304 (2,216 to 2,399)	6 (6 to 6)	24 (24 to 25)	30 (30 to 31)	1,851 (1,654 to 2,068)	4,392 (4,275 to 4,552)	3,122 (3,002 to 3,251)	16 (15 to 17)	66 (65 to 67)	41 (41 to 42)
	2045	686 (611 to 772)	1,610 (1,566 to 1,670)	2,296 (2,205 to 2,394)	6 (6 to 6)	24 (24 to 24)	30 (30 to 31)	1,878 (1,670 to 2,113)	4,395 (4,276 to 4,559)	3,137 (3,012 to 3,271)	17 (16 to 17)	66 (65 to 67)	41 (41 to 42)
	2046	689 (611 to 774)	1,601 (1,562 to 1,661)	2,291 (2,196 to 2,394)	6 (6 to 6)	24 (24 to 24)	30 (30 to 31)	1,904 (1,688 to 2,139)	4,406 (4,298 to 4,571)	3,158 (3,027 to 3,300)	17 (15 to 18)	66 (65 to 67)	42 (41 to 42)
	2047	693 (614 to 785)	1,591 (1,551 to 1,654)	2,283 (2,188 to 2,389)	6 (6 to 6)	24 (24 to 24)	30 (29 to 30)	1,933 (1,714 to 2,190)	4,414 (4,303 to 4,588)	3,177 (3,044 to 3,325)	17 (16 to 18)	66 (65 to 67)	42 (41 to 42)
	2048	695 (612 to 790)	1,578 (1,538 to 1,641)	2,273 (2,173 to 2,380)	6 (6 to 7)	24 (23 to 24)	30 (29 to 30)	1,961 (1,728 to 2,230)	4,417 (4,306 to 4,594)	3,194 (3,054 to 3,345)	17 (16 to 18)	66 (65 to 67)	42 (41 to 42)
	2049	698 (613 to 799)	1,569 (1,527 to 1,631)	2,267 (2,159 to 2,377)	6 (6 to 7)	23 (23 to 24)	30 (29 to 30)	1,994 (1,749 to 2,282)	4,433 (4,315 to 4,611)	3,220 (3,067 to 3,376)	18 (16 to 19)	66 (65 to 67)	42 (41 to 43)
	2050	703 (614 to 804)	1,557 (1,516 to 1,618)	2,259 (2,151 to 2,370)	6 (6 to 7)	23 (23 to 23)	29 (29 to 30)	2,030 (1,776 to 2,325)	4,445 (4,330 to 4,619)	3,245 (3,089 to 3,404)	18 (16 to 19)	66 (65 to 67)	42 (41 to 43)
Angola	1990	869,487 (742,642 to 1,013,801)	1,193,454 (998,500 to 1,393,868)	2,062,941 (1,803,865 to 2,315,445)	27,052 (16,604 to 41,278)	29,618 (17,198 to 46,361)	56,671 (35,210 to 84,331)	16,782 (14,334 to 19,567)	23,423 (19,597 to 27,357)	20,075 (17,554 to 22,532)	522 (320 to 797)	581 (338 to 910)	551 (343 to 821)
	1991	895,215 (761,908 to 1,039,491)	1,237,118 (1,041,561 to 1,450,327)	2,132,333 (1,860,313 to 2,391,463)	27,824 (17,226 to 42,253)	30,670 (17,994 to 48,191)	58,494 (36,228 to 88,041)	16,732 (14,241 to 19,429)	23,402 (19,702 to 27,435)	20,047 (17,490 to 22,483)	520 (322 to 790)	580 (340 to 912)	550 (341 to 828)
	1992	922,916 (781,714 to 1,074,461)	1,284,392 (1,085,732 to 1,505,629)	2,207,308 (1,929,630 to 2,479,532)	28,627 (17,726 to 43,548)	31,844 (18,441 to 50,077)	60,471 (38,079 to 90,649)	16,696 (14,142 to 19,438)	23,406 (19,786 to 27,438)	20,039 (17,518 to 22,510)	518 (321 to 788)	580 (336 to 913)	549 (346 to 823)
	1993	951,735 (804,461 to 1,104,394)	1,334,939 (1,127,502 to 1,555,977)	2,286,674 (2,000,192 to 2,570,955)	29,449 (18,240 to 44,904)	33,064 (19,723 to 52,257)	62,513 (39,645 to 94,179)	16,671 (14,091 to 19,345)	23,433 (19,792 to 27,313)	20,048 (17,537 to 22,541)	516 (319 to 787)	580 (346 to 917)	548 (348 to 826)
	1994	982,205 (828,980 to 1,141,485)	1,388,951 (1,170,659 to 1,631,696)	2,371,156 (2,068,635 to 2,679,941)	30,339 (18,850 to 45,795)	34,359 (20,769 to 54,078)	64,698 (40,303 to 96,673)	16,654 (14,056 to 19,355)	23,478 (19,789 to 27,582)	20,072 (17,511 to 22,685)	514 (320 to 776)	581 (351 to 914)	548 (341 to 818)
	1995	1,015,655 (859,117 to 1,188,964)	1,445,219 (1,217,488 to 1,716,396)	2,460,874 (2,139,531 to 2,788,228)	31,246 (19,335 to 47,031)	35,717 (21,142 to 56,450)	66,963 (41,916 to 100,707)	16,650 (14,084 to 19,491)	23,513 (19,808 to 27,925)	20,095 (17,471 to 22,768)	512 (317 to 771)	581 (344 to 918)	547 (342 to 822)
	1996	1,052,609 (894,898 to 1,229,998)	1,507,169 (1,268,290 to 1,774,950)	2,559,778 (2,233,967 to 2,888,623)	32,262 (19,977 to 48,496)	37,202 (22,262 to 58,235)	69,464 (43,561 to 103,374)	16,671 (14,174 to 19,481)	23,593 (19,853 to 27,785)	20,152 (17,587 to 22,741)	511 (316 to 768)	582 (348 to 912)	547 (343 to 814)
	1997	1,093,657 (935,461 to 1,277,197)	1,576,446 (1,319,766 to 1,850,840)	2,670,103 (2,330,445 to 3,000,365)	33,303 (20,556 to 50,267)	38,823 (23,385 to 60,750)	72,126 (45,701 to 107,213)	16,729 (14,309 to 19,537)	23,737 (19,872 to 27,868)	20,261 (17,683 to 22,767)	509 (314 to 769)	585 (352 to 915)	547 (347 to 814)
	1998	1,137,506 (975,719 to 1,323,468)	1,651,714 (1,378,585 to 1,945,921)	2,789,220 (2,427,917 to 3,130,414)	34,375 (21,310 to 53,337)	40,509 (24,246 to 63,321)	74,884 (48,188 to 111,011)	16,811 (14,420 to 19,559)	23,921 (19,965 to 28,181)	20,402 (17,759 to 22,898)	508 (315 to 788)	587 (351 to 917)	548 (352 to 812)
	1999	1,184,054 (1,012,310 to 1,378,326)	1,731,894 (1,454,090 to 2,033,547)	2,915,947 (2,527,312 to 3,262,668)	35,459 (21,997 to 54,510)	42,281 (25,294 to 65,723)	77,740 (50,300 to 115,315)	16,905 (14,453 to 19,679)	24,121 (20,252 to 28,323)	20,558 (17,818 to 23,003)	506 (314 to 778)	589 (352 to 915)	548 (355 to 813)
	2000	1,233,432 (1,051,948 to 1,433,719)	1,815,934 (1,527,975 to 2,162,285)	3,049,366 (2,641,348 to 3,422,187)	36,580 (22,574 to 55,904)	44,085 (26,665 to 68,564)	80,665 (51,899 to 119,595)	16,999 (14,498 to 19,760)	24,316 (20,460 to 28,954)	20,710 (17,939 to 23,243)	504 (311 to 770)	590 (357 to 918)	548 (352 to 812)
	2001	1,290,967 (1,108,295 to 1,494,548)	1,908,182 (1,615,005 to 2,236,234)	3,199,148 (2,812,011 to 3,581,826)	37,732 (23,614 to 56,706)	45,841 (27,813 to 72,456)	83,573 (53,471 to 124,072)	17,166 (14,737 to 19,873)	24,560 (20,786 to 28,782)	20,923 (18,391 to 23,426)	502 (314 to 754)	590 (358 to 933)	547 (350 to 811)
	2002	1,359,512 (1,175,107 to 1,563,316)	2,011,471 (1,717,713 to 2,328,205)	3,370,983 (2,995,954 to 3,768,392)	38,937 (24,259 to 58,318)	47,533 (29,110 to 74,441)	86,470 (55,414 to 127,278)	17,430 (15,065 to 20,043)	24,877 (21,244 to 28,794)	21,220 (18,860 to 23,722)	499 (311 to 748)	588 (360 to 921)	544 (349 to 801)
	2003	1,433,563 (1,233,854 to 1,636,878)	2,120,913 (1,828,905 to 2,447,197)	3,554,475 (3,175,518 to 3,949,425)	40,164 (25,111 to 60,030)	49,226 (30,078 to 77,778)	89,390 (57,096 to 131,894)	17,709 (15,242 to 20,220)	25,200 (21,730 to 29,076)	21,527 (19,232 to 23,919)	496 (310 to 742)	585 (357 to 924)	541 (346 to 799)
	2004	1,506,128 (1,292,451 to 1,729,356)	2,230,728 (1,913,049 to 2,565,864)	3,736,856 (3,337,464 to 4,141,762)	41,394 (25,803 to 62,933)	50,959 (30,281 to 81,298)	92,353 (59,886 to 136,681)	17,920 (15,377 to 20,576)	25,458 (21,832 to 29,282)	21,767 (19,441 to 24,126)	493 (307 to 749)	582 (346 to 928)	538 (349 to 796)
	2005	1,569,941 (1,341,329 to 1,810,689)	2,334,269 (1,999,165 to 2,695,704)	3,904,210 (3,508,787 to 4,329,277)	42,543 (26,205 to 64,484)	52,883 (31,472 to 83,775)	95,427 (60,524 to 141,405)	17,983 (15,364 to 20,741)	25,581 (21,909 to 29,542)	21,866 (19,652 to 24,247)	487 (300 to 739)	580 (345 to 918)	534 (339 to 792)
	2006	1,621,734 (1,388,575 to 1,877,209)	2,434,258 (2,093,809 to 2,810,335)	4,055,991 (3,646,984 to 4,536,817)	43,562 (26,925 to 65,823)	54,971 (32,702 to 86,755)	98,533 (62,296 to 146,275)	17,877 (15,307 to 20,693)	25,611 (22,029 to 29,568)	21,834 (19,632 to 24,422)	480 (297 to 726)	578 (344 to 913)	530 (335 to 787)
	2007	1,666,296 (1,431,182 to 1,925,638)	2,537,598 (2,192,898 to 2,944,930)	4,203,894 (3,790,733 to 4,708,545)	44,355 (27,556 to 66,503)	57,206 (34,528 to 89,037)	101,561 (64,993 to 150,011)	17,669 (15,176 to 20,419)	25,625 (22,144 to 29,739)	21,744 (19,607 to 24,354)	470 (292 to 705)	578 (349 to 899)	525 (336 to 776)
	2008	1,706,941 (1,468,878 to 1,979,753)	2,642,035 (2,283,063 to 3,083,904)	4,348,976 (3,923,392 to 4,861,155)	44,965 (27,894 to 67,307)	59,509 (36,245 to 92,355)	104,475 (66,986 to 153,443)	17,403 (14,976 to 20,185)	25,603 (22,125 to 29,885)	21,607 (19,493 to 24,152)	458 (284 to 686)	577 (351 to 895)	519 (333 to 762)
	2009	1,747,163 (1,503,252 to 2,029,520)	2,744,706 (2,372,456 to 3,212,308)	4,491,870 (4,062,459 to 5,038,750)	45,592 (28,191 to 68,559)	61,630 (37,891 to 94,022)	107,222 (68,567 to 156,263)	17,124 (14,733 to 19,891)	25,525 (22,063 to 29,874)	21,435 (19,386 to 24,044)	447 (276 to 672)	573 (352 to 874)	512 (327 to 746)
	2010	1,790,920 (1,529,252 to 2,076,005)	2,842,300 (2,460,162 to 3,343,425)	4,633,219 (4,192,971 to 5,208,459)	46,352 (28,634 to 70,685)	63,502 (39,649 to 97,323)	109,854 (69,811 to 160,709)	16,872 (14,407 to 19,557)	25,370 (21,959 to 29,843)	21,236 (19,218 to 23,872)	437 (270 to 666)	567 (354 to 869)	503 (320 to 737)
	2011	1,834,951 (1,574,605 to 2,123,134)	2,929,438 (2,536,913 to 3,423,903)	4,764,389 (4,305,421 to 5,357,300)	47,069 (29,346 to 71,788)	64,740 (40,243 to 100,113)	111,809 (70,799 to 164,156)	16,617 (14,259 to 19,227)	25,104 (21,740 to 29,342)	20,978 (18,957 to 23,588)	426 (266 to 650)	555 (345 to 858)	492 (312 to 723)
	2012	1,872,849 (1,609,110 to 2,178,299)	3,004,887 (2,600,199 to 3,532,402)	4,877,736 (4,389,115 to 5,502,396)	47,647 (29,599 to 73,120)	65,397 (40,416 to 101,094)	113,044 (71,530 to 167,228)	16,307 (14,011 to 18,966)	24,733 (21,402 to 29,075)	20,638 (18,571 to 23,281)	415 (258 to 637)	538 (333 to 832)	478 (303 to 708)
	2013	1,905,531 (1,632,560 to 2,216,074)	3,072,986 (2,660,958 to 3,602,050)	4,978,517 (4,467,627 to 5,643,910)	48,105 (29,823 to 73,674)	65,720 (39,951 to 100,959)	113,825 (72,070 to 168,531)	15,959 (13,673 to 18,559)	24,306 (21,047 to 28,491)	20,252 (18,173 to 22,958)	403 (250 to 617)	520 (316 to 799)	463 (293 to 686)
	2014	1,934,257 (1,659,748 to 2,266,738)	3,139,129 (2,713,950 to 3,687,857)	5,073,385 (4,522,733 to 5,766,235)	48,377 (30,184 to 74,401)	66,049 (40,265 to 102,108)	114,426 (73,105 to 172,039)	15,589 (13,377 to 18,269)	23,875 (20,641 to 28,048)	19,852 (17,697 to 22,563)	390 (243 to 600)	502 (306 to 777)	448 (286 to 673)
	2015	1,960,570 (1,664,628 to 2,306,706)	3,209,471 (2,764,296 to 3,795,418)	5,170,041 (4,597,702 to 5,921,537)	48,559 (30,270 to 76,125)	66,774 (39,616 to 104,165)	115,333 (73,402 to 173,423)	15,216 (12,919 to 17,902)	23,490 (20,232 to 27,778)	19,474 (17,318 to 22,305)	377 (235 to 591)	489 (290 to 762)	434 (276 to 653)
	2016	1,978,418 (1,681,970 to 2,332,966)	3,272,327 (2,799,667 to 3,851,011)	5,250,745 (4,678,494 to 5,973,594)	48,479 (30,212 to 76,088)	67,555 (40,853 to 106,399)	116,034 (74,067 to 176,068)	14,797 (12,579 to 17,448)	23,070 (19,738 to 27,150)	19,055 (16,979 to 21,679)	363 (226 to 569)	476 (288 to 750)	421 (269 to 639)
	2017	1,986,055 (1,689,491 to 2,339,950)	3,321,561 (2,839,171 to 3,895,784)	5,307,616 (4,702,352 to 6,039,999)	48,051 (29,722 to 75,510)	68,183 (41,127 to 108,091)	116,234 (74,854 to 176,524)	14,326 (12,187 to 16,879)	22,580 (19,301 to 26,484)	18,576 (16,457 to 21,139)	347 (214 to 545)	464 (280 to 735)	407 (262 to 618)
	2018	1,992,756 (1,684,106 to 2,382,910)	3,373,562 (2,868,781 to 3,931,960)	5,366,318 (4,714,039 to 6,109,580)	47,607 (29,209 to 75,181)	68,919 (41,200 to 109,761)	116,526 (74,284 to 177,094)	13,876 (11,727 to 16,592)	22,137 (18,824 to 25,801)	18,129 (15,925 to 20,640)	331 (203 to 523)	452 (270 to 720)	394 (251 to 598)
	2019	2,009,249 (1,678,479 to 2,422,457)	3,447,334 (2,914,574 to 4,087,294)	5,456,583 (4,730,436 to 6,243,099)	47,433 (28,892 to 75,735)	70,126 (40,645 to 111,682)	117,559 (73,994 to 178,658)	13,517 (11,291 to 16,296)	21,855 (18,477 to 25,912)	17,809 (15,439 to 20,376)	319 (194 to 509)	445 (258 to 708)	384 (242 to 583)
	2020	2,038,515 (1,687,432 to 2,473,395)	3,553,137 (3,004,038 to 4,216,375)	5,591,652 (4,859,749 to 6,398,720)	47,606 (28,682 to 77,014)	72,226 (42,266 to 114,772)	119,833 (74,876 to 182,237)	13,264 (10,980 to 16,094)	21,786 (18,419 to 25,853)	17,652 (15,341 to 20,199)	310 (187 to 501)	443 (259 to 704)	378 (236 to 575)
	2021	2,049,625 (1,677,780 to 2,521,143)	3,629,824 (3,031,095 to 4,306,990)	5,679,450 (4,904,688 to 6,570,263)	47,246 (28,419 to 75,617)	73,286 (43,018 to 116,922)	120,532 (76,954 to 185,788)	12,919 (10,575 to 15,891)	21,553 (17,998 to 25,574)	17,365 (14,996 to 20,089)	298 (179 to 477)	435 (255 to 694)	369 (235 to 568)
	2022	2,010,386 (1,946,976 to 2,081,548)	3,577,894 (3,444,272 to 3,664,086)	5,588,280 (5,428,239 to 5,716,479)	47,046 (44,896 to 48,598)	73,546 (71,243 to 75,422)	120,592 (116,832 to 122,825)	12,558 (12,162 to 13,003)	21,230 (20,438 to 21,742)	17,006 (16,519 to 17,396)	294 (280 to 304)	436 (423 to 448)	367 (356 to 374)
	2023	2,058,467 (1,991,137 to 2,128,633)	3,672,645 (3,520,995 to 3,769,482)	5,731,112 (5,545,989 to 5,860,830)	48,265 (46,099 to 49,712)	75,289 (72,937 to 77,204)	123,554 (119,977 to 125,980)	12,475 (12,067 to 12,900)	21,180 (20,306 to 21,739)	16,935 (16,388 to 17,319)	293 (279 to 301)	434 (421 to 445)	365 (355 to 372)
	2024	2,115,562 (2,047,388 to 2,188,451)	3,779,685 (3,617,922 to 3,884,439)	5,895,246 (5,713,948 to 6,033,160)	49,474 (47,249 to 50,889)	77,358 (74,914 to 79,356)	126,832 (123,199 to 129,441)	12,445 (12,044 to 12,874)	21,195 (20,288 to 21,782)	16,925 (16,404 to 17,321)	291 (278 to 299)	434 (420 to 445)	364 (354 to 372)
	2025	2,171,878 (2,089,267 to 2,243,366)	3,893,097 (3,731,637 to 4,009,689)	6,064,975 (5,860,903 to 6,216,316)	50,620 (48,125 to 51,999)	79,503 (76,823 to 81,622)	130,123 (126,057 to 132,564)	12,408 (11,936 to 12,816)	21,236 (20,355 to 21,872)	16,924 (16,354 to 17,346)	289 (275 to 297)	434 (419 to 445)	363 (352 to 370)
	2026	2,207,320 (2,105,197 to 2,297,124)	3,988,042 (3,769,142 to 4,093,888)	6,195,363 (5,916,555 to 6,344,624)	51,447 (49,367 to 53,198)	81,667 (78,678 to 84,266)	133,115 (129,182 to 135,988)	12,252 (11,686 to 12,751)	21,169 (20,007 to 21,731)	16,810 (16,054 to 17,215)	286 (274 to 295)	433 (418 to 447)	361 (351 to 369)
	2027	2,245,594 (2,134,637 to 2,345,362)	4,025,718 (3,792,833 to 4,171,734)	6,271,312 (5,990,647 to 6,464,694)	52,694 (50,256 to 54,529)	83,542 (80,248 to 86,129)	136,235 (131,849 to 139,228)	12,118 (11,519 to 12,656)	20,805 (19,602 to 21,560)	16,555 (15,815 to 17,066)	284 (271 to 294)	432 (415 to 445)	360 (348 to 368)
	2028	2,291,068 (2,184,090 to 2,397,277)	4,120,136 (3,849,846 to 4,285,077)	6,411,205 (6,114,518 to 6,620,707)	53,906 (51,402 to 55,983)	85,311 (81,873 to 88,057)	139,217 (134,912 to 142,834)	12,028 (11,466 to 12,586)	20,744 (19,383 to 21,575)	16,477 (15,715 to 17,016)	283 (270 to 294)	430 (412 to 443)	358 (347 to 367)
	2029	2,344,287 (2,230,577 to 2,450,790)	4,231,006 (3,949,140 to 4,407,569)	6,575,293 (6,266,029 to 6,779,543)	55,002 (52,385 to 57,067)	87,542 (83,858 to 90,399)	142,544 (137,783 to 146,372)	11,981 (11,400 to 12,525)	20,765 (19,381 to 21,631)	16,462 (15,687 to 16,973)	281 (268 to 292)	430 (412 to 444)	357 (345 to 366)
	2030	2,374,501 (2,272,816 to 2,502,456)	4,348,866 (4,040,991 to 4,518,158)	6,723,366 (6,376,098 to 6,962,594)	56,034 (53,355 to 58,104)	89,828 (85,845 to 92,822)	145,862 (140,986 to 149,793)	11,819 (11,312 to 12,455)	20,812 (19,339 to 21,623)	16,404 (15,556 to 16,987)	279 (266 to 289)	430 (411 to 444)	356 (344 to 365)
	2031	2,418,626 (2,308,718 to 2,549,638)	4,430,818 (4,106,984 to 4,608,033)	6,849,445 (6,460,909 to 7,107,243)	56,995 (54,071 to 59,160)	92,259 (88,020 to 95,834)	149,253 (143,509 to 153,716)	11,731 (11,198 to 12,366)	20,688 (19,176 to 21,515)	16,295 (15,370 to 16,908)	276 (262 to 287)	431 (411 to 447)	355 (341 to 366)
	2032	2,463,298 (2,340,228 to 2,597,329)	4,465,525 (4,129,482 to 4,703,026)	6,928,823 (6,523,156 to 7,248,263)	57,907 (54,880 to 60,314)	93,960 (89,326 to 97,680)	151,867 (146,074 to 156,810)	11,650 (11,068 to 12,284)	20,354 (18,823 to 21,437)	16,083 (15,141 to 16,824)	274 (260 to 285)	428 (407 to 445)	353 (339 to 364)
	2033	2,501,680 (2,375,874 to 2,655,644)	4,545,566 (4,154,162 to 4,804,202)	7,047,245 (6,591,809 to 7,379,835)	58,900 (55,722 to 61,399)	95,728 (90,895 to 99,546)	154,628 (148,889 to 159,576)	11,545 (10,965 to 12,256)	20,239 (18,496 to 21,390)	15,970 (14,938 to 16,724)	272 (257 to 283)	426 (405 to 443)	350 (337 to 362)
	2034	2,549,220 (2,418,452 to 2,706,115)	4,648,877 (4,251,966 to 4,914,393)	7,198,097 (6,723,662 to 7,541,914)	59,797 (56,483 to 62,387)	97,948 (92,815 to 102,005)	157,745 (151,646 to 162,861)	11,488 (10,898 to 12,195)	20,231 (18,504 to 21,386)	15,935 (14,885 to 16,697)	269 (255 to 281)	426 (404 to 444)	349 (336 to 361)
	2035	2,599,857 (2,468,313 to 2,760,563)	4,756,223 (4,339,011 to 5,034,795)	7,356,079 (6,860,962 to 7,717,950)	60,772 (57,588 to 63,376)	100,294 (94,696 to 104,501)	161,067 (154,119 to 166,387)	11,445 (10,866 to 12,153)	20,239 (18,464 to 21,425)	15,917 (14,846 to 16,700)	268 (254 to 279)	427 (403 to 445)	349 (333 to 360)
	2036	2,650,556 (2,515,768 to 2,816,363)	4,839,880 (4,392,903 to 5,102,738)	7,490,435 (6,981,437 to 7,861,841)	61,577 (58,222 to 64,327)	102,638 (96,995 to 107,230)	164,214 (156,764 to 170,065)	11,405 (10,825 to 12,119)	20,149 (18,288 to 21,243)	15,849 (14,772 to 16,635)	265 (251 to 277)	427 (404 to 446)	347 (332 to 360)
	2037	2,695,810 (2,544,694 to 2,871,031)	4,895,645 (4,424,668 to 5,209,797)	7,591,454 (7,020,060 to 8,002,230)	62,365 (59,034 to 65,368)	104,549 (98,159 to 109,631)	166,914 (159,402 to 173,540)	11,346 (10,710 to 12,083)	19,950 (18,031 to 21,230)	15,717 (14,534 to 16,568)	262 (248 to 275)	426 (400 to 447)	346 (330 to 359)
	2038	2,734,709 (2,582,086 to 2,926,391)	4,982,829 (4,476,696 to 5,315,141)	7,717,538 (7,138,625 to 8,146,516)	63,294 (59,951 to 66,335)	106,154 (99,591 to 111,854)	169,448 (162,208 to 176,453)	11,264 (10,635 to 12,053)	19,887 (17,867 to 21,214)	15,644 (14,470 to 16,513)	261 (247 to 273)	424 (397 to 446)	343 (329 to 358)
	2039	2,782,855 (2,622,416 to 2,975,189)	5,093,838 (4,570,208 to 5,443,329)	7,876,693 (7,262,194 to 8,317,164)	64,124 (60,680 to 67,210)	108,410 (101,611 to 114,171)	172,534 (165,361 to 179,778)	11,225 (10,577 to 12,000)	19,923 (17,875 to 21,290)	15,641 (14,421 to 16,515)	259 (245 to 271)	424 (397 to 447)	343 (328 to 357)
	2040	2,832,721 (2,671,056 to 3,031,831)	5,204,860 (4,673,505 to 5,556,251)	8,037,581 (7,377,983 to 8,500,409)	64,964 (61,410 to 68,074)	110,666 (103,720 to 116,484)	175,630 (167,904 to 183,007)	11,195 (10,556 to 11,982)	19,959 (17,922 to 21,307)	15,643 (14,359 to 16,544)	257 (243 to 269)	424 (398 to 447)	342 (327 to 356)
	2041	2,878,341 (2,717,037 to 3,073,457)	5,291,590 (4,716,142 to 5,632,838)	8,169,931 (7,494,630 to 8,641,982)	65,743 (62,145 to 68,928)	112,930 (105,711 to 119,530)	178,673 (170,543 to 186,435)	11,151 (10,526 to 11,907)	19,904 (17,740 to 21,188)	15,592 (14,303 to 16,493)	255 (241 to 267)	425 (398 to 450)	341 (325 to 356)
	2042	2,922,685 (2,748,241 to 3,126,676)	5,359,979 (4,753,847 to 5,750,329)	8,282,663 (7,566,559 to 8,782,963)	66,546 (62,919 to 69,860)	114,840 (107,244 to 121,912)	181,385 (172,889 to 189,956)	11,106 (10,443 to 11,882)	19,787 (17,550 to 21,228)	15,510 (14,169 to 16,446)	253 (239 to 265)	424 (396 to 450)	340 (324 to 356)
	2043	2,963,704 (2,777,545 to 3,180,318)	5,472,096 (4,834,521 to 5,852,898)	8,435,800 (7,705,068 to 8,937,252)	67,354 (63,683 to 70,729)	116,661 (108,645 to 123,912)	184,016 (175,269 to 192,809)	11,053 (10,359 to 11,861)	19,836 (17,525 to 21,216)	15,507 (14,164 to 16,429)	251 (237 to 264)	423 (394 to 449)	338 (322 to 354)
	2044	3,013,357 (2,832,065 to 3,237,770)	5,576,734 (4,905,015 to 5,964,640)	8,590,091 (7,848,285 to 9,094,302)	68,100 (64,396 to 71,573)	118,717 (110,438 to 126,151)	186,817 (177,774 to 195,845)	11,035 (10,371 to 11,857)	19,860 (17,468 to 21,242)	15,509 (14,170 to 16,420)	249 (236 to 262)	423 (393 to 449)	337 (321 to 354)
	2045	3,066,776 (2,885,076 to 3,289,627)	5,677,374 (4,986,744 to 6,076,468)	8,744,149 (7,952,248 to 9,267,978)	68,852 (65,183 to 72,334)	120,608 (112,153 to 128,179)	189,459 (180,270 to 198,750)	11,034 (10,380 to 11,836)	19,873 (17,456 to 21,270)	15,514 (14,109 to 16,444)	248 (235 to 260)	422 (393 to 449)	336 (320 to 353)
	2046	3,138,114 (2,953,467 to 3,350,548)	5,758,210 (5,064,877 to 6,157,275)	8,896,324 (8,057,857 to 9,400,575)	69,619 (65,860 to 73,227)	122,643 (113,743 to 130,172)	192,262 (182,766 to 201,816)	11,098 (10,445 to 11,850)	19,821 (17,434 to 21,195)	15,519 (14,056 to 16,398)	246 (233 to 259)	422 (392 to 448)	335 (319 to 352)
	2047	3,176,566 (2,963,771 to 3,403,174)	5,816,093 (5,108,210 to 6,260,727)	8,992,658 (8,148,722 to 9,532,237)	70,293 (66,502 to 73,902)	124,629 (115,582 to 132,683)	194,922 (184,730 to 204,710)	11,049 (10,309 to 11,837)	19,697 (17,299 to 21,203)	15,431 (13,983 to 16,356)	245 (231 to 257)	422 (391 to 449)	334 (317 to 351)
	2048	3,208,550 (3,004,376 to 3,444,669)	5,894,173 (5,132,580 to 6,359,099)	9,102,723 (8,246,569 to 9,686,251)	71,036 (67,172 to 74,652)	126,131 (117,049 to 134,463)	197,166 (186,978 to 207,414)	10,981 (10,283 to 11,789)	19,648 (17,109 to 21,197)	15,372 (13,926 to 16,357)	243 (230 to 255)	420 (390 to 448)	333 (316 to 350)
	2049	3,253,250 (3,046,945 to 3,494,020)	5,981,438 (5,192,145 to 6,448,923)	9,234,688 (8,340,422 to 9,824,608)	71,742 (67,800 to 75,531)	127,860 (118,708 to 136,344)	199,602 (189,550 to 210,099)	10,961 (10,266 to 11,772)	19,634 (17,043 to 21,168)	15,354 (13,867 to 16,335)	242 (228 to 254)	420 (390 to 448)	332 (315 to 349)
	2050	3,301,472 (3,091,139 to 3,557,803)	6,069,327 (5,268,966 to 6,545,300)	9,370,799 (8,458,211 to 9,976,979)	72,438 (68,375 to 76,246)	129,580 (120,260 to 138,295)	202,018 (191,874 to 212,530)	10,955 (10,257 to 11,805)	19,625 (17,037 to 21,164)	15,346 (13,851 to 16,338)	240 (227 to 253)	419 (389 to 447)	331 (314 to 348)
Antigua and Barbuda	1990	3,854 (2,880 to 5,559)	7,958 (6,894 to 9,433)	11,812 (10,317 to 13,812)	56 (30 to 113)	183 (114 to 280)	240 (149 to 359)	13,258 (9,908 to 19,125)	25,539 (22,122 to 30,271)	19,612 (17,129 to 22,933)	194 (102 to 388)	588 (365 to 899)	398 (247 to 596)
	1991	3,878 (2,924 to 5,441)	8,106 (7,018 to 9,541)	11,984 (10,561 to 13,913)	56 (30 to 113)	186 (116 to 284)	242 (151 to 364)	13,186 (9,940 to 18,499)	25,583 (22,150 to 30,112)	19,615 (17,285 to 22,772)	191 (101 to 385)	586 (366 to 896)	396 (247 to 596)
	1992	3,910 (2,950 to 5,497)	8,284 (7,192 to 9,731)	12,194 (10,736 to 14,213)	56 (30 to 110)	189 (118 to 288)	245 (151 to 375)	13,092 (9,877 to 18,406)	25,604 (22,229 to 30,076)	19,598 (17,255 to 22,844)	188 (101 to 369)	584 (365 to 890)	394 (243 to 603)
	1993	3,947 (2,993 to 5,583)	8,488 (7,377 to 10,061)	12,434 (10,927 to 14,576)	56 (30 to 113)	193 (121 to 293)	249 (154 to 385)	12,980 (9,844 to 18,360)	25,605 (22,253 to 30,352)	19,565 (17,192 to 22,935)	185 (98 to 370)	581 (366 to 884)	392 (242 to 605)
	1994	3,988 (2,999 to 5,678)	8,712 (7,564 to 10,339)	12,701 (11,138 to 14,977)	56 (30 to 116)	197 (123 to 298)	254 (157 to 391)	12,854 (9,664 to 18,301)	25,587 (22,214 to 30,363)	19,516 (17,114 to 23,014)	182 (96 to 373)	579 (363 to 876)	390 (241 to 600)
	1995	4,035 (3,007 to 5,862)	8,953 (7,738 to 10,682)	12,988 (11,336 to 15,534)	57 (30 to 116)	202 (127 to 308)	259 (161 to 396)	12,717 (9,477 to 18,477)	25,548 (22,080 to 30,480)	19,452 (16,977 to 23,264)	178 (93 to 365)	577 (361 to 880)	387 (242 to 593)
	1996	4,076 (3,037 to 5,920)	9,193 (7,977 to 10,928)	13,268 (11,631 to 15,823)	57 (30 to 119)	207 (130 to 315)	264 (164 to 401)	12,540 (9,344 to 18,214)	25,457 (22,089 to 30,263)	19,339 (16,953 to 23,061)	175 (92 to 368)	573 (361 to 873)	384 (239 to 584)
	1997	4,102 (3,063 to 5,883)	9,414 (8,165 to 11,130)	13,516 (11,878 to 16,083)	56 (31 to 120)	211 (134 to 322)	268 (168 to 408)	12,309 (9,189 to 17,652)	25,298 (21,944 to 29,910)	19,161 (16,839 to 22,800)	169 (92 to 361)	568 (360 to 866)	380 (238 to 579)
	1998	4,118 (3,069 to 5,932)	9,617 (8,335 to 11,407)	13,736 (12,044 to 16,241)	56 (30 to 118)	215 (135 to 329)	271 (170 to 412)	12,047 (8,977 to 17,353)	25,095 (21,749 to 29,763)	18,943 (16,611 to 22,398)	163 (88 to 346)	562 (351 to 858)	374 (235 to 569)
	1999	4,130 (3,036 to 6,075)	9,806 (8,483 to 11,605)	13,935 (12,180 to 16,344)	55 (30 to 114)	219 (138 to 337)	274 (172 to 422)	11,781 (8,661 to 17,332)	24,872 (21,518 to 29,436)	18,711 (16,355 to 21,945)	158 (84 to 324)	555 (350 to 856)	368 (232 to 567)
	2000	4,141 (3,005 to 6,232)	9,977 (8,603 to 11,954)	14,118 (12,238 to 16,658)	55 (29 to 114)	222 (140 to 345)	277 (175 to 430)	11,535 (8,371 to 17,357)	24,656 (21,260 to 29,540)	18,487 (16,025 to 21,812)	153 (81 to 318)	549 (346 to 852)	363 (230 to 563)
	2001	4,142 (3,027 to 6,131)	10,109 (8,693 to 12,091)	14,251 (12,362 to 16,536)	54 (29 to 111)	225 (141 to 344)	279 (178 to 428)	11,283 (8,244 to 16,702)	24,411 (20,993 to 29,198)	18,242 (15,824 to 21,167)	148 (78 to 302)	542 (342 to 830)	357 (228 to 548)
	2002	4,120 (3,028 to 6,043)	10,177 (8,791 to 12,162)	14,297 (12,467 to 16,684)	54 (29 to 109)	226 (144 to 344)	279 (179 to 424)	10,999 (8,084 to 16,135)	24,109 (20,826 to 28,812)	17,946 (15,649 to 20,942)	143 (78 to 292)	534 (341 to 814)	350 (225 to 533)
	2003	4,081 (3,018 to 6,108)	10,200 (8,833 to 12,165)	14,281 (12,468 to 16,761)	53 (29 to 107)	226 (143 to 345)	278 (179 to 423)	10,703 (7,915 to 16,018)	23,787 (20,599 to 28,371)	17,629 (15,391 to 20,690)	138 (75 to 280)	526 (334 to 804)	343 (221 to 522)
	2004	4,034 (2,970 to 6,088)	10,196 (8,853 to 12,194)	14,230 (12,417 to 16,892)	52 (28 to 103)	225 (145 to 344)	276 (176 to 423)	10,412 (7,665 to 15,714)	23,478 (20,387 to 28,080)	17,318 (15,112 to 20,557)	133 (72 to 265)	518 (334 to 793)	336 (214 to 514)
	2005	3,987 (2,907 to 6,062)	10,183 (8,837 to 12,248)	14,170 (12,315 to 17,054)	51 (28 to 96)	224 (147 to 342)	275 (176 to 422)	10,148 (7,400 to 15,429)	23,214 (20,145 to 27,921)	17,041 (14,810 to 20,509)	129 (70 to 243)	511 (336 to 779)	330 (211 to 508)
	2006	3,935 (2,886 to 5,941)	10,155 (8,844 to 12,158)	14,090 (12,234 to 16,816)	50 (27 to 93)	223 (146 to 339)	273 (174 to 416)	9,893 (7,255 to 14,934)	22,970 (20,004 to 27,500)	16,776 (14,566 to 20,022)	125 (68 to 234)	505 (330 to 768)	325 (207 to 496)
	2007	3,872 (2,840 to 5,829)	10,104 (8,793 to 12,012)	13,976 (12,154 to 16,749)	49 (26 to 94)	222 (144 to 334)	271 (172 to 411)	9,632 (7,064 to 14,501)	22,717 (19,769 to 27,006)	16,504 (14,353 to 19,780)	121 (65 to 233)	499 (323 to 750)	320 (203 to 486)
	2008	3,809 (2,780 to 5,756)	10,045 (8,752 to 11,832)	13,853 (12,070 to 16,486)	47 (25 to 100)	220 (141 to 330)	268 (169 to 408)	9,389 (6,853 to 14,189)	22,478 (19,585 to 26,479)	16,250 (14,157 to 19,338)	117 (63 to 245)	493 (316 to 738)	314 (198 to 479)
	2009	3,756 (2,739 to 5,772)	9,989 (8,756 to 11,777)	13,745 (11,994 to 16,321)	47 (25 to 97)	219 (140 to 328)	266 (166 to 404)	9,182 (6,696 to 14,111)	22,275 (19,526 to 26,263)	16,029 (13,987 to 19,033)	114 (61 to 237)	488 (312 to 732)	310 (194 to 471)
	2010	3,723 (2,687 to 5,808)	9,948 (8,723 to 11,820)	13,671 (11,908 to 16,224)	46 (25 to 93)	218 (140 to 329)	264 (163 to 407)	9,031 (6,518 to 14,090)	22,127 (19,402 to 26,289)	15,863 (13,818 to 18,826)	111 (60 to 225)	484 (311 to 732)	306 (189 to 473)
	2011	3,709 (2,703 to 5,682)	9,932 (8,703 to 11,740)	13,641 (11,930 to 16,138)	46 (25 to 93)	217 (138 to 327)	262 (163 to 405)	8,934 (6,513 to 13,689)	22,047 (19,319 to 26,060)	15,759 (13,782 to 18,644)	110 (59 to 225)	481 (307 to 726)	303 (188 to 468)
	2012	3,702 (2,719 to 5,560)	9,934 (8,705 to 11,627)	13,636 (11,923 to 16,045)	45 (25 to 97)	216 (137 to 328)	261 (164 to 407)	8,859 (6,507 to 13,306)	22,014 (19,290 to 25,766)	15,689 (13,718 to 18,461)	108 (59 to 231)	479 (303 to 728)	301 (188 to 468)
	2013	3,698 (2,701 to 5,428)	9,940 (8,697 to 11,649)	13,638 (11,893 to 15,973)	45 (24 to 92)	215 (136 to 327)	260 (163 to 405)	8,795 (6,423 to 12,909)	21,994 (19,244 to 25,777)	15,632 (13,633 to 18,309)	107 (57 to 218)	476 (301 to 723)	298 (187 to 464)
	2014	3,694 (2,700 to 5,485)	9,934 (8,672 to 11,700)	13,628 (11,871 to 15,882)	45 (24 to 92)	214 (134 to 327)	259 (161 to 405)	8,733 (6,383 to 12,968)	21,955 (19,166 to 25,857)	15,567 (13,560 to 18,141)	106 (57 to 218)	473 (296 to 722)	296 (184 to 463)
	2015	3,685 (2,704 to 5,468)	9,904 (8,629 to 11,757)	13,589 (11,805 to 15,879)	45 (23 to 98)	213 (131 to 327)	257 (159 to 401)	8,663 (6,356 to 12,854)	21,864 (19,048 to 25,954)	15,471 (13,439 to 18,078)	105 (55 to 229)	469 (290 to 722)	293 (181 to 456)
	2016	3,653 (2,702 to 5,440)	9,825 (8,570 to 11,606)	13,478 (11,732 to 15,598)	44 (24 to 92)	210 (128 to 326)	254 (157 to 397)	8,542 (6,319 to 12,720)	21,665 (18,899 to 25,593)	15,296 (13,314 to 17,701)	102 (55 to 216)	463 (283 to 718)	288 (179 to 451)
	2017	3,597 (2,679 to 5,259)	9,704 (8,490 to 11,407)	13,301 (11,598 to 15,375)	43 (23 to 92)	206 (126 to 317)	248 (153 to 393)	8,366 (6,233 to 12,233)	21,377 (18,702 to 25,127)	15,049 (13,122 to 17,395)	99 (52 to 213)	454 (278 to 697)	281 (173 to 444)
	2018	3,537 (2,662 to 5,201)	9,580 (8,403 to 11,245)	13,116 (11,429 to 15,135)	41 (22 to 86)	202 (123 to 315)	243 (148 to 385)	8,186 (6,161 to 12,038)	21,079 (18,489 to 24,741)	14,795 (12,892 to 17,072)	95 (50 to 199)	445 (271 to 693)	274 (167 to 435)
	2019	3,494 (2,632 to 5,217)	9,488 (8,280 to 11,154)	12,982 (11,348 to 15,105)	40 (21 to 85)	200 (122 to 312)	240 (146 to 384)	8,048 (6,062 to 12,016)	20,850 (18,197 to 24,511)	14,600 (12,762 to 16,987)	93 (49 to 196)	438 (268 to 687)	270 (164 to 432)
	2020	3,468 (2,611 to 5,175)	9,425 (8,206 to 11,009)	12,893 (11,217 to 14,920)	40 (20 to 85)	199 (121 to 310)	239 (144 to 380)	7,950 (5,986 to 11,863)	20,684 (18,010 to 24,160)	14,456 (12,576 to 16,729)	91 (47 to 194)	437 (266 to 681)	268 (162 to 426)
	2021	3,441 (2,580 to 5,050)	9,340 (8,129 to 10,912)	12,781 (11,104 to 14,741)	39 (20 to 81)	197 (121 to 307)	236 (143 to 377)	7,858 (5,892 to 11,533)	20,479 (17,825 to 23,926)	14,297 (12,421 to 16,490)	89 (46 to 185)	432 (265 to 673)	264 (160 to 421)
	2022	3,486 (3,417 to 3,545)	9,590 (9,406 to 9,685)	13,076 (12,870 to 13,192)	40 (40 to 42)	201 (199 to 203)	241 (240 to 243)	7,824 (7,670 to 7,955)	20,475 (20,081 to 20,678)	14,308 (14,082 to 14,434)	90 (89 to 93)	429 (425 to 432)	264 (262 to 266)
	2023	3,498 (3,426 to 3,558)	9,558 (9,373 to 9,661)	13,056 (12,842 to 13,171)	40 (40 to 42)	201 (199 to 202)	241 (239 to 243)	7,810 (7,650 to 7,943)	20,315 (19,921 to 20,535)	14,217 (13,984 to 14,342)	90 (89 to 93)	427 (423 to 430)	262 (260 to 265)
	2024	3,506 (3,437 to 3,559)	9,490 (9,308 to 9,609)	12,995 (12,786 to 13,122)	40 (40 to 42)	200 (198 to 202)	240 (239 to 243)	7,790 (7,638 to 7,909)	20,085 (19,700 to 20,338)	14,087 (13,861 to 14,225)	89 (88 to 93)	424 (420 to 427)	260 (259 to 263)
	2025	3,512 (3,442 to 3,570)	9,426 (9,204 to 9,548)	12,939 (12,686 to 13,077)	40 (39 to 42)	199 (198 to 201)	239 (238 to 242)	7,769 (7,613 to 7,896)	19,871 (19,402 to 20,128)	13,966 (13,693 to 14,115)	88 (87 to 93)	420 (417 to 424)	258 (257 to 262)
	2026	3,528 (3,456 to 3,586)	9,408 (9,200 to 9,538)	12,936 (12,682 to 13,085)	40 (39 to 42)	199 (198 to 201)	239 (237 to 242)	7,769 (7,611 to 7,897)	19,753 (19,317 to 20,026)	13,904 (13,631 to 14,064)	88 (87 to 93)	418 (415 to 422)	257 (255 to 260)
	2027	3,524 (3,453 to 3,592)	9,374 (9,159 to 9,508)	12,899 (12,649 to 13,055)	40 (39 to 43)	198 (197 to 200)	239 (237 to 242)	7,730 (7,573 to 7,877)	19,610 (19,160 to 19,890)	13,810 (13,543 to 13,978)	88 (86 to 93)	415 (411 to 419)	255 (254 to 259)
	2028	3,527 (3,454 to 3,600)	9,339 (9,125 to 9,468)	12,866 (12,620 to 13,018)	40 (39 to 42)	198 (196 to 200)	238 (236 to 240)	7,708 (7,548 to 7,867)	19,472 (19,025 to 19,740)	13,728 (13,464 to 13,889)	87 (86 to 93)	412 (408 to 416)	254 (252 to 257)
	2029	3,518 (3,440 to 3,590)	9,307 (9,106 to 9,445)	12,825 (12,574 to 12,984)	40 (39 to 42)	197 (195 to 199)	236 (235 to 240)	7,661 (7,491 to 7,818)	19,347 (18,929 to 19,634)	13,640 (13,374 to 13,809)	87 (85 to 92)	409 (405 to 413)	252 (250 to 255)
	2030	3,523 (3,442 to 3,595)	9,216 (8,970 to 9,371)	12,739 (12,439 to 12,928)	40 (39 to 42)	196 (194 to 198)	236 (234 to 239)	7,648 (7,471 to 7,804)	19,104 (18,595 to 19,426)	13,508 (13,190 to 13,709)	86 (85 to 92)	406 (402 to 410)	250 (248 to 253)
	2031	3,533 (3,450 to 3,608)	9,172 (8,917 to 9,339)	12,706 (12,421 to 12,904)	40 (39 to 42)	195 (193 to 198)	235 (233 to 238)	7,647 (7,467 to 7,809)	18,965 (18,436 to 19,309)	13,435 (13,134 to 13,645)	86 (84 to 91)	404 (400 to 408)	248 (246 to 252)
	2032	3,546 (3,455 to 3,624)	9,130 (8,879 to 9,294)	12,676 (12,375 to 12,874)	40 (39 to 42)	194 (192 to 197)	234 (232 to 237)	7,655 (7,459 to 7,824)	18,838 (18,320 to 19,176)	13,373 (13,055 to 13,582)	86 (84 to 91)	401 (397 to 406)	247 (245 to 250)
	2033	3,554 (3,456 to 3,627)	9,083 (8,820 to 9,253)	12,638 (12,320 to 12,826)	40 (39 to 42)	193 (191 to 196)	233 (231 to 236)	7,658 (7,447 to 7,816)	18,711 (18,168 to 19,061)	13,309 (12,975 to 13,508)	85 (84 to 91)	398 (394 to 403)	245 (243 to 249)
	2034	3,542 (3,437 to 3,623)	9,028 (8,764 to 9,193)	12,570 (12,265 to 12,763)	39 (39 to 42)	192 (190 to 195)	232 (230 to 235)	7,619 (7,393 to 7,793)	18,575 (18,031 to 18,914)	13,219 (12,898 to 13,422)	85 (83 to 90)	395 (392 to 401)	244 (242 to 247)
	2035	3,536 (3,428 to 3,623)	8,927 (8,635 to 9,122)	12,463 (12,125 to 12,691)	39 (39 to 42)	191 (189 to 194)	231 (228 to 234)	7,597 (7,364 to 7,783)	18,351 (17,751 to 18,751)	13,093 (12,737 to 13,332)	85 (83 to 90)	393 (389 to 398)	242 (240 to 246)
	2036	3,533 (3,426 to 3,620)	8,877 (8,551 to 9,089)	12,410 (12,061 to 12,658)	39 (38 to 42)	190 (188 to 193)	229 (227 to 233)	7,582 (7,352 to 7,769)	18,239 (17,568 to 18,673)	13,027 (12,661 to 13,287)	84 (82 to 89)	391 (386 to 396)	241 (238 to 244)
	2037	3,531 (3,421 to 3,621)	8,829 (8,511 to 9,035)	12,360 (12,013 to 12,603)	39 (38 to 41)	189 (187 to 192)	228 (226 to 231)	7,574 (7,338 to 7,767)	18,140 (17,486 to 18,562)	12,971 (12,606 to 13,225)	84 (82 to 89)	388 (384 to 394)	239 (237 to 243)
	2038	3,524 (3,417 to 3,617)	8,764 (8,440 to 8,976)	12,288 (11,940 to 12,538)	39 (38 to 41)	188 (185 to 191)	227 (224 to 230)	7,558 (7,330 to 7,758)	18,014 (17,348 to 18,449)	12,897 (12,532 to 13,159)	83 (81 to 88)	386 (381 to 392)	238 (236 to 241)
	2039	3,513 (3,407 to 3,607)	8,717 (8,389 to 8,913)	12,231 (11,870 to 12,462)	38 (37 to 41)	186 (184 to 189)	225 (223 to 228)	7,537 (7,310 to 7,739)	17,932 (17,256 to 18,335)	12,844 (12,465 to 13,087)	83 (80 to 88)	383 (378 to 389)	236 (234 to 240)
	2040	3,504 (3,400 to 3,601)	8,576 (8,256 to 8,803)	12,081 (11,690 to 12,351)	38 (37 to 41)	185 (183 to 188)	223 (221 to 227)	7,521 (7,298 to 7,728)	17,659 (16,999 to 18,126)	12,695 (12,285 to 12,979)	82 (80 to 87)	381 (376 to 387)	234 (232 to 238)
	2041	3,507 (3,396 to 3,604)	8,499 (8,149 to 8,738)	12,006 (11,631 to 12,279)	38 (37 to 40)	184 (181 to 187)	222 (219 to 225)	7,533 (7,294 to 7,742)	17,524 (16,803 to 18,016)	12,630 (12,236 to 12,917)	82 (79 to 87)	379 (374 to 385)	233 (231 to 237)
	2042	3,507 (3,389 to 3,606)	8,441 (8,088 to 8,676)	11,948 (11,546 to 12,229)	38 (37 to 40)	182 (180 to 185)	220 (218 to 224)	7,542 (7,288 to 7,754)	17,435 (16,706 to 17,921)	12,588 (12,165 to 12,883)	81 (79 to 86)	377 (372 to 383)	232 (229 to 236)
	2043	3,503 (3,382 to 3,604)	8,361 (8,010 to 8,599)	11,864 (11,481 to 12,133)	38 (36 to 40)	181 (179 to 184)	219 (216 to 222)	7,545 (7,285 to 7,763)	17,309 (16,582 to 17,803)	12,523 (12,119 to 12,808)	81 (78 to 86)	375 (370 to 380)	231 (228 to 234)
	2044	3,497 (3,368 to 3,604)	8,287 (7,922 to 8,531)	11,784 (11,378 to 12,065)	38 (36 to 40)	179 (177 to 182)	217 (214 to 221)	7,547 (7,269 to 7,778)	17,202 (16,446 to 17,709)	12,469 (12,039 to 12,766)	81 (78 to 87)	372 (367 to 378)	229 (227 to 234)
	2045	3,497 (3,366 to 3,611)	8,205 (7,852 to 8,461)	11,702 (11,287 to 11,999)	37 (36 to 40)	178 (175 to 181)	215 (212 to 219)	7,566 (7,281 to 7,811)	17,084 (16,350 to 17,618)	12,416 (11,976 to 12,731)	81 (78 to 87)	370 (365 to 377)	228 (225 to 233)
	2046	3,479 (3,355 to 3,596)	8,109 (7,749 to 8,382)	11,588 (11,175 to 11,909)	37 (36 to 40)	176 (174 to 179)	213 (211 to 218)	7,547 (7,276 to 7,800)	16,941 (16,191 to 17,513)	12,332 (11,892 to 12,673)	81 (78 to 86)	368 (363 to 375)	227 (224 to 232)
	2047	3,474 (3,356 to 3,596)	8,006 (7,643 to 8,288)	11,481 (11,056 to 11,801)	37 (36 to 40)	174 (172 to 178)	211 (208 to 215)	7,559 (7,301 to 7,824)	16,793 (16,031 to 17,384)	12,260 (11,806 to 12,602)	80 (77 to 86)	366 (361 to 373)	226 (223 to 230)
	2048	3,468 (3,339 to 3,593)	7,941 (7,581 to 8,217)	11,409 (10,976 to 11,725)	37 (35 to 40)	173 (170 to 176)	210 (207 to 214)	7,571 (7,290 to 7,843)	16,727 (15,970 to 17,309)	12,231 (11,767 to 12,570)	80 (77 to 86)	364 (359 to 371)	225 (222 to 230)
	2049	3,466 (3,332 to 3,595)	7,845 (7,483 to 8,118)	11,311 (10,864 to 11,630)	37 (35 to 39)	171 (168 to 174)	207 (204 to 212)	7,595 (7,301 to 7,877)	16,604 (15,837 to 17,182)	12,178 (11,697 to 12,521)	80 (77 to 87)	361 (356 to 369)	223 (220 to 228)
	2050	3,484 (3,351 to 3,606)	7,764 (7,395 to 8,062)	11,249 (10,824 to 11,580)	37 (35 to 39)	169 (166 to 173)	206 (203 to 210)	7,667 (7,373 to 7,934)	16,516 (15,731 to 17,149)	12,166 (11,706 to 12,524)	81 (77 to 87)	360 (354 to 367)	223 (219 to 228)
Argentina	1990	1,567,984 (1,058,388 to 2,544,607)	1,707,566 (1,034,884 to 2,848,113)	3,275,550 (2,349,860 to 4,618,539)	18,658 (8,969 to 37,934)	17,909 (8,678 to 31,792)	36,568 (19,079 to 67,143)	9,677 (6,532 to 15,704)	10,099 (6,121 to 16,845)	9,893 (7,097 to 13,949)	115 (55 to 234)	106 (51 to 188)	110 (58 to 203)
	1991	1,530,670 (1,082,212 to 2,503,147)	1,696,556 (1,081,915 to 2,765,589)	3,227,227 (2,379,474 to 4,500,944)	17,941 (9,070 to 34,782)	17,545 (8,423 to 30,871)	35,485 (19,473 to 63,359)	9,338 (6,602 to 15,271)	9,910 (6,320 to 16,155)	9,630 (7,101 to 13,431)	109 (55 to 212)	102 (49 to 180)	106 (58 to 189)
	1992	1,491,569 (1,060,890 to 2,320,776)	1,683,554 (1,112,588 to 2,712,432)	3,175,123 (2,376,568 to 4,391,518)	17,222 (8,648 to 33,735)	17,177 (8,415 to 30,276)	34,399 (19,399 to 60,478)	9,001 (6,402 to 14,005)	9,719 (6,423 to 15,658)	9,368 (7,012 to 12,957)	104 (52 to 204)	99 (49 to 175)	101 (57 to 178)
	1993	1,451,489 (1,041,809 to 2,308,343)	1,668,788 (1,091,711 to 2,658,542)	3,120,278 (2,329,501 to 4,350,415)	16,527 (8,441 to 32,023)	16,830 (8,355 to 30,663)	33,357 (18,960 to 58,253)	8,670 (6,223 to 13,788)	9,526 (6,232 to 15,175)	9,108 (6,799 to 12,698)	99 (50 to 191)	96 (48 to 175)	97 (55 to 170)
	1994	1,414,487 (1,008,198 to 2,259,544)	1,656,396 (1,052,677 to 2,646,164)	3,070,883 (2,261,438 to 4,281,991)	15,915 (7,887 to 30,180)	16,553 (8,168 to 30,860)	32,468 (18,189 to 57,350)	8,365 (5,962 to 13,363)	9,353 (5,944 to 14,942)	8,871 (6,532 to 12,369)	94 (47 to 178)	93 (46 to 174)	94 (53 to 166)
	1995	1,383,071 (969,900 to 2,215,765)	1,649,245 (1,011,614 to 2,665,085)	3,032,316 (2,196,182 to 4,331,142)	15,433 (7,534 to 29,295)	16,398 (7,692 to 31,208)	31,830 (17,581 to 57,821)	8,100 (5,680 to 12,977)	9,215 (5,652 to 14,891)	8,671 (6,280 to 12,385)	90 (44 to 172)	92 (43 to 174)	91 (50 to 165)
	1996	1,351,509 (964,524 to 2,079,272)	1,648,546 (1,028,307 to 2,663,035)	3,000,055 (2,207,394 to 4,197,754)	14,959 (7,438 to 27,765)	16,268 (8,181 to 30,624)	31,227 (17,516 to 57,061)	7,838 (5,594 to 12,059)	9,116 (5,686 to 14,726)	8,492 (6,249 to 11,883)	87 (43 to 161)	90 (45 to 169)	88 (50 to 162)
	1997	1,317,048 (945,925 to 2,032,477)	1,654,215 (1,043,036 to 2,700,341)	2,971,263 (2,195,370 to 4,134,765)	14,410 (7,251 to 26,054)	16,146 (8,203 to 29,906)	30,556 (17,265 to 52,615)	7,564 (5,432 to 11,672)	9,053 (5,708 to 14,777)	8,326 (6,152 to 11,586)	83 (42 to 150)	88 (45 to 164)	86 (48 to 147)
	1998	1,283,810 (933,216 to 2,007,214)	1,663,240 (1,057,417 to 2,687,589)	2,947,050 (2,185,138 to 4,107,516)	13,846 (7,095 to 25,057)	16,052 (8,274 to 29,278)	29,898 (16,898 to 51,705)	7,299 (5,306 to 11,412)	9,008 (5,727 to 14,556)	8,174 (6,061 to 11,393)	79 (40 to 142)	87 (45 to 159)	83 (47 to 143)
	1999	1,255,821 (911,165 to 1,986,770)	1,671,791 (1,033,054 to 2,719,939)	2,927,612 (2,152,926 to 4,145,060)	13,397 (6,892 to 23,242)	15,991 (8,077 to 29,358)	29,388 (16,518 to 51,507)	7,069 (5,129 to 11,183)	8,961 (5,538 to 14,580)	8,038 (5,911 to 11,381)	75 (39 to 131)	86 (43 to 157)	81 (45 to 141)
	2000	1,238,394 (886,923 to 1,997,979)	1,676,993 (971,923 to 2,830,353)	2,915,386 (2,058,093 to 4,268,100)	13,115 (6,885 to 22,608)	15,988 (7,994 to 30,270)	29,103 (15,888 to 52,168)	6,900 (4,941 to 11,132)	8,897 (5,156 to 15,016)	7,923 (5,593 to 11,599)	73 (38 to 126)	85 (42 to 161)	79 (43 to 142)
	2001	1,222,232 (884,268 to 1,826,331)	1,671,533 (989,661 to 2,696,163)	2,893,765 (2,109,542 to 4,114,482)	12,955 (6,980 to 22,472)	16,002 (7,939 to 30,184)	28,957 (16,011 to 51,585)	6,740 (4,876 to 10,071)	8,777 (5,196 to 14,156)	7,783 (5,674 to 11,066)	71 (38 to 124)	84 (42 to 158)	78 (43 to 139)
	2002	1,200,004 (889,162 to 1,684,243)	1,655,659 (1,002,403 to 2,638,924)	2,855,663 (2,114,990 to 3,911,257)	12,737 (6,859 to 22,477)	15,990 (7,902 to 30,260)	28,727 (15,963 to 51,892)	6,548 (4,852 to 9,190)	8,602 (5,208 to 13,710)	7,600 (5,629 to 10,409)	70 (37 to 123)	83 (41 to 157)	76 (42 to 138)
	2003	1,180,072 (874,175 to 1,608,525)	1,640,428 (990,255 to 2,576,291)	2,820,501 (2,078,149 to 3,827,322)	12,575 (6,830 to 22,855)	15,995 (7,874 to 29,947)	28,569 (15,778 to 50,737)	6,370 (4,719 to 8,683)	8,431 (5,089 to 13,240)	7,426 (5,471 to 10,076)	68 (37 to 123)	82 (40 to 154)	75 (42 to 134)
	2004	1,166,749 (856,540 to 1,627,715)	1,632,596 (965,540 to 2,597,165)	2,799,346 (2,043,701 to 3,801,628)	12,463 (6,587 to 23,081)	16,055 (7,899 to 30,814)	28,519 (15,572 to 50,493)	6,228 (4,572 to 8,688)	8,297 (4,907 to 13,200)	7,288 (5,321 to 9,897)	67 (35 to 123)	82 (40 to 157)	74 (41 to 131)
	2005	1,160,857 (816,339 to 1,687,481)	1,635,732 (919,546 to 2,716,187)	2,796,590 (1,948,430 to 3,962,886)	12,411 (6,422 to 22,834)	16,150 (7,498 to 31,091)	28,561 (15,224 to 50,691)	6,127 (4,309 to 8,907)	8,221 (4,621 to 13,651)	7,200 (5,016 to 10,202)	66 (34 to 121)	81 (38 to 156)	74 (39 to 131)
	2006	1,161,059 (832,261 to 1,664,991)	1,651,673 (949,875 to 2,714,660)	2,812,732 (1,994,540 to 3,926,659)	12,415 (6,642 to 22,297)	16,322 (7,787 to 31,279)	28,737 (15,754 to 51,080)	6,061 (4,345 to 8,692)	8,209 (4,721 to 13,493)	7,162 (5,078 to 9,998)	65 (35 to 116)	81 (39 to 155)	73 (40 to 130)
	2007	1,167,396 (851,334 to 1,681,700)	1,679,393 (983,493 to 2,700,746)	2,846,789 (2,013,279 to 3,946,134)	12,506 (6,962 to 23,034)	16,584 (7,789 to 31,197)	29,089 (15,844 to 51,430)	6,028 (4,396 to 8,684)	8,254 (4,834 to 13,274)	7,169 (5,070 to 9,937)	65 (36 to 119)	82 (38 to 153)	73 (40 to 130)
	2008	1,181,226 (861,857 to 1,711,770)	1,716,853 (1,000,964 to 2,788,001)	2,898,078 (2,047,641 to 4,040,715)	12,652 (6,790 to 22,663)	16,929 (7,964 to 31,682)	29,581 (16,195 to 51,593)	6,032 (4,401 to 8,741)	8,341 (4,863 to 13,546)	7,215 (5,098 to 10,060)	65 (35 to 116)	82 (39 to 154)	74 (40 to 128)
	2009	1,197,878 (862,611 to 1,742,271)	1,756,468 (1,002,080 to 2,857,496)	2,954,346 (2,068,331 to 4,225,606)	12,806 (6,663 to 23,034)	17,264 (7,734 to 33,084)	30,071 (16,275 to 51,230)	6,047 (4,354 to 8,795)	8,433 (4,811 to 13,720)	7,270 (5,090 to 10,398)	65 (34 to 116)	83 (37 to 159)	74 (40 to 126)
	2010	1,213,051 (851,166 to 1,811,366)	1,791,170 (977,515 to 3,005,329)	3,004,221 (2,029,432 to 4,372,079)	12,933 (6,610 to 23,780)	17,553 (7,753 to 33,927)	30,486 (15,784 to 52,541)	6,054 (4,248 to 9,040)	8,500 (4,639 to 14,262)	7,308 (4,937 to 10,635)	65 (33 to 119)	83 (37 to 161)	74 (38 to 128)
	2011	1,225,992 (867,347 to 1,841,364)	1,822,218 (1,029,988 to 2,989,797)	3,048,210 (2,079,890 to 4,352,169)	13,049 (6,824 to 23,685)	17,873 (8,097 to 34,505)	30,923 (16,286 to 53,658)	6,050 (4,280 to 9,087)	8,550 (4,833 to 14,028)	7,332 (5,003 to 10,468)	64 (34 to 117)	84 (38 to 162)	74 (39 to 129)
	2012	1,237,579 (881,149 to 1,843,255)	1,854,574 (1,070,098 to 3,066,110)	3,092,153 (2,110,936 to 4,359,924)	13,124 (6,886 to 24,085)	18,170 (8,395 to 34,860)	31,294 (16,498 to 54,374)	6,041 (4,301 to 8,997)	8,606 (4,966 to 14,228)	7,356 (5,022 to 10,372)	64 (34 to 118)	84 (39 to 162)	74 (39 to 129)
	2013	1,249,772 (881,160 to 1,892,650)	1,889,334 (1,084,044 to 3,142,246)	3,139,106 (2,130,265 to 4,368,710)	13,234 (6,924 to 24,999)	18,498 (8,676 to 35,914)	31,732 (16,781 to 55,395)	6,034 (4,254 to 9,138)	8,671 (4,975 to 14,421)	7,386 (5,012 to 10,279)	64 (33 to 121)	85 (40 to 165)	75 (39 to 130)
	2014	1,262,400 (885,644 to 1,951,339)	1,924,107 (1,081,679 to 3,281,507)	3,186,507 (2,144,538 to 4,457,005)	13,312 (6,867 to 25,216)	18,823 (8,542 to 36,470)	32,135 (16,592 to 57,783)	6,028 (4,229 to 9,318)	8,735 (4,910 to 14,897)	7,416 (4,991 to 10,372)	64 (33 to 120)	85 (39 to 166)	75 (39 to 134)
	2015	1,270,917 (871,556 to 2,003,989)	1,951,706 (1,030,405 to 3,418,511)	3,222,623 (2,115,050 to 4,669,104)	13,360 (6,847 to 25,964)	19,101 (8,449 to 36,286)	32,460 (16,498 to 59,703)	6,005 (4,118 to 9,469)	8,768 (4,629 to 15,357)	7,421 (4,871 to 10,752)	63 (32 to 123)	86 (38 to 163)	75 (38 to 137)
	2016	1,271,981 (876,378 to 2,015,987)	1,971,057 (1,064,244 to 3,374,356)	3,243,038 (2,126,615 to 4,640,100)	13,335 (6,904 to 26,067)	19,276 (8,783 to 37,279)	32,611 (16,398 to 59,850)	5,952 (4,101 to 9,434)	8,771 (4,736 to 15,015)	7,397 (4,850 to 10,583)	62 (32 to 122)	86 (39 to 166)	74 (37 to 137)
	2017	1,268,420 (872,313 to 2,064,335)	1,986,833 (1,063,552 to 3,443,231)	3,255,252 (2,121,655 to 4,749,822)	13,293 (6,801 to 26,119)	19,414 (8,901 to 37,849)	32,707 (16,387 to 59,643)	5,881 (4,044 to 9,571)	8,762 (4,690 to 15,185)	7,357 (4,795 to 10,735)	62 (32 to 121)	86 (39 to 167)	74 (37 to 135)
	2018	1,261,613 (865,440 to 2,055,012)	1,997,108 (1,044,863 to 3,463,663)	3,258,722 (2,093,650 to 4,820,647)	13,242 (6,710 to 26,400)	19,509 (8,830 to 38,770)	32,751 (16,364 to 60,549)	5,796 (3,976 to 9,441)	8,730 (4,568 to 15,141)	7,299 (4,690 to 10,798)	61 (31 to 121)	85 (39 to 169)	73 (37 to 136)
	2019	1,248,510 (848,507 to 2,068,285)	1,995,742 (998,397 to 3,456,597)	3,244,253 (2,042,218 to 4,960,245)	13,114 (6,454 to 26,936)	19,529 (8,502 to 38,707)	32,643 (16,126 to 61,816)	5,688 (3,866 to 9,423)	8,656 (4,330 to 14,992)	7,208 (4,538 to 11,021)	60 (29 to 123)	85 (37 to 168)	73 (36 to 137)
	2020	1,233,806 (834,926 to 2,088,320)	1,974,061 (984,590 to 3,450,886)	3,207,867 (2,035,370 to 5,023,895)	12,969 (6,657 to 26,238)	19,455 (8,768 to 39,192)	32,424 (16,155 to 60,782)	5,586 (3,780 to 9,455)	8,510 (4,244 to 14,876)	7,084 (4,495 to 11,094)	59 (30 to 119)	84 (38 to 169)	72 (36 to 134)
	2021	1,201,228 (814,607 to 2,059,313)	1,957,727 (969,646 to 3,427,022)	3,158,955 (1,954,868 to 4,969,484)	12,627 (6,400 to 26,164)	19,313 (8,441 to 38,766)	31,940 (16,078 to 57,596)	5,416 (3,673 to 9,284)	8,400 (4,161 to 14,704)	6,945 (4,298 to 10,925)	57 (29 to 118)	83 (36 to 166)	70 (35 to 127)
	2022	1,284,614 (1,222,334 to 1,320,343)	2,004,838 (1,960,072 to 2,064,580)	3,289,451 (3,210,656 to 3,373,074)	12,988 (12,515 to 13,552)	19,505 (18,902 to 20,090)	32,493 (31,656 to 33,386)	5,678 (5,403 to 5,836)	8,453 (8,264 to 8,705)	7,098 (6,928 to 7,279)	57 (55 to 60)	82 (80 to 85)	70 (68 to 72)
	2023	1,277,111 (1,219,850 to 1,321,224)	2,017,077 (1,965,940 to 2,082,974)	3,294,188 (3,214,685 to 3,384,821)	12,959 (12,510 to 13,519)	19,687 (19,097 to 20,228)	32,646 (31,832 to 33,505)	5,596 (5,345 to 5,789)	8,435 (8,221 to 8,711)	7,048 (6,878 to 7,242)	57 (55 to 59)	82 (80 to 85)	70 (68 to 72)
	2024	1,280,358 (1,223,474 to 1,322,015)	2,025,828 (1,970,823 to 2,090,233)	3,306,185 (3,220,650 to 3,397,858)	13,013 (12,565 to 13,567)	19,782 (19,194 to 20,351)	32,795 (31,965 to 33,645)	5,563 (5,316 to 5,744)	8,404 (8,176 to 8,672)	7,016 (6,835 to 7,211)	57 (55 to 59)	82 (80 to 84)	70 (68 to 71)
	2025	1,285,017 (1,229,910 to 1,329,112)	2,035,490 (1,977,996 to 2,099,903)	3,320,507 (3,236,415 to 3,409,358)	13,014 (12,440 to 13,673)	19,828 (19,264 to 20,472)	32,842 (31,980 to 33,835)	5,538 (5,300 to 5,728)	8,380 (8,143 to 8,645)	6,991 (6,814 to 7,178)	56 (54 to 59)	82 (79 to 84)	69 (67 to 71)
	2026	1,284,108 (1,226,338 to 1,325,883)	2,040,803 (1,982,556 to 2,099,745)	3,324,912 (3,231,955 to 3,408,769)	12,945 (12,333 to 13,666)	19,933 (19,359 to 20,627)	32,878 (32,041 to 33,934)	5,490 (5,243 to 5,669)	8,339 (8,101 to 8,580)	6,947 (6,753 to 7,122)	55 (53 to 58)	81 (79 to 84)	69 (67 to 71)
	2027	1,281,982 (1,228,302 to 1,326,701)	2,038,322 (1,980,842 to 2,103,787)	3,320,304 (3,237,345 to 3,405,877)	12,918 (12,316 to 13,696)	19,842 (19,310 to 20,569)	32,760 (31,880 to 34,033)	5,439 (5,211 to 5,629)	8,269 (8,036 to 8,535)	6,886 (6,714 to 7,063)	55 (52 to 58)	80 (78 to 83)	68 (66 to 71)
	2028	1,282,456 (1,228,782 to 1,326,061)	2,045,012 (1,983,095 to 2,108,628)	3,327,468 (3,236,802 to 3,415,025)	12,749 (12,138 to 13,551)	19,857 (19,337 to 20,748)	32,606 (31,738 to 33,908)	5,401 (5,175 to 5,585)	8,239 (7,990 to 8,495)	6,852 (6,665 to 7,032)	54 (51 to 57)	80 (78 to 84)	67 (65 to 70)
	2029	1,287,483 (1,233,003 to 1,327,693)	2,048,157 (1,986,009 to 2,118,056)	3,335,640 (3,248,246 to 3,422,906)	12,827 (12,235 to 13,537)	19,905 (19,411 to 20,879)	32,731 (31,926 to 33,965)	5,384 (5,156 to 5,552)	8,197 (7,948 to 8,476)	6,821 (6,642 to 7,000)	54 (51 to 57)	80 (78 to 84)	67 (65 to 69)
	2030	1,287,003 (1,229,238 to 1,328,093)	2,050,899 (1,985,872 to 2,119,899)	3,337,902 (3,253,919 to 3,426,686)	12,835 (12,244 to 13,575)	19,890 (19,420 to 20,764)	32,726 (31,959 to 33,960)	5,345 (5,105 to 5,515)	8,154 (7,896 to 8,429)	6,780 (6,609 to 6,960)	53 (51 to 56)	79 (77 to 83)	66 (65 to 69)
	2031	1,289,208 (1,231,438 to 1,331,924)	2,052,099 (1,989,702 to 2,118,685)	3,341,307 (3,254,286 to 3,429,460)	12,868 (12,262 to 13,630)	19,964 (19,487 to 21,033)	32,832 (32,063 to 34,160)	5,318 (5,079 to 5,494)	8,108 (7,861 to 8,371)	6,743 (6,567 to 6,921)	53 (51 to 56)	79 (77 to 83)	66 (65 to 69)
	2032	1,288,831 (1,229,345 to 1,336,001)	2,053,496 (1,993,536 to 2,117,141)	3,342,328 (3,257,125 to 3,430,170)	12,827 (12,165 to 13,577)	19,954 (19,465 to 21,031)	32,781 (31,919 to 34,108)	5,282 (5,038 to 5,475)	8,065 (7,829 to 8,315)	6,703 (6,532 to 6,879)	53 (50 to 56)	78 (76 to 83)	66 (64 to 68)
	2033	1,281,555 (1,227,550 to 1,329,367)	2,053,787 (1,983,313 to 2,117,756)	3,335,343 (3,242,138 to 3,428,671)	12,621 (11,926 to 13,446)	20,001 (19,478 to 21,068)	32,622 (31,644 to 34,107)	5,220 (5,000 to 5,415)	8,020 (7,745 to 8,270)	6,649 (6,464 to 6,835)	51 (49 to 55)	78 (76 to 82)	65 (63 to 68)
	2034	1,283,910 (1,229,813 to 1,331,415)	2,050,875 (1,977,839 to 2,115,458)	3,334,785 (3,237,631 to 3,419,889)	12,585 (11,940 to 13,438)	20,029 (19,475 to 21,108)	32,614 (31,759 to 34,181)	5,199 (4,980 to 5,391)	7,965 (7,681 to 8,216)	6,611 (6,418 to 6,779)	51 (48 to 54)	78 (76 to 82)	65 (63 to 68)
	2035	1,286,388 (1,228,486 to 1,339,232)	2,051,670 (1,976,674 to 2,119,536)	3,338,058 (3,233,226 to 3,420,233)	12,538 (11,929 to 13,414)	20,050 (19,495 to 21,142)	32,587 (31,734 to 34,126)	5,179 (4,946 to 5,392)	7,926 (7,636 to 8,188)	6,581 (6,374 to 6,743)	50 (48 to 54)	77 (75 to 82)	64 (63 to 67)
	2036	1,280,029 (1,222,407 to 1,334,531)	2,048,933 (1,965,762 to 2,116,565)	3,328,962 (3,227,477 to 3,421,367)	12,390 (11,786 to 13,366)	20,052 (19,467 to 21,217)	32,442 (31,516 to 33,940)	5,125 (4,894 to 5,343)	7,875 (7,556 to 8,135)	6,528 (6,329 to 6,709)	50 (47 to 54)	77 (75 to 82)	64 (62 to 67)
	2037	1,282,558 (1,233,076 to 1,341,877)	2,047,781 (1,973,949 to 2,118,087)	3,330,340 (3,236,815 to 3,425,678)	12,566 (11,989 to 13,414)	20,149 (19,558 to 21,382)	32,715 (31,828 to 34,109)	5,108 (4,911 to 5,344)	7,833 (7,550 to 8,102)	6,498 (6,315 to 6,684)	50 (48 to 53)	77 (75 to 82)	64 (62 to 67)
	2038	1,286,956 (1,230,553 to 1,347,558)	2,050,731 (1,970,156 to 2,122,179)	3,337,687 (3,237,288 to 3,427,621)	12,661 (12,083 to 13,472)	20,239 (19,642 to 21,555)	32,901 (32,092 to 34,359)	5,099 (4,875 to 5,339)	7,807 (7,501 to 8,079)	6,480 (6,285 to 6,655)	50 (48 to 53)	77 (75 to 82)	64 (62 to 67)
	2039	1,288,729 (1,230,604 to 1,352,921)	2,051,477 (1,969,566 to 2,123,713)	3,340,205 (3,226,154 to 3,430,510)	12,663 (12,113 to 13,486)	20,338 (19,660 to 21,742)	33,001 (32,134 to 34,585)	5,081 (4,852 to 5,334)	7,776 (7,465 to 8,049)	6,455 (6,234 to 6,629)	50 (48 to 53)	77 (75 to 82)	64 (62 to 67)
	2040	1,289,176 (1,230,570 to 1,360,614)	2,050,106 (1,978,574 to 2,123,266)	3,339,282 (3,245,369 to 3,433,666)	12,554 (11,931 to 13,639)	20,326 (19,666 to 21,805)	32,880 (31,888 to 34,644)	5,058 (4,829 to 5,339)	7,737 (7,467 to 8,013)	6,424 (6,243 to 6,605)	49 (47 to 54)	77 (74 to 82)	63 (61 to 67)
	2041	1,290,605 (1,231,282 to 1,360,868)	2,056,854 (1,989,234 to 2,134,127)	3,347,459 (3,249,533 to 3,443,308)	12,577 (11,929 to 13,689)	20,413 (19,727 to 21,969)	32,990 (31,874 to 34,867)	5,041 (4,809 to 5,315)	7,731 (7,477 to 8,021)	6,412 (6,224 to 6,595)	49 (47 to 53)	77 (74 to 83)	63 (61 to 67)
	2042	1,290,927 (1,234,407 to 1,367,347)	2,058,491 (1,996,846 to 2,135,928)	3,349,418 (3,263,157 to 3,449,072)	12,615 (11,947 to 13,652)	20,419 (19,689 to 21,963)	33,034 (31,904 to 34,981)	5,020 (4,800 to 5,317)	7,707 (7,476 to 7,997)	6,389 (6,224 to 6,579)	49 (46 to 53)	76 (74 to 82)	63 (61 to 67)
	2043	1,289,634 (1,229,047 to 1,369,757)	2,056,469 (1,991,122 to 2,135,043)	3,346,102 (3,255,849 to 3,444,376)	12,499 (11,870 to 13,611)	20,358 (19,595 to 21,913)	32,857 (31,777 to 34,666)	4,994 (4,760 to 5,304)	7,671 (7,427 to 7,964)	6,358 (6,186 to 6,544)	48 (46 to 53)	76 (73 to 82)	62 (60 to 66)
	2044	1,286,011 (1,228,696 to 1,364,059)	2,045,214 (1,986,169 to 2,121,490)	3,331,225 (3,242,498 to 3,430,081)	12,436 (11,770 to 13,619)	20,327 (19,595 to 21,976)	32,763 (31,703 to 34,563)	4,960 (4,739 to 5,261)	7,602 (7,382 to 7,885)	6,306 (6,138 to 6,493)	48 (45 to 53)	76 (73 to 82)	62 (60 to 65)
	2045	1,286,019 (1,219,218 to 1,369,608)	2,036,682 (1,979,762 to 2,117,850)	3,322,702 (3,233,797 to 3,424,988)	12,487 (11,781 to 13,709)	20,305 (19,575 to 22,178)	32,792 (31,636 to 34,693)	4,941 (4,685 to 5,263)	7,545 (7,334 to 7,845)	6,267 (6,099 to 6,460)	48 (45 to 53)	75 (73 to 82)	62 (60 to 65)
	2046	1,261,070 (1,197,899 to 1,344,423)	2,036,724 (1,975,982 to 2,122,421)	3,297,794 (3,204,482 to 3,407,006)	12,198 (11,419 to 13,511)	20,350 (19,605 to 22,160)	32,548 (31,365 to 34,644)	4,828 (4,586 to 5,147)	7,521 (7,297 to 7,837)	6,199 (6,023 to 6,404)	47 (44 to 52)	75 (72 to 82)	61 (59 to 65)
	2047	1,260,209 (1,193,537 to 1,341,742)	2,036,277 (1,978,202 to 2,117,795)	3,296,486 (3,207,632 to 3,411,600)	12,230 (11,437 to 13,585)	20,366 (19,643 to 22,240)	32,596 (31,415 to 34,655)	4,808 (4,554 to 5,119)	7,497 (7,283 to 7,797)	6,176 (6,010 to 6,392)	47 (44 to 52)	75 (72 to 82)	61 (59 to 65)
	2048	1,265,919 (1,198,592 to 1,349,947)	2,036,237 (1,977,446 to 2,117,661)	3,302,155 (3,218,930 to 3,420,361)	12,326 (11,501 to 13,701)	20,349 (19,585 to 22,208)	32,675 (31,422 to 34,906)	4,814 (4,558 to 5,134)	7,476 (7,260 to 7,775)	6,168 (6,013 to 6,389)	47 (44 to 52)	75 (72 to 82)	61 (59 to 65)
	2049	1,267,562 (1,194,418 to 1,346,826)	2,033,483 (1,978,662 to 2,116,095)	3,301,044 (3,216,564 to 3,419,378)	12,333 (11,482 to 13,693)	20,303 (19,506 to 22,226)	32,637 (31,419 to 34,974)	4,806 (4,529 to 5,107)	7,446 (7,246 to 7,749)	6,149 (5,992 to 6,370)	47 (44 to 52)	74 (71 to 81)	61 (59 to 65)
	2050	1,258,678 (1,186,536 to 1,346,319)	2,031,095 (1,982,753 to 2,122,453)	3,289,773 (3,197,400 to 3,415,960)	12,112 (11,224 to 13,684)	20,346 (19,570 to 22,260)	32,457 (31,163 to 35,024)	4,759 (4,486 to 5,091)	7,420 (7,243 to 7,754)	6,112 (5,941 to 6,347)	46 (42 to 52)	74 (71 to 81)	60 (58 to 65)
Armenia	1990	226,707 (198,588 to 258,140)	308,251 (280,184 to 336,561)	534,958 (497,050 to 579,117)	6,903 (4,160 to 10,185)	9,535 (6,018 to 13,801)	16,438 (10,860 to 23,905)	13,531 (11,853 to 15,407)	17,663 (16,055 to 19,286)	15,639 (14,531 to 16,930)	412 (248 to 608)	546 (345 to 791)	481 (317 to 699)
	1991	225,516 (197,895 to 258,746)	307,677 (280,561 to 335,471)	533,193 (495,139 to 573,503)	6,847 (4,180 to 10,064)	9,528 (6,023 to 13,762)	16,375 (10,851 to 23,698)	13,448 (11,801 to 15,429)	17,581 (16,032 to 19,169)	15,558 (14,448 to 16,735)	408 (249 to 600)	544 (344 to 786)	478 (317 to 692)
	1992	223,367 (195,656 to 256,795)	306,254 (279,048 to 333,473)	529,621 (491,839 to 573,543)	6,748 (4,118 to 9,916)	9,481 (6,006 to 13,738)	16,229 (10,758 to 23,462)	13,333 (11,679 to 15,328)	17,477 (15,924 to 19,030)	15,452 (14,349 to 16,733)	403 (246 to 592)	541 (343 to 784)	473 (314 to 685)
	1993	220,388 (192,702 to 253,774)	304,092 (277,453 to 329,211)	524,479 (486,976 to 568,713)	6,608 (4,090 to 9,742)	9,405 (6,011 to 13,602)	16,012 (10,636 to 22,967)	13,195 (11,538 to 15,194)	17,357 (15,836 to 18,791)	15,326 (14,230 to 16,618)	396 (245 to 583)	537 (343 to 776)	468 (311 to 671)
	1994	216,793 (188,623 to 249,566)	301,548 (275,511 to 326,179)	518,341 (479,697 to 561,418)	6,436 (4,000 to 9,571)	9,300 (5,954 to 13,548)	15,736 (10,435 to 22,594)	13,038 (11,344 to 15,009)	17,228 (15,741 to 18,636)	15,187 (14,055 to 16,449)	387 (241 to 576)	531 (340 to 774)	461 (306 to 662)
	1995	212,802 (183,265 to 247,484)	298,673 (272,906 to 323,635)	511,475 (472,732 to 556,813)	6,234 (3,891 to 9,351)	9,177 (5,915 to 13,388)	15,411 (10,219 to 22,085)	12,865 (11,080 to 14,962)	17,091 (15,617 to 18,520)	15,036 (13,897 to 16,369)	377 (235 to 565)	525 (338 to 766)	453 (300 to 649)
	1996	208,084 (178,366 to 241,570)	295,210 (270,476 to 319,925)	503,293 (465,459 to 547,919)	6,004 (3,720 to 8,971)	9,018 (5,815 to 13,212)	15,022 (9,943 to 21,381)	12,655 (10,847 to 14,691)	16,934 (15,515 to 18,352)	14,857 (13,740 to 16,174)	365 (226 to 546)	517 (334 to 758)	443 (293 to 631)
	1997	202,532 (172,759 to 234,114)	291,036 (267,462 to 315,585)	493,568 (455,870 to 535,206)	5,742 (3,534 to 8,544)	8,817 (5,642 to 12,891)	14,558 (9,606 to 20,742)	12,396 (10,574 to 14,329)	16,747 (15,390 to 18,159)	14,638 (13,520 to 15,873)	351 (216 to 523)	507 (325 to 742)	432 (285 to 615)
	1998	196,503 (167,917 to 226,591)	286,506 (263,984 to 308,850)	483,010 (446,836 to 522,485)	5,462 (3,437 to 8,199)	8,593 (5,559 to 12,534)	14,055 (9,270 to 20,197)	12,107 (10,346 to 13,960)	16,544 (15,244 to 17,834)	14,397 (13,319 to 15,574)	337 (212 to 505)	496 (321 to 724)	419 (276 to 602)
	1999	190,387 (163,133 to 220,861)	282,070 (260,608 to 303,255)	472,456 (438,168 to 510,460)	5,180 (3,254 to 7,784)	8,361 (5,425 to 12,244)	13,541 (9,013 to 19,534)	11,811 (10,120 to 13,702)	16,351 (15,107 to 17,579)	14,158 (13,131 to 15,297)	321 (202 to 483)	485 (314 to 710)	406 (270 to 585)
	2000	184,506 (158,584 to 215,400)	277,784 (257,776 to 298,415)	462,289 (427,611 to 498,542)	4,911 (3,072 to 7,424)	8,128 (5,308 to 11,940)	13,039 (8,701 to 18,924)	11,528 (9,909 to 13,459)	16,172 (15,007 to 17,373)	13,932 (12,887 to 15,025)	307 (192 to 464)	473 (309 to 695)	393 (262 to 570)
	2001	179,060 (153,781 to 207,871)	273,997 (254,989 to 293,226)	453,057 (421,006 to 489,066)	4,658 (2,945 to 7,059)	7,911 (5,170 to 11,592)	12,569 (8,358 to 18,213)	11,271 (9,680 to 13,085)	16,030 (14,918 to 17,155)	13,738 (12,766 to 14,829)	293 (185 to 444)	463 (302 to 678)	381 (253 to 552)
	2002	173,992 (149,752 to 201,056)	270,566 (252,012 to 289,232)	444,558 (412,903 to 479,510)	4,424 (2,740 to 6,693)	7,675 (5,003 to 11,202)	12,099 (8,069 to 17,484)	11,039 (9,501 to 12,756)	15,921 (14,829 to 17,019)	13,572 (12,606 to 14,639)	281 (174 to 425)	452 (294 to 659)	369 (246 to 534)
	2003	169,367 (145,919 to 195,173)	267,596 (248,910 to 286,826)	436,963 (405,429 to 470,735)	4,211 (2,630 to 6,370)	7,453 (4,874 to 10,848)	11,664 (7,765 to 16,857)	10,833 (9,333 to 12,483)	15,846 (14,740 to 16,985)	13,436 (12,466 to 14,475)	269 (168 to 407)	441 (289 to 642)	359 (239 to 518)
	2004	165,135 (142,696 to 189,646)	265,019 (245,952 to 284,427)	430,153 (398,571 to 464,281)	4,024 (2,513 to 6,132)	7,264 (4,699 to 10,618)	11,288 (7,522 to 16,322)	10,645 (9,199 to 12,225)	15,798 (14,661 to 16,955)	13,322 (12,344 to 14,379)	259 (162 to 395)	433 (280 to 633)	350 (233 to 506)
	2005	161,284 (139,889 to 186,428)	262,533 (243,550 to 281,442)	423,818 (392,009 to 457,668)	3,855 (2,391 to 5,870)	7,101 (4,592 to 10,322)	10,956 (7,293 to 15,860)	10,475 (9,085 to 12,108)	15,753 (14,614 to 16,888)	13,219 (12,227 to 14,274)	250 (155 to 381)	426 (276 to 619)	342 (227 to 495)
	2006	157,444 (137,076 to 180,584)	259,940 (242,020 to 279,230)	417,383 (387,293 to 450,629)	3,703 (2,276 to 5,665)	6,963 (4,508 to 10,185)	10,666 (7,070 to 15,434)	10,299 (8,967 to 11,813)	15,700 (14,618 to 16,865)	13,107 (12,162 to 14,151)	242 (149 to 371)	421 (272 to 615)	335 (222 to 485)
	2007	153,637 (133,658 to 175,677)	257,221 (239,602 to 276,670)	410,858 (381,914 to 442,685)	3,562 (2,187 to 5,504)	6,832 (4,397 to 9,992)	10,394 (6,843 to 14,997)	10,118 (8,802 to 11,569)	15,634 (14,563 to 16,816)	12,986 (12,071 to 13,992)	235 (144 to 362)	415 (267 to 607)	329 (216 to 474)
	2008	150,103 (130,114 to 171,718)	254,720 (236,344 to 275,157)	404,823 (376,301 to 435,808)	3,441 (2,092 to 5,364)	6,717 (4,319 to 9,791)	10,157 (6,683 to 14,574)	9,944 (8,620 to 11,376)	15,573 (14,449 to 16,822)	12,871 (11,964 to 13,856)	228 (139 to 355)	411 (264 to 599)	323 (212 to 463)
	2009	147,016 (128,121 to 168,753)	252,546 (233,274 to 273,132)	399,562 (371,134 to 430,359)	3,339 (2,027 to 5,264)	6,617 (4,212 to 9,581)	9,956 (6,496 to 14,276)	9,791 (8,533 to 11,239)	15,522 (14,337 to 16,787)	12,771 (11,863 to 13,756)	222 (135 to 351)	407 (259 to 589)	318 (208 to 456)
	2010	144,524 (126,383 to 166,302)	250,700 (230,135 to 271,767)	395,224 (366,642 to 426,809)	3,254 (1,968 to 5,158)	6,532 (4,148 to 9,399)	9,785 (6,355 to 14,113)	9,669 (8,456 to 11,126)	15,482 (14,212 to 16,783)	12,692 (11,774 to 13,706)	218 (132 to 345)	403 (256 to 580)	314 (204 to 453)
	2011	142,595 (124,524 to 162,970)	249,269 (228,076 to 270,899)	391,864 (363,015 to 422,742)	3,182 (1,916 to 5,021)	6,459 (4,113 to 9,312)	9,641 (6,265 to 13,911)	9,578 (8,365 to 10,947)	15,461 (14,146 to 16,802)	12,637 (11,707 to 13,633)	214 (129 to 337)	401 (255 to 578)	311 (202 to 449)
	2012	140,924 (122,950 to 160,750)	247,939 (225,977 to 270,593)	388,863 (359,637 to 419,171)	3,122 (1,894 to 4,948)	6,397 (4,065 to 9,194)	9,519 (6,234 to 13,765)	9,499 (8,288 to 10,836)	15,441 (14,074 to 16,852)	12,588 (11,642 to 13,569)	210 (128 to 334)	398 (253 to 573)	308 (202 to 446)
	2013	139,430 (121,532 to 158,143)	246,821 (223,970 to 270,034)	386,251 (356,479 to 415,792)	3,069 (1,855 to 4,876)	6,335 (4,022 to 9,055)	9,404 (6,150 to 13,598)	9,426 (8,216 to 10,691)	15,430 (14,002 to 16,881)	12,546 (11,579 to 13,505)	207 (125 to 330)	396 (251 to 566)	305 (200 to 442)
	2014	137,960 (119,969 to 157,231)	245,731 (221,417 to 268,747)	383,691 (353,068 to 415,135)	3,010 (1,828 to 4,836)	6,285 (4,021 to 9,166)	9,295 (6,024 to 13,503)	9,351 (8,132 to 10,658)	15,418 (13,892 to 16,862)	12,502 (11,504 to 13,526)	204 (124 to 328)	394 (252 to 575)	303 (196 to 440)
	2015	136,498 (117,651 to 156,551)	244,505 (219,289 to 269,974)	381,002 (350,601 to 413,127)	2,953 (1,786 to 4,765)	6,231 (3,967 to 9,041)	9,184 (5,965 to 13,367)	9,277 (7,996 to 10,639)	15,396 (13,809 to 17,000)	12,453 (11,459 to 13,503)	201 (121 to 324)	392 (250 to 569)	300 (195 to 437)
	2016	134,743 (116,455 to 154,418)	242,988 (217,400 to 269,187)	377,731 (347,891 to 409,436)	2,891 (1,778 to 4,657)	6,161 (3,894 to 8,925)	9,052 (5,856 to 13,208)	9,182 (7,936 to 10,523)	15,357 (13,740 to 17,013)	12,386 (11,407 to 13,425)	197 (121 to 317)	389 (246 to 564)	297 (192 to 433)
	2017	132,753 (114,362 to 153,124)	241,278 (215,795 to 266,417)	374,031 (344,069 to 406,103)	2,816 (1,708 to 4,460)	6,096 (3,858 to 8,842)	8,912 (5,790 to 13,070)	9,068 (7,812 to 10,460)	15,302 (13,686 to 16,896)	12,301 (11,315 to 13,355)	192 (117 to 305)	387 (245 to 561)	293 (190 to 430)
	2018	130,811 (113,430 to 151,233)	239,779 (214,626 to 265,227)	370,590 (339,777 to 403,226)	2,748 (1,650 to 4,386)	6,039 (3,801 to 8,703)	8,787 (5,654 to 12,806)	8,954 (7,764 to 10,352)	15,256 (13,655 to 16,875)	12,220 (11,204 to 13,296)	188 (113 to 300)	384 (242 to 554)	290 (186 to 422)
	2019	129,194 (112,500 to 149,249)	238,581 (213,375 to 265,861)	367,774 (336,877 to 400,772)	2,693 (1,625 to 4,352)	5,993 (3,742 to 8,691)	8,686 (5,582 to 12,762)	8,861 (7,716 to 10,237)	15,226 (13,618 to 16,967)	12,158 (11,137 to 13,249)	185 (111 to 299)	382 (239 to 555)	287 (185 to 422)
	2020	127,712 (111,130 to 148,012)	237,585 (213,291 to 265,273)	365,297 (334,804 to 399,331)	2,648 (1,593 to 4,234)	5,957 (3,717 to 8,585)	8,604 (5,525 to 12,567)	8,801 (7,658 to 10,199)	15,227 (13,670 to 17,001)	12,130 (11,118 to 13,260)	182 (110 to 292)	382 (238 to 550)	286 (183 to 417)
	2021	125,786 (108,633 to 146,133)	236,488 (212,393 to 265,278)	362,274 (330,920 to 396,042)	2,591 (1,536 to 4,174)	5,911 (3,705 to 8,546)	8,501 (5,480 to 12,356)	8,719 (7,530 to 10,129)	15,232 (13,680 to 17,086)	12,095 (11,048 to 13,222)	180 (106 to 289)	381 (239 to 550)	284 (183 to 413)
	2022	125,940 (124,458 to 127,082)	239,068 (236,235 to 240,715)	365,009 (361,669 to 367,237)	2,562 (2,538 to 2,601)	5,960 (5,922 to 5,996)	8,522 (8,480 to 8,572)	8,576 (8,475 to 8,654)	15,222 (15,041 to 15,326)	12,011 (11,901 to 12,084)	174 (173 to 177)	379 (377 to 382)	280 (279 to 282)
	2023	125,353 (123,868 to 126,572)	239,053 (236,348 to 240,774)	364,405 (360,968 to 366,515)	2,554 (2,524 to 2,582)	5,953 (5,910 to 5,983)	8,507 (8,458 to 8,548)	8,533 (8,432 to 8,616)	15,230 (15,058 to 15,340)	11,993 (11,879 to 12,062)	174 (172 to 176)	379 (377 to 381)	280 (278 to 281)
	2024	124,680 (123,022 to 125,823)	238,442 (236,102 to 240,410)	363,122 (360,019 to 365,298)	2,536 (2,508 to 2,562)	5,927 (5,888 to 5,958)	8,462 (8,416 to 8,505)	8,487 (8,375 to 8,565)	15,205 (15,056 to 15,331)	11,956 (11,854 to 12,028)	173 (171 to 174)	378 (375 to 380)	279 (277 to 280)
	2025	124,236 (122,476 to 125,351)	237,705 (234,945 to 239,525)	361,941 (358,531 to 364,002)	2,515 (2,481 to 2,548)	5,897 (5,854 to 5,926)	8,412 (8,357 to 8,455)	8,459 (8,339 to 8,535)	15,175 (14,999 to 15,291)	11,925 (11,813 to 11,993)	171 (169 to 173)	376 (374 to 378)	277 (275 to 279)
	2026	123,552 (122,055 to 124,928)	237,011 (233,793 to 238,713)	360,563 (357,063 to 362,670)	2,495 (2,460 to 2,529)	5,860 (5,819 to 5,888)	8,356 (8,298 to 8,400)	8,416 (8,314 to 8,509)	15,149 (14,943 to 15,258)	11,889 (11,774 to 11,959)	170 (168 to 172)	375 (372 to 376)	276 (274 to 277)
	2027	123,321 (121,648 to 124,716)	236,261 (233,141 to 238,134)	359,582 (355,989 to 361,988)	2,470 (2,433 to 2,502)	5,825 (5,783 to 5,859)	8,294 (8,239 to 8,342)	8,405 (8,291 to 8,500)	15,123 (14,923 to 15,243)	11,870 (11,751 to 11,949)	168 (166 to 171)	373 (370 to 375)	274 (272 to 275)
	2028	122,802 (121,193 to 124,169)	235,256 (232,322 to 237,191)	358,058 (354,595 to 360,571)	2,443 (2,406 to 2,476)	5,789 (5,747 to 5,824)	8,231 (8,174 to 8,277)	8,378 (8,269 to 8,472)	15,084 (14,896 to 15,209)	11,835 (11,721 to 11,918)	167 (164 to 169)	371 (369 to 373)	272 (270 to 274)
	2029	122,046 (120,420 to 123,430)	233,962 (231,056 to 235,992)	356,008 (352,435 to 358,538)	2,413 (2,379 to 2,446)	5,753 (5,712 to 5,787)	8,167 (8,109 to 8,215)	8,338 (8,226 to 8,432)	15,031 (14,844 to 15,162)	11,787 (11,669 to 11,871)	165 (163 to 167)	370 (367 to 372)	270 (268 to 272)
	2030	121,606 (119,981 to 122,988)	232,736 (229,458 to 234,735)	354,342 (350,626 to 357,043)	2,387 (2,353 to 2,421)	5,724 (5,685 to 5,758)	8,111 (8,055 to 8,160)	8,318 (8,207 to 8,413)	14,981 (14,770 to 15,110)	11,751 (11,628 to 11,840)	163 (161 to 166)	368 (366 to 371)	269 (267 to 271)
	2031	121,378 (119,681 to 122,794)	231,367 (228,326 to 233,395)	352,746 (349,207 to 355,712)	2,361 (2,328 to 2,395)	5,692 (5,652 to 5,728)	8,053 (7,999 to 8,104)	8,313 (8,196 to 8,410)	14,922 (14,726 to 15,053)	11,717 (11,599 to 11,815)	162 (159 to 164)	367 (365 to 369)	267 (266 to 269)
	2032	120,947 (119,246 to 122,285)	230,091 (227,133 to 232,150)	351,037 (347,606 to 353,766)	2,337 (2,303 to 2,371)	5,663 (5,625 to 5,700)	8,000 (7,945 to 8,049)	8,295 (8,178 to 8,387)	14,871 (14,680 to 15,004)	11,681 (11,566 to 11,771)	160 (158 to 163)	366 (364 to 368)	266 (264 to 268)
	2033	120,855 (119,025 to 122,326)	228,697 (226,169 to 231,113)	349,552 (346,494 to 352,383)	2,324 (2,289 to 2,357)	5,636 (5,595 to 5,672)	7,961 (7,902 to 8,010)	8,302 (8,176 to 8,403)	14,816 (14,652 to 14,972)	11,654 (11,552 to 11,748)	160 (157 to 162)	365 (362 to 367)	265 (263 to 267)
	2034	120,841 (119,145 to 122,283)	227,183 (224,140 to 229,093)	348,024 (344,733 to 350,414)	2,316 (2,281 to 2,348)	5,602 (5,562 to 5,640)	7,918 (7,859 to 7,964)	8,316 (8,199 to 8,415)	14,757 (14,560 to 14,882)	11,630 (11,520 to 11,709)	159 (157 to 162)	364 (361 to 366)	265 (263 to 266)
	2035	121,100 (119,227 to 122,649)	225,275 (222,530 to 227,125)	346,375 (342,791 to 348,816)	2,309 (2,274 to 2,341)	5,564 (5,528 to 5,602)	7,873 (7,820 to 7,924)	8,350 (8,221 to 8,457)	14,675 (14,496 to 14,796)	11,602 (11,482 to 11,684)	159 (157 to 161)	362 (360 to 365)	264 (262 to 265)
	2036	120,770 (118,911 to 122,316)	224,254 (221,385 to 225,889)	345,024 (341,761 to 347,324)	2,297 (2,264 to 2,330)	5,535 (5,498 to 5,573)	7,832 (7,778 to 7,883)	8,342 (8,214 to 8,449)	14,651 (14,464 to 14,758)	11,585 (11,475 to 11,662)	159 (156 to 161)	362 (359 to 364)	263 (261 to 265)
	2037	120,632 (118,875 to 122,295)	222,857 (220,292 to 224,674)	343,489 (340,415 to 346,061)	2,285 (2,254 to 2,318)	5,510 (5,474 to 5,546)	7,795 (7,744 to 7,849)	8,349 (8,228 to 8,464)	14,606 (14,438 to 14,725)	11,563 (11,459 to 11,650)	158 (156 to 160)	361 (359 to 363)	262 (261 to 264)
	2038	120,553 (118,746 to 122,190)	221,423 (218,909 to 223,182)	341,976 (338,811 to 344,481)	2,279 (2,245 to 2,311)	5,484 (5,443 to 5,520)	7,763 (7,708 to 7,814)	8,361 (8,236 to 8,475)	14,562 (14,397 to 14,678)	11,544 (11,437 to 11,629)	158 (156 to 160)	361 (358 to 363)	262 (260 to 264)
	2039	120,606 (118,758 to 122,241)	220,081 (217,351 to 221,836)	340,687 (337,563 to 343,320)	2,274 (2,241 to 2,305)	5,452 (5,413 to 5,486)	7,727 (7,672 to 7,776)	8,385 (8,256 to 8,499)	14,529 (14,349 to 14,645)	11,536 (11,431 to 11,626)	158 (156 to 160)	360 (357 to 362)	262 (260 to 263)
	2040	120,639 (118,698 to 122,246)	218,858 (216,266 to 220,728)	339,496 (336,035 to 342,275)	2,269 (2,234 to 2,300)	5,424 (5,384 to 5,463)	7,693 (7,638 to 7,747)	8,408 (8,273 to 8,520)	14,506 (14,334 to 14,630)	11,534 (11,416 to 11,628)	158 (156 to 160)	360 (357 to 362)	261 (259 to 263)
	2041	120,375 (118,386 to 122,135)	217,823 (215,399 to 219,632)	338,198 (335,028 to 340,799)	2,265 (2,233 to 2,297)	5,394 (5,355 to 5,432)	7,659 (7,607 to 7,715)	8,410 (8,271 to 8,533)	14,498 (14,337 to 14,618)	11,528 (11,420 to 11,617)	158 (156 to 160)	359 (356 to 362)	261 (259 to 263)
	2042	119,929 (118,096 to 121,709)	216,524 (214,025 to 218,376)	336,452 (333,285 to 339,036)	2,259 (2,228 to 2,293)	5,362 (5,321 to 5,396)	7,621 (7,567 to 7,674)	8,402 (8,274 to 8,527)	14,476 (14,309 to 14,600)	11,510 (11,402 to 11,598)	158 (156 to 161)	358 (356 to 361)	261 (259 to 263)
	2043	119,543 (117,766 to 121,514)	215,089 (212,867 to 216,961)	334,631 (331,765 to 337,368)	2,253 (2,221 to 2,285)	5,332 (5,291 to 5,365)	7,585 (7,532 to 7,635)	8,399 (8,274 to 8,538)	14,448 (14,299 to 14,574)	11,491 (11,393 to 11,585)	158 (156 to 161)	358 (355 to 360)	260 (259 to 262)
	2044	119,340 (117,621 to 121,238)	213,769 (211,195 to 215,440)	333,109 (330,089 to 335,745)	2,246 (2,214 to 2,277)	5,288 (5,244 to 5,324)	7,534 (7,479 to 7,586)	8,412 (8,291 to 8,546)	14,433 (14,259 to 14,546)	11,487 (11,383 to 11,578)	158 (156 to 161)	357 (354 to 359)	260 (258 to 262)
	2045	119,165 (117,321 to 121,041)	212,343 (209,787 to 214,206)	331,508 (328,436 to 334,205)	2,233 (2,201 to 2,265)	5,237 (5,192 to 5,275)	7,469 (7,409 to 7,525)	8,429 (8,299 to 8,562)	14,414 (14,240 to 14,540)	11,483 (11,377 to 11,576)	158 (156 to 160)	355 (352 to 358)	259 (257 to 261)
	2046	118,839 (116,946 to 120,857)	211,156 (209,040 to 213,006)	329,995 (327,191 to 332,747)	2,219 (2,187 to 2,251)	5,197 (5,154 to 5,233)	7,416 (7,361 to 7,470)	8,437 (8,302 to 8,580)	14,414 (14,269 to 14,540)	11,484 (11,386 to 11,579)	158 (155 to 160)	355 (352 to 357)	258 (256 to 260)
	2047	118,457 (116,499 to 120,439)	209,538 (207,301 to 211,290)	327,995 (325,082 to 330,510)	2,204 (2,171 to 2,235)	5,153 (5,109 to 5,190)	7,358 (7,301 to 7,411)	8,443 (8,303 to 8,584)	14,387 (14,234 to 14,508)	11,470 (11,368 to 11,558)	157 (155 to 159)	354 (351 to 356)	257 (255 to 259)
	2048	117,762 (115,803 to 119,845)	208,194 (205,976 to 209,893)	325,956 (322,843 to 328,541)	2,183 (2,152 to 2,215)	5,110 (5,065 to 5,147)	7,292 (7,238 to 7,346)	8,429 (8,288 to 8,578)	14,384 (14,231 to 14,501)	11,459 (11,349 to 11,550)	156 (154 to 159)	353 (350 to 356)	256 (254 to 258)
	2049	117,389 (115,351 to 119,414)	206,134 (203,596 to 207,954)	323,523 (320,232 to 326,396)	2,165 (2,133 to 2,197)	5,053 (5,003 to 5,091)	7,218 (7,154 to 7,268)	8,441 (8,294 to 8,586)	14,334 (14,158 to 14,461)	11,437 (11,320 to 11,538)	156 (153 to 158)	351 (348 to 354)	255 (253 to 257)
	2050	116,661 (114,657 to 118,718)	204,313 (201,864 to 206,072)	320,973 (317,879 to 323,675)	2,142 (2,111 to 2,176)	4,994 (4,944 to 5,032)	7,135 (7,072 to 7,185)	8,428 (8,283 to 8,577)	14,302 (14,130 to 14,425)	11,411 (11,301 to 11,507)	155 (153 to 157)	350 (346 to 352)	254 (251 to 255)
Australia	1990	261,238 (152,241 to 536,376)	500,698 (430,953 to 590,080)	761,936 (625,160 to 1,053,450)	2,301 (1,088 to 5,173)	7,142 (4,035 to 10,932)	9,442 (5,688 to 14,833)	3,117 (1,816 to 6,399)	5,907 (5,084 to 6,961)	4,519 (3,708 to 6,249)	27 (13 to 62)	84 (48 to 129)	56 (34 to 88)
	1991	256,991 (152,772 to 526,776)	501,296 (433,968 to 583,999)	758,288 (623,950 to 1,044,679)	2,266 (1,074 to 4,997)	7,190 (4,104 to 11,115)	9,455 (5,552 to 15,148)	3,027 (1,799 to 6,204)	5,831 (5,048 to 6,793)	4,438 (3,651 to 6,113)	27 (13 to 59)	84 (48 to 129)	55 (32 to 89)
	1992	252,645 (150,716 to 512,113)	500,879 (435,035 to 581,898)	753,524 (618,474 to 1,031,701)	2,233 (1,057 to 4,829)	7,217 (4,097 to 11,067)	9,450 (5,557 to 15,345)	2,940 (1,754 to 5,960)	5,750 (4,994 to 6,680)	4,355 (3,574 to 5,962)	26 (12 to 56)	83 (47 to 127)	55 (32 to 89)
	1993	248,295 (148,600 to 516,772)	500,097 (434,898 to 581,301)	748,392 (613,533 to 1,027,273)	2,198 (1,035 to 4,826)	7,239 (4,115 to 11,282)	9,437 (5,507 to 15,350)	2,858 (1,710 to 5,948)	5,671 (4,931 to 6,592)	4,275 (3,505 to 5,868)	25 (12 to 56)	82 (47 to 128)	54 (31 to 88)
	1994	244,079 (145,366 to 521,268)	498,604 (434,399 to 578,034)	742,683 (605,126 to 1,032,705)	2,160 (983 to 4,877)	7,241 (4,173 to 11,284)	9,401 (5,521 to 15,317)	2,780 (1,656 to 5,938)	5,589 (4,869 to 6,479)	4,196 (3,419 to 5,835)	25 (11 to 56)	81 (47 to 126)	53 (31 to 87)
	1995	240,330 (140,705 to 518,510)	497,125 (430,559 to 575,256)	737,455 (596,837 to 1,012,754)	2,127 (949 to 4,738)	7,246 (4,183 to 11,519)	9,373 (5,531 to 14,977)	2,711 (1,587 to 5,848)	5,511 (4,773 to 6,377)	4,123 (3,337 to 5,662)	24 (11 to 53)	80 (46 to 128)	52 (31 to 84)
	1996	236,571 (141,561 to 496,990)	495,153 (429,564 to 571,881)	731,724 (597,395 to 998,997)	2,084 (929 to 4,585)	7,226 (4,187 to 11,503)	9,311 (5,537 to 14,863)	2,642 (1,581 to 5,550)	5,429 (4,710 to 6,270)	4,048 (3,305 to 5,527)	23 (10 to 51)	79 (46 to 126)	52 (31 to 82)
	1997	232,273 (140,688 to 472,146)	491,779 (425,927 to 568,885)	724,052 (596,700 to 976,660)	2,040 (939 to 4,502)	7,184 (4,186 to 11,310)	9,224 (5,489 to 14,946)	2,568 (1,555 to 5,220)	5,332 (4,618 to 6,169)	3,964 (3,266 to 5,346)	23 (10 to 50)	78 (45 to 123)	50 (30 to 82)
	1998	228,076 (140,224 to 455,149)	488,958 (424,597 to 565,223)	717,033 (593,108 to 960,127)	1,996 (903 to 4,498)	7,139 (4,198 to 11,390)	9,134 (5,388 to 14,856)	2,496 (1,534 to 4,980)	5,243 (4,553 to 6,060)	3,883 (3,212 to 5,200)	22 (10 to 49)	77 (45 to 122)	49 (29 to 80)
	1999	224,650 (138,655 to 452,063)	487,192 (421,239 to 563,071)	711,842 (589,618 to 954,182)	1,955 (881 to 4,500)	7,127 (4,183 to 11,436)	9,081 (5,380 to 15,049)	2,432 (1,501 to 4,894)	5,164 (4,465 to 5,968)	3,812 (3,158 to 5,110)	21 (10 to 49)	76 (44 to 121)	49 (29 to 81)
	2000	222,406 (136,444 to 460,908)	487,183 (421,149 to 564,851)	709,590 (586,467 to 961,888)	1,930 (879 to 4,504)	7,126 (4,244 to 11,482)	9,056 (5,351 to 14,837)	2,381 (1,461 to 4,935)	5,104 (4,412 to 5,918)	3,757 (3,105 to 5,093)	21 (9 to 48)	75 (44 to 120)	48 (28 to 79)
	2001	220,496 (138,874 to 457,420)	488,388 (422,416 to 565,601)	708,884 (589,298 to 955,580)	1,910 (889 to 4,329)	7,155 (4,271 to 11,532)	9,065 (5,388 to 14,817)	2,334 (1,470 to 4,842)	5,056 (4,373 to 5,856)	3,710 (3,084 to 5,001)	20 (9 to 46)	74 (44 to 119)	47 (28 to 78)
	2002	217,946 (140,128 to 449,758)	489,637 (425,137 to 564,547)	707,583 (589,653 to 950,873)	1,884 (900 to 4,240)	7,184 (4,366 to 11,606)	9,069 (5,477 to 14,825)	2,280 (1,466 to 4,706)	5,008 (4,349 to 5,775)	3,660 (3,050 to 4,918)	20 (9 to 44)	73 (45 to 119)	47 (28 to 77)
	2003	215,596 (141,100 to 439,538)	491,546 (425,676 to 566,271)	707,142 (592,340 to 950,500)	1,862 (897 to 4,113)	7,230 (4,347 to 11,620)	9,092 (5,517 to 14,740)	2,229 (1,459 to 4,544)	4,966 (4,301 to 5,721)	3,613 (3,027 to 4,857)	19 (9 to 43)	73 (44 to 117)	46 (28 to 75)
	2004	214,501 (142,234 to 443,455)	494,678 (428,913 to 570,442)	709,180 (595,629 to 959,935)	1,848 (913 to 4,091)	7,282 (4,397 to 11,589)	9,130 (5,502 to 14,493)	2,190 (1,452 to 4,527)	4,935 (4,279 to 5,691)	3,578 (3,005 to 4,843)	19 (9 to 42)	73 (44 to 116)	46 (28 to 73)
	2005	215,687 (142,171 to 451,843)	499,285 (430,291 to 577,753)	714,972 (599,224 to 963,955)	1,852 (920 to 4,036)	7,352 (4,391 to 11,730)	9,205 (5,541 to 14,675)	2,173 (1,432 to 4,552)	4,916 (4,237 to 5,689)	3,560 (2,984 to 4,800)	19 (9 to 41)	72 (43 to 115)	46 (28 to 73)
	2006	218,584 (146,103 to 454,205)	505,477 (436,631 to 584,308)	724,061 (612,074 to 964,822)	1,874 (942 to 4,019)	7,450 (4,493 to 11,849)	9,324 (5,638 to 14,988)	2,172 (1,452 to 4,513)	4,910 (4,241 to 5,676)	3,557 (3,006 to 4,739)	19 (9 to 40)	72 (44 to 115)	46 (28 to 74)
	2007	221,625 (148,021 to 455,350)	512,350 (443,756 to 586,538)	733,975 (620,657 to 968,705)	1,891 (966 to 3,940)	7,568 (4,605 to 12,017)	9,459 (5,769 to 15,245)	2,170 (1,450 to 4,459)	4,908 (4,251 to 5,619)	3,554 (3,006 to 4,691)	19 (9 to 39)	72 (44 to 115)	46 (28 to 74)
	2008	224,380 (149,405 to 454,132)	519,356 (449,044 to 598,541)	743,736 (627,159 to 972,589)	1,909 (988 to 3,937)	7,679 (4,684 to 12,141)	9,587 (5,839 to 15,562)	2,165 (1,442 to 4,382)	4,905 (4,241 to 5,653)	3,550 (2,993 to 4,642)	18 (10 to 38)	73 (44 to 115)	46 (28 to 74)
	2009	226,816 (150,226 to 453,115)	526,445 (454,881 to 610,306)	753,261 (635,326 to 988,492)	1,920 (975 to 3,937)	7,796 (4,719 to 12,278)	9,716 (5,967 to 15,725)	2,156 (1,428 to 4,308)	4,901 (4,235 to 5,682)	3,543 (2,988 to 4,649)	18 (9 to 37)	73 (44 to 114)	46 (28 to 74)
	2010	229,869 (150,573 to 467,825)	533,586 (460,589 to 620,002)	763,455 (635,904 to 1,017,796)	1,939 (974 to 3,995)	7,914 (4,815 to 12,489)	9,853 (6,054 to 16,004)	2,153 (1,410 to 4,382)	4,895 (4,226 to 5,688)	3,538 (2,947 to 4,717)	18 (9 to 37)	73 (44 to 115)	46 (28 to 74)
	2011	233,296 (153,913 to 458,444)	540,763 (468,368 to 626,432)	774,059 (649,640 to 1,018,635)	1,969 (1,004 to 3,964)	8,032 (4,912 to 12,532)	10,000 (6,048 to 16,102)	2,153 (1,420 to 4,230)	4,888 (4,233 to 5,662)	3,534 (2,966 to 4,651)	18 (9 to 37)	73 (44 to 113)	46 (28 to 74)
	2012	236,473 (158,767 to 451,035)	548,125 (475,074 to 632,488)	784,598 (662,312 to 1,021,018)	1,996 (1,028 to 4,116)	8,149 (4,926 to 12,725)	10,145 (6,098 to 16,327)	2,150 (1,443 to 4,100)	4,879 (4,229 to 5,630)	3,529 (2,979 to 4,592)	18 (9 to 37)	73 (44 to 113)	46 (27 to 73)
	2013	239,373 (161,972 to 461,005)	555,466 (483,087 to 642,046)	794,839 (670,869 to 1,025,563)	2,019 (1,013 to 4,097)	8,261 (4,996 to 12,990)	10,279 (6,213 to 16,543)	2,143 (1,450 to 4,128)	4,868 (4,234 to 5,627)	3,520 (2,971 to 4,542)	18 (9 to 37)	72 (44 to 114)	46 (28 to 73)
	2014	242,489 (164,876 to 473,804)	562,951 (490,897 to 651,641)	805,440 (678,079 to 1,035,743)	2,045 (1,013 to 4,166)	8,381 (5,023 to 13,059)	10,426 (6,218 to 17,051)	2,138 (1,454 to 4,178)	4,857 (4,235 to 5,622)	3,512 (2,957 to 4,517)	18 (9 to 37)	72 (43 to 113)	45 (27 to 74)
	2015	246,416 (163,537 to 491,606)	571,009 (495,695 to 661,429)	817,425 (685,756 to 1,066,490)	2,080 (1,025 to 4,255)	8,503 (4,976 to 13,275)	10,583 (6,322 to 17,415)	2,139 (1,420 to 4,268)	4,848 (4,209 to 5,616)	3,509 (2,943 to 4,578)	18 (9 to 37)	72 (42 to 113)	45 (27 to 75)
	2016	251,351 (169,039 to 491,327)	579,035 (503,587 to 670,287)	830,386 (701,572 to 1,067,410)	2,119 (1,054 to 4,265)	8,627 (5,183 to 13,515)	10,747 (6,464 to 17,736)	2,147 (1,444 to 4,196)	4,835 (4,205 to 5,597)	3,506 (2,962 to 4,507)	18 (9 to 36)	72 (43 to 113)	45 (27 to 75)
	2017	256,342 (171,940 to 491,869)	586,896 (511,203 to 678,729)	843,238 (716,061 to 1,088,079)	2,159 (1,080 to 4,259)	8,733 (5,078 to 13,797)	10,892 (6,587 to 17,794)	2,152 (1,444 to 4,130)	4,817 (4,196 to 5,571)	3,500 (2,972 to 4,516)	18 (9 to 36)	72 (42 to 113)	45 (27 to 74)
	2018	261,436 (173,184 to 501,984)	595,191 (519,178 to 689,984)	856,627 (727,124 to 1,116,767)	2,201 (1,088 to 4,516)	8,854 (5,180 to 13,987)	11,054 (6,642 to 18,056)	2,157 (1,429 to 4,142)	4,800 (4,187 to 5,565)	3,494 (2,966 to 4,555)	18 (9 to 37)	71 (42 to 113)	45 (27 to 74)
	2019	266,392 (176,726 to 503,420)	604,227 (524,103 to 698,981)	870,619 (735,725 to 1,140,494)	2,241 (1,081 to 4,477)	8,993 (5,258 to 14,349)	11,233 (6,719 to 18,442)	2,161 (1,433 to 4,083)	4,789 (4,154 to 5,541)	3,490 (2,949 to 4,572)	18 (9 to 36)	71 (42 to 114)	45 (27 to 74)
	2020	272,660 (182,333 to 524,465)	618,486 (537,588 to 709,508)	891,146 (755,374 to 1,155,456)	2,297 (1,136 to 4,384)	9,236 (5,419 to 14,738)	11,532 (6,924 to 18,770)	2,175 (1,454 to 4,183)	4,820 (4,189 to 5,529)	3,513 (2,977 to 4,554)	18 (9 to 35)	72 (42 to 115)	45 (27 to 74)
	2021	279,713 (185,932 to 535,945)	629,944 (542,982 to 719,855)	909,657 (772,112 to 1,177,393)	2,356 (1,180 to 4,621)	9,434 (5,626 to 15,119)	11,790 (7,123 to 19,057)	2,195 (1,459 to 4,206)	4,828 (4,161 to 5,517)	3,527 (2,994 to 4,565)	18 (9 to 36)	72 (43 to 116)	46 (28 to 74)
	2022	264,272 (248,791 to 279,896)	621,944 (608,501 to 631,803)	886,216 (864,645 to 903,053)	2,226 (2,101 to 2,320)	9,289 (9,224 to 9,343)	11,515 (11,368 to 11,622)	2,094 (1,971 to 2,218)	4,821 (4,716 to 4,897)	3,472 (3,388 to 3,538)	18 (17 to 18)	72 (71 to 72)	45 (45 to 46)
	2023	265,525 (251,117 to 278,919)	624,938 (613,056 to 635,554)	890,463 (871,264 to 909,368)	2,173 (2,078 to 2,265)	9,403 (9,328 to 9,458)	11,576 (11,453 to 11,685)	2,078 (1,966 to 2,183)	4,786 (4,695 to 4,867)	3,447 (3,373 to 3,520)	17 (16 to 18)	72 (71 to 72)	45 (44 to 45)
	2024	265,975 (251,938 to 279,643)	632,051 (620,900 to 644,237)	898,027 (878,297 to 918,327)	2,183 (2,091 to 2,264)	9,530 (9,440 to 9,582)	11,713 (11,583 to 11,820)	2,057 (1,949 to 2,163)	4,785 (4,700 to 4,877)	3,436 (3,360 to 3,513)	17 (16 to 18)	72 (71 to 73)	45 (44 to 45)
	2025	267,677 (252,384 to 280,302)	638,131 (625,622 to 649,542)	905,807 (884,496 to 925,696)	2,202 (2,097 to 2,282)	9,647 (9,559 to 9,701)	11,849 (11,705 to 11,942)	2,046 (1,929 to 2,143)	4,775 (4,681 to 4,860)	3,425 (3,345 to 3,501)	17 (16 to 17)	72 (72 to 73)	45 (44 to 45)
	2026	269,615 (253,391 to 282,945)	645,339 (632,806 to 657,464)	914,954 (891,746 to 934,119)	2,218 (2,104 to 2,305)	9,766 (9,679 to 9,817)	11,984 (11,829 to 12,086)	2,037 (1,915 to 2,138)	4,774 (4,681 to 4,864)	3,420 (3,333 to 3,492)	17 (16 to 17)	72 (72 to 73)	45 (44 to 45)
	2027	270,800 (255,587 to 283,727)	652,313 (638,966 to 664,829)	923,113 (900,226 to 944,469)	2,203 (2,113 to 2,289)	9,877 (9,780 to 9,931)	12,080 (11,937 to 12,191)	2,023 (1,910 to 2,120)	4,772 (4,674 to 4,864)	3,412 (3,328 to 3,491)	16 (16 to 17)	72 (72 to 73)	45 (44 to 45)
	2028	270,080 (255,016 to 286,019)	657,955 (643,659 to 669,181)	928,035 (903,466 to 948,894)	2,180 (2,098 to 2,274)	9,987 (9,884 to 10,041)	12,166 (12,026 to 12,272)	1,996 (1,885 to 2,114)	4,761 (4,658 to 4,843)	3,393 (3,303 to 3,470)	16 (16 to 17)	72 (72 to 73)	44 (44 to 45)
	2029	272,959 (256,990 to 287,199)	664,247 (650,092 to 675,241)	937,206 (913,159 to 958,808)	2,186 (2,095 to 2,278)	10,089 (9,975 to 10,147)	12,275 (12,129 to 12,387)	1,996 (1,879 to 2,100)	4,756 (4,655 to 4,835)	3,391 (3,304 to 3,469)	16 (15 to 17)	72 (71 to 73)	44 (44 to 45)
	2030	276,976 (260,844 to 291,947)	670,796 (654,664 to 682,899)	947,772 (922,271 to 971,818)	2,209 (2,113 to 2,303)	10,192 (10,077 to 10,252)	12,401 (12,246 to 12,517)	2,004 (1,887 to 2,112)	4,754 (4,639 to 4,839)	3,393 (3,302 to 3,479)	16 (15 to 17)	72 (71 to 73)	44 (44 to 45)
	2031	279,386 (261,051 to 295,584)	677,673 (661,422 to 689,761)	957,059 (930,365 to 981,113)	2,222 (2,130 to 2,318)	10,302 (10,179 to 10,368)	12,525 (12,365 to 12,649)	2,001 (1,869 to 2,117)	4,754 (4,640 to 4,838)	3,391 (3,297 to 3,477)	16 (15 to 17)	72 (71 to 73)	44 (44 to 45)
	2032	279,494 (261,283 to 295,435)	684,349 (667,186 to 697,239)	963,843 (935,997 to 987,571)	2,231 (2,136 to 2,328)	10,402 (10,274 to 10,468)	12,632 (12,456 to 12,765)	1,982 (1,853 to 2,095)	4,754 (4,635 to 4,843)	3,382 (3,284 to 3,465)	16 (15 to 17)	72 (71 to 73)	44 (44 to 45)
	2033	280,129 (260,862 to 297,762)	690,562 (671,345 to 704,155)	970,692 (942,677 to 995,498)	2,251 (2,154 to 2,348)	10,495 (10,364 to 10,564)	12,746 (12,571 to 12,879)	1,968 (1,832 to 2,092)	4,752 (4,620 to 4,846)	3,374 (3,277 to 3,461)	16 (15 to 16)	72 (71 to 73)	44 (44 to 45)
	2034	283,571 (264,316 to 300,969)	695,936 (677,240 to 709,181)	979,507 (949,749 to 1,003,316)	2,274 (2,174 to 2,375)	10,582 (10,447 to 10,652)	12,856 (12,678 to 12,983)	1,974 (1,840 to 2,095)	4,747 (4,619 to 4,837)	3,374 (3,272 to 3,456)	16 (15 to 17)	72 (71 to 73)	44 (44 to 45)
	2035	285,793 (265,707 to 304,174)	701,389 (681,796 to 715,415)	987,182 (956,868 to 1,012,855)	2,299 (2,196 to 2,398)	10,666 (10,535 to 10,740)	12,966 (12,790 to 13,093)	1,972 (1,833 to 2,098)	4,742 (4,610 to 4,837)	3,371 (3,267 to 3,458)	16 (15 to 17)	72 (71 to 73)	44 (44 to 45)
	2036	287,330 (265,337 to 306,316)	707,800 (686,985 to 721,988)	995,130 (961,944 to 1,020,684)	2,188 (2,091 to 2,336)	10,749 (10,605 to 10,825)	12,938 (12,760 to 13,094)	1,965 (1,815 to 2,095)	4,745 (4,605 to 4,840)	3,369 (3,256 to 3,455)	15 (14 to 16)	72 (71 to 73)	44 (43 to 44)
	2037	289,573 (267,793 to 308,928)	713,273 (693,180 to 726,302)	1,002,846 (968,192 to 1,028,208)	2,181 (2,091 to 2,280)	10,830 (10,687 to 10,910)	13,012 (12,837 to 13,145)	1,964 (1,816 to 2,095)	4,743 (4,609 to 4,829)	3,367 (3,250 to 3,452)	15 (14 to 15)	72 (71 to 73)	44 (43 to 44)
	2038	291,188 (269,087 to 312,464)	716,582 (697,007 to 730,385)	1,007,770 (974,617 to 1,035,149)	2,190 (2,106 to 2,282)	10,909 (10,762 to 10,990)	13,098 (12,928 to 13,228)	1,958 (1,810 to 2,102)	4,727 (4,598 to 4,818)	3,356 (3,246 to 3,447)	15 (14 to 15)	72 (71 to 72)	44 (43 to 44)
	2039	294,288 (271,545 to 315,056)	720,881 (700,759 to 736,191)	1,015,169 (980,698 to 1,044,141)	2,202 (2,116 to 2,294)	10,980 (10,828 to 11,067)	13,182 (12,996 to 13,317)	1,964 (1,812 to 2,102)	4,719 (4,588 to 4,820)	3,355 (3,241 to 3,450)	15 (14 to 15)	72 (71 to 72)	44 (43 to 44)
	2040	297,273 (274,087 to 318,886)	725,561 (705,351 to 740,881)	1,022,834 (987,467 to 1,052,025)	2,219 (2,137 to 2,311)	11,054 (10,893 to 11,141)	13,274 (13,090 to 13,406)	1,968 (1,815 to 2,111)	4,715 (4,584 to 4,814)	3,354 (3,238 to 3,450)	15 (14 to 15)	72 (71 to 72)	44 (43 to 44)
	2041	294,086 (269,430 to 317,520)	730,042 (708,826 to 745,340)	1,024,128 (988,141 to 1,052,386)	2,207 (2,121 to 2,309)	11,125 (10,957 to 11,215)	13,332 (13,148 to 13,461)	1,932 (1,770 to 2,086)	4,710 (4,573 to 4,808)	3,334 (3,216 to 3,426)	15 (14 to 15)	72 (71 to 72)	43 (43 to 44)
	2042	297,839 (272,817 to 319,221)	735,707 (714,725 to 751,832)	1,033,545 (994,661 to 1,061,063)	2,230 (2,139 to 2,320)	11,199 (11,030 to 11,296)	13,429 (13,233 to 13,564)	1,942 (1,779 to 2,082)	4,713 (4,579 to 4,817)	3,340 (3,215 to 3,429)	15 (14 to 15)	72 (71 to 72)	43 (43 to 44)
	2043	296,347 (269,558 to 320,956)	739,511 (718,841 to 756,374)	1,035,858 (998,093 to 1,066,303)	2,206 (2,110 to 2,303)	11,270 (11,099 to 11,368)	13,476 (13,290 to 13,625)	1,919 (1,746 to 2,078)	4,707 (4,575 to 4,814)	3,325 (3,204 to 3,423)	14 (14 to 15)	72 (71 to 72)	43 (43 to 44)
	2044	299,593 (272,963 to 322,740)	743,883 (721,652 to 761,750)	1,043,476 (1,006,301 to 1,073,116)	2,215 (2,126 to 2,321)	11,341 (11,168 to 11,436)	13,556 (13,364 to 13,707)	1,927 (1,756 to 2,076)	4,704 (4,564 to 4,817)	3,327 (3,209 to 3,422)	14 (14 to 15)	72 (71 to 72)	43 (43 to 44)
	2045	300,259 (273,035 to 324,623)	748,916 (727,126 to 767,852)	1,049,175 (1,011,350 to 1,079,860)	2,220 (2,135 to 2,324)	11,413 (11,236 to 11,513)	13,633 (13,443 to 13,778)	1,918 (1,744 to 2,074)	4,707 (4,570 to 4,826)	3,324 (3,204 to 3,421)	14 (14 to 15)	72 (71 to 72)	43 (43 to 44)
	2046	301,000 (274,824 to 325,879)	751,353 (729,916 to 770,036)	1,052,353 (1,011,496 to 1,083,390)	2,232 (2,141 to 2,324)	11,482 (11,298 to 11,581)	13,714 (13,507 to 13,856)	1,910 (1,744 to 2,068)	4,694 (4,560 to 4,810)	3,313 (3,184 to 3,411)	14 (14 to 15)	72 (71 to 72)	43 (43 to 44)
	2047	302,522 (275,916 to 328,594)	756,582 (734,152 to 776,377)	1,059,105 (1,018,133 to 1,091,001)	2,244 (2,153 to 2,341)	11,551 (11,365 to 11,652)	13,796 (13,580 to 13,938)	1,907 (1,740 to 2,072)	4,699 (4,560 to 4,822)	3,314 (3,186 to 3,414)	14 (14 to 15)	72 (71 to 72)	43 (42 to 44)
	2048	302,911 (275,128 to 328,633)	760,231 (737,423 to 779,959)	1,063,142 (1,021,510 to 1,096,181)	2,245 (2,160 to 2,344)	11,619 (11,434 to 11,720)	13,864 (13,646 to 14,006)	1,898 (1,724 to 2,059)	4,695 (4,554 to 4,817)	3,307 (3,177 to 3,410)	14 (14 to 15)	72 (71 to 72)	43 (42 to 44)
	2049	304,700 (276,914 to 330,640)	763,203 (740,219 to 783,369)	1,067,903 (1,027,742 to 1,102,044)	2,260 (2,171 to 2,352)	11,682 (11,496 to 11,785)	13,942 (13,730 to 14,087)	1,898 (1,725 to 2,060)	4,689 (4,547 to 4,812)	3,303 (3,179 to 3,408)	14 (14 to 15)	72 (71 to 72)	43 (42 to 44)
	2050	306,166 (276,942 to 331,577)	766,441 (743,069 to 788,428)	1,072,606 (1,031,416 to 1,106,994)	2,264 (2,169 to 2,360)	11,745 (11,548 to 11,849)	14,009 (13,801 to 14,156)	1,896 (1,715 to 2,053)	4,684 (4,541 to 4,818)	3,299 (3,172 to 3,405)	14 (13 to 15)	72 (71 to 72)	43 (42 to 44)
Austria	1990	91,184 (69,728 to 125,452)	239,610 (201,392 to 297,627)	330,794 (285,590 to 411,225)	972 (498 to 1,762)	3,972 (2,381 to 6,503)	4,944 (3,011 to 7,987)	2,443 (1,868 to 3,360)	5,938 (4,991 to 7,376)	4,258 (3,676 to 5,294)	26 (13 to 47)	98 (59 to 161)	64 (39 to 103)
	1991	88,814 (68,275 to 123,093)	236,289 (199,054 to 286,771)	325,103 (281,524 to 398,809)	939 (481 to 1,731)	3,911 (2,343 to 6,353)	4,849 (2,959 to 7,873)	2,367 (1,820 to 3,281)	5,844 (4,923 to 7,093)	4,170 (3,611 to 5,116)	25 (13 to 46)	97 (58 to 157)	62 (38 to 101)
	1992	86,509 (66,525 to 124,529)	232,682 (196,824 to 280,546)	319,190 (276,979 to 381,932)	907 (469 to 1,669)	3,844 (2,304 to 6,234)	4,750 (2,900 to 7,687)	2,295 (1,765 to 3,304)	5,743 (4,858 to 6,924)	4,081 (3,541 to 4,883)	24 (12 to 44)	95 (57 to 154)	61 (37 to 98)
	1993	84,386 (65,173 to 120,130)	229,214 (194,613 to 269,363)	313,601 (272,591 to 381,542)	878 (449 to 1,656)	3,775 (2,279 to 6,147)	4,653 (2,847 to 7,504)	2,229 (1,722 to 3,173)	5,645 (4,793 to 6,633)	3,997 (3,474 to 4,863)	23 (12 to 44)	93 (56 to 151)	59 (36 to 96)
	1994	82,790 (64,185 to 114,859)	225,883 (192,107 to 264,172)	308,673 (267,173 to 378,523)	854 (426 to 1,587)	3,712 (2,241 to 6,020)	4,566 (2,822 to 7,396)	2,179 (1,689 to 3,023)	5,550 (4,720 to 6,491)	3,922 (3,395 to 4,810)	22 (11 to 42)	91 (55 to 148)	58 (36 to 94)
	1995	81,968 (62,729 to 114,125)	222,871 (189,625 to 262,058)	304,839 (262,750 to 372,194)	839 (423 to 1,560)	3,650 (2,217 to 5,909)	4,488 (2,794 to 7,287)	2,150 (1,645 to 2,993)	5,463 (4,648 to 6,424)	3,862 (3,329 to 4,716)	22 (11 to 41)	89 (54 to 145)	57 (35 to 92)
	1996	80,773 (61,753 to 113,831)	220,185 (188,415 to 259,796)	300,958 (261,198 to 360,537)	820 (411 to 1,512)	3,581 (2,173 to 5,720)	4,401 (2,747 to 7,096)	2,111 (1,614 to 2,975)	5,383 (4,607 to 6,352)	3,802 (3,300 to 4,554)	21 (11 to 40)	88 (53 to 140)	56 (35 to 90)
	1997	79,178 (60,768 to 108,991)	217,515 (186,080 to 259,771)	296,693 (259,596 to 347,922)	797 (407 to 1,457)	3,509 (2,118 to 5,648)	4,306 (2,689 to 6,944)	2,062 (1,583 to 2,839)	5,304 (4,538 to 6,335)	3,737 (3,270 to 4,382)	21 (11 to 38)	86 (52 to 138)	54 (34 to 87)
	1998	77,358 (59,468 to 105,460)	214,958 (184,664 to 254,435)	292,316 (256,424 to 345,363)	772 (396 to 1,375)	3,437 (2,069 to 5,408)	4,209 (2,613 to 6,665)	2,008 (1,544 to 2,738)	5,228 (4,491 to 6,188)	3,671 (3,220 to 4,337)	20 (10 to 36)	84 (50 to 132)	53 (33 to 84)
	1999	75,562 (58,235 to 100,432)	212,713 (183,096 to 247,505)	288,275 (254,009 to 338,542)	747 (375 to 1,356)	3,373 (2,041 to 5,303)	4,120 (2,556 to 6,584)	1,955 (1,506 to 2,598)	5,159 (4,441 to 6,003)	3,609 (3,180 to 4,238)	19 (10 to 35)	82 (50 to 129)	52 (32 to 82)
	2000	74,039 (56,507 to 98,814)	211,077 (181,280 to 246,398)	285,116 (250,995 to 330,890)	727 (371 to 1,321)	3,325 (1,977 to 5,240)	4,053 (2,504 to 6,487)	1,907 (1,456 to 2,545)	5,104 (4,383 to 5,958)	3,556 (3,130 to 4,127)	19 (10 to 34)	80 (48 to 127)	51 (31 to 81)
	2001	72,973 (56,041 to 95,394)	209,900 (181,437 to 246,194)	282,874 (249,278 to 325,312)	713 (368 to 1,255)	3,290 (1,980 to 5,201)	4,003 (2,460 to 6,355)	1,871 (1,436 to 2,445)	5,057 (4,371 to 5,931)	3,513 (3,096 to 4,040)	18 (9 to 32)	79 (48 to 125)	50 (31 to 79)
	2002	72,507 (55,957 to 94,656)	208,830 (182,368 to 243,685)	281,337 (248,316 to 323,292)	705 (370 to 1,246)	3,257 (2,009 to 5,135)	3,961 (2,419 to 6,184)	1,847 (1,426 to 2,412)	5,010 (4,375 to 5,846)	3,476 (3,068 to 3,995)	18 (9 to 32)	78 (48 to 123)	49 (30 to 76)
	2003	72,185 (55,580 to 94,467)	208,156 (181,753 to 240,887)	280,341 (247,435 to 319,772)	697 (364 to 1,232)	3,237 (1,967 to 5,118)	3,934 (2,392 to 6,231)	1,827 (1,407 to 2,391)	4,970 (4,339 to 5,751)	3,444 (3,040 to 3,929)	18 (9 to 31)	77 (47 to 122)	48 (29 to 77)
	2004	71,844 (56,004 to 92,780)	207,767 (181,079 to 239,012)	279,611 (246,085 to 316,250)	690 (362 to 1,224)	3,224 (1,967 to 5,088)	3,914 (2,359 to 6,207)	1,806 (1,408 to 2,332)	4,934 (4,300 to 5,676)	3,414 (3,005 to 3,862)	17 (9 to 31)	77 (47 to 121)	48 (29 to 76)
	2005	71,568 (55,003 to 93,470)	207,555 (180,170 to 239,237)	279,123 (246,149 to 315,988)	684 (360 to 1,233)	3,215 (1,941 to 5,023)	3,899 (2,359 to 6,139)	1,787 (1,373 to 2,334)	4,904 (4,257 to 5,652)	3,388 (2,988 to 3,836)	17 (9 to 31)	76 (46 to 119)	47 (29 to 75)
	2006	70,956 (55,353 to 91,643)	207,089 (179,954 to 238,336)	278,045 (246,701 to 316,396)	677 (356 to 1,213)	3,205 (1,922 to 5,030)	3,882 (2,337 to 6,123)	1,762 (1,375 to 2,276)	4,873 (4,234 to 5,608)	3,359 (2,981 to 3,823)	17 (9 to 30)	75 (45 to 118)	47 (28 to 74)
	2007	69,924 (54,799 to 88,911)	206,304 (179,369 to 237,706)	276,229 (246,140 to 315,719)	664 (354 to 1,169)	3,190 (1,891 to 5,047)	3,854 (2,312 to 6,121)	1,730 (1,356 to 2,200)	4,838 (4,206 to 5,574)	3,325 (2,963 to 3,801)	16 (9 to 29)	75 (44 to 118)	46 (28 to 74)
	2008	68,925 (54,039 to 87,193)	205,516 (179,027 to 236,653)	274,440 (244,250 to 312,996)	653 (359 to 1,174)	3,176 (1,927 to 5,069)	3,829 (2,294 to 6,104)	1,700 (1,333 to 2,150)	4,807 (4,187 to 5,535)	3,294 (2,932 to 3,757)	16 (9 to 29)	74 (45 to 119)	46 (28 to 73)
	2009	68,333 (53,748 to 86,214)	204,786 (178,509 to 233,408)	273,119 (242,780 to 312,151)	643 (359 to 1,149)	3,167 (1,960 to 5,011)	3,810 (2,328 to 6,022)	1,681 (1,322 to 2,121)	4,780 (4,167 to 5,448)	3,271 (2,908 to 3,739)	16 (9 to 28)	74 (46 to 117)	46 (28 to 72)
	2010	68,609 (53,285 to 87,537)	204,476 (177,391 to 234,079)	273,085 (241,785 to 314,302)	640 (356 to 1,139)	3,158 (1,942 to 4,995)	3,798 (2,312 to 6,001)	1,683 (1,307 to 2,147)	4,761 (4,131 to 5,451)	3,262 (2,888 to 3,755)	16 (9 to 28)	74 (45 to 116)	45 (28 to 72)
	2011	69,076 (53,703 to 87,591)	204,479 (177,016 to 232,981)	273,554 (242,476 to 315,472)	639 (349 to 1,135)	3,159 (1,937 to 4,950)	3,798 (2,315 to 5,962)	1,687 (1,312 to 2,140)	4,747 (4,109 to 5,408)	3,256 (2,886 to 3,755)	16 (9 to 28)	73 (45 to 115)	45 (28 to 71)
	2012	69,660 (54,590 to 87,645)	204,773 (177,049 to 233,319)	274,434 (244,486 to 317,587)	638 (348 to 1,112)	3,157 (1,942 to 4,919)	3,796 (2,328 to 5,971)	1,691 (1,326 to 2,128)	4,733 (4,092 to 5,392)	3,250 (2,895 to 3,761)	16 (8 to 27)	73 (45 to 114)	45 (28 to 71)
	2013	70,249 (54,960 to 88,419)	205,211 (178,502 to 233,564)	275,461 (246,375 to 317,944)	640 (345 to 1,109)	3,163 (1,943 to 4,954)	3,803 (2,323 to 6,026)	1,692 (1,324 to 2,130)	4,716 (4,102 to 5,367)	3,239 (2,897 to 3,739)	15 (8 to 27)	73 (45 to 114)	45 (27 to 71)
	2014	71,165 (55,624 to 90,194)	206,035 (179,293 to 235,457)	277,199 (247,909 to 320,478)	643 (354 to 1,131)	3,172 (1,912 to 4,917)	3,815 (2,342 to 6,033)	1,696 (1,326 to 2,150)	4,702 (4,092 to 5,373)	3,232 (2,890 to 3,737)	15 (8 to 27)	72 (44 to 112)	44 (27 to 70)
	2015	72,392 (56,100 to 91,908)	207,352 (180,413 to 236,394)	279,744 (249,305 to 322,498)	651 (353 to 1,149)	3,183 (1,906 to 4,802)	3,834 (2,334 to 6,037)	1,705 (1,321 to 2,165)	4,696 (4,086 to 5,354)	3,230 (2,878 to 3,723)	15 (8 to 27)	72 (43 to 109)	44 (27 to 70)
	2016	73,240 (57,269 to 92,244)	208,099 (181,756 to 236,508)	281,339 (250,970 to 319,427)	656 (358 to 1,178)	3,193 (1,928 to 4,845)	3,849 (2,334 to 6,012)	1,706 (1,334 to 2,149)	4,679 (4,086 to 5,317)	3,219 (2,871 to 3,654)	15 (8 to 27)	72 (43 to 109)	44 (27 to 69)
	2017	73,731 (57,353 to 94,409)	208,107 (181,780 to 235,083)	281,838 (252,043 to 319,594)	656 (355 to 1,185)	3,190 (1,924 to 4,839)	3,846 (2,323 to 6,003)	1,704 (1,326 to 2,182)	4,653 (4,064 to 5,256)	3,203 (2,865 to 3,632)	15 (8 to 27)	71 (43 to 108)	44 (26 to 68)
	2018	74,202 (57,226 to 94,868)	207,858 (181,406 to 235,445)	282,060 (251,584 to 319,245)	657 (355 to 1,126)	3,188 (1,923 to 4,813)	3,844 (2,320 to 5,919)	1,703 (1,314 to 2,178)	4,624 (4,036 to 5,238)	3,187 (2,842 to 3,607)	15 (8 to 26)	71 (43 to 107)	43 (26 to 67)
	2019	75,038 (57,300 to 94,645)	207,978 (181,248 to 236,326)	283,016 (253,021 to 319,541)	662 (357 to 1,139)	3,191 (1,931 to 4,778)	3,854 (2,343 to 5,909)	1,711 (1,307 to 2,159)	4,605 (4,013 to 5,233)	3,180 (2,843 to 3,590)	15 (8 to 26)	71 (43 to 106)	43 (26 to 66)
	2020	76,240 (58,224 to 97,590)	209,370 (182,615 to 238,219)	285,609 (256,171 to 321,556)	675 (364 to 1,216)	3,222 (1,920 to 4,834)	3,897 (2,356 to 6,043)	1,729 (1,320 to 2,213)	4,617 (4,027 to 5,254)	3,193 (2,864 to 3,595)	15 (8 to 28)	71 (42 to 107)	44 (26 to 68)
	2021	77,202 (59,084 to 98,481)	210,134 (183,320 to 239,202)	287,337 (258,181 to 323,881)	684 (369 to 1,279)	3,243 (1,915 to 4,905)	3,927 (2,378 to 6,148)	1,742 (1,333 to 2,222)	4,618 (4,028 to 5,256)	3,199 (2,874 to 3,606)	15 (8 to 29)	71 (42 to 108)	44 (26 to 68)
	2022	77,397 (74,950 to 78,748)	206,281 (202,566 to 208,725)	283,678 (278,633 to 286,433)	682 (657 to 696)	3,212 (3,182 to 3,229)	3,894 (3,852 to 3,917)	1,759 (1,703 to 1,790)	4,563 (4,481 to 4,617)	3,180 (3,123 to 3,211)	15 (15 to 16)	71 (70 to 71)	44 (43 to 44)
	2023	78,340 (75,915 to 79,852)	206,929 (203,091 to 209,537)	285,270 (280,507 to 288,169)	690 (664 to 707)	3,216 (3,189 to 3,232)	3,906 (3,867 to 3,930)	1,775 (1,720 to 1,809)	4,568 (4,483 to 4,625)	3,190 (3,136 to 3,222)	16 (15 to 16)	71 (70 to 71)	44 (43 to 44)
	2024	78,976 (76,103 to 81,201)	207,893 (204,160 to 210,453)	286,870 (282,194 to 290,342)	693 (667 to 710)	3,223 (3,197 to 3,239)	3,916 (3,876 to 3,940)	1,785 (1,720 to 1,835)	4,580 (4,498 to 4,636)	3,200 (3,148 to 3,239)	16 (15 to 16)	71 (70 to 71)	44 (43 to 44)
	2025	80,307 (77,460 to 82,833)	207,542 (204,043 to 210,363)	287,848 (283,390 to 291,866)	703 (676 to 719)	3,230 (3,203 to 3,247)	3,933 (3,894 to 3,957)	1,810 (1,746 to 1,867)	4,564 (4,487 to 4,626)	3,204 (3,154 to 3,248)	16 (15 to 16)	71 (70 to 71)	44 (43 to 44)
	2026	82,771 (78,670 to 85,197)	208,060 (205,053 to 210,697)	290,831 (285,473 to 294,385)	720 (688 to 739)	3,235 (3,206 to 3,253)	3,955 (3,909 to 3,983)	1,861 (1,769 to 1,915)	4,567 (4,501 to 4,625)	3,230 (3,171 to 3,270)	16 (15 to 17)	71 (70 to 71)	44 (43 to 44)
	2027	83,470 (72,298 to 86,594)	208,646 (205,266 to 211,594)	292,115 (279,972 to 296,474)	725 (670 to 744)	3,239 (3,210 to 3,258)	3,964 (3,901 to 3,993)	1,872 (1,622 to 1,943)	4,573 (4,499 to 4,638)	3,239 (3,104 to 3,287)	16 (15 to 17)	71 (70 to 71)	44 (43 to 44)
	2028	74,506 (70,971 to 77,908)	209,060 (205,666 to 211,803)	283,566 (278,732 to 288,259)	712 (668 to 741)	3,245 (3,218 to 3,268)	3,957 (3,902 to 3,998)	1,668 (1,589 to 1,744)	4,576 (4,502 to 4,637)	3,139 (3,085 to 3,191)	16 (15 to 17)	71 (70 to 72)	44 (43 to 44)
	2029	74,818 (71,367 to 77,774)	209,082 (205,830 to 211,685)	283,901 (278,703 to 288,218)	713 (667 to 745)	3,245 (3,217 to 3,268)	3,958 (3,902 to 4,000)	1,672 (1,595 to 1,738)	4,572 (4,501 to 4,629)	3,138 (3,081 to 3,186)	16 (15 to 17)	71 (70 to 71)	44 (43 to 44)
	2030	74,708 (71,208 to 77,753)	208,216 (205,007 to 211,049)	282,925 (277,918 to 287,692)	715 (665 to 748)	3,242 (3,211 to 3,262)	3,956 (3,895 to 3,998)	1,668 (1,590 to 1,736)	4,550 (4,480 to 4,612)	3,124 (3,069 to 3,177)	16 (15 to 17)	71 (70 to 71)	44 (43 to 44)
	2031	74,675 (71,479 to 77,647)	208,608 (204,933 to 211,348)	283,283 (278,373 to 287,654)	716 (663 to 747)	3,240 (3,211 to 3,262)	3,956 (3,898 to 3,995)	1,665 (1,594 to 1,731)	4,556 (4,476 to 4,616)	3,125 (3,071 to 3,174)	16 (15 to 17)	71 (70 to 71)	44 (43 to 44)
	2032	74,899 (71,365 to 78,109)	209,100 (205,207 to 212,091)	283,999 (279,033 to 288,673)	718 (668 to 747)	3,238 (3,208 to 3,259)	3,956 (3,897 to 3,994)	1,669 (1,590 to 1,740)	4,566 (4,481 to 4,631)	3,132 (3,077 to 3,183)	16 (15 to 17)	71 (70 to 71)	44 (43 to 44)
	2033	75,183 (71,574 to 78,378)	208,278 (204,497 to 211,048)	283,461 (278,513 to 288,117)	722 (670 to 751)	3,231 (3,205 to 3,253)	3,953 (3,893 to 3,992)	1,674 (1,594 to 1,746)	4,548 (4,466 to 4,609)	3,125 (3,071 to 3,177)	16 (15 to 17)	71 (70 to 71)	44 (43 to 44)
	2034	75,423 (71,742 to 78,755)	207,541 (203,796 to 210,413)	282,964 (277,658 to 287,654)	725 (671 to 755)	3,224 (3,195 to 3,243)	3,949 (3,886 to 3,988)	1,680 (1,598 to 1,754)	4,534 (4,452 to 4,597)	3,120 (3,062 to 3,172)	16 (15 to 17)	70 (70 to 71)	44 (43 to 44)
	2035	75,640 (72,085 to 79,123)	206,758 (203,029 to 209,646)	282,398 (277,458 to 287,258)	729 (671 to 760)	3,215 (3,188 to 3,236)	3,945 (3,877 to 3,986)	1,684 (1,605 to 1,762)	4,520 (4,438 to 4,583)	3,115 (3,061 to 3,169)	16 (15 to 17)	70 (70 to 71)	44 (43 to 44)
	2036	76,446 (72,915 to 79,980)	206,741 (202,641 to 209,862)	283,188 (277,571 to 288,275)	734 (674 to 765)	3,208 (3,179 to 3,231)	3,942 (3,873 to 3,983)	1,703 (1,624 to 1,782)	4,523 (4,434 to 4,592)	3,126 (3,064 to 3,182)	16 (15 to 17)	70 (70 to 71)	44 (43 to 44)
	2037	77,003 (73,512 to 80,440)	206,758 (202,571 to 209,761)	283,760 (278,054 to 288,776)	738 (681 to 770)	3,201 (3,172 to 3,221)	3,939 (3,872 to 3,980)	1,716 (1,638 to 1,793)	4,529 (4,437 to 4,594)	3,135 (3,072 to 3,190)	16 (15 to 17)	70 (69 to 71)	44 (43 to 44)
	2038	77,471 (73,929 to 81,244)	205,924 (202,098 to 208,890)	283,395 (277,933 to 288,691)	740 (683 to 773)	3,190 (3,162 to 3,211)	3,930 (3,867 to 3,973)	1,728 (1,649 to 1,812)	4,516 (4,432 to 4,581)	3,134 (3,073 to 3,192)	17 (15 to 17)	70 (69 to 70)	43 (43 to 44)
	2039	77,184 (73,590 to 81,294)	205,348 (201,308 to 208,437)	282,532 (276,795 to 287,917)	743 (684 to 776)	3,177 (3,150 to 3,197)	3,921 (3,855 to 3,962)	1,723 (1,643 to 1,815)	4,510 (4,421 to 4,578)	3,128 (3,065 to 3,188)	17 (15 to 17)	70 (69 to 70)	43 (43 to 44)
	2040	77,605 (73,585 to 81,508)	204,591 (200,136 to 207,669)	282,196 (275,839 to 287,797)	748 (686 to 782)	3,165 (3,137 to 3,184)	3,913 (3,845 to 3,954)	1,735 (1,645 to 1,822)	4,501 (4,403 to 4,568)	3,129 (3,058 to 3,191)	17 (15 to 17)	70 (69 to 70)	43 (43 to 44)
	2041	78,040 (74,210 to 82,327)	203,896 (199,735 to 207,350)	281,936 (275,637 to 288,224)	752 (688 to 789)	3,153 (3,121 to 3,171)	3,905 (3,832 to 3,949)	1,747 (1,661 to 1,843)	4,494 (4,402 to 4,570)	3,131 (3,061 to 3,201)	17 (15 to 18)	69 (69 to 70)	43 (43 to 44)
	2042	78,498 (74,478 to 82,862)	203,726 (199,315 to 207,355)	282,225 (275,169 to 288,026)	757 (691 to 795)	3,140 (3,109 to 3,161)	3,897 (3,823 to 3,941)	1,760 (1,670 to 1,857)	4,499 (4,402 to 4,579)	3,140 (3,061 to 3,204)	17 (15 to 18)	69 (69 to 70)	43 (43 to 44)
	2043	79,169 (74,879 to 83,886)	202,949 (198,709 to 206,470)	282,118 (275,269 to 288,329)	762 (696 to 802)	3,128 (3,094 to 3,148)	3,890 (3,812 to 3,937)	1,778 (1,682 to 1,884)	4,492 (4,398 to 4,570)	3,145 (3,069 to 3,214)	17 (16 to 18)	69 (68 to 70)	43 (42 to 44)
	2044	79,617 (75,183 to 84,107)	202,398 (198,007 to 206,067)	282,016 (275,376 to 288,319)	767 (698 to 809)	3,118 (3,083 to 3,138)	3,885 (3,805 to 3,933)	1,792 (1,692 to 1,893)	4,491 (4,394 to 4,573)	3,151 (3,077 to 3,221)	17 (16 to 18)	69 (68 to 70)	43 (43 to 44)
	2045	80,109 (75,515 to 84,942)	201,596 (197,106 to 205,287)	281,704 (274,713 to 288,362)	771 (698 to 815)	3,105 (3,071 to 3,127)	3,876 (3,795 to 3,928)	1,807 (1,703 to 1,916)	4,486 (4,386 to 4,568)	3,155 (3,077 to 3,230)	17 (16 to 18)	69 (68 to 70)	43 (43 to 44)
	2046	80,564 (75,755 to 85,747)	201,019 (196,455 to 204,803)	281,584 (274,521 to 288,314)	775 (698 to 821)	3,094 (3,061 to 3,116)	3,869 (3,785 to 3,923)	1,821 (1,713 to 1,939)	4,486 (4,384 to 4,571)	3,162 (3,083 to 3,238)	18 (16 to 19)	69 (68 to 70)	43 (43 to 44)
	2047	81,109 (76,161 to 86,287)	200,761 (196,100 to 204,394)	281,870 (274,694 to 288,747)	779 (700 to 827)	3,084 (3,052 to 3,106)	3,863 (3,776 to 3,918)	1,839 (1,726 to 1,956)	4,494 (4,390 to 4,576)	3,175 (3,094 to 3,252)	18 (16 to 19)	69 (68 to 70)	44 (43 to 44)
	2048	81,508 (76,323 to 86,813)	200,088 (195,777 to 203,927)	281,596 (274,008 to 288,873)	782 (704 to 832)	3,073 (3,038 to 3,095)	3,854 (3,772 to 3,910)	1,853 (1,735 to 1,973)	4,495 (4,398 to 4,581)	3,182 (3,096 to 3,264)	18 (16 to 19)	69 (68 to 70)	44 (43 to 44)
	2049	81,779 (76,453 to 87,188)	199,257 (194,749 to 203,166)	281,036 (273,600 to 288,161)	785 (704 to 836)	3,060 (3,025 to 3,082)	3,845 (3,761 to 3,903)	1,865 (1,743 to 1,988)	4,492 (4,391 to 4,580)	3,186 (3,102 to 3,267)	18 (16 to 19)	69 (68 to 69)	44 (43 to 44)
	2050	81,994 (76,718 to 87,717)	198,988 (194,471 to 202,843)	280,982 (273,466 to 288,239)	787 (701 to 841)	3,048 (3,012 to 3,071)	3,835 (3,743 to 3,895)	1,875 (1,755 to 2,006)	4,503 (4,401 to 4,590)	3,196 (3,111 to 3,279)	18 (16 to 19)	69 (68 to 69)	44 (43 to 44)
Azerbaijan	1990	613,430 (542,815 to 701,716)	999,454 (923,261 to 1,077,770)	1,612,884 (1,507,383 to 1,729,713)	17,977 (11,075 to 26,442)	32,985 (20,923 to 48,946)	50,963 (33,497 to 74,012)	17,165 (15,189 to 19,635)	26,633 (24,603 to 28,720)	22,015 (20,575 to 23,609)	503 (310 to 740)	879 (558 to 1,304)	696 (457 to 1,010)
	1991	617,730 (548,602 to 708,668)	1,010,398 (936,552 to 1,085,674)	1,628,128 (1,524,633 to 1,742,186)	18,156 (11,287 to 26,884)	33,494 (21,403 to 49,694)	51,649 (33,938 to 74,879)	17,025 (15,120 to 19,532)	26,497 (24,560 to 28,471)	21,879 (20,488 to 23,411)	500 (311 to 741)	878 (561 to 1,303)	694 (456 to 1,006)
	1992	621,772 (553,743 to 706,392)	1,020,608 (947,020 to 1,092,139)	1,642,379 (1,543,405 to 1,754,193)	18,280 (11,390 to 27,008)	33,968 (21,785 to 50,505)	52,248 (34,493 to 75,944)	16,899 (15,050 to 19,199)	26,362 (24,461 to 28,209)	21,751 (20,440 to 23,232)	497 (310 to 734)	877 (563 to 1,305)	692 (457 to 1,006)
	1993	625,041 (558,172 to 711,016)	1,029,610 (956,107 to 1,105,190)	1,654,652 (1,556,205 to 1,772,127)	18,379 (11,471 to 27,453)	34,380 (22,024 to 50,947)	52,759 (34,793 to 76,800)	16,769 (14,975 to 19,075)	26,217 (24,345 to 28,141)	21,616 (20,330 to 23,151)	493 (308 to 737)	875 (561 to 1,297)	689 (455 to 1,003)
	1994	628,088 (560,479 to 717,953)	1,037,864 (965,949 to 1,116,429)	1,665,953 (1,562,103 to 1,792,113)	18,442 (11,640 to 27,416)	34,732 (22,255 to 51,657)	53,174 (35,125 to 77,475)	16,645 (14,853 to 19,026)	26,079 (24,272 to 28,053)	21,487 (20,148 to 23,114)	489 (308 to 727)	873 (559 to 1,298)	686 (453 to 999)
	1995	630,891 (558,699 to 726,124)	1,045,984 (970,180 to 1,126,680)	1,676,875 (1,572,704 to 1,804,601)	18,467 (11,499 to 27,612)	35,024 (22,437 to 52,018)	53,491 (35,227 to 77,666)	16,518 (14,628 to 19,011)	25,960 (24,079 to 27,963)	21,365 (20,038 to 22,993)	484 (301 to 723)	869 (557 to 1,291)	682 (449 to 990)
	1996	634,077 (562,401 to 728,367)	1,053,377 (975,717 to 1,135,512)	1,687,455 (1,583,790 to 1,809,947)	18,455 (11,517 to 27,454)	35,174 (22,433 to 52,448)	53,629 (35,471 to 78,175)	16,401 (14,547 to 18,840)	25,847 (23,941 to 27,862)	21,249 (19,943 to 22,791)	477 (298 to 710)	863 (550 to 1,287)	675 (447 to 984)
	1997	637,319 (564,783 to 735,985)	1,060,473 (984,833 to 1,143,966)	1,697,792 (1,594,446 to 1,823,456)	18,407 (11,428 to 27,496)	35,210 (22,404 to 52,218)	53,616 (35,453 to 78,127)	16,288 (14,434 to 18,809)	25,743 (23,907 to 27,770)	21,137 (19,850 to 22,701)	470 (292 to 703)	855 (544 to 1,268)	668 (441 to 973)
	1998	640,377 (566,520 to 743,870)	1,066,431 (988,854 to 1,153,998)	1,706,807 (1,604,103 to 1,835,527)	18,321 (11,288 to 27,212)	35,113 (22,130 to 51,976)	53,434 (35,204 to 77,701)	16,176 (14,310 to 18,790)	25,634 (23,770 to 27,739)	21,022 (19,757 to 22,608)	463 (285 to 687)	844 (532 to 1,249)	658 (434 to 957)
	1999	642,692 (568,850 to 741,791)	1,071,873 (994,860 to 1,155,929)	1,714,565 (1,610,714 to 1,847,098)	18,178 (11,057 to 26,898)	34,956 (21,701 to 51,640)	53,134 (34,783 to 77,281)	16,049 (14,205 to 18,524)	25,527 (23,693 to 27,529)	20,900 (19,634 to 22,516)	454 (276 to 672)	832 (517 to 1,230)	648 (424 to 942)
	2000	643,974 (569,344 to 736,975)	1,076,998 (1,002,231 to 1,158,177)	1,720,972 (1,615,110 to 1,854,230)	17,967 (10,757 to 26,742)	34,788 (21,460 to 51,107)	52,756 (34,608 to 76,476)	15,903 (14,060 to 18,200)	25,433 (23,668 to 27,350)	20,775 (19,497 to 22,384)	444 (266 to 660)	822 (507 to 1,207)	637 (418 to 923)
	2001	643,925 (571,109 to 737,915)	1,081,693 (1,007,289 to 1,165,859)	1,725,617 (1,618,239 to 1,852,018)	17,677 (10,662 to 26,080)	34,545 (21,111 to 50,723)	52,222 (33,723 to 76,164)	15,725 (13,946 to 18,020)	25,330 (23,588 to 27,301)	20,628 (19,344 to 22,139)	432 (260 to 637)	809 (494 to 1,188)	624 (403 to 910)
	2002	642,919 (569,380 to 737,455)	1,087,106 (1,015,926 to 1,165,296)	1,730,024 (1,622,331 to 1,862,782)	17,355 (10,431 to 25,543)	34,229 (21,039 to 50,276)	51,584 (33,188 to 75,038)	15,523 (13,748 to 17,806)	25,245 (23,592 to 27,061)	20,479 (19,204 to 22,050)	419 (252 to 617)	795 (489 to 1,168)	611 (393 to 888)
	2003	641,432 (566,681 to 735,504)	1,092,663 (1,019,495 to 1,169,724)	1,734,095 (1,624,049 to 1,869,864)	17,012 (10,302 to 25,463)	33,884 (20,861 to 49,818)	50,896 (32,624 to 74,322)	15,308 (13,524 to 17,553)	25,155 (23,471 to 26,929)	20,320 (19,031 to 21,911)	406 (246 to 608)	780 (480 to 1,147)	596 (382 to 871)
	2004	639,816 (566,027 to 735,925)	1,098,745 (1,022,948 to 1,181,141)	1,738,561 (1,628,561 to 1,878,312)	16,655 (10,243 to 24,765)	33,543 (20,703 to 49,599)	50,198 (32,010 to 73,489)	15,086 (13,346 to 17,352)	25,067 (23,338 to 26,947)	20,159 (18,883 to 21,779)	393 (242 to 584)	765 (472 to 1,132)	582 (371 to 852)
	2005	637,948 (563,432 to 740,569)	1,104,676 (1,022,243 to 1,186,844)	1,742,624 (1,635,415 to 1,884,203)	16,298 (9,967 to 24,433)	33,266 (20,689 to 49,415)	49,564 (31,557 to 72,532)	14,854 (13,119 to 17,243)	24,960 (23,098 to 26,817)	19,983 (18,754 to 21,607)	379 (232 to 569)	752 (467 to 1,117)	568 (362 to 832)
	2006	631,551 (558,300 to 720,152)	1,108,013 (1,026,652 to 1,190,293)	1,739,564 (1,636,139 to 1,874,805)	15,798 (9,558 to 23,845)	32,913 (20,314 to 48,903)	48,710 (31,077 to 70,913)	14,512 (12,829 to 16,548)	24,780 (22,960 to 26,620)	19,716 (18,544 to 21,249)	363 (220 to 548)	736 (454 to 1,094)	552 (352 to 804)
	2007	618,236 (547,114 to 701,961)	1,108,646 (1,027,610 to 1,189,461)	1,726,882 (1,625,783 to 1,850,498)	15,073 (9,101 to 22,835)	32,475 (19,951 to 47,769)	47,547 (30,644 to 69,041)	14,011 (12,399 to 15,908)	24,522 (22,729 to 26,309)	19,330 (18,198 to 20,714)	342 (206 to 518)	718 (441 to 1,057)	532 (343 to 773)
	2008	602,348 (533,797 to 679,275)	1,108,745 (1,030,006 to 1,189,217)	1,711,093 (1,610,684 to 1,827,056)	14,286 (8,682 to 21,531)	32,035 (19,743 to 46,981)	46,322 (29,585 to 66,738)	13,456 (11,925 to 15,175)	24,242 (22,520 to 26,001)	18,907 (17,798 to 20,188)	319 (194 to 481)	700 (432 to 1,027)	512 (327 to 737)
	2009	587,917 (521,388 to 663,612)	1,110,432 (1,032,838 to 1,192,325)	1,698,349 (1,593,298 to 1,807,340)	13,582 (8,089 to 20,397)	31,670 (19,440 to 46,230)	45,252 (28,593 to 64,957)	12,942 (11,478 to 14,609)	23,987 (22,311 to 25,756)	18,517 (17,371 to 19,705)	299 (178 to 449)	684 (420 to 999)	493 (312 to 708)
	2010	579,671 (511,462 to 658,864)	1,115,845 (1,035,412 to 1,200,770)	1,695,516 (1,584,197 to 1,806,325)	13,117 (7,768 to 19,928)	31,537 (19,222 to 45,766)	44,654 (27,913 to 64,021)	12,573 (11,093 to 14,290)	23,811 (22,095 to 25,623)	18,238 (17,040 to 19,430)	284 (168 to 432)	673 (410 to 977)	480 (300 to 689)
	2011	576,346 (507,562 to 655,603)	1,123,267 (1,045,729 to 1,208,503)	1,699,613 (1,593,124 to 1,813,132)	12,855 (7,657 to 19,566)	31,511 (19,473 to 45,635)	44,366 (27,816 to 63,687)	12,316 (10,846 to 14,010)	23,675 (22,041 to 25,471)	18,034 (16,905 to 19,239)	275 (164 to 418)	664 (410 to 962)	471 (295 to 676)
	2012	573,811 (504,067 to 661,620)	1,130,451 (1,052,324 to 1,220,965)	1,704,262 (1,600,862 to 1,816,980)	12,658 (7,497 to 19,295)	31,565 (19,480 to 45,770)	44,223 (27,618 to 63,570)	12,083 (10,614 to 13,932)	23,534 (21,908 to 25,419)	17,841 (16,759 to 19,021)	267 (158 to 406)	657 (406 to 953)	463 (289 to 665)
	2013	571,871 (501,772 to 666,038)	1,137,234 (1,056,950 to 1,230,290)	1,709,105 (1,603,000 to 1,826,423)	12,486 (7,470 to 19,003)	31,625 (19,721 to 45,929)	44,111 (27,359 to 63,681)	11,869 (10,414 to 13,823)	23,390 (21,739 to 25,304)	17,656 (16,560 to 18,868)	259 (155 to 394)	650 (406 to 945)	456 (283 to 658)
	2014	570,742 (499,119 to 669,738)	1,144,052 (1,060,445 to 1,240,354)	1,714,795 (1,606,618 to 1,841,802)	12,345 (7,411 to 18,992)	31,691 (19,849 to 46,129)	44,036 (27,616 to 63,684)	11,680 (10,215 to 13,706)	23,255 (21,555 to 25,212)	17,487 (16,384 to 18,783)	253 (152 to 389)	644 (403 to 938)	449 (282 to 649)
	2015	570,177 (497,550 to 671,262)	1,150,667 (1,065,797 to 1,253,054)	1,720,844 (1,607,248 to 1,858,210)	12,221 (7,201 to 19,047)	31,796 (20,040 to 46,054)	44,016 (27,688 to 63,453)	11,513 (10,046 to 13,554)	23,127 (21,421 to 25,185)	17,333 (16,189 to 18,717)	247 (145 to 385)	639 (403 to 926)	443 (279 to 639)
	2016	569,738 (498,574 to 668,814)	1,156,001 (1,071,090 to 1,259,284)	1,725,739 (1,612,639 to 1,862,383)	12,090 (7,059 to 18,726)	31,847 (20,060 to 46,304)	43,937 (27,640 to 63,085)	11,359 (9,940 to 13,334)	22,988 (21,299 to 25,042)	17,181 (16,055 to 18,541)	241 (141 to 373)	633 (399 to 921)	437 (275 to 628)
	2017	568,593 (496,238 to 672,714)	1,159,851 (1,069,180 to 1,264,155)	1,728,444 (1,610,142 to 1,862,435)	11,941 (7,045 to 18,257)	31,859 (19,968 to 46,380)	43,800 (27,659 to 63,643)	11,203 (9,777 to 13,255)	22,835 (21,050 to 24,889)	17,021 (15,856 to 18,341)	235 (139 to 360)	627 (393 to 913)	431 (272 to 627)
	2018	567,587 (491,152 to 667,065)	1,162,867 (1,068,993 to 1,276,334)	1,730,454 (1,609,203 to 1,870,419)	11,795 (6,953 to 18,422)	31,866 (20,074 to 46,387)	43,661 (27,608 to 63,493)	11,061 (9,572 to 13,000)	22,683 (20,852 to 24,896)	16,870 (15,688 to 18,234)	230 (136 to 359)	622 (392 to 905)	426 (269 to 619)
	2019	567,317 (486,385 to 667,094)	1,165,739 (1,068,453 to 1,283,557)	1,733,055 (1,609,073 to 1,885,837)	11,672 (6,880 to 18,194)	31,888 (19,961 to 46,609)	43,560 (27,301 to 63,325)	10,943 (9,382 to 12,868)	22,542 (20,661 to 24,821)	16,735 (15,538 to 18,211)	225 (133 to 351)	617 (386 to 901)	421 (264 to 612)
	2020	566,932 (483,274 to 672,567)	1,167,995 (1,069,374 to 1,286,440)	1,734,928 (1,610,423 to 1,892,421)	11,576 (6,657 to 18,052)	31,935 (19,731 to 46,602)	43,511 (27,133 to 63,044)	10,845 (9,245 to 12,866)	22,422 (20,529 to 24,696)	16,623 (15,430 to 18,132)	221 (127 to 345)	613 (379 to 895)	417 (260 to 604)
	2021	571,668 (485,102 to 678,044)	1,180,898 (1,080,609 to 1,308,481)	1,752,566 (1,621,773 to 1,913,878)	11,559 (6,720 to 17,843)	32,273 (20,102 to 47,397)	43,832 (27,381 to 63,538)	10,867 (9,221 to 12,889)	22,538 (20,624 to 24,973)	16,691 (15,445 to 18,227)	220 (128 to 339)	616 (384 to 905)	417 (261 to 605)
	2022	581,387 (571,423 to 589,172)	1,191,547 (1,179,975 to 1,202,771)	1,772,935 (1,756,111 to 1,787,355)	11,907 (11,742 to 12,050)	32,747 (32,438 to 32,925)	44,655 (44,321 to 44,875)	10,931 (10,743 to 11,077)	22,296 (22,080 to 22,506)	16,627 (16,469 to 16,762)	224 (221 to 227)	613 (607 to 616)	419 (416 to 421)
	2023	581,957 (572,803 to 589,349)	1,193,592 (1,180,848 to 1,204,496)	1,775,549 (1,758,983 to 1,790,445)	11,856 (11,694 to 12,003)	32,830 (32,514 to 33,009)	44,686 (44,354 to 44,929)	10,869 (10,699 to 11,008)	22,188 (21,951 to 22,391)	16,542 (16,388 to 16,681)	221 (218 to 224)	610 (604 to 614)	416 (413 to 419)
	2024	584,239 (574,518 to 592,127)	1,194,997 (1,181,659 to 1,205,584)	1,779,236 (1,763,236 to 1,793,132)	11,809 (11,642 to 11,961)	32,851 (32,557 to 33,026)	44,660 (44,353 to 44,921)	10,846 (10,665 to 10,992)	22,080 (21,833 to 22,275)	16,476 (16,328 to 16,604)	219 (216 to 222)	607 (602 to 610)	414 (411 to 416)
	2025	585,960 (576,835 to 593,772)	1,197,438 (1,184,794 to 1,208,169)	1,783,397 (1,766,895 to 1,797,803)	11,768 (11,595 to 11,932)	32,824 (32,494 to 32,993)	44,592 (44,237 to 44,858)	10,817 (10,649 to 10,961)	22,003 (21,770 to 22,200)	16,423 (16,271 to 16,555)	217 (214 to 220)	603 (597 to 606)	411 (407 to 413)
	2026	588,005 (578,137 to 596,301)	1,199,165 (1,185,236 to 1,210,028)	1,787,170 (1,770,722 to 1,802,278)	11,741 (11,544 to 11,909)	32,775 (32,438 to 32,964)	44,516 (44,165 to 44,795)	10,800 (10,619 to 10,953)	21,923 (21,669 to 22,122)	16,375 (16,224 to 16,513)	216 (212 to 219)	599 (593 to 603)	408 (405 to 410)
	2027	587,298 (576,763 to 595,565)	1,199,990 (1,186,300 to 1,210,887)	1,787,288 (1,770,230 to 1,802,785)	11,690 (11,497 to 11,855)	32,738 (32,410 to 32,970)	44,429 (44,073 to 44,737)	10,737 (10,545 to 10,888)	21,836 (21,587 to 22,034)	16,299 (16,144 to 16,441)	214 (210 to 217)	596 (590 to 600)	405 (402 to 408)
	2028	584,528 (575,243 to 592,899)	1,201,316 (1,186,134 to 1,212,120)	1,785,844 (1,767,363 to 1,801,779)	11,623 (11,441 to 11,792)	32,706 (32,337 to 32,920)	44,329 (43,962 to 44,639)	10,640 (10,471 to 10,793)	21,764 (21,489 to 21,960)	16,215 (16,048 to 16,360)	212 (208 to 215)	593 (586 to 596)	403 (399 to 405)
	2029	583,973 (573,489 to 592,315)	1,202,402 (1,187,802 to 1,212,080)	1,786,374 (1,768,194 to 1,800,312)	11,558 (11,362 to 11,749)	32,637 (32,326 to 32,855)	44,195 (43,858 to 44,503)	10,588 (10,398 to 10,739)	21,693 (21,430 to 21,868)	16,154 (15,990 to 16,280)	210 (206 to 213)	589 (583 to 593)	400 (397 to 402)
	2030	584,531 (574,304 to 592,515)	1,204,362 (1,190,136 to 1,214,663)	1,788,892 (1,770,903 to 1,803,588)	11,596 (11,363 to 11,785)	32,572 (32,289 to 32,781)	44,168 (43,843 to 44,464)	10,558 (10,373 to 10,702)	21,644 (21,388 to 21,829)	16,115 (15,953 to 16,247)	209 (205 to 213)	585 (580 to 589)	398 (395 to 401)
	2031	588,073 (576,461 to 595,473)	1,205,326 (1,190,413 to 1,217,824)	1,793,399 (1,773,544 to 1,810,027)	11,593 (11,346 to 11,760)	32,500 (32,202 to 32,722)	44,093 (43,684 to 44,389)	10,585 (10,376 to 10,718)	21,580 (21,313 to 21,804)	16,097 (15,919 to 16,246)	209 (204 to 212)	582 (577 to 586)	396 (392 to 398)
	2032	589,847 (577,797 to 597,662)	1,204,988 (1,190,828 to 1,216,537)	1,794,835 (1,775,948 to 1,810,578)	11,531 (11,297 to 11,691)	32,443 (32,102 to 32,690)	43,974 (43,552 to 44,296)	10,582 (10,366 to 10,722)	21,499 (21,246 to 21,705)	16,055 (15,886 to 16,196)	207 (203 to 210)	579 (573 to 583)	393 (390 to 396)
	2033	588,626 (576,683 to 596,893)	1,206,356 (1,192,063 to 1,218,151)	1,794,981 (1,776,445 to 1,811,026)	11,470 (11,238 to 11,640)	32,393 (32,081 to 32,688)	43,863 (43,493 to 44,190)	10,528 (10,314 to 10,675)	21,451 (21,197 to 21,661)	16,005 (15,840 to 16,148)	205 (201 to 208)	576 (570 to 581)	391 (388 to 394)
	2034	589,147 (578,039 to 596,892)	1,207,189 (1,190,934 to 1,217,907)	1,796,336 (1,776,662 to 1,810,558)	11,450 (11,229 to 11,644)	32,315 (31,981 to 32,597)	43,765 (43,388 to 44,115)	10,507 (10,309 to 10,645)	21,398 (21,109 to 21,588)	15,969 (15,794 to 16,095)	204 (200 to 208)	573 (567 to 578)	389 (386 to 392)
	2035	591,067 (580,371 to 598,494)	1,208,868 (1,193,833 to 1,219,452)	1,799,935 (1,779,435 to 1,814,649)	11,444 (11,220 to 11,633)	32,244 (31,918 to 32,491)	43,687 (43,339 to 44,010)	10,513 (10,322 to 10,645)	21,363 (21,097 to 21,550)	15,955 (15,773 to 16,085)	204 (200 to 207)	570 (564 to 574)	387 (384 to 390)
	2036	593,607 (582,902 to 601,028)	1,209,223 (1,193,568 to 1,219,819)	1,802,830 (1,782,605 to 1,817,576)	11,432 (11,218 to 11,622)	32,219 (31,912 to 32,476)	43,651 (43,289 to 43,968)	10,531 (10,341 to 10,663)	21,308 (21,032 to 21,495)	15,938 (15,759 to 16,068)	203 (199 to 206)	568 (562 to 572)	386 (383 to 389)
	2037	594,237 (583,069 to 603,104)	1,208,299 (1,191,729 to 1,219,031)	1,802,535 (1,781,324 to 1,817,831)	11,406 (11,202 to 11,597)	32,143 (31,789 to 32,420)	43,550 (43,151 to 43,889)	10,518 (10,321 to 10,675)	21,236 (20,944 to 21,424)	15,896 (15,709 to 16,031)	202 (198 to 205)	565 (559 to 570)	384 (381 to 387)
	2038	596,096 (584,955 to 604,839)	1,209,203 (1,193,335 to 1,219,949)	1,805,298 (1,784,179 to 1,819,872)	11,407 (11,201 to 11,599)	32,118 (31,790 to 32,418)	43,525 (43,151 to 43,904)	10,529 (10,333 to 10,684)	21,200 (20,922 to 21,389)	15,885 (15,699 to 16,013)	201 (198 to 205)	563 (557 to 568)	383 (380 to 386)
	2039	595,391 (583,452 to 604,148)	1,210,481 (1,193,459 to 1,221,585)	1,805,872 (1,782,042 to 1,821,718)	11,399 (11,192 to 11,593)	32,048 (31,704 to 32,354)	43,448 (43,072 to 43,838)	10,498 (10,287 to 10,652)	21,177 (20,879 to 21,371)	15,858 (15,649 to 15,997)	201 (197 to 204)	561 (555 to 566)	382 (378 to 385)
	2040	598,603 (585,632 to 607,165)	1,209,051 (1,193,624 to 1,220,095)	1,807,654 (1,785,575 to 1,823,457)	11,418 (11,202 to 11,615)	32,016 (31,683 to 32,284)	43,434 (43,066 to 43,784)	10,537 (10,309 to 10,688)	21,113 (20,843 to 21,306)	15,846 (15,653 to 15,985)	201 (197 to 204)	559 (553 to 564)	381 (378 to 384)
	2041	599,571 (588,549 to 608,196)	1,206,524 (1,190,958 to 1,217,936)	1,806,095 (1,785,757 to 1,822,024)	11,425 (11,222 to 11,626)	31,978 (31,653 to 32,250)	43,402 (43,010 to 43,741)	10,540 (10,346 to 10,692)	21,036 (20,765 to 21,235)	15,810 (15,632 to 15,949)	201 (197 to 204)	558 (552 to 562)	380 (376 to 383)
	2042	600,210 (588,222 to 609,617)	1,205,182 (1,189,067 to 1,216,077)	1,805,392 (1,783,832 to 1,821,797)	11,421 (11,178 to 11,623)	31,879 (31,520 to 32,163)	43,300 (42,891 to 43,648)	10,540 (10,329 to 10,705)	20,987 (20,706 to 21,177)	15,785 (15,597 to 15,929)	201 (196 to 204)	555 (549 to 560)	379 (375 to 382)
	2043	601,588 (590,075 to 610,409)	1,202,839 (1,186,099 to 1,213,717)	1,804,427 (1,781,723 to 1,819,933)	11,425 (11,199 to 11,630)	31,805 (31,459 to 32,075)	43,230 (42,824 to 43,579)	10,555 (10,353 to 10,710)	20,927 (20,635 to 21,116)	15,763 (15,564 to 15,898)	200 (196 to 204)	553 (547 to 558)	378 (374 to 381)
	2044	602,633 (590,198 to 612,734)	1,202,690 (1,182,997 to 1,213,141)	1,805,323 (1,779,550 to 1,820,500)	11,424 (11,198 to 11,643)	31,673 (31,331 to 31,926)	43,098 (42,669 to 43,446)	10,567 (10,349 to 10,744)	20,912 (20,569 to 21,093)	15,761 (15,536 to 15,894)	200 (196 to 204)	551 (545 to 555)	376 (373 to 379)
	2045	603,731 (591,925 to 614,455)	1,196,820 (1,179,363 to 1,208,206)	1,800,551 (1,778,108 to 1,816,869)	11,409 (11,179 to 11,634)	31,547 (31,230 to 31,781)	42,956 (42,555 to 43,283)	10,583 (10,376 to 10,771)	20,805 (20,502 to 21,003)	15,715 (15,520 to 15,858)	200 (196 to 204)	548 (543 to 552)	375 (371 to 378)
	2046	603,222 (591,591 to 613,588)	1,190,084 (1,174,550 to 1,202,886)	1,793,307 (1,773,102 to 1,810,093)	11,379 (11,144 to 11,602)	31,413 (31,054 to 31,663)	42,792 (42,349 to 43,122)	10,574 (10,370 to 10,756)	20,692 (20,422 to 20,914)	15,654 (15,477 to 15,800)	199 (195 to 203)	546 (540 to 551)	374 (370 to 376)
	2047	602,902 (591,202 to 613,484)	1,185,618 (1,170,269 to 1,197,617)	1,788,520 (1,768,402 to 1,805,718)	11,349 (11,107 to 11,576)	31,236 (30,855 to 31,529)	42,585 (42,154 to 42,935)	10,571 (10,366 to 10,757)	20,624 (20,357 to 20,833)	15,618 (15,442 to 15,768)	199 (195 to 203)	543 (537 to 548)	372 (368 to 375)
	2048	603,812 (590,914 to 613,398)	1,179,630 (1,164,258 to 1,192,689)	1,783,442 (1,761,231 to 1,800,633)	11,309 (11,068 to 11,532)	31,023 (30,633 to 31,332)	42,332 (41,900 to 42,691)	10,593 (10,367 to 10,761)	20,538 (20,270 to 20,765)	15,584 (15,390 to 15,735)	198 (194 to 202)	540 (533 to 545)	370 (366 to 373)
	2049	603,771 (591,388 to 613,968)	1,174,854 (1,158,224 to 1,187,917)	1,778,626 (1,754,954 to 1,795,671)	11,256 (11,018 to 11,484)	30,783 (30,463 to 31,042)	42,039 (41,598 to 42,391)	10,601 (10,384 to 10,780)	20,479 (20,189 to 20,707)	15,558 (15,351 to 15,707)	198 (193 to 202)	537 (531 to 541)	368 (364 to 371)
	2050	603,242 (590,307 to 612,977)	1,166,858 (1,151,186 to 1,179,725)	1,770,100 (1,747,840 to 1,787,637)	11,193 (10,953 to 11,418)	30,558 (30,247 to 30,812)	41,751 (41,336 to 42,111)	10,603 (10,376 to 10,775)	20,371 (20,097 to 20,595)	15,504 (15,309 to 15,657)	197 (193 to 201)	533 (528 to 538)	366 (362 to 369)
Bahamas	1990	14,733 (11,188 to 21,817)	32,975 (28,744 to 39,091)	47,707 (42,267 to 57,250)	238 (134 to 404)	822 (511 to 1,243)	1,060 (643 to 1,608)	11,710 (8,893 to 17,341)	25,193 (21,961 to 29,866)	18,585 (16,465 to 22,302)	190 (107 to 321)	628 (391 to 950)	413 (251 to 627)
	1991	15,061 (11,470 to 21,870)	33,755 (29,513 to 40,089)	48,816 (43,449 to 58,471)	244 (138 to 417)	840 (523 to 1,267)	1,084 (664 to 1,652)	11,733 (8,936 to 17,038)	25,290 (22,112 to 30,036)	18,644 (16,594 to 22,332)	190 (107 to 325)	629 (391 to 949)	414 (254 to 631)
	1992	15,410 (11,746 to 22,450)	34,564 (30,282 to 40,854)	49,974 (44,580 to 59,405)	250 (139 to 429)	858 (528 to 1,299)	1,108 (684 to 1,680)	11,757 (8,962 to 17,128)	25,358 (22,217 to 29,973)	18,691 (16,673 to 22,218)	191 (106 to 327)	629 (387 to 953)	414 (256 to 628)
	1993	15,703 (11,933 to 22,478)	35,325 (30,918 to 41,579)	51,027 (45,544 to 60,282)	255 (142 to 432)	875 (537 to 1,333)	1,130 (703 to 1,705)	11,740 (8,922 to 16,805)	25,378 (22,212 to 29,871)	18,695 (16,686 to 22,085)	190 (106 to 323)	629 (386 to 958)	414 (257 to 624)
	1994	15,863 (11,966 to 22,724)	35,953 (31,550 to 42,037)	51,815 (46,344 to 60,993)	256 (144 to 437)	890 (544 to 1,361)	1,146 (708 to 1,726)	11,649 (8,787 to 16,687)	25,331 (22,229 to 29,618)	18,631 (16,664 to 21,932)	188 (106 to 321)	627 (383 to 959)	412 (255 to 621)
	1995	15,882 (11,964 to 22,894)	36,446 (31,930 to 42,992)	52,328 (46,509 to 61,824)	255 (143 to 442)	902 (550 to 1,384)	1,156 (713 to 1,755)	11,485 (8,652 to 16,556)	25,236 (22,109 to 29,769)	18,510 (16,452 to 21,869)	184 (103 to 320)	624 (381 to 958)	409 (252 to 621)
	1996	15,606 (11,840 to 22,007)	36,675 (32,130 to 43,318)	52,281 (46,582 to 61,300)	247 (140 to 432)	904 (553 to 1,385)	1,151 (717 to 1,755)	11,134 (8,447 to 15,701)	25,000 (21,902 to 29,528)	18,225 (16,238 to 21,369)	176 (100 to 308)	616 (377 to 944)	401 (250 to 612)
	1997	15,000 (11,426 to 21,176)	36,601 (32,054 to 42,726)	51,601 (45,733 to 60,937)	232 (130 to 402)	894 (546 to 1,375)	1,126 (700 to 1,723)	10,567 (8,050 to 14,917)	24,585 (21,531 to 28,699)	17,743 (15,725 to 20,953)	163 (91 to 283)	601 (367 to 923)	387 (241 to 593)
	1998	14,287 (10,927 to 20,560)	36,408 (31,914 to 42,417)	50,694 (44,922 to 60,695)	215 (118 to 364)	880 (535 to 1,351)	1,094 (682 to 1,690)	9,939 (7,601 to 14,303)	24,105 (21,130 to 28,084)	17,197 (15,239 to 20,589)	149 (82 to 254)	582 (354 to 895)	371 (231 to 573)
	1999	13,705 (10,492 to 20,091)	36,271 (31,790 to 42,742)	49,976 (44,210 to 59,594)	201 (111 to 339)	867 (532 to 1,346)	1,068 (665 to 1,653)	9,412 (7,205 to 13,797)	23,671 (20,746 to 27,894)	16,723 (14,794 to 19,941)	138 (76 to 232)	566 (347 to 879)	357 (222 to 553)
	2000	13,476 (10,196 to 20,106)	36,389 (31,884 to 42,866)	49,865 (43,891 to 60,325)	195 (108 to 333)	863 (527 to 1,333)	1,058 (661 to 1,631)	9,130 (6,908 to 13,622)	23,396 (20,499 to 27,560)	16,449 (14,479 to 19,900)	132 (73 to 226)	555 (339 to 857)	349 (218 to 538)
	2001	13,516 (10,331 to 19,948)	36,730 (32,263 to 43,055)	50,246 (44,318 to 59,597)	195 (110 to 331)	868 (534 to 1,334)	1,062 (661 to 1,643)	9,026 (6,899 to 13,321)	23,247 (20,420 to 27,251)	16,327 (14,401 to 19,366)	130 (74 to 221)	549 (338 to 844)	345 (215 to 534)
	2002	13,600 (10,504 to 19,788)	37,122 (32,722 to 43,578)	50,722 (44,958 to 58,770)	196 (112 to 334)	874 (539 to 1,355)	1,070 (671 to 1,657)	8,946 (6,909 to 13,016)	23,119 (20,379 to 27,140)	16,226 (14,382 to 18,801)	129 (74 to 220)	544 (336 to 844)	342 (215 to 530)
	2003	13,705 (10,549 to 19,471)	37,553 (33,158 to 43,711)	51,258 (45,544 to 59,158)	197 (115 to 347)	882 (547 to 1,364)	1,080 (674 to 1,673)	8,877 (6,832 to 12,612)	23,011 (20,318 to 26,784)	16,140 (14,341 to 18,627)	128 (75 to 225)	541 (335 to 836)	340 (212 to 527)
	2004	13,831 (10,585 to 19,139)	38,002 (33,552 to 44,545)	51,833 (46,014 to 59,922)	199 (116 to 351)	891 (554 to 1,371)	1,090 (684 to 1,689)	8,821 (6,751 to 12,206)	22,916 (20,233 to 26,862)	16,066 (14,262 to 18,573)	127 (74 to 224)	537 (334 to 827)	338 (212 to 523)
	2005	13,980 (10,713 to 19,463)	38,491 (33,699 to 45,615)	52,471 (46,403 to 61,136)	200 (116 to 352)	900 (562 to 1,378)	1,100 (689 to 1,710)	8,779 (6,728 to 12,222)	22,844 (20,000 to 27,071)	16,010 (14,158 to 18,654)	126 (73 to 221)	534 (333 to 818)	336 (210 to 522)
	2006	14,111 (10,948 to 19,752)	39,020 (34,156 to 46,098)	53,131 (47,078 to 61,739)	201 (115 to 343)	910 (563 to 1,397)	1,111 (703 to 1,741)	8,725 (6,769 to 12,213)	22,790 (19,949 to 26,924)	15,958 (14,140 to 18,543)	124 (71 to 212)	531 (329 to 816)	334 (211 to 523)
	2007	14,219 (11,136 to 19,887)	39,561 (34,655 to 46,464)	53,779 (47,664 to 62,415)	201 (116 to 336)	919 (572 to 1,412)	1,120 (714 to 1,735)	8,657 (6,780 to 12,108)	22,740 (19,920 to 26,709)	15,901 (14,093 to 18,454)	122 (71 to 205)	528 (329 to 812)	331 (211 to 513)
	2008	14,317 (11,187 to 20,149)	40,094 (35,077 to 47,308)	54,411 (48,127 to 63,625)	201 (114 to 337)	929 (573 to 1,439)	1,130 (717 to 1,754)	8,586 (6,709 to 12,083)	22,688 (19,849 to 26,769)	15,841 (14,012 to 18,524)	120 (69 to 202)	526 (324 to 814)	329 (209 to 511)
	2009	14,410 (11,238 to 20,175)	40,575 (35,572 to 47,798)	54,985 (48,624 to 64,233)	201 (113 to 333)	938 (588 to 1,438)	1,139 (726 to 1,748)	8,517 (6,642 to 11,924)	22,615 (19,826 to 26,641)	15,773 (13,948 to 18,426)	119 (67 to 197)	523 (328 to 801)	327 (208 to 501)
	2010	14,519 (11,227 to 20,711)	41,009 (35,846 to 48,625)	55,528 (49,079 to 65,238)	201 (112 to 338)	946 (601 to 1,460)	1,148 (736 to 1,769)	8,465 (6,546 to 12,075)	22,532 (19,695 to 26,716)	15,707 (13,883 to 18,454)	117 (65 to 197)	520 (330 to 802)	325 (208 to 500)
	2011	14,660 (11,480 to 20,959)	41,458 (36,189 to 49,339)	56,118 (49,450 to 65,556)	202 (112 to 340)	954 (600 to 1,467)	1,156 (739 to 1,779)	8,439 (6,608 to 12,066)	22,477 (19,620 to 26,749)	15,668 (13,807 to 18,304)	116 (64 to 196)	517 (326 to 795)	323 (206 to 497)
	2012	14,795 (11,605 to 20,905)	41,920 (36,585 to 49,791)	56,715 (50,026 to 66,221)	202 (112 to 332)	961 (604 to 1,478)	1,163 (746 to 1,794)	8,418 (6,603 to 11,895)	22,448 (19,591 to 26,663)	15,646 (13,800 to 18,268)	115 (64 to 189)	515 (324 to 792)	321 (206 to 495)
	2013	14,921 (11,600 to 21,403)	42,358 (36,917 to 50,189)	57,280 (50,514 to 67,156)	202 (111 to 336)	966 (608 to 1,496)	1,168 (751 to 1,806)	8,400 (6,530 to 12,048)	22,425 (19,544 to 26,570)	15,627 (13,781 to 18,322)	114 (63 to 189)	511 (322 to 792)	319 (205 to 493)
	2014	15,031 (11,679 to 22,091)	42,731 (37,220 to 50,961)	57,761 (50,839 to 68,017)	202 (111 to 339)	970 (610 to 1,506)	1,172 (750 to 1,796)	8,379 (6,510 to 12,315)	22,388 (19,501 to 26,700)	15,600 (13,731 to 18,370)	113 (62 to 189)	508 (320 to 789)	317 (202 to 485)
	2015	15,099 (11,685 to 21,871)	42,999 (37,341 to 51,377)	58,099 (50,856 to 68,414)	201 (111 to 330)	973 (609 to 1,497)	1,174 (750 to 1,783)	8,344 (6,457 to 12,085)	22,317 (19,380 to 26,665)	15,549 (13,611 to 18,310)	111 (61 to 182)	505 (316 to 777)	314 (201 to 477)
	2016	15,109 (11,657 to 21,584)	43,131 (37,484 to 51,520)	58,240 (51,084 to 68,574)	199 (110 to 330)	973 (607 to 1,495)	1,172 (743 to 1,778)	8,283 (6,391 to 11,833)	22,192 (19,287 to 26,509)	15,458 (13,559 to 18,201)	109 (60 to 181)	501 (312 to 769)	311 (197 to 472)
	2017	15,081 (11,657 to 21,436)	43,161 (37,504 to 51,327)	58,242 (51,034 to 68,235)	196 (107 to 335)	971 (606 to 1,473)	1,167 (737 to 1,779)	8,209 (6,345 to 11,667)	22,031 (19,143 to 26,199)	15,342 (13,443 to 17,974)	107 (58 to 182)	496 (309 to 752)	307 (194 to 469)
	2018	15,047 (11,685 to 21,289)	43,157 (37,406 to 51,543)	58,204 (50,838 to 68,148)	193 (106 to 331)	968 (606 to 1,463)	1,162 (732 to 1,765)	8,136 (6,318 to 11,511)	21,865 (18,951 to 26,114)	15,224 (13,297 to 17,825)	105 (57 to 179)	491 (307 to 741)	304 (192 to 462)
	2019	15,021 (11,495 to 21,019)	43,171 (37,166 to 51,370)	58,192 (50,381 to 68,286)	191 (105 to 325)	967 (599 to 1,463)	1,159 (729 to 1,756)	8,076 (6,180 to 11,301)	21,733 (18,710 to 25,860)	15,129 (13,098 to 17,753)	103 (56 to 175)	487 (302 to 736)	301 (190 to 457)
	2020	14,980 (11,504 to 21,068)	43,236 (37,113 to 51,285)	58,216 (50,440 to 67,963)	191 (104 to 335)	972 (605 to 1,463)	1,162 (734 to 1,752)	8,018 (6,158 to 11,277)	21,646 (18,580 to 25,676)	15,060 (13,048 to 17,581)	102 (56 to 179)	486 (303 to 733)	301 (190 to 453)
	2021	15,087 (11,554 to 21,693)	43,440 (37,357 to 51,421)	58,527 (50,752 to 67,929)	191 (106 to 330)	977 (612 to 1,461)	1,168 (744 to 1,753)	8,054 (6,168 to 11,581)	21,649 (18,617 to 25,626)	15,086 (13,082 to 17,509)	102 (56 to 176)	487 (305 to 728)	301 (192 to 452)
	2022	15,451 (15,237 to 15,681)	43,657 (43,320 to 43,923)	59,109 (58,706 to 59,467)	195 (193 to 204)	973 (965 to 980)	1,168 (1,160 to 1,180)	8,175 (8,061 to 8,296)	21,661 (21,493 to 21,793)	15,134 (15,031 to 15,226)	103 (102 to 108)	483 (479 to 486)	299 (297 to 302)
	2023	15,561 (15,334 to 15,821)	43,828 (43,519 to 44,105)	59,389 (59,026 to 59,773)	197 (194 to 206)	974 (967 to 982)	1,171 (1,164 to 1,185)	8,175 (8,056 to 8,312)	21,586 (21,433 to 21,722)	15,097 (15,005 to 15,195)	104 (102 to 108)	480 (476 to 484)	298 (296 to 301)
	2024	15,696 (15,477 to 15,959)	43,926 (43,563 to 44,219)	59,622 (59,210 to 60,055)	198 (195 to 210)	977 (970 to 988)	1,175 (1,168 to 1,194)	8,191 (8,077 to 8,328)	21,482 (21,305 to 21,626)	15,052 (14,948 to 15,162)	103 (102 to 110)	478 (474 to 483)	297 (295 to 301)
	2025	15,789 (15,564 to 16,049)	44,065 (43,726 to 44,325)	59,853 (59,454 to 60,267)	199 (196 to 212)	978 (971 to 990)	1,177 (1,170 to 1,197)	8,186 (8,070 to 8,321)	21,404 (21,240 to 21,531)	15,011 (14,911 to 15,115)	103 (102 to 110)	475 (471 to 481)	295 (293 to 300)
	2026	15,882 (15,639 to 16,144)	44,146 (43,819 to 44,495)	60,028 (59,602 to 60,486)	199 (196 to 213)	979 (971 to 990)	1,178 (1,170 to 1,203)	8,184 (8,059 to 8,319)	21,304 (21,146 to 21,472)	14,959 (14,853 to 15,073)	102 (101 to 110)	472 (468 to 478)	294 (291 to 300)
	2027	15,962 (15,699 to 16,227)	44,250 (43,896 to 44,609)	60,212 (59,760 to 60,637)	199 (197 to 214)	979 (970 to 991)	1,178 (1,170 to 1,203)	8,178 (8,043 to 8,314)	21,225 (21,055 to 21,397)	14,916 (14,804 to 15,021)	102 (101 to 110)	469 (465 to 475)	292 (290 to 298)
	2028	16,064 (15,786 to 16,331)	44,238 (43,804 to 44,570)	60,302 (59,750 to 60,709)	200 (198 to 215)	978 (969 to 990)	1,178 (1,170 to 1,205)	8,186 (8,044 to 8,322)	21,098 (20,892 to 21,257)	14,856 (14,720 to 14,956)	102 (101 to 110)	466 (462 to 472)	290 (288 to 297)
	2029	16,159 (15,867 to 16,439)	44,157 (43,789 to 44,476)	60,316 (59,830 to 60,767)	201 (198 to 217)	979 (969 to 991)	1,180 (1,170 to 1,207)	8,194 (8,046 to 8,336)	20,950 (20,776 to 21,102)	14,784 (14,665 to 14,895)	102 (101 to 110)	464 (460 to 470)	289 (287 to 296)
	2030	16,194 (15,924 to 16,492)	44,205 (43,870 to 44,461)	60,400 (59,971 to 60,789)	202 (199 to 219)	977 (968 to 990)	1,179 (1,170 to 1,209)	8,175 (8,039 to 8,325)	20,872 (20,714 to 20,993)	14,736 (14,631 to 14,831)	102 (100 to 111)	461 (457 to 467)	288 (285 to 295)
	2031	16,269 (15,991 to 16,561)	44,121 (43,812 to 44,383)	60,390 (59,957 to 60,782)	202 (200 to 222)	975 (966 to 991)	1,178 (1,169 to 1,213)	8,177 (8,037 to 8,324)	20,737 (20,592 to 20,860)	14,668 (14,562 to 14,763)	102 (100 to 111)	458 (454 to 466)	286 (284 to 295)
	2032	16,306 (16,025 to 16,593)	44,038 (43,683 to 44,319)	60,344 (59,905 to 60,732)	203 (200 to 222)	974 (964 to 989)	1,177 (1,167 to 1,211)	8,164 (8,023 to 8,307)	20,611 (20,445 to 20,743)	14,597 (14,491 to 14,691)	102 (100 to 111)	456 (451 to 463)	285 (282 to 293)
	2033	16,364 (16,084 to 16,655)	43,932 (43,548 to 44,197)	60,296 (59,747 to 60,686)	203 (200 to 223)	972 (962 to 987)	1,175 (1,165 to 1,210)	8,164 (8,024 to 8,309)	20,485 (20,306 to 20,608)	14,533 (14,400 to 14,627)	101 (100 to 111)	453 (448 to 460)	283 (281 to 292)
	2034	16,409 (16,107 to 16,706)	43,822 (43,473 to 44,113)	60,231 (59,736 to 60,665)	204 (201 to 223)	971 (961 to 986)	1,175 (1,164 to 1,209)	8,162 (8,012 to 8,310)	20,368 (20,206 to 20,504)	14,473 (14,354 to 14,577)	101 (100 to 111)	451 (447 to 458)	282 (280 to 290)
	2035	16,445 (16,155 to 16,759)	43,791 (43,482 to 44,086)	60,236 (59,822 to 60,703)	203 (200 to 223)	970 (958 to 984)	1,173 (1,162 to 1,207)	8,161 (8,017 to 8,316)	20,299 (20,156 to 20,436)	14,436 (14,337 to 14,548)	101 (99 to 111)	449 (444 to 456)	281 (278 to 289)
	2036	16,494 (16,192 to 16,788)	43,725 (43,418 to 44,066)	60,219 (59,820 to 60,715)	203 (200 to 223)	967 (955 to 981)	1,170 (1,158 to 1,205)	8,168 (8,019 to 8,313)	20,222 (20,080 to 20,380)	14,401 (14,306 to 14,520)	101 (99 to 110)	447 (442 to 454)	280 (277 to 288)
	2037	16,549 (16,244 to 16,845)	43,603 (43,219 to 43,909)	60,151 (59,641 to 60,617)	203 (200 to 222)	964 (952 to 979)	1,167 (1,156 to 1,199)	8,182 (8,031 to 8,328)	20,128 (19,951 to 20,269)	14,360 (14,238 to 14,471)	100 (99 to 110)	445 (440 to 452)	279 (276 to 286)
	2038	16,572 (16,263 to 16,867)	43,485 (43,067 to 43,800)	60,057 (59,539 to 60,529)	203 (199 to 222)	962 (950 to 976)	1,164 (1,153 to 1,199)	8,183 (8,030 to 8,329)	20,044 (19,851 to 20,190)	14,317 (14,194 to 14,430)	100 (98 to 110)	443 (438 to 450)	278 (275 to 286)
	2039	16,599 (16,267 to 16,909)	43,338 (43,016 to 43,670)	59,937 (59,427 to 60,439)	202 (199 to 222)	960 (947 to 973)	1,162 (1,150 to 1,196)	8,189 (8,025 to 8,342)	19,956 (19,808 to 20,109)	14,275 (14,154 to 14,395)	100 (98 to 109)	442 (436 to 448)	277 (274 to 285)
	2040	16,611 (16,284 to 16,925)	43,244 (42,932 to 43,607)	59,855 (59,410 to 60,404)	202 (198 to 221)	958 (945 to 974)	1,160 (1,147 to 1,191)	8,191 (8,030 to 8,346)	19,899 (19,755 to 20,066)	14,247 (14,142 to 14,378)	100 (98 to 109)	441 (435 to 448)	276 (273 to 284)
	2041	16,641 (16,311 to 16,946)	43,097 (42,762 to 43,442)	59,739 (59,260 to 60,260)	201 (198 to 221)	955 (941 to 971)	1,156 (1,143 to 1,189)	8,205 (8,042 to 8,355)	19,825 (19,671 to 19,984)	14,216 (14,102 to 14,340)	99 (97 to 109)	439 (433 to 447)	275 (272 to 283)
	2042	16,647 (16,316 to 16,954)	42,983 (42,641 to 43,316)	59,631 (59,166 to 60,147)	201 (197 to 220)	952 (938 to 968)	1,153 (1,139 to 1,185)	8,210 (8,047 to 8,362)	19,777 (19,619 to 19,930)	14,194 (14,084 to 14,317)	99 (97 to 109)	438 (432 to 446)	274 (271 to 282)
	2043	16,624 (16,287 to 16,936)	42,843 (42,528 to 43,188)	59,467 (59,036 to 60,016)	200 (196 to 221)	949 (935 to 964)	1,149 (1,135 to 1,184)	8,205 (8,039 to 8,359)	19,725 (19,580 to 19,884)	14,165 (14,062 to 14,296)	99 (97 to 109)	437 (430 to 444)	274 (270 to 282)
	2044	16,642 (16,305 to 16,972)	42,638 (42,274 to 42,991)	59,280 (58,723 to 59,826)	200 (195 to 220)	946 (930 to 961)	1,146 (1,132 to 1,179)	8,223 (8,056 to 8,386)	19,650 (19,482 to 19,813)	14,135 (14,002 to 14,266)	99 (97 to 109)	436 (429 to 443)	273 (270 to 281)
	2045	16,656 (16,315 to 16,989)	42,460 (42,162 to 42,822)	59,117 (58,636 to 59,695)	199 (195 to 219)	943 (926 to 960)	1,142 (1,127 to 1,175)	8,241 (8,072 to 8,405)	19,595 (19,457 to 19,761)	14,115 (14,001 to 14,254)	98 (96 to 109)	435 (427 to 443)	273 (269 to 281)
	2046	16,684 (16,322 to 17,019)	42,280 (41,931 to 42,640)	58,964 (58,449 to 59,543)	198 (194 to 218)	938 (921 to 955)	1,136 (1,122 to 1,169)	8,268 (8,088 to 8,434)	19,542 (19,381 to 19,709)	14,101 (13,978 to 14,240)	98 (96 to 108)	434 (426 to 441)	272 (268 to 279)
	2047	16,658 (16,322 to 16,994)	42,100 (41,740 to 42,464)	58,758 (58,273 to 59,341)	198 (193 to 217)	933 (917 to 950)	1,131 (1,117 to 1,162)	8,270 (8,104 to 8,437)	19,497 (19,330 to 19,666)	14,079 (13,963 to 14,219)	98 (96 to 108)	432 (425 to 440)	271 (268 to 279)
	2048	16,650 (16,304 to 17,003)	41,901 (41,572 to 42,298)	58,551 (58,048 to 59,180)	197 (192 to 216)	928 (911 to 944)	1,124 (1,109 to 1,156)	8,285 (8,113 to 8,461)	19,451 (19,299 to 19,636)	14,062 (13,941 to 14,213)	98 (96 to 108)	431 (423 to 438)	270 (266 to 278)
	2049	16,622 (16,268 to 16,978)	41,710 (41,372 to 42,108)	58,332 (57,789 to 58,943)	196 (191 to 215)	923 (904 to 941)	1,119 (1,104 to 1,149)	8,293 (8,116 to 8,471)	19,416 (19,259 to 19,602)	14,047 (13,917 to 14,195)	98 (95 to 107)	430 (421 to 438)	269 (266 to 277)
	2050	16,616 (16,265 to 16,958)	41,448 (41,088 to 41,845)	58,064 (57,517 to 58,682)	195 (190 to 214)	917 (898 to 935)	1,112 (1,096 to 1,143)	8,314 (8,138 to 8,485)	19,353 (19,185 to 19,538)	14,024 (13,892 to 14,173)	98 (95 to 107)	428 (419 to 436)	269 (265 to 276)
Bahrain	1990	31,578 (26,154 to 38,651)	60,641 (50,287 to 74,121)	92,220 (80,706 to 106,823)	626 (356 to 1,008)	1,101 (635 to 1,751)	1,727 (1,070 to 2,639)	10,765 (8,916 to 13,176)	28,455 (23,597 to 34,780)	18,209 (15,935 to 21,092)	213 (122 to 343)	517 (298 to 822)	341 (211 to 521)
	1991	31,848 (26,383 to 38,110)	61,968 (52,043 to 74,941)	93,816 (81,983 to 107,685)	623 (357 to 985)	1,122 (649 to 1,772)	1,745 (1,081 to 2,656)	10,532 (8,725 to 12,603)	28,131 (23,626 to 34,021)	17,950 (15,686 to 20,603)	206 (118 to 326)	509 (294 to 804)	334 (207 to 508)
	1992	31,842 (26,391 to 37,948)	62,986 (53,319 to 75,295)	94,828 (83,208 to 108,351)	616 (358 to 974)	1,137 (666 to 1,779)	1,754 (1,096 to 2,642)	10,283 (8,522 to 12,254)	27,779 (23,516 to 33,208)	17,679 (15,512 to 20,200)	199 (116 to 315)	502 (294 to 785)	327 (204 to 493)
	1993	31,685 (26,284 to 38,176)	63,855 (54,385 to 75,583)	95,539 (83,983 to 108,808)	606 (348 to 971)	1,149 (684 to 1,807)	1,755 (1,087 to 2,658)	10,023 (8,314 to 12,076)	27,431 (23,363 to 32,470)	17,405 (15,300 to 19,822)	192 (110 to 307)	494 (294 to 776)	320 (198 to 484)
	1994	31,467 (26,019 to 38,226)	64,688 (55,183 to 76,543)	96,155 (84,497 to 109,267)	594 (333 to 967)	1,159 (704 to 1,808)	1,753 (1,080 to 2,672)	9,762 (8,072 to 11,859)	27,110 (23,127 to 32,079)	17,142 (15,063 to 19,479)	184 (103 to 300)	486 (295 to 758)	312 (193 to 476)
	1995	31,280 (25,875 to 38,540)	65,578 (56,096 to 78,858)	96,858 (85,156 to 110,645)	582 (324 to 957)	1,167 (696 to 1,807)	1,749 (1,078 to 2,662)	9,519 (7,874 to 11,729)	26,836 (22,956 to 32,270)	16,905 (14,862 to 19,311)	177 (99 to 291)	477 (285 to 739)	305 (188 to 465)
	1996	31,147 (25,844 to 38,670)	66,472 (57,243 to 79,455)	97,619 (86,410 to 111,497)	570 (319 to 955)	1,172 (697 to 1,793)	1,742 (1,067 to 2,636)	9,292 (7,710 to 11,536)	26,572 (22,882 to 31,762)	16,676 (14,761 to 19,047)	170 (95 to 285)	469 (279 to 717)	298 (182 to 450)
	1997	30,900 (25,526 to 38,114)	67,087 (58,037 to 79,303)	97,986 (87,431 to 111,369)	556 (310 to 924)	1,172 (692 to 1,798)	1,728 (1,054 to 2,597)	9,024 (7,455 to 11,131)	26,199 (22,665 to 30,969)	16,373 (14,609 to 18,609)	162 (91 to 270)	458 (270 to 702)	289 (176 to 434)
	1998	30,585 (25,304 to 37,528)	67,555 (58,954 to 78,305)	98,141 (88,276 to 111,232)	540 (302 to 897)	1,171 (696 to 1,788)	1,711 (1,046 to 2,572)	8,730 (7,223 to 10,712)	25,766 (22,485 to 29,866)	16,022 (14,412 to 18,159)	154 (86 to 256)	447 (265 to 682)	279 (171 to 420)
	1999	30,293 (25,125 to 37,722)	68,090 (59,805 to 77,892)	98,384 (88,838 to 111,302)	527 (299 to 864)	1,172 (704 to 1,797)	1,699 (1,043 to 2,537)	8,430 (6,992 to 10,497)	25,339 (22,256 to 28,986)	15,664 (14,144 to 17,721)	147 (83 to 240)	436 (262 to 669)	270 (166 to 404)
	2000	30,142 (24,851 to 37,995)	68,991 (60,829 to 78,783)	99,133 (89,555 to 112,083)	517 (292 to 844)	1,182 (710 to 1,809)	1,698 (1,053 to 2,528)	8,144 (6,715 to 10,266)	24,993 (22,036 to 28,540)	15,343 (13,860 to 17,347)	140 (79 to 228)	428 (257 to 655)	263 (163 to 391)
	2001	30,211 (25,044 to 38,132)	70,435 (62,763 to 79,803)	100,646 (91,200 to 113,269)	511 (289 to 836)	1,201 (722 to 1,824)	1,713 (1,070 to 2,529)	7,870 (6,524 to 9,934)	24,715 (22,023 to 28,002)	15,047 (13,635 to 16,935)	133 (75 to 218)	422 (253 to 640)	256 (160 to 378)
	2002	30,873 (25,741 to 38,596)	73,102 (65,208 to 82,827)	103,976 (94,520 to 116,835)	513 (288 to 841)	1,239 (746 to 1,891)	1,752 (1,094 to 2,602)	7,598 (6,335 to 9,499)	24,491 (21,846 to 27,749)	14,752 (13,411 to 16,577)	126 (71 to 207)	415 (250 to 634)	249 (155 to 369)
	2003	32,388 (27,034 to 40,625)	77,100 (68,617 to 87,310)	109,488 (99,678 to 122,531)	526 (300 to 871)	1,296 (783 to 1,971)	1,822 (1,121 to 2,731)	7,347 (6,132 to 9,215)	24,321 (21,646 to 27,542)	14,447 (13,152 to 16,168)	119 (68 to 198)	409 (247 to 622)	240 (148 to 360)
	2004	34,473 (28,715 to 43,151)	81,870 (72,782 to 92,782)	116,342 (105,348 to 130,400)	547 (317 to 894)	1,368 (826 to 2,061)	1,915 (1,183 to 2,874)	7,116 (5,928 to 8,908)	24,171 (21,488 to 27,393)	14,134 (12,799 to 15,842)	113 (65 to 185)	404 (244 to 608)	233 (144 to 349)
	2005	36,468 (30,290 to 45,152)	86,513 (76,168 to 98,858)	122,981 (110,757 to 139,356)	568 (333 to 934)	1,440 (871 to 2,180)	2,008 (1,248 to 3,022)	6,896 (5,728 to 8,538)	24,010 (21,139 to 27,436)	13,831 (12,457 to 15,673)	107 (63 to 177)	400 (242 to 605)	226 (140 to 340)
	2006	38,152 (31,851 to 46,883)	90,780 (79,472 to 103,933)	128,932 (116,076 to 146,652)	585 (341 to 955)	1,511 (913 to 2,275)	2,097 (1,299 to 3,167)	6,671 (5,569 to 8,197)	23,817 (20,850 to 27,267)	13,528 (12,179 to 15,387)	102 (60 to 167)	397 (239 to 597)	220 (136 to 332)
	2007	40,209 (33,509 to 49,111)	95,242 (83,161 to 109,953)	135,451 (121,522 to 154,437)	609 (354 to 985)	1,583 (954 to 2,404)	2,192 (1,362 to 3,356)	6,492 (5,410 to 7,929)	23,627 (20,630 to 27,277)	13,247 (11,885 to 15,104)	98 (57 to 159)	393 (237 to 596)	214 (133 to 328)
	2008	42,774 (35,424 to 52,886)	100,207 (87,050 to 117,655)	142,982 (127,171 to 163,736)	641 (369 to 1,035)	1,662 (1,006 to 2,559)	2,303 (1,446 to 3,585)	6,333 (5,245 to 7,831)	23,444 (20,366 to 27,526)	12,965 (11,532 to 14,847)	95 (55 to 153)	389 (235 to 599)	209 (131 to 325)
	2009	45,284 (37,177 to 56,761)	105,039 (90,661 to 125,026)	150,323 (132,583 to 173,605)	673 (384 to 1,082)	1,742 (1,060 to 2,720)	2,415 (1,502 to 3,770)	6,172 (5,067 to 7,736)	23,246 (20,064 to 27,669)	12,679 (11,183 to 14,643)	92 (52 to 147)	386 (235 to 602)	204 (127 to 318)
	2010	46,800 (38,219 to 58,790)	108,723 (92,202 to 131,376)	155,523 (136,878 to 180,196)	689 (390 to 1,117)	1,808 (1,098 to 2,788)	2,497 (1,567 to 3,865)	5,984 (4,887 to 7,517)	23,015 (19,518 to 27,811)	12,397 (10,911 to 14,364)	88 (50 to 143)	383 (232 to 590)	199 (125 to 308)
	2011	46,692 (38,306 to 57,676)	110,436 (94,268 to 132,367)	157,127 (138,297 to 181,262)	681 (386 to 1,097)	1,848 (1,127 to 2,858)	2,529 (1,587 to 3,917)	5,776 (4,738 to 7,134)	22,742 (19,413 to 27,259)	12,143 (10,687 to 14,008)	84 (48 to 136)	381 (232 to 589)	195 (123 to 303)
	2012	46,769 (38,500 to 57,311)	111,610 (95,281 to 134,001)	158,379 (139,749 to 181,727)	677 (384 to 1,095)	1,877 (1,147 to 2,907)	2,554 (1,598 to 3,950)	5,643 (4,645 to 6,915)	22,472 (19,184 to 26,980)	11,949 (10,543 to 13,710)	82 (46 to 132)	378 (231 to 585)	193 (121 to 298)
	2013	47,126 (38,788 to 58,303)	112,774 (95,993 to 135,865)	159,900 (140,407 to 184,507)	678 (381 to 1,085)	1,902 (1,162 to 2,953)	2,581 (1,616 to 3,934)	5,543 (4,562 to 6,857)	22,212 (18,907 to 26,760)	11,775 (10,340 to 13,587)	80 (45 to 128)	375 (229 to 582)	190 (119 to 290)
	2014	47,460 (39,084 to 59,104)	113,810 (96,404 to 138,264)	161,270 (140,838 to 186,595)	679 (381 to 1,089)	1,927 (1,173 to 3,023)	2,606 (1,629 to 4,001)	5,448 (4,487 to 6,785)	21,962 (18,603 to 26,681)	11,608 (10,137 to 13,431)	78 (44 to 125)	372 (226 to 583)	188 (117 to 288)
	2015	47,394 (38,551 to 58,295)	114,466 (96,522 to 138,772)	161,861 (140,727 to 188,124)	675 (377 to 1,081)	1,944 (1,181 to 3,063)	2,620 (1,637 to 4,043)	5,339 (4,343 to 6,567)	21,724 (18,318 to 26,337)	11,443 (9,949 to 13,299)	76 (42 to 122)	369 (224 to 581)	185 (116 to 286)
	2016	46,788 (38,266 to 57,875)	114,748 (96,112 to 138,511)	161,535 (140,159 to 187,478)	660 (370 to 1,046)	1,957 (1,198 to 3,065)	2,617 (1,650 to 4,057)	5,200 (4,253 to 6,432)	21,495 (18,004 to 25,946)	11,267 (9,776 to 13,077)	73 (41 to 116)	367 (225 to 574)	183 (115 to 283)
	2017	46,324 (38,058 to 56,782)	115,042 (96,028 to 138,948)	161,366 (140,081 to 187,499)	649 (369 to 1,023)	1,967 (1,213 to 3,073)	2,616 (1,636 to 4,042)	5,075 (4,169 to 6,220)	21,281 (17,764 to 25,704)	11,103 (9,638 to 12,901)	71 (40 to 112)	364 (224 to 568)	180 (113 to 278)
	2018	46,138 (37,976 to 56,460)	115,429 (96,307 to 140,400)	161,567 (139,994 to 189,533)	642 (355 to 1,030)	1,979 (1,226 to 3,097)	2,621 (1,632 to 4,033)	4,979 (4,099 to 6,093)	21,094 (17,599 to 25,657)	10,963 (9,499 to 12,860)	69 (38 to 111)	362 (224 to 566)	178 (111 to 274)
	2019	46,306 (38,082 to 57,119)	116,020 (96,831 to 140,642)	162,326 (140,690 to 190,057)	641 (364 to 1,033)	1,994 (1,243 to 3,145)	2,636 (1,643 to 4,065)	4,923 (4,048 to 6,072)	20,949 (17,484 to 25,395)	10,862 (9,414 to 12,717)	68 (39 to 110)	360 (224 to 568)	176 (110 to 272)
	2020	46,678 (38,569 to 58,226)	117,147 (98,334 to 141,837)	163,826 (141,547 to 193,082)	644 (371 to 1,043)	2,034 (1,265 to 3,181)	2,678 (1,685 to 4,136)	4,895 (4,044 to 6,105)	20,909 (17,551 to 25,315)	10,821 (9,350 to 12,753)	68 (39 to 109)	363 (226 to 568)	177 (111 to 273)
	2021	46,376 (38,147 to 58,497)	117,613 (96,999 to 144,438)	163,989 (141,612 to 192,365)	638 (366 to 1,027)	2,058 (1,289 to 3,222)	2,696 (1,693 to 4,180)	4,816 (3,961 to 6,075)	20,756 (17,118 to 25,490)	10,721 (9,258 to 12,576)	66 (38 to 107)	363 (227 to 569)	176 (111 to 273)
	2022	45,102 (43,901 to 46,126)	125,606 (119,944 to 128,668)	170,708 (164,898 to 174,010)	606 (593 to 616)	2,258 (2,196 to 2,279)	2,863 (2,803 to 2,887)	4,490 (4,371 to 4,592)	20,148 (19,239 to 20,639)	10,487 (10,130 to 10,690)	60 (59 to 61)	362 (352 to 366)	176 (172 to 177)
	2023	46,045 (44,639 to 47,180)	127,736 (121,838 to 130,978)	173,780 (167,708 to 177,488)	615 (600 to 627)	2,286 (2,228 to 2,309)	2,901 (2,841 to 2,926)	4,507 (4,370 to 4,618)	20,083 (19,156 to 20,593)	10,484 (10,117 to 10,707)	60 (59 to 61)	359 (350 to 363)	175 (171 to 177)
	2024	46,291 (44,861 to 47,421)	128,857 (121,682 to 132,909)	175,148 (167,909 to 179,577)	621 (607 to 632)	2,321 (2,237 to 2,346)	2,943 (2,859 to 2,971)	4,459 (4,321 to 4,568)	19,873 (18,766 to 20,498)	10,385 (9,956 to 10,647)	60 (58 to 61)	358 (345 to 362)	174 (169 to 176)
	2025	47,052 (45,560 to 48,238)	131,395 (124,040 to 135,878)	178,447 (170,801 to 182,970)	630 (615 to 642)	2,361 (2,266 to 2,387)	2,991 (2,897 to 3,022)	4,462 (4,320 to 4,574)	19,888 (18,775 to 20,567)	10,404 (9,958 to 10,667)	60 (58 to 61)	357 (343 to 361)	174 (169 to 176)
	2026	47,649 (45,990 to 48,739)	133,410 (125,801 to 138,116)	181,059 (173,101 to 185,824)	637 (620 to 651)	2,393 (2,300 to 2,422)	3,031 (2,938 to 3,065)	4,450 (4,295 to 4,552)	19,827 (18,696 to 20,526)	10,384 (9,928 to 10,657)	60 (58 to 61)	356 (342 to 360)	174 (169 to 176)
	2027	48,220 (46,625 to 49,410)	135,245 (126,916 to 140,127)	183,466 (175,528 to 188,674)	645 (625 to 660)	2,425 (2,328 to 2,453)	3,070 (2,969 to 3,105)	4,438 (4,291 to 4,548)	19,748 (18,532 to 20,461)	10,357 (9,909 to 10,652)	59 (58 to 61)	354 (340 to 358)	173 (168 to 175)
	2028	49,008 (47,284 to 50,351)	137,973 (129,409 to 142,823)	186,981 (178,401 to 192,030)	655 (635 to 672)	2,455 (2,358 to 2,487)	3,111 (3,012 to 3,149)	4,448 (4,292 to 4,570)	19,807 (18,577 to 20,503)	10,398 (9,920 to 10,678)	59 (58 to 61)	352 (338 to 357)	173 (167 to 175)
	2029	49,580 (47,820 to 50,931)	140,100 (131,519 to 145,682)	189,681 (181,280 to 195,570)	664 (642 to 683)	2,487 (2,378 to 2,519)	3,151 (3,035 to 3,193)	4,441 (4,283 to 4,562)	19,784 (18,572 to 20,572)	10,396 (9,936 to 10,719)	60 (58 to 61)	351 (336 to 356)	173 (166 to 175)
	2030	50,345 (48,558 to 51,665)	141,374 (130,454 to 148,561)	191,719 (180,201 to 198,961)	674 (650 to 695)	2,518 (2,397 to 2,553)	3,192 (3,066 to 3,238)	4,452 (4,294 to 4,568)	19,646 (18,128 to 20,645)	10,360 (9,738 to 10,752)	60 (57 to 61)	350 (333 to 355)	173 (166 to 175)
	2031	51,136 (49,107 to 52,603)	144,440 (134,702 to 151,799)	195,576 (185,264 to 202,934)	683 (656 to 707)	2,549 (2,429 to 2,586)	3,232 (3,107 to 3,279)	4,465 (4,288 to 4,593)	19,758 (18,426 to 20,765)	10,423 (9,874 to 10,815)	60 (57 to 62)	349 (332 to 354)	172 (166 to 175)
	2032	51,922 (49,938 to 53,480)	145,623 (134,686 to 153,643)	197,545 (185,885 to 205,232)	692 (665 to 717)	2,579 (2,457 to 2,615)	3,271 (3,142 to 3,321)	4,479 (4,308 to 4,613)	19,618 (18,145 to 20,699)	10,389 (9,776 to 10,793)	60 (57 to 62)	347 (331 to 352)	172 (165 to 175)
	2033	52,278 (50,240 to 53,915)	147,929 (136,597 to 156,220)	200,207 (188,896 to 208,121)	701 (669 to 727)	2,608 (2,490 to 2,647)	3,309 (3,183 to 3,362)	4,458 (4,284 to 4,598)	19,638 (18,133 to 20,738)	10,395 (9,808 to 10,806)	60 (57 to 62)	346 (331 to 351)	172 (165 to 175)
	2034	52,954 (50,880 to 54,713)	149,342 (135,254 to 158,006)	202,296 (187,902 to 210,699)	712 (679 to 740)	2,638 (2,484 to 2,676)	3,350 (3,191 to 3,405)	4,467 (4,292 to 4,616)	19,546 (17,702 to 20,680)	10,377 (9,639 to 10,808)	60 (57 to 62)	345 (325 to 350)	172 (164 to 175)
	2035	53,582 (51,361 to 55,317)	153,253 (141,625 to 161,552)	206,835 (194,618 to 215,009)	720 (685 to 753)	2,668 (2,537 to 2,711)	3,388 (3,247 to 3,447)	4,473 (4,288 to 4,618)	19,782 (18,281 to 20,854)	10,486 (9,867 to 10,900)	60 (57 to 63)	344 (327 to 350)	172 (165 to 175)
	2036	54,347 (52,133 to 56,158)	155,260 (143,408 to 163,688)	209,607 (196,947 to 218,200)	731 (694 to 765)	2,698 (2,566 to 2,741)	3,429 (3,287 to 3,490)	4,492 (4,309 to 4,642)	19,773 (18,264 to 20,847)	10,507 (9,872 to 10,937)	60 (57 to 63)	344 (327 to 349)	172 (165 to 175)
	2037	54,873 (52,509 to 56,751)	156,281 (143,882 to 164,404)	211,154 (197,407 to 219,588)	739 (701 to 777)	2,725 (2,594 to 2,766)	3,464 (3,316 to 3,528)	4,493 (4,300 to 4,647)	19,647 (18,088 to 20,668)	10,470 (9,789 to 10,889)	60 (57 to 64)	343 (326 to 348)	172 (164 to 175)
	2038	55,136 (52,748 to 57,002)	157,029 (143,790 to 166,009)	212,165 (198,660 to 220,718)	745 (702 to 787)	2,751 (2,600 to 2,794)	3,496 (3,324 to 3,564)	4,475 (4,282 to 4,627)	19,496 (17,852 to 20,611)	10,413 (9,750 to 10,833)	60 (57 to 64)	342 (323 to 347)	172 (163 to 175)
	2039	55,763 (53,171 to 57,898)	158,293 (143,853 to 168,159)	214,056 (199,247 to 223,727)	752 (708 to 796)	2,777 (2,596 to 2,822)	3,529 (3,338 to 3,598)	4,489 (4,280 to 4,661)	19,418 (17,646 to 20,628)	10,404 (9,685 to 10,874)	61 (57 to 64)	341 (318 to 346)	172 (162 to 175)
	2040	56,170 (53,548 to 58,220)	161,465 (147,603 to 171,496)	217,636 (202,754 to 227,483)	761 (715 to 807)	2,802 (2,648 to 2,851)	3,564 (3,387 to 3,636)	4,486 (4,277 to 4,650)	19,576 (17,895 to 20,792)	10,479 (9,763 to 10,953)	61 (57 to 64)	340 (321 to 346)	172 (163 to 175)
	2041	56,473 (53,883 to 58,832)	162,841 (149,018 to 173,211)	219,314 (203,857 to 229,637)	768 (719 to 816)	2,826 (2,670 to 2,875)	3,594 (3,416 to 3,670)	4,477 (4,272 to 4,664)	19,519 (17,862 to 20,762)	10,465 (9,727 to 10,957)	61 (57 to 65)	339 (320 to 345)	171 (163 to 175)
	2042	56,545 (53,990 to 58,925)	163,436 (149,202 to 173,467)	219,981 (205,056 to 230,437)	775 (719 to 827)	2,849 (2,688 to 2,896)	3,624 (3,442 to 3,703)	4,452 (4,251 to 4,639)	19,377 (17,690 to 20,567)	10,408 (9,702 to 10,902)	61 (57 to 65)	338 (319 to 343)	171 (163 to 175)
	2043	56,748 (54,075 to 59,194)	164,069 (149,038 to 174,781)	220,818 (205,137 to 231,699)	781 (720 to 839)	2,870 (2,685 to 2,919)	3,651 (3,446 to 3,736)	4,439 (4,230 to 4,631)	19,250 (17,486 to 20,507)	10,364 (9,628 to 10,875)	61 (56 to 66)	337 (315 to 343)	171 (162 to 175)
	2044	57,080 (53,976 to 59,671)	165,358 (150,261 to 176,005)	222,438 (206,278 to 233,766)	787 (722 to 848)	2,890 (2,704 to 2,938)	3,677 (3,464 to 3,764)	4,440 (4,198 to 4,641)	19,209 (17,455 to 20,446)	10,363 (9,610 to 10,891)	61 (56 to 66)	336 (314 to 341)	171 (161 to 175)
	2045	57,547 (54,380 to 60,239)	167,300 (151,535 to 178,677)	224,846 (208,547 to 236,718)	794 (727 to 858)	2,909 (2,723 to 2,961)	3,704 (3,484 to 3,795)	4,453 (4,208 to 4,661)	19,251 (17,437 to 20,560)	10,403 (9,649 to 10,952)	61 (56 to 66)	335 (313 to 341)	171 (161 to 176)
	2046	57,930 (54,817 to 60,617)	168,405 (152,941 to 180,080)	226,335 (209,772 to 238,367)	801 (728 to 871)	2,928 (2,737 to 2,979)	3,730 (3,498 to 3,824)	4,462 (4,222 to 4,669)	19,204 (17,441 to 20,536)	10,405 (9,644 to 10,958)	62 (56 to 67)	334 (312 to 340)	171 (161 to 176)
	2047	57,851 (54,660 to 60,728)	168,957 (153,475 to 180,760)	226,807 (210,373 to 238,867)	802 (723 to 878)	2,944 (2,754 to 2,998)	3,746 (3,523 to 3,847)	4,438 (4,193 to 4,659)	19,104 (17,354 to 20,439)	10,366 (9,615 to 10,918)	62 (55 to 67)	333 (311 to 339)	171 (161 to 176)
	2048	58,108 (54,742 to 61,035)	168,941 (153,187 to 180,769)	227,049 (210,336 to 239,312)	801 (723 to 883)	2,956 (2,752 to 3,009)	3,757 (3,515 to 3,863)	4,443 (4,186 to 4,667)	18,951 (17,184 to 20,277)	10,324 (9,564 to 10,881)	61 (55 to 68)	332 (309 to 338)	171 (160 to 176)
	2049	58,070 (54,799 to 61,035)	170,277 (153,556 to 182,718)	228,347 (210,928 to 241,072)	801 (721 to 885)	2,967 (2,761 to 3,021)	3,769 (3,531 to 3,878)	4,429 (4,179 to 4,655)	18,959 (17,098 to 20,345)	10,335 (9,547 to 10,911)	61 (55 to 67)	330 (307 to 336)	171 (160 to 176)
	2050	58,165 (54,669 to 61,317)	171,811 (155,097 to 184,522)	229,976 (211,764 to 242,509)	802 (719 to 892)	2,977 (2,773 to 3,032)	3,779 (3,535 to 3,895)	4,426 (4,160 to 4,666)	18,996 (17,148 to 20,402)	10,366 (9,545 to 10,931)	61 (55 to 68)	329 (307 to 335)	170 (159 to 176)
Bangladesh	1990	16,333,942 (14,187,290 to 19,081,976)	20,381,430 (17,602,072 to 23,716,939)	36,715,372 (33,084,368 to 41,519,146)	516,199 (329,748 to 808,676)	497,897 (305,028 to 754,445)	1,014,096 (649,819 to 1,503,550)	29,119 (25,292 to 34,017)	38,436 (33,195 to 44,726)	33,646 (30,319 to 38,049)	920 (588 to 1,442)	939 (575 to 1,423)	929 (596 to 1,378)
	1991	16,548,506 (14,344,966 to 19,263,108)	20,790,380 (18,091,849 to 24,014,487)	37,338,885 (33,729,188 to 41,946,798)	513,450 (327,926 to 811,721)	501,445 (310,000 to 751,041)	1,014,895 (647,010 to 1,514,408)	28,874 (25,029 to 33,610)	38,401 (33,417 to 44,356)	33,502 (30,263 to 37,636)	896 (572 to 1,416)	926 (573 to 1,387)	911 (581 to 1,359)
	1992	16,714,617 (14,493,410 to 19,471,677)	21,123,071 (18,499,941 to 24,206,697)	37,837,688 (34,219,204 to 42,095,772)	508,727 (325,501 to 809,227)	503,950 (309,847 to 756,152)	1,012,677 (651,108 to 1,515,011)	28,580 (24,782 to 33,295)	38,279 (33,526 to 43,868)	33,289 (30,105 to 37,035)	870 (557 to 1,384)	913 (562 to 1,370)	891 (573 to 1,333)
	1993	16,849,217 (14,554,684 to 19,627,635)	21,408,917 (18,804,008 to 24,293,720)	38,258,134 (34,643,892 to 42,583,371)	503,869 (321,810 to 806,135)	506,111 (314,692 to 758,834)	1,009,980 (652,923 to 1,521,405)	28,251 (24,404 to 32,910)	38,090 (33,455 to 43,222)	33,025 (29,905 to 36,758)	845 (540 to 1,352)	900 (560 to 1,350)	872 (564 to 1,313)
	1994	16,942,092 (14,609,665 to 19,900,700)	21,646,034 (19,040,580 to 24,832,949)	38,588,126 (34,860,486 to 42,944,343)	498,184 (318,551 to 791,113)	508,259 (317,880 to 769,066)	1,006,442 (654,877 to 1,519,099)	27,886 (24,047 to 32,756)	37,852 (33,296 to 43,425)	32,718 (29,558 to 36,412)	820 (524 to 1,302)	889 (556 to 1,345)	853 (555 to 1,288)
	1995	16,996,755 (14,554,660 to 20,444,532)	21,850,805 (19,253,465 to 25,262,140)	38,847,560 (34,921,142 to 43,678,195)	491,976 (311,564 to 787,779)	510,430 (317,225 to 770,121)	1,002,406 (654,743 to 1,520,842)	27,489 (23,540 to 33,066)	37,589 (33,121 to 43,458)	32,384 (29,111 to 36,411)	796 (504 to 1,274)	878 (546 to 1,325)	836 (546 to 1,268)
	1996	17,015,741 (14,603,629 to 20,189,649)	21,920,745 (19,418,503 to 24,980,231)	38,936,486 (35,107,916 to 43,712,587)	484,873 (309,189 to 773,031)	512,282 (321,428 to 772,640)	997,155 (649,771 to 1,504,653)	27,061 (23,225 to 32,108)	37,113 (32,876 to 42,293)	31,930 (28,790 to 35,846)	771 (492 to 1,229)	867 (544 to 1,308)	818 (533 to 1,234)
	1997	16,993,314 (14,563,925 to 20,130,325)	21,776,210 (19,381,069 to 24,772,601)	38,769,525 (35,046,126 to 43,468,237)	476,938 (303,404 to 752,479)	513,247 (324,715 to 778,541)	990,184 (645,540 to 1,491,399)	26,595 (22,793 to 31,504)	36,297 (32,305 to 41,292)	31,293 (28,288 to 35,086)	746 (475 to 1,178)	855 (541 to 1,298)	799 (521 to 1,204)
	1998	16,929,398 (14,507,430 to 20,176,776)	21,500,983 (19,113,856 to 24,418,898)	38,430,381 (34,733,642 to 43,004,520)	467,421 (297,103 to 738,794)	513,448 (325,533 to 770,975)	980,869 (636,070 to 1,460,001)	26,098 (22,365 to 31,105)	35,299 (31,380 to 40,089)	30,554 (27,615 to 34,191)	721 (458 to 1,139)	843 (534 to 1,266)	780 (506 to 1,161)
	1999	16,837,813 (14,408,700 to 20,379,509)	21,199,030 (18,802,459 to 24,018,067)	38,036,844 (34,564,847 to 42,693,040)	457,625 (291,919 to 726,070)	513,206 (324,696 to 773,981)	970,831 (632,860 to 1,444,527)	25,593 (21,901 to 30,977)	34,290 (30,413 to 38,850)	29,806 (27,086 to 33,455)	696 (444 to 1,104)	830 (525 to 1,252)	761 (496 to 1,132)
	2000	16,732,407 (14,324,165 to 20,358,277)	20,984,534 (18,537,680 to 23,928,759)	37,716,941 (34,272,967 to 42,546,605)	447,776 (284,790 to 709,019)	513,236 (323,858 to 774,640)	961,012 (629,061 to 1,429,473)	25,099 (21,487 to 30,538)	33,446 (29,546 to 38,139)	29,146 (26,485 to 32,878)	672 (427 to 1,064)	818 (516 to 1,235)	743 (486 to 1,105)
	2001	16,574,238 (14,260,312 to 19,787,567)	20,838,492 (18,480,401 to 23,685,585)	37,412,729 (34,081,677 to 41,748,927)	437,351 (280,032 to 691,066)	512,871 (326,048 to 776,051)	950,222 (621,230 to 1,395,516)	24,555 (21,127 to 29,316)	32,726 (29,022 to 37,197)	28,522 (25,982 to 31,827)	648 (415 to 1,024)	805 (512 to 1,219)	724 (474 to 1,064)
	2002	16,346,003 (14,099,296 to 19,515,564)	20,685,547 (18,430,763 to 23,618,593)	37,031,550 (33,816,045 to 41,166,272)	425,309 (276,365 to 669,605)	512,649 (328,782 to 775,631)	937,958 (612,256 to 1,377,023)	23,935 (20,645 to 28,576)	32,000 (28,512 to 36,537)	27,857 (25,438 to 30,967)	623 (405 to 980)	793 (509 to 1,200)	706 (461 to 1,036)
	2003	16,091,541 (13,973,243 to 19,302,636)	20,555,781 (18,334,720 to 23,464,663)	36,647,322 (33,622,894 to 40,758,822)	413,521 (266,688 to 652,790)	512,437 (329,705 to 777,613)	925,958 (607,938 to 1,359,385)	23,299 (20,232 to 27,948)	31,316 (27,932 to 35,747)	27,205 (24,960 to 30,257)	599 (386 to 945)	781 (502 to 1,185)	687 (451 to 1,009)
	2004	15,848,693 (13,795,148 to 19,160,187)	20,476,539 (18,247,884 to 23,375,314)	36,325,232 (33,269,261 to 40,582,614)	402,242 (261,418 to 638,961)	512,809 (332,805 to 779,650)	915,051 (603,709 to 1,339,744)	22,701 (19,760 to 27,444)	30,712 (27,369 to 35,060)	26,614 (24,375 to 29,734)	576 (374 to 915)	769 (499 to 1,169)	670 (442 to 982)
	2005	15,650,403 (13,524,867 to 19,120,303)	20,473,562 (18,197,956 to 23,451,969)	36,123,965 (32,905,360 to 40,660,351)	391,831 (255,268 to 622,057)	514,766 (337,111 to 781,103)	906,597 (598,225 to 1,323,654)	22,185 (19,172 to 27,104)	30,227 (26,867 to 34,624)	26,124 (23,797 to 29,405)	555 (362 to 882)	760 (498 to 1,153)	656 (433 to 957)
	2006	15,470,710 (13,404,513 to 18,647,191)	20,513,821 (18,317,766 to 23,348,517)	35,984,531 (32,856,253 to 40,382,749)	382,242 (248,732 to 605,470)	516,798 (338,195 to 775,241)	899,040 (597,490 to 1,324,482)	21,712 (18,812 to 26,169)	29,809 (26,618 to 33,928)	25,690 (23,456 to 28,830)	536 (349 to 850)	751 (491 to 1,127)	642 (427 to 946)
	2007	15,271,667 (13,292,920 to 18,347,547)	20,557,372 (18,496,380 to 23,270,739)	35,829,039 (32,802,547 to 40,158,587)	372,401 (241,717 to 583,327)	518,410 (341,823 to 772,603)	890,811 (596,178 to 1,299,502)	21,226 (18,476 to 25,501)	29,404 (26,456 to 33,285)	25,256 (23,123 to 28,308)	518 (336 to 811)	741 (489 to 1,105)	628 (420 to 916)
	2008	15,071,918 (13,171,722 to 18,133,187)	20,621,668 (18,594,488 to 23,264,949)	35,693,586 (32,717,554 to 39,873,068)	362,531 (235,378 to 573,505)	519,576 (342,829 to 774,979)	882,107 (588,357 to 1,273,618)	20,753 (18,136 to 24,968)	29,038 (26,183 to 32,760)	24,849 (22,777 to 27,759)	499 (324 to 790)	732 (483 to 1,091)	614 (410 to 887)
	2009	14,891,905 (13,003,702 to 18,144,404)	20,725,513 (18,681,524 to 23,398,636)	35,617,418 (32,586,554 to 39,909,058)	353,289 (229,222 to 559,100)	521,399 (343,725 to 773,144)	874,688 (582,725 to 1,261,918)	20,317 (17,741 to 24,754)	28,738 (25,904 to 32,445)	24,493 (22,409 to 27,445)	482 (313 to 763)	723 (477 to 1,072)	602 (401 to 868)
	2010	14,752,978 (12,904,177 to 18,195,617)	20,889,292 (18,768,422 to 23,586,129)	35,642,270 (32,556,111 to 39,857,190)	345,172 (222,832 to 545,048)	523,777 (344,761 to 772,295)	868,948 (579,522 to 1,252,083)	19,944 (17,445 to 24,598)	28,532 (25,635 to 32,215)	24,216 (22,119 to 27,079)	467 (301 to 737)	715 (471 to 1,055)	590 (394 to 851)
	2011	14,648,346 (12,821,530 to 17,708,974)	21,094,810 (18,879,262 to 23,730,407)	35,743,156 (32,620,508 to 39,873,063)	338,218 (218,797 to 523,184)	526,661 (344,369 to 775,463)	864,879 (578,537 to 1,244,160)	19,617 (17,171 to 23,716)	28,387 (25,406 to 31,934)	23,992 (21,896 to 26,764)	453 (293 to 701)	709 (463 to 1,044)	581 (388 to 835)
	2012	14,553,467 (12,752,519 to 17,345,881)	21,304,722 (19,042,534 to 23,922,828)	35,858,190 (32,787,522 to 39,797,991)	331,522 (215,497 to 521,464)	529,069 (346,200 to 772,820)	860,591 (577,909 to 1,236,892)	19,301 (16,913 to 23,004)	28,254 (25,254 to 31,726)	23,778 (21,742 to 26,390)	440 (286 to 692)	702 (459 to 1,025)	571 (383 to 820)
	2013	14,460,620 (12,654,669 to 17,326,033)	21,514,742 (19,179,937 to 24,290,644)	35,975,362 (32,918,196 to 39,668,710)	324,752 (210,078 to 505,831)	530,893 (347,254 to 778,868)	855,644 (572,108 to 1,231,605)	18,992 (16,620 to 22,755)	28,134 (25,081 to 31,764)	23,573 (21,570 to 25,993)	427 (276 to 664)	694 (454 to 1,018)	561 (375 to 807)
	2014	14,366,725 (12,580,996 to 17,152,163)	21,725,912 (19,284,222 to 24,632,891)	36,092,637 (32,905,962 to 40,042,074)	318,429 (205,667 to 494,694)	532,598 (348,473 to 776,068)	851,027 (562,313 to 1,220,442)	18,693 (16,369 to 22,317)	28,031 (24,881 to 31,782)	23,382 (21,317 to 25,940)	414 (268 to 644)	687 (450 to 1,001)	551 (364 to 791)
	2015	14,276,675 (12,351,961 to 17,382,109)	21,942,412 (19,334,758 to 25,050,107)	36,219,086 (32,869,057 to 40,521,983)	312,402 (199,831 to 493,442)	534,756 (349,757 to 780,358)	847,157 (556,365 to 1,226,461)	18,411 (15,929 to 22,416)	27,953 (24,631 to 31,911)	23,211 (21,064 to 25,968)	403 (258 to 636)	681 (446 to 994)	543 (357 to 786)
	2016	14,196,774 (12,373,030 to 17,156,902)	22,177,150 (19,522,192 to 25,299,880)	36,373,924 (33,048,171 to 40,727,226)	307,057 (197,070 to 482,464)	537,397 (348,644 to 785,628)	844,453 (552,835 to 1,218,580)	18,152 (15,820 to 21,937)	27,912 (24,570 to 31,842)	23,070 (20,961 to 25,832)	393 (252 to 617)	676 (439 to 989)	536 (351 to 773)
	2017	14,120,135 (12,354,546 to 16,996,267)	22,430,625 (19,709,290 to 25,639,098)	36,550,760 (33,317,492 to 40,821,035)	301,868 (192,832 to 473,829)	540,165 (350,189 to 792,706)	842,034 (553,460 to 1,226,769)	17,909 (15,670 to 21,557)	27,908 (24,522 to 31,900)	22,956 (20,926 to 25,639)	383 (245 to 601)	672 (436 to 986)	529 (348 to 770)
	2018	14,038,966 (12,250,798 to 16,884,629)	22,686,127 (19,897,891 to 25,962,537)	36,725,093 (33,493,575 to 41,080,962)	296,832 (187,864 to 464,628)	542,366 (352,175 to 790,184)	839,198 (546,645 to 1,213,390)	17,671 (15,420 to 21,252)	27,918 (24,487 to 31,950)	22,852 (20,841 to 25,563)	374 (236 to 585)	667 (433 to 972)	522 (340 to 755)
	2019	13,946,246 (12,112,154 to 16,949,216)	22,924,867 (19,897,506 to 26,553,010)	36,871,113 (33,449,024 to 41,409,954)	291,322 (183,917 to 461,394)	544,778 (350,261 to 797,003)	836,100 (541,987 to 1,211,980)	17,426 (15,134 to 21,178)	27,918 (24,232 to 32,337)	22,739 (20,629 to 25,539)	364 (230 to 577)	663 (427 to 971)	516 (334 to 747)
	2020	13,796,075 (11,945,625 to 16,779,645)	23,134,140 (19,941,861 to 27,067,699)	36,930,215 (33,449,209 to 41,457,728)	284,749 (177,884 to 451,152)	545,657 (355,102 to 810,352)	830,406 (537,145 to 1,202,980)	17,129 (14,831 to 20,833)	27,901 (24,051 to 32,645)	22,593 (20,463 to 25,363)	354 (221 to 560)	658 (428 to 977)	508 (329 to 736)
	2021	13,735,130 (11,801,008 to 16,724,425)	23,404,267 (20,079,573 to 27,553,486)	37,139,397 (33,697,890 to 41,659,668)	279,242 (175,304 to 425,413)	548,108 (355,531 to 812,621)	827,349 (539,673 to 1,205,979)	16,961 (14,573 to 20,653)	27,976 (24,002 to 32,936)	22,558 (20,468 to 25,304)	345 (216 to 525)	655 (425 to 971)	503 (328 to 733)
	2022	13,638,212 (13,420,589 to 13,871,076)	23,146,623 (22,775,483 to 23,396,185)	36,784,835 (36,347,068 to 37,105,236)	271,353 (264,174 to 277,691)	530,068 (516,511 to 539,347)	801,421 (785,713 to 814,318)	16,889 (16,620 to 17,178)	27,997 (27,548 to 28,299)	22,509 (22,241 to 22,705)	336 (327 to 344)	641 (625 to 652)	490 (481 to 498)
	2023	13,689,780 (13,474,675 to 13,977,816)	23,552,497 (23,046,442 to 23,802,646)	37,242,277 (36,680,962 to 37,595,326)	271,053 (263,571 to 278,111)	530,548 (516,180 to 541,294)	801,601 (784,817 to 816,299)	16,846 (16,581 to 17,200)	28,291 (27,683 to 28,591)	22,637 (22,296 to 22,852)	334 (324 to 342)	637 (620 to 650)	487 (477 to 496)
	2024	13,672,930 (13,447,213 to 13,906,299)	23,815,951 (23,404,545 to 24,142,202)	37,488,881 (37,035,782 to 37,921,745)	269,536 (262,280 to 276,466)	531,716 (513,031 to 543,460)	801,252 (780,591 to 817,236)	16,725 (16,449 to 17,010)	28,421 (27,930 to 28,810)	22,645 (22,371 to 22,907)	330 (321 to 338)	635 (612 to 649)	484 (472 to 494)
	2025	13,771,847 (13,537,987 to 14,042,842)	24,152,963 (23,674,538 to 24,555,149)	37,924,810 (37,349,645 to 38,451,497)	269,945 (262,696 to 277,546)	536,893 (518,704 to 547,551)	806,838 (786,269 to 822,175)	16,752 (16,467 to 17,082)	28,646 (28,079 to 29,123)	22,774 (22,429 to 23,090)	328 (320 to 338)	637 (615 to 649)	485 (472 to 494)
	2026	13,855,480 (13,584,755 to 14,165,751)	24,338,372 (23,821,851 to 24,704,402)	38,193,853 (37,644,309 to 38,739,383)	267,779 (260,418 to 275,545)	539,914 (520,486 to 552,147)	807,693 (786,554 to 822,541)	16,765 (16,438 to 17,141)	28,699 (28,090 to 29,130)	22,809 (22,481 to 23,135)	324 (315 to 333)	637 (614 to 651)	482 (470 to 491)
	2027	13,980,688 (13,744,018 to 14,268,123)	24,526,621 (24,046,915 to 24,929,439)	38,507,309 (37,981,026 to 39,064,024)	270,272 (262,788 to 278,100)	540,599 (522,744 to 554,909)	810,871 (791,655 to 827,227)	16,835 (16,550 to 17,181)	28,765 (28,203 to 29,238)	22,879 (22,566 to 23,210)	325 (316 to 335)	634 (613 to 651)	482 (470 to 491)
	2028	13,975,364 (13,751,973 to 14,266,639)	24,753,598 (24,308,405 to 25,171,414)	38,728,962 (38,181,635 to 39,293,658)	269,814 (262,609 to 277,544)	539,647 (518,626 to 554,314)	809,461 (788,323 to 827,663)	16,755 (16,487 to 17,104)	28,888 (28,369 to 29,376)	22,903 (22,580 to 23,237)	323 (315 to 333)	630 (605 to 647)	479 (466 to 489)
	2029	14,077,218 (13,828,972 to 14,364,460)	24,924,624 (24,467,514 to 25,404,735)	39,001,841 (38,486,503 to 39,609,877)	270,770 (262,533 to 278,674)	541,993 (520,735 to 557,243)	812,763 (789,653 to 831,960)	16,811 (16,514 to 17,154)	28,957 (28,425 to 29,514)	22,967 (22,664 to 23,325)	323 (314 to 333)	630 (605 to 647)	479 (465 to 490)
	2030	14,151,118 (13,871,325 to 14,472,830)	25,230,767 (24,728,417 to 25,719,805)	39,381,885 (38,773,921 to 39,962,893)	270,086 (261,145 to 279,036)	546,628 (525,808 to 561,666)	816,714 (794,445 to 836,590)	16,839 (16,506 to 17,222)	29,191 (28,610 to 29,757)	23,102 (22,745 to 23,443)	321 (311 to 332)	632 (608 to 650)	479 (466 to 491)
	2031	14,331,157 (14,018,494 to 14,636,380)	25,425,968 (24,848,911 to 25,930,545)	39,757,126 (39,029,257 to 40,395,190)	270,033 (261,278 to 279,709)	548,589 (526,602 to 563,854)	818,621 (796,195 to 838,369)	16,999 (16,628 to 17,361)	29,306 (28,641 to 29,887)	23,241 (22,815 to 23,614)	320 (310 to 332)	632 (607 to 650)	479 (465 to 490)
	2032	14,324,548 (14,070,745 to 14,594,131)	25,471,887 (24,843,252 to 25,930,256)	39,796,435 (39,099,406 to 40,373,863)	270,496 (263,073 to 279,448)	549,420 (527,493 to 565,800)	819,916 (796,365 to 839,972)	16,943 (16,643 to 17,262)	29,259 (28,537 to 29,786)	23,191 (22,785 to 23,528)	320 (311 to 331)	631 (606 to 650)	478 (464 to 489)
	2033	14,380,593 (14,067,652 to 14,684,376)	25,738,775 (25,142,450 to 26,272,127)	40,119,368 (39,413,594 to 40,756,739)	271,369 (263,309 to 280,231)	551,238 (527,539 to 567,152)	822,607 (798,625 to 842,818)	16,969 (16,600 to 17,327)	29,477 (28,794 to 30,088)	23,316 (22,906 to 23,687)	320 (311 to 331)	631 (604 to 650)	478 (464 to 490)
	2034	14,425,557 (14,121,121 to 14,717,332)	25,777,062 (25,136,885 to 26,340,586)	40,202,620 (39,467,103 to 40,889,038)	271,185 (263,319 to 280,725)	550,777 (529,882 to 568,300)	821,962 (800,357 to 843,211)	16,988 (16,629 to 17,332)	29,443 (28,712 to 30,087)	23,311 (22,884 to 23,709)	319 (310 to 331)	629 (605 to 649)	477 (464 to 489)
	2035	14,558,028 (14,274,837 to 14,861,576)	25,917,752 (25,289,717 to 26,480,437)	40,475,780 (39,684,674 to 41,192,246)	272,855 (265,284 to 282,040)	550,999 (531,589 to 568,868)	823,854 (801,131 to 845,403)	17,116 (16,783 to 17,473)	29,537 (28,821 to 30,178)	23,423 (22,966 to 23,838)	321 (312 to 332)	628 (606 to 648)	477 (464 to 489)
	2036	14,613,815 (14,348,519 to 14,891,227)	26,015,866 (25,400,481 to 26,576,039)	40,629,681 (39,912,644 to 41,341,746)	274,985 (267,392 to 284,289)	551,666 (530,363 to 569,625)	826,651 (802,460 to 849,241)	17,159 (16,848 to 17,485)	29,592 (28,892 to 30,229)	23,474 (23,060 to 23,886)	323 (314 to 334)	628 (603 to 648)	478 (464 to 491)
	2037	14,669,759 (14,389,175 to 15,002,330)	26,091,780 (25,446,028 to 26,690,452)	40,761,539 (39,947,312 to 41,506,905)	276,105 (267,427 to 285,761)	552,800 (530,791 to 571,129)	828,906 (803,609 to 851,687)	17,208 (16,879 to 17,599)	29,632 (28,899 to 30,312)	23,521 (23,051 to 23,951)	324 (314 to 335)	628 (603 to 649)	478 (464 to 491)
	2038	14,742,981 (14,482,134 to 15,050,176)	26,193,082 (25,489,268 to 26,809,483)	40,936,063 (40,128,990 to 41,668,693)	276,816 (268,219 to 286,051)	552,828 (530,708 to 571,835)	829,644 (803,942 to 853,409)	17,286 (16,980 to 17,646)	29,715 (28,916 to 30,414)	23,603 (23,138 to 24,025)	325 (314 to 335)	627 (602 to 649)	478 (464 to 492)
	2039	14,806,362 (14,500,554 to 15,129,217)	26,185,544 (25,420,184 to 26,767,326)	40,991,906 (40,122,056 to 41,775,026)	276,540 (266,321 to 287,194)	551,996 (530,064 to 571,918)	828,537 (803,939 to 853,191)	17,361 (17,002 to 17,739)	29,687 (28,820 to 30,347)	23,628 (23,126 to 24,079)	324 (312 to 337)	626 (601 to 648)	478 (463 to 492)
	2040	14,762,341 (14,458,827 to 15,062,755)	26,218,221 (25,512,559 to 26,835,367)	40,980,562 (40,099,819 to 41,752,225)	276,974 (267,504 to 286,347)	552,604 (530,172 to 571,299)	829,578 (805,533 to 854,162)	17,315 (16,959 to 17,668)	29,716 (28,916 to 30,416)	23,622 (23,114 to 24,067)	325 (314 to 336)	626 (601 to 648)	478 (464 to 492)
	2041	14,868,850 (14,571,351 to 15,196,641)	26,205,469 (25,490,174 to 26,864,495)	41,074,319 (40,215,003 to 41,917,501)	276,632 (267,346 to 285,993)	548,933 (528,322 to 569,062)	825,565 (800,628 to 851,239)	17,453 (17,104 to 17,838)	29,705 (28,894 to 30,452)	23,686 (23,191 to 24,172)	325 (314 to 336)	622 (599 to 645)	476 (462 to 491)
	2042	14,933,228 (14,622,814 to 15,268,421)	26,201,663 (25,468,228 to 26,816,741)	41,134,891 (40,294,402 to 41,958,473)	277,498 (267,688 to 287,630)	546,829 (525,682 to 568,946)	824,327 (800,502 to 850,766)	17,548 (17,184 to 17,942)	29,716 (28,884 to 30,413)	23,740 (23,255 to 24,215)	326 (315 to 338)	620 (596 to 645)	476 (462 to 491)
	2043	14,931,522 (14,623,234 to 15,252,360)	26,199,055 (25,440,123 to 26,797,865)	41,130,577 (40,265,872 to 41,932,593)	277,011 (267,163 to 286,995)	549,410 (524,355 to 570,852)	826,421 (800,350 to 852,215)	17,572 (17,210 to 17,950)	29,738 (28,877 to 30,418)	23,765 (23,266 to 24,229)	326 (314 to 338)	624 (595 to 648)	478 (462 to 492)
	2044	14,944,191 (14,666,831 to 15,272,759)	26,173,146 (25,489,150 to 26,804,830)	41,117,337 (40,322,662 to 41,908,846)	277,822 (267,626 to 289,004)	549,886 (525,583 to 571,738)	827,708 (799,827 to 855,403)	17,620 (17,293 to 18,007)	29,745 (28,968 to 30,463)	23,794 (23,334 to 24,252)	328 (316 to 341)	625 (597 to 650)	479 (463 to 495)
	2045	15,029,992 (14,719,533 to 15,385,371)	26,083,321 (25,408,275 to 26,700,174)	41,113,313 (40,240,006 to 41,935,496)	278,308 (268,080 to 289,223)	547,213 (523,828 to 569,401)	825,522 (798,641 to 854,853)	17,759 (17,392 to 18,179)	29,688 (28,920 to 30,391)	23,835 (23,329 to 24,312)	329 (317 to 342)	623 (596 to 648)	479 (463 to 496)
	2046	15,016,850 (14,721,773 to 15,386,277)	26,004,500 (25,300,396 to 26,580,011)	41,021,350 (40,160,391 to 41,837,748)	277,451 (267,366 to 289,376)	546,064 (523,563 to 568,128)	823,514 (798,215 to 852,036)	17,788 (17,438 to 18,225)	29,656 (28,853 to 30,312)	23,834 (23,334 to 24,309)	329 (317 to 343)	623 (597 to 648)	478 (464 to 495)
	2047	15,066,943 (14,760,457 to 15,383,479)	25,966,089 (25,260,075 to 26,512,463)	41,033,032 (40,130,680 to 41,790,603)	277,495 (267,284 to 288,711)	546,833 (522,108 to 570,926)	824,328 (798,516 to 853,288)	17,899 (17,535 to 18,275)	29,681 (28,874 to 30,305)	23,903 (23,378 to 24,344)	330 (318 to 343)	625 (597 to 653)	480 (465 to 497)
	2048	15,120,896 (14,824,644 to 15,415,591)	25,957,281 (25,304,334 to 26,479,463)	41,078,176 (40,256,743 to 41,787,003)	279,936 (269,117 to 291,177)	543,406 (518,829 to 568,715)	823,342 (796,623 to 852,641)	18,021 (17,668 to 18,373)	29,751 (29,003 to 30,350)	24,001 (23,521 to 24,415)	334 (321 to 347)	623 (595 to 652)	481 (465 to 498)
	2049	15,159,573 (14,865,941 to 15,452,117)	25,835,975 (25,192,082 to 26,386,938)	40,995,548 (40,210,892 to 41,734,371)	282,271 (271,840 to 294,200)	540,717 (516,778 to 567,044)	822,989 (795,811 to 853,739)	18,133 (17,782 to 18,483)	29,704 (28,964 to 30,338)	24,033 (23,573 to 24,466)	338 (325 to 352)	622 (594 to 652)	482 (467 to 500)
	2050	15,179,754 (14,896,605 to 15,501,617)	25,708,567 (25,131,835 to 26,275,643)	40,888,320 (40,134,664 to 41,632,336)	282,851 (271,897 to 294,720)	540,258 (517,497 to 566,595)	823,109 (796,916 to 853,642)	18,229 (17,889 to 18,616)	29,661 (28,995 to 30,315)	24,059 (23,616 to 24,497)	340 (327 to 354)	623 (597 to 654)	484 (469 to 502)
Barbados	1990	11,741 (9,856 to 15,192)	29,128 (25,874 to 33,989)	40,868 (37,035 to 46,685)	179 (103 to 297)	775 (485 to 1,135)	955 (596 to 1,395)	9,642 (8,094 to 12,476)	22,125 (19,653 to 25,817)	16,127 (14,614 to 18,422)	147 (85 to 244)	589 (368 to 862)	377 (235 to 550)
	1991	11,492 (9,661 to 14,672)	28,818 (25,613 to 33,426)	40,309 (36,480 to 46,018)	173 (99 to 284)	764 (482 to 1,125)	938 (586 to 1,379)	9,427 (7,926 to 12,036)	21,897 (19,462 to 25,399)	15,901 (14,390 to 18,153)	142 (81 to 233)	581 (366 to 855)	370 (231 to 544)
	1992	11,242 (9,461 to 14,255)	28,505 (25,290 to 32,959)	39,747 (35,972 to 44,941)	168 (97 to 275)	754 (479 to 1,110)	922 (576 to 1,378)	9,216 (7,756 to 11,686)	21,668 (19,224 to 25,053)	15,677 (14,188 to 17,725)	137 (79 to 226)	573 (364 to 844)	363 (227 to 544)
	1993	10,987 (9,290 to 14,060)	28,197 (25,047 to 32,527)	39,184 (35,441 to 44,194)	161 (93 to 268)	744 (470 to 1,104)	906 (567 to 1,358)	9,008 (7,616 to 11,527)	21,448 (19,052 to 24,741)	15,461 (13,984 to 17,438)	132 (76 to 219)	566 (357 to 840)	357 (224 to 536)
	1994	10,748 (8,982 to 13,646)	27,918 (24,785 to 32,450)	38,666 (34,978 to 43,713)	156 (89 to 264)	735 (462 to 1,094)	891 (560 to 1,340)	8,818 (7,369 to 11,196)	21,249 (18,865 to 24,699)	15,267 (13,811 to 17,260)	128 (73 to 216)	560 (351 to 833)	352 (221 to 529)
	1995	10,555 (8,664 to 13,785)	27,697 (24,559 to 32,178)	38,252 (34,470 to 43,565)	151 (85 to 256)	727 (462 to 1,096)	879 (555 to 1,335)	8,667 (7,114 to 11,318)	21,085 (18,696 to 24,497)	15,111 (13,616 to 17,209)	124 (70 to 210)	554 (352 to 834)	347 (219 to 527)
	1996	10,424 (8,647 to 13,917)	27,544 (24,435 to 32,123)	37,967 (34,239 to 43,094)	147 (84 to 250)	721 (460 to 1,088)	869 (545 to 1,322)	8,559 (7,101 to 11,428)	20,954 (18,589 to 24,438)	14,993 (13,521 to 17,018)	121 (69 to 206)	549 (350 to 828)	343 (215 to 522)
	1997	10,343 (8,581 to 13,880)	27,443 (24,291 to 31,811)	37,786 (34,143 to 42,997)	144 (82 to 246)	717 (462 to 1,080)	861 (542 to 1,311)	8,485 (7,040 to 11,386)	20,837 (18,444 to 24,154)	14,900 (13,463 to 16,955)	119 (67 to 202)	544 (351 to 820)	340 (214 to 517)
	1998	10,302 (8,488 to 13,947)	27,375 (24,236 to 31,588)	37,677 (34,179 to 43,125)	143 (81 to 243)	713 (462 to 1,070)	856 (544 to 1,299)	8,431 (6,946 to 11,414)	20,720 (18,344 to 23,908)	14,815 (13,440 to 16,957)	117 (67 to 199)	540 (349 to 810)	336 (214 to 511)
	1999	10,295 (8,421 to 14,210)	27,329 (24,150 to 31,634)	37,624 (34,092 to 43,025)	141 (80 to 245)	711 (455 to 1,070)	852 (539 to 1,294)	8,389 (6,862 to 11,580)	20,592 (18,196 to 23,835)	14,729 (13,346 to 16,844)	115 (65 to 200)	536 (343 to 806)	334 (211 to 507)
	2000	10,303 (8,315 to 14,220)	27,302 (24,032 to 31,748)	37,605 (33,896 to 43,074)	140 (80 to 242)	710 (454 to 1,064)	850 (536 to 1,288)	8,345 (6,735 to 11,517)	20,451 (18,001 to 23,781)	14,634 (13,191 to 16,762)	114 (65 to 196)	532 (340 to 797)	331 (208 to 501)
	2001	10,315 (8,314 to 13,931)	27,281 (24,093 to 31,716)	37,596 (33,793 to 42,941)	140 (81 to 240)	709 (456 to 1,061)	849 (538 to 1,284)	8,290 (6,682 to 11,197)	20,288 (17,916 to 23,586)	14,522 (13,053 to 16,587)	112 (65 to 193)	527 (339 to 789)	328 (208 to 496)
	2002	10,313 (8,346 to 13,719)	27,250 (24,132 to 31,665)	37,562 (33,725 to 42,716)	139 (81 to 238)	707 (452 to 1,052)	846 (536 to 1,272)	8,219 (6,651 to 10,934)	20,099 (17,800 to 23,355)	14,389 (12,919 to 16,363)	111 (64 to 190)	522 (334 to 776)	324 (205 to 487)
	2003	10,285 (8,313 to 13,738)	27,217 (24,128 to 31,561)	37,503 (33,735 to 42,736)	137 (80 to 235)	705 (447 to 1,048)	842 (530 to 1,239)	8,128 (6,570 to 10,857)	19,906 (17,646 to 23,083)	14,245 (12,814 to 16,233)	108 (63 to 185)	516 (327 to 767)	320 (201 to 471)
	2004	10,246 (8,182 to 13,706)	27,210 (24,131 to 31,709)	37,456 (33,673 to 42,695)	135 (79 to 232)	703 (448 to 1,043)	839 (528 to 1,228)	8,029 (6,412 to 10,740)	19,728 (17,496 to 22,990)	14,106 (12,681 to 16,079)	106 (62 to 182)	510 (325 to 756)	316 (199 to 462)
	2005	10,219 (8,037 to 14,203)	27,258 (24,140 to 32,029)	37,476 (33,594 to 42,996)	134 (79 to 231)	703 (450 to 1,051)	837 (529 to 1,226)	7,936 (6,242 to 11,031)	19,582 (17,342 to 23,009)	13,986 (12,537 to 16,046)	104 (62 to 179)	505 (323 to 755)	312 (197 to 458)
	2006	10,201 (8,106 to 14,022)	27,341 (24,266 to 32,049)	37,542 (33,590 to 43,382)	132 (77 to 230)	704 (455 to 1,052)	836 (534 to 1,233)	7,848 (6,236 to 10,787)	19,452 (17,264 to 22,801)	13,877 (12,416 to 16,035)	102 (60 to 177)	501 (323 to 748)	309 (197 to 456)
	2007	10,192 (8,115 to 13,871)	27,428 (24,405 to 32,212)	37,620 (33,563 to 43,367)	131 (76 to 226)	704 (458 to 1,049)	835 (537 to 1,231)	7,764 (6,182 to 10,566)	19,318 (17,189 to 22,687)	13,767 (12,282 to 15,870)	99 (58 to 172)	496 (323 to 739)	305 (197 to 451)
	2008	10,202 (8,114 to 13,989)	27,508 (24,473 to 32,298)	37,709 (33,751 to 43,086)	130 (75 to 223)	705 (460 to 1,049)	834 (539 to 1,231)	7,692 (6,118 to 10,547)	19,178 (17,062 to 22,517)	13,660 (12,226 to 15,607)	98 (57 to 168)	491 (320 to 731)	302 (195 to 446)
	2009	10,225 (8,095 to 13,740)	27,575 (24,511 to 32,260)	37,800 (33,744 to 42,946)	129 (74 to 221)	706 (463 to 1,052)	834 (539 to 1,245)	7,630 (6,040 to 10,252)	19,035 (16,920 to 22,269)	13,554 (12,100 to 15,399)	96 (55 to 165)	487 (320 to 726)	299 (193 to 447)
	2010	10,258 (8,039 to 13,832)	27,635 (24,516 to 32,590)	37,893 (33,617 to 43,342)	128 (74 to 220)	707 (463 to 1,059)	835 (543 to 1,257)	7,577 (5,938 to 10,217)	18,899 (16,766 to 22,288)	13,456 (11,937 to 15,391)	95 (55 to 163)	483 (317 to 724)	296 (193 to 446)
	2011	10,292 (8,123 to 14,079)	27,669 (24,528 to 32,315)	37,961 (33,845 to 43,332)	128 (75 to 219)	707 (461 to 1,053)	835 (540 to 1,241)	7,531 (5,944 to 10,302)	18,763 (16,633 to 21,913)	13,361 (11,912 to 15,251)	94 (55 to 161)	480 (313 to 714)	294 (190 to 437)
	2012	10,320 (8,177 to 14,054)	27,675 (24,517 to 32,114)	37,995 (33,956 to 43,193)	127 (74 to 218)	707 (458 to 1,049)	834 (539 to 1,243)	7,488 (5,933 to 10,197)	18,625 (16,500 to 21,612)	13,266 (11,856 to 15,080)	92 (54 to 158)	476 (308 to 706)	291 (188 to 434)
	2013	10,343 (8,190 to 14,209)	27,657 (24,469 to 32,027)	38,000 (33,962 to 43,262)	126 (74 to 216)	705 (455 to 1,052)	832 (535 to 1,249)	7,447 (5,897 to 10,231)	18,486 (16,355 to 21,406)	13,172 (11,772 to 14,996)	91 (53 to 155)	471 (304 to 703)	288 (185 to 433)
	2014	10,363 (8,163 to 14,457)	27,621 (24,434 to 32,180)	37,984 (33,853 to 43,501)	126 (72 to 212)	703 (449 to 1,049)	829 (534 to 1,253)	7,410 (5,837 to 10,338)	18,350 (16,233 to 21,378)	13,082 (11,659 to 14,982)	90 (52 to 152)	467 (298 to 697)	285 (184 to 431)
	2015	10,380 (8,128 to 14,778)	27,578 (24,375 to 32,339)	37,958 (33,774 to 43,310)	125 (72 to 210)	700 (440 to 1,041)	825 (531 to 1,245)	7,377 (5,777 to 10,503)	18,222 (16,105 to 21,368)	12,997 (11,564 to 14,829)	89 (51 to 149)	463 (291 to 688)	282 (182 to 426)
	2016	10,387 (8,145 to 14,761)	27,508 (24,309 to 32,130)	37,895 (33,794 to 43,094)	124 (73 to 210)	697 (439 to 1,035)	821 (529 to 1,232)	7,341 (5,756 to 10,432)	18,086 (15,982 to 21,125)	12,907 (11,510 to 14,678)	87 (52 to 148)	459 (289 to 681)	280 (180 to 420)
	2017	10,381 (8,133 to 14,480)	27,398 (24,219 to 31,629)	37,779 (33,648 to 42,585)	123 (73 to 209)	693 (441 to 1,028)	816 (526 to 1,218)	7,300 (5,719 to 10,182)	17,934 (15,853 to 20,703)	12,808 (11,407 to 14,437)	86 (51 to 147)	454 (289 to 673)	277 (178 to 413)
	2018	10,365 (8,142 to 14,551)	27,270 (24,132 to 31,412)	37,635 (33,584 to 42,374)	122 (72 to 207)	689 (439 to 1,018)	810 (522 to 1,212)	7,258 (5,701 to 10,189)	17,780 (15,734 to 20,481)	12,706 (11,339 to 14,307)	85 (51 to 145)	449 (286 to 664)	274 (176 to 409)
	2019	10,342 (8,087 to 14,562)	27,152 (24,056 to 31,389)	37,494 (33,425 to 42,520)	121 (70 to 206)	685 (442 to 1,010)	806 (517 to 1,210)	7,218 (5,644 to 10,163)	17,642 (15,631 to 20,396)	12,616 (11,247 to 14,308)	84 (49 to 144)	445 (287 to 656)	271 (174 to 407)
	2020	10,306 (8,077 to 14,051)	27,069 (23,963 to 31,231)	37,375 (33,332 to 42,445)	120 (69 to 201)	682 (441 to 1,011)	802 (513 to 1,205)	7,171 (5,620 to 9,777)	17,530 (15,519 to 20,225)	12,536 (11,180 to 14,237)	83 (48 to 140)	442 (285 to 655)	269 (172 to 404)
	2021	10,254 (8,050 to 13,997)	26,956 (23,910 to 31,202)	37,210 (33,238 to 42,519)	119 (69 to 199)	678 (437 to 1,006)	797 (506 to 1,197)	7,114 (5,585 to 9,711)	17,403 (15,437 to 20,144)	12,444 (11,115 to 14,219)	82 (48 to 138)	438 (282 to 650)	266 (169 to 400)
	2022	10,358 (10,135 to 10,530)	26,752 (26,505 to 26,925)	37,110 (36,717 to 37,393)	120 (119 to 121)	676 (668 to 682)	796 (788 to 803)	7,176 (7,022 to 7,295)	17,319 (17,159 to 17,431)	12,419 (12,288 to 12,514)	83 (82 to 84)	437 (433 to 441)	266 (264 to 269)
	2023	10,365 (10,147 to 10,539)	26,642 (26,378 to 26,828)	37,007 (36,577 to 37,267)	120 (119 to 121)	672 (666 to 679)	793 (785 to 799)	7,165 (7,014 to 7,285)	17,227 (17,057 to 17,348)	12,364 (12,220 to 12,450)	83 (82 to 84)	435 (430 to 439)	265 (262 to 267)
	2024	10,387 (10,160 to 10,565)	26,550 (26,269 to 26,738)	36,937 (36,505 to 37,234)	120 (118 to 121)	669 (662 to 676)	789 (782 to 796)	7,165 (7,009 to 7,288)	17,151 (16,969 to 17,272)	12,322 (12,178 to 12,421)	83 (81 to 84)	432 (428 to 436)	263 (261 to 266)
	2025	10,375 (10,155 to 10,565)	26,489 (26,219 to 26,666)	36,864 (36,449 to 37,138)	120 (117 to 121)	666 (659 to 675)	786 (778 to 795)	7,143 (6,992 to 7,274)	17,096 (16,922 to 17,210)	12,280 (12,142 to 12,372)	82 (80 to 83)	430 (426 to 436)	262 (259 to 265)
	2026	10,401 (10,165 to 10,605)	26,383 (26,094 to 26,568)	36,784 (36,357 to 37,086)	120 (117 to 121)	664 (657 to 673)	784 (776 to 792)	7,148 (6,986 to 7,289)	17,015 (16,829 to 17,134)	12,239 (12,096 to 12,339)	82 (80 to 83)	428 (424 to 434)	261 (258 to 264)
	2027	10,324 (10,112 to 10,538)	26,320 (26,011 to 26,522)	36,644 (36,207 to 36,967)	119 (116 to 121)	663 (654 to 671)	782 (773 to 790)	7,085 (6,939 to 7,232)	16,966 (16,767 to 17,096)	12,180 (12,035 to 12,287)	82 (80 to 83)	427 (422 to 432)	260 (257 to 263)
	2028	10,364 (10,152 to 10,555)	26,234 (25,930 to 26,437)	36,597 (36,160 to 36,913)	119 (116 to 121)	660 (651 to 668)	779 (769 to 788)	7,103 (6,959 to 7,234)	16,906 (16,710 to 17,037)	12,156 (12,010 to 12,260)	82 (80 to 83)	425 (420 to 430)	259 (256 to 262)
	2029	10,284 (10,033 to 10,525)	26,102 (25,819 to 26,312)	36,386 (35,929 to 36,771)	119 (116 to 121)	657 (649 to 665)	776 (767 to 785)	7,042 (6,870 to 7,207)	16,820 (16,638 to 16,955)	12,080 (11,928 to 12,207)	82 (79 to 83)	423 (418 to 429)	258 (255 to 261)
	2030	10,280 (10,045 to 10,513)	25,962 (25,668 to 26,201)	36,243 (35,761 to 36,614)	119 (116 to 121)	654 (647 to 663)	774 (764 to 782)	7,034 (6,873 to 7,193)	16,734 (16,544 to 16,888)	12,029 (11,869 to 12,152)	82 (79 to 83)	422 (417 to 427)	257 (254 to 260)
	2031	10,319 (10,075 to 10,562)	25,837 (25,518 to 26,081)	36,156 (35,693 to 36,525)	119 (116 to 121)	651 (643 to 662)	771 (761 to 781)	7,057 (6,890 to 7,223)	16,660 (16,454 to 16,817)	12,000 (11,846 to 12,122)	82 (79 to 83)	420 (414 to 427)	256 (253 to 259)
	2032	10,342 (10,080 to 10,592)	25,686 (25,346 to 25,926)	36,028 (35,574 to 36,398)	120 (116 to 121)	648 (640 to 659)	768 (758 to 779)	7,071 (6,892 to 7,243)	16,576 (16,357 to 16,731)	11,961 (11,811 to 12,084)	82 (79 to 83)	418 (413 to 425)	255 (252 to 259)
	2033	10,320 (10,072 to 10,608)	25,572 (25,273 to 25,822)	35,892 (35,421 to 36,328)	120 (116 to 122)	646 (636 to 656)	766 (755 to 777)	7,058 (6,889 to 7,255)	16,522 (16,329 to 16,684)	11,925 (11,768 to 12,070)	82 (79 to 83)	417 (411 to 424)	254 (251 to 258)
	2034	10,320 (10,076 to 10,601)	25,447 (25,137 to 25,705)	35,768 (35,297 to 36,216)	120 (116 to 122)	643 (634 to 653)	763 (752 to 774)	7,063 (6,895 to 7,255)	16,468 (16,267 to 16,635)	11,897 (11,740 to 12,046)	82 (79 to 83)	416 (410 to 422)	254 (250 to 257)
	2035	10,261 (10,016 to 10,552)	25,342 (25,036 to 25,602)	35,603 (35,151 to 36,054)	120 (116 to 122)	640 (631 to 650)	760 (749 to 770)	7,029 (6,861 to 7,228)	16,431 (16,232 to 16,600)	11,859 (11,708 to 12,009)	82 (79 to 84)	415 (409 to 421)	253 (249 to 257)
	2036	10,246 (9,998 to 10,541)	25,190 (24,847 to 25,456)	35,436 (34,943 to 35,906)	120 (116 to 122)	637 (628 to 647)	757 (745 to 767)	7,027 (6,857 to 7,229)	16,368 (16,145 to 16,541)	11,824 (11,659 to 11,981)	82 (79 to 84)	414 (408 to 421)	253 (249 to 256)
	2037	10,218 (9,972 to 10,508)	25,060 (24,699 to 25,326)	35,279 (34,778 to 35,743)	120 (116 to 122)	635 (625 to 646)	755 (743 to 766)	7,019 (6,850 to 7,218)	16,326 (16,091 to 16,499)	11,796 (11,629 to 11,951)	83 (79 to 84)	414 (407 to 421)	253 (249 to 256)
	2038	10,187 (9,900 to 10,504)	24,853 (24,458 to 25,127)	35,040 (34,491 to 35,491)	120 (115 to 122)	632 (621 to 643)	752 (739 to 764)	7,011 (6,814 to 7,229)	16,239 (15,981 to 16,418)	11,745 (11,561 to 11,896)	83 (79 to 84)	413 (406 to 420)	252 (248 to 256)
	2039	10,200 (9,899 to 10,519)	24,712 (24,314 to 24,993)	34,912 (34,343 to 35,411)	120 (115 to 122)	628 (617 to 640)	748 (735 to 761)	7,036 (6,829 to 7,257)	16,201 (15,940 to 16,386)	11,735 (11,544 to 11,903)	83 (79 to 84)	412 (405 to 419)	251 (247 to 256)
	2040	10,164 (9,874 to 10,477)	24,546 (24,176 to 24,806)	34,710 (34,157 to 35,217)	120 (115 to 123)	625 (614 to 637)	745 (732 to 757)	7,029 (6,829 to 7,246)	16,152 (15,908 to 16,323)	11,704 (11,518 to 11,875)	83 (79 to 85)	411 (404 to 419)	251 (247 to 255)
	2041	10,135 (9,853 to 10,469)	24,372 (24,004 to 24,640)	34,506 (33,933 to 35,008)	120 (114 to 123)	622 (612 to 634)	742 (729 to 754)	7,029 (6,834 to 7,261)	16,100 (15,857 to 16,277)	11,675 (11,481 to 11,845)	83 (79 to 85)	411 (404 to 419)	251 (247 to 255)
	2042	10,119 (9,833 to 10,460)	24,184 (23,800 to 24,444)	34,303 (33,731 to 34,841)	120 (114 to 123)	618 (608 to 631)	738 (725 to 751)	7,041 (6,841 to 7,277)	16,045 (15,791 to 16,218)	11,650 (11,456 to 11,833)	83 (79 to 85)	410 (403 to 419)	251 (246 to 255)
	2043	10,091 (9,793 to 10,429)	24,022 (23,615 to 24,320)	34,114 (33,481 to 34,658)	120 (114 to 122)	615 (604 to 629)	735 (721 to 748)	7,046 (6,837 to 7,282)	16,014 (15,743 to 16,212)	11,634 (11,418 to 11,819)	83 (79 to 85)	410 (403 to 419)	250 (246 to 255)
	2044	10,073 (9,790 to 10,404)	23,865 (23,418 to 24,162)	33,938 (33,348 to 34,483)	119 (113 to 122)	611 (601 to 625)	730 (717 to 743)	7,060 (6,862 to 7,292)	15,990 (15,690 to 16,189)	11,626 (11,424 to 11,812)	84 (80 to 86)	409 (402 to 418)	250 (246 to 255)
	2045	10,025 (9,738 to 10,375)	23,692 (23,285 to 23,980)	33,718 (33,115 to 34,293)	119 (113 to 122)	608 (597 to 621)	727 (713 to 740)	7,055 (6,853 to 7,301)	15,960 (15,685 to 16,153)	11,605 (11,397 to 11,803)	84 (80 to 86)	409 (402 to 418)	250 (245 to 255)
	2046	9,980 (9,690 to 10,316)	23,536 (23,148 to 23,834)	33,516 (32,916 to 34,084)	119 (113 to 122)	604 (593 to 617)	723 (709 to 737)	7,053 (6,848 to 7,290)	15,943 (15,680 to 16,144)	11,592 (11,384 to 11,788)	84 (80 to 86)	409 (402 to 418)	250 (245 to 255)
	2047	9,951 (9,660 to 10,308)	23,346 (22,945 to 23,651)	33,296 (32,700 to 33,819)	118 (112 to 122)	599 (588 to 613)	717 (704 to 731)	7,064 (6,857 to 7,317)	15,907 (15,633 to 16,115)	11,576 (11,368 to 11,758)	84 (79 to 86)	408 (401 to 417)	249 (245 to 254)
	2048	9,938 (9,659 to 10,286)	23,084 (22,630 to 23,417)	33,022 (32,415 to 33,588)	118 (111 to 121)	596 (584 to 610)	713 (699 to 728)	7,088 (6,889 to 7,336)	15,825 (15,514 to 16,054)	11,543 (11,331 to 11,741)	84 (79 to 87)	408 (400 to 418)	249 (244 to 254)
	2049	9,921 (9,630 to 10,278)	22,922 (22,449 to 23,252)	32,843 (32,201 to 33,403)	117 (111 to 121)	591 (579 to 606)	708 (694 to 723)	7,112 (6,903 to 7,367)	15,816 (15,489 to 16,044)	11,547 (11,321 to 11,743)	84 (80 to 87)	408 (400 to 418)	249 (244 to 254)
	2050	9,922 (9,619 to 10,275)	22,745 (22,285 to 23,052)	32,667 (32,045 to 33,227)	117 (111 to 121)	588 (576 to 602)	704 (689 to 718)	7,148 (6,930 to 7,403)	15,797 (15,478 to 16,011)	11,552 (11,332 to 11,750)	84 (80 to 87)	408 (400 to 418)	249 (244 to 254)
Belarus	1990	439,402 (369,896 to 526,624)	859,237 (773,314 to 959,754)	1,298,639 (1,185,144 to 1,422,251)	6,770 (4,105 to 10,348)	22,534 (14,614 to 33,898)	29,304 (18,918 to 43,561)	8,966 (7,548 to 10,746)	15,499 (13,949 to 17,312)	12,434 (11,347 to 13,617)	138 (84 to 211)	406 (264 to 611)	281 (181 to 417)
	1991	432,721 (365,735 to 510,781)	854,337 (771,343 to 949,714)	1,287,058 (1,181,189 to 1,405,831)	6,637 (4,072 to 10,142)	22,471 (14,625 to 33,862)	29,108 (18,724 to 42,943)	8,798 (7,436 to 10,385)	15,382 (13,888 to 17,100)	12,290 (11,279 to 13,424)	135 (83 to 206)	405 (263 to 610)	278 (179 to 410)
	1992	425,744 (359,327 to 500,286)	849,536 (768,234 to 946,483)	1,275,280 (1,172,918 to 1,394,519)	6,506 (4,071 to 10,016)	22,395 (14,702 to 33,625)	28,901 (18,703 to 42,749)	8,637 (7,289 to 10,149)	15,283 (13,821 to 17,027)	12,159 (11,183 to 13,296)	132 (83 to 203)	403 (264 to 605)	276 (178 to 408)
	1993	418,239 (354,556 to 488,657)	843,422 (761,808 to 937,390)	1,261,660 (1,164,923 to 1,378,731)	6,365 (3,981 to 9,890)	22,279 (14,652 to 33,643)	28,644 (18,582 to 42,337)	8,479 (7,188 to 9,907)	15,180 (13,711 to 16,871)	12,029 (11,106 to 13,145)	129 (81 to 201)	401 (264 to 605)	273 (177 to 404)
	1994	410,838 (349,222 to 480,072)	837,384 (756,267 to 929,854)	1,248,221 (1,149,453 to 1,364,781)	6,212 (3,844 to 9,627)	22,159 (14,611 to 33,362)	28,372 (18,705 to 41,797)	8,337 (7,087 to 9,742)	15,096 (13,634 to 16,763)	11,916 (10,974 to 13,029)	126 (78 to 195)	399 (263 to 601)	271 (179 to 399)
	1995	403,909 (344,843 to 472,470)	831,702 (749,718 to 929,381)	1,235,611 (1,134,678 to 1,353,179)	6,066 (3,702 to 9,396)	22,035 (14,482 to 32,985)	28,102 (18,535 to 41,561)	8,215 (7,014 to 9,610)	15,033 (13,551 to 16,798)	11,825 (10,859 to 12,950)	123 (75 to 191)	398 (262 to 596)	269 (177 to 398)
	1996	397,573 (339,921 to 466,029)	825,840 (741,965 to 919,495)	1,223,413 (1,123,864 to 1,339,165)	5,921 (3,604 to 9,234)	21,884 (14,359 to 32,823)	27,805 (18,372 to 41,102)	8,113 (6,937 to 9,510)	14,976 (13,455 to 16,675)	11,747 (10,791 to 12,858)	121 (74 to 188)	397 (260 to 595)	267 (176 to 395)
	1997	391,741 (334,853 to 460,052)	820,022 (734,786 to 911,487)	1,211,763 (1,115,255 to 1,324,565)	5,785 (3,567 to 8,830)	21,715 (14,309 to 32,558)	27,500 (18,276 to 40,422)	8,027 (6,861 to 9,426)	14,929 (13,378 to 16,595)	11,682 (10,751 to 12,769)	119 (73 to 181)	395 (261 to 593)	265 (176 to 390)
	1998	386,239 (329,602 to 453,240)	814,595 (727,962 to 909,773)	1,200,834 (1,103,455 to 1,308,329)	5,645 (3,473 to 8,614)	21,533 (14,176 to 32,042)	27,178 (18,005 to 39,876)	7,952 (6,786 to 9,332)	14,896 (13,312 to 16,637)	11,630 (10,687 to 12,671)	116 (72 to 177)	394 (259 to 586)	263 (174 to 386)
	1999	380,920 (324,089 to 449,897)	809,651 (723,046 to 905,994)	1,190,570 (1,095,838 to 1,295,958)	5,510 (3,425 to 8,311)	21,343 (14,029 to 31,945)	26,853 (17,728 to 39,410)	7,887 (6,710 to 9,315)	14,878 (13,287 to 16,648)	11,591 (10,669 to 12,617)	114 (71 to 172)	392 (258 to 587)	261 (173 to 384)
	2000	375,724 (318,891 to 445,317)	805,107 (719,796 to 899,560)	1,180,831 (1,081,872 to 1,285,579)	5,377 (3,337 to 8,084)	21,165 (13,973 to 31,896)	26,542 (17,523 to 39,283)	7,826 (6,642 to 9,275)	14,871 (13,295 to 16,615)	11,560 (10,591 to 12,585)	112 (70 to 168)	391 (258 to 589)	260 (172 to 385)
	2001	368,763 (314,004 to 433,425)	799,837 (717,491 to 892,207)	1,168,600 (1,070,140 to 1,271,634)	5,203 (3,207 to 7,879)	20,916 (13,802 to 31,469)	26,120 (17,101 to 38,563)	7,730 (6,582 to 9,086)	14,852 (13,323 to 16,567)	11,507 (10,537 to 12,521)	109 (67 to 165)	388 (256 to 584)	257 (168 to 380)
	2002	359,201 (305,817 to 421,323)	792,627 (710,384 to 885,604)	1,151,828 (1,054,813 to 1,256,861)	4,988 (3,082 to 7,630)	20,555 (13,602 to 30,935)	25,543 (16,718 to 38,010)	7,588 (6,461 to 8,901)	14,808 (13,272 to 16,545)	11,420 (10,458 to 12,461)	105 (65 to 161)	384 (254 to 578)	253 (166 to 377)
	2003	348,618 (294,260 to 409,474)	784,926 (703,024 to 877,588)	1,133,544 (1,036,309 to 1,237,495)	4,751 (2,922 to 7,388)	20,147 (13,158 to 30,420)	24,899 (16,194 to 37,437)	7,426 (6,268 to 8,722)	14,757 (13,217 to 16,499)	11,320 (10,349 to 12,358)	101 (62 to 157)	379 (247 to 572)	249 (162 to 374)
	2004	338,531 (282,704 to 397,881)	777,484 (692,982 to 869,323)	1,116,015 (1,016,973 to 1,220,991)	4,531 (2,720 to 6,979)	19,729 (12,965 to 29,728)	24,261 (15,889 to 36,379)	7,268 (6,069 to 8,542)	14,704 (13,106 to 16,441)	11,221 (10,226 to 12,277)	97 (58 to 150)	373 (245 to 562)	244 (160 to 366)
	2005	329,816 (272,880 to 389,544)	770,248 (683,973 to 859,308)	1,100,063 (996,820 to 1,203,329)	4,346 (2,607 to 6,758)	19,339 (12,701 to 29,214)	23,685 (15,475 to 35,581)	7,136 (5,904 to 8,428)	14,650 (13,009 to 16,344)	11,135 (10,090 to 12,180)	94 (56 to 146)	368 (242 to 556)	240 (157 to 360)
	2006	322,612 (268,456 to 383,249)	763,477 (684,189 to 850,612)	1,086,089 (984,039 to 1,188,932)	4,188 (2,546 to 6,491)	18,999 (12,483 to 28,678)	23,187 (15,219 to 34,632)	7,030 (5,850 to 8,351)	14,595 (13,080 to 16,261)	11,060 (10,021 to 12,107)	91 (55 to 141)	363 (239 to 548)	236 (155 to 353)
	2007	315,814 (262,681 to 374,686)	755,363 (676,248 to 842,332)	1,071,177 (976,298 to 1,168,988)	4,037 (2,451 to 6,353)	18,631 (12,209 to 28,158)	22,667 (14,723 to 33,831)	6,922 (5,758 to 8,213)	14,500 (12,982 to 16,170)	10,962 (9,991 to 11,963)	88 (54 to 139)	358 (234 to 541)	232 (151 to 346)
	2008	309,260 (255,619 to 368,873)	747,223 (669,868 to 834,196)	1,056,484 (961,998 to 1,154,770)	3,896 (2,385 to 6,124)	18,282 (12,053 to 27,607)	22,178 (14,436 to 33,244)	6,813 (5,631 to 8,126)	14,394 (12,904 to 16,069)	10,857 (9,886 to 11,867)	86 (53 to 135)	352 (232 to 532)	228 (148 to 342)
	2009	302,556 (249,214 to 365,093)	738,287 (661,977 to 825,216)	1,040,843 (945,356 to 1,142,097)	3,761 (2,279 to 5,939)	17,915 (11,870 to 27,119)	21,675 (14,279 to 32,456)	6,697 (5,516 to 8,081)	14,268 (12,793 to 15,948)	10,739 (9,753 to 11,783)	83 (50 to 131)	346 (229 to 524)	224 (147 to 335)
	2010	295,376 (241,953 to 361,602)	728,643 (651,834 to 817,240)	1,024,018 (927,206 to 1,128,577)	3,625 (2,163 to 5,862)	17,533 (11,690 to 26,514)	21,157 (13,973 to 31,764)	6,568 (5,380 to 8,041)	14,126 (12,637 to 15,843)	10,606 (9,603 to 11,688)	81 (48 to 130)	340 (227 to 514)	219 (145 to 329)
	2011	286,782 (235,661 to 345,846)	717,162 (642,598 to 800,879)	1,003,944 (910,559 to 1,104,595)	3,477 (2,053 to 5,613)	17,129 (11,426 to 25,769)	20,606 (13,722 to 30,754)	6,406 (5,264 to 7,726)	13,945 (12,495 to 15,573)	10,437 (9,466 to 11,483)	78 (46 to 125)	333 (222 to 501)	214 (143 to 320)
	2012	276,830 (228,036 to 334,614)	702,793 (630,012 to 783,347)	979,623 (889,680 to 1,074,530)	3,328 (1,957 to 5,414)	16,671 (11,037 to 25,141)	19,998 (13,215 to 29,977)	6,205 (5,111 to 7,500)	13,697 (12,279 to 15,267)	10,212 (9,275 to 11,202)	75 (44 to 121)	325 (215 to 490)	208 (138 to 313)
	2013	267,338 (221,021 to 326,450)	688,418 (617,541 to 763,894)	955,756 (869,766 to 1,047,582)	3,183 (1,865 to 5,069)	16,214 (10,834 to 24,584)	19,397 (12,841 to 28,974)	6,003 (4,963 to 7,331)	13,440 (12,056 to 14,913)	9,981 (9,083 to 10,940)	71 (42 to 114)	317 (212 to 480)	203 (134 to 303)
	2014	259,474 (215,212 to 318,918)	675,617 (604,907 to 751,065)	935,091 (850,829 to 1,025,873)	3,055 (1,785 to 4,888)	15,822 (10,559 to 23,855)	18,877 (12,487 to 28,310)	5,835 (4,840 to 7,172)	13,212 (11,830 to 14,688)	9,781 (8,899 to 10,730)	69 (40 to 110)	309 (206 to 467)	197 (131 to 296)
	2015	254,675 (209,801 to 314,845)	666,193 (596,173 to 742,795)	920,868 (834,265 to 1,015,698)	2,984 (1,714 to 4,727)	15,524 (10,286 to 23,323)	18,508 (12,131 to 27,673)	5,733 (4,723 to 7,087)	13,047 (11,676 to 14,548)	9,644 (8,737 to 10,637)	67 (39 to 106)	304 (201 to 457)	194 (127 to 290)
	2016	251,924 (207,352 to 311,367)	659,323 (591,526 to 734,931)	911,247 (827,436 to 1,006,176)	2,939 (1,689 to 4,568)	15,300 (10,082 to 23,041)	18,239 (12,116 to 27,326)	5,677 (4,673 to 7,017)	12,936 (11,605 to 14,419)	9,558 (8,679 to 10,553)	66 (38 to 103)	300 (198 to 452)	191 (127 to 287)
	2017	248,904 (205,024 to 308,595)	651,816 (584,692 to 728,177)	900,719 (817,949 to 996,418)	2,895 (1,661 to 4,553)	15,085 (9,941 to 22,826)	17,979 (11,845 to 27,018)	5,620 (4,629 to 6,967)	12,819 (11,499 to 14,321)	9,468 (8,598 to 10,474)	65 (38 to 103)	297 (196 to 449)	189 (125 to 284)
	2018	245,675 (203,585 to 305,811)	644,436 (578,053 to 720,031)	890,111 (808,653 to 983,803)	2,848 (1,629 to 4,488)	14,900 (9,697 to 22,494)	17,749 (11,668 to 26,760)	5,562 (4,609 to 6,924)	12,714 (11,404 to 14,205)	9,384 (8,525 to 10,372)	64 (37 to 102)	294 (191 to 444)	187 (123 to 282)
	2019	242,298 (199,741 to 304,475)	637,236 (570,922 to 712,189)	879,534 (799,499 to 971,578)	2,804 (1,617 to 4,457)	14,727 (9,667 to 22,133)	17,531 (11,424 to 26,432)	5,506 (4,539 to 6,919)	12,620 (11,307 to 14,104)	9,307 (8,460 to 10,281)	64 (37 to 101)	292 (191 to 438)	186 (121 to 280)
	2020	237,935 (196,703 to 295,215)	629,693 (563,533 to 705,251)	867,628 (789,076 to 956,769)	2,756 (1,562 to 4,379)	14,587 (9,519 to 21,969)	17,343 (11,364 to 25,839)	5,437 (4,494 to 6,745)	12,539 (11,221 to 14,043)	9,231 (8,396 to 10,180)	63 (36 to 100)	290 (190 to 437)	185 (121 to 275)
	2021	233,354 (194,335 to 288,639)	623,156 (555,123 to 698,131)	856,510 (778,635 to 944,822)	2,700 (1,496 to 4,277)	14,456 (9,416 to 21,643)	17,156 (11,054 to 25,522)	5,375 (4,476 to 6,649)	12,505 (11,140 to 14,009)	9,185 (8,350 to 10,133)	62 (34 to 99)	290 (189 to 434)	184 (119 to 274)
	2022	234,767 (231,193 to 238,422)	623,934 (615,836 to 628,698)	858,701 (849,107 to 865,318)	2,710 (2,669 to 2,750)	14,447 (14,339 to 14,527)	17,157 (17,048 to 17,252)	5,371 (5,289 to 5,454)	12,466 (12,304 to 12,561)	9,158 (9,056 to 9,229)	62 (61 to 63)	289 (286 to 290)	183 (182 to 184)
	2023	233,721 (229,714 to 237,397)	617,425 (610,157 to 623,383)	851,147 (842,332 to 858,713)	2,693 (2,651 to 2,734)	14,328 (14,217 to 14,425)	17,022 (16,905 to 17,123)	5,364 (5,272 to 5,448)	12,378 (12,232 to 12,497)	9,107 (9,013 to 9,188)	62 (61 to 63)	287 (285 to 289)	182 (181 to 183)
	2024	232,465 (227,979 to 236,068)	612,205 (606,023 to 617,920)	844,669 (836,721 to 851,551)	2,680 (2,635 to 2,722)	14,230 (14,108 to 14,331)	16,911 (16,778 to 17,015)	5,354 (5,250 to 5,437)	12,318 (12,193 to 12,433)	9,070 (8,985 to 9,144)	62 (61 to 63)	286 (284 to 288)	182 (180 to 183)
	2025	231,138 (226,678 to 235,197)	606,465 (598,579 to 613,851)	837,603 (828,498 to 846,675)	2,654 (2,607 to 2,694)	14,106 (13,982 to 14,207)	16,760 (16,624 to 16,873)	5,344 (5,240 to 5,437)	12,249 (12,089 to 12,398)	9,029 (8,931 to 9,127)	61 (60 to 62)	285 (282 to 287)	181 (179 to 182)
	2026	229,564 (224,642 to 233,844)	603,004 (593,759 to 609,101)	832,568 (821,809 to 839,924)	2,634 (2,586 to 2,677)	14,020 (13,901 to 14,114)	16,654 (16,505 to 16,755)	5,329 (5,215 to 5,429)	12,227 (12,040 to 12,351)	9,011 (8,895 to 9,091)	61 (60 to 62)	284 (282 to 286)	180 (179 to 181)
	2027	227,943 (223,001 to 232,362)	601,347 (594,287 to 607,663)	829,290 (820,844 to 837,734)	2,616 (2,566 to 2,658)	13,940 (13,852 to 14,046)	16,556 (16,457 to 16,666)	5,315 (5,200 to 5,418)	12,244 (12,100 to 12,373)	9,014 (8,922 to 9,106)	61 (60 to 62)	284 (282 to 286)	180 (179 to 181)
	2028	226,411 (221,545 to 230,703)	595,652 (588,925 to 603,737)	822,063 (813,641 to 831,533)	2,592 (2,544 to 2,636)	13,861 (13,745 to 13,963)	16,453 (16,334 to 16,556)	5,305 (5,191 to 5,405)	12,181 (12,043 to 12,346)	8,976 (8,884 to 9,080)	61 (60 to 62)	283 (281 to 286)	180 (178 to 181)
	2029	225,704 (221,219 to 229,441)	589,626 (582,122 to 596,617)	815,330 (807,036 to 823,720)	2,569 (2,520 to 2,615)	13,740 (13,611 to 13,847)	16,309 (16,173 to 16,431)	5,315 (5,209 to 5,403)	12,112 (11,958 to 12,256)	8,945 (8,854 to 9,037)	61 (59 to 62)	282 (280 to 284)	179 (177 to 180)
	2030	224,918 (220,472 to 228,799)	585,342 (577,331 to 593,004)	810,260 (800,750 to 819,443)	2,545 (2,498 to 2,586)	13,585 (13,447 to 13,722)	16,130 (15,985 to 16,277)	5,323 (5,218 to 5,415)	12,079 (11,914 to 12,237)	8,932 (8,828 to 9,034)	60 (59 to 61)	280 (277 to 283)	178 (176 to 179)
	2031	223,743 (219,254 to 227,615)	581,023 (573,240 to 588,293)	804,766 (795,601 to 813,387)	2,522 (2,474 to 2,565)	13,482 (13,347 to 13,611)	16,004 (15,855 to 16,151)	5,323 (5,217 to 5,415)	12,045 (11,884 to 12,196)	8,915 (8,814 to 9,011)	60 (59 to 61)	279 (277 to 282)	177 (176 to 179)
	2032	223,716 (219,111 to 227,647)	576,503 (567,480 to 583,610)	800,219 (790,006 to 808,709)	2,507 (2,455 to 2,551)	13,382 (13,255 to 13,503)	15,888 (15,751 to 16,019)	5,351 (5,241 to 5,445)	12,008 (11,820 to 12,156)	8,909 (8,796 to 9,004)	60 (59 to 61)	279 (276 to 281)	177 (175 to 178)
	2033	223,494 (218,661 to 227,421)	569,998 (560,232 to 579,771)	793,492 (782,779 to 804,237)	2,498 (2,447 to 2,542)	13,255 (13,107 to 13,383)	15,753 (15,591 to 15,886)	5,374 (5,258 to 5,469)	11,929 (11,725 to 12,134)	8,879 (8,759 to 8,999)	60 (59 to 61)	277 (274 to 280)	176 (174 to 178)
	2034	222,224 (218,201 to 226,125)	567,261 (558,139 to 574,552)	789,484 (779,682 to 798,556)	2,495 (2,448 to 2,538)	13,146 (12,981 to 13,276)	15,642 (15,470 to 15,781)	5,373 (5,276 to 5,467)	11,931 (11,739 to 12,084)	8,880 (8,770 to 8,982)	60 (59 to 61)	276 (273 to 279)	176 (174 to 178)
	2035	221,493 (217,031 to 225,407)	562,938 (555,156 to 570,571)	784,431 (775,600 to 794,206)	2,476 (2,428 to 2,525)	12,983 (12,827 to 13,147)	15,459 (15,286 to 15,638)	5,384 (5,276 to 5,479)	11,899 (11,735 to 12,060)	8,869 (8,769 to 8,979)	60 (59 to 61)	274 (271 to 278)	175 (173 to 177)
	2036	219,963 (215,953 to 223,927)	559,351 (550,810 to 567,152)	779,314 (769,601 to 789,119)	2,468 (2,415 to 2,517)	12,881 (12,727 to 13,048)	15,350 (15,179 to 15,524)	5,376 (5,278 to 5,473)	11,884 (11,702 to 12,049)	8,857 (8,747 to 8,969)	60 (59 to 62)	274 (270 to 277)	174 (173 to 176)
	2037	219,901 (215,562 to 224,179)	556,004 (547,379 to 563,693)	775,905 (765,854 to 785,517)	2,461 (2,409 to 2,509)	12,778 (12,619 to 12,945)	15,239 (15,067 to 15,408)	5,403 (5,297 to 5,508)	11,875 (11,690 to 12,039)	8,865 (8,750 to 8,975)	60 (59 to 62)	273 (270 to 276)	174 (172 to 176)
	2038	219,652 (215,114 to 223,756)	546,336 (536,520 to 555,313)	765,988 (754,184 to 776,503)	2,456 (2,397 to 2,501)	12,616 (12,432 to 12,783)	15,072 (14,874 to 15,246)	5,426 (5,314 to 5,528)	11,732 (11,521 to 11,924)	8,799 (8,664 to 8,920)	61 (59 to 62)	271 (267 to 275)	173 (171 to 175)
	2039	219,553 (215,290 to 223,165)	539,311 (530,233 to 548,132)	758,865 (748,018 to 769,008)	2,453 (2,396 to 2,501)	12,465 (12,270 to 12,655)	14,919 (14,722 to 15,115)	5,453 (5,347 to 5,543)	11,646 (11,450 to 11,836)	8,766 (8,640 to 8,883)	61 (60 to 62)	269 (265 to 273)	172 (170 to 175)
	2040	218,669 (214,102 to 222,609)	532,786 (523,810 to 542,213)	751,455 (741,868 to 762,709)	2,447 (2,392 to 2,494)	12,272 (12,077 to 12,495)	14,719 (14,506 to 14,948)	5,460 (5,346 to 5,559)	11,570 (11,375 to 11,775)	8,728 (8,617 to 8,859)	61 (60 to 62)	266 (262 to 271)	171 (168 to 174)
	2041	218,300 (213,956 to 222,648)	528,173 (519,921 to 537,051)	746,473 (736,605 to 757,258)	2,446 (2,396 to 2,497)	12,155 (11,973 to 12,370)	14,602 (14,407 to 14,826)	5,480 (5,371 to 5,589)	11,537 (11,357 to 11,731)	8,719 (8,603 to 8,845)	61 (60 to 63)	266 (262 to 270)	171 (168 to 173)
	2042	217,915 (213,326 to 221,972)	526,440 (517,363 to 534,666)	744,355 (733,938 to 754,451)	2,435 (2,385 to 2,485)	12,060 (11,872 to 12,273)	14,495 (14,293 to 14,725)	5,500 (5,384 to 5,602)	11,569 (11,369 to 11,749)	8,744 (8,622 to 8,863)	61 (60 to 63)	265 (261 to 270)	170 (168 to 173)
	2043	216,736 (211,648 to 221,198)	518,316 (508,747 to 527,781)	735,052 (723,745 to 746,146)	2,424 (2,370 to 2,474)	11,912 (11,697 to 12,135)	14,336 (14,107 to 14,573)	5,500 (5,371 to 5,614)	11,462 (11,250 to 11,671)	8,686 (8,552 to 8,817)	62 (60 to 63)	263 (259 to 268)	169 (167 to 172)
	2044	214,996 (210,300 to 218,860)	510,517 (500,504 to 520,149)	725,513 (714,494 to 736,269)	2,414 (2,365 to 2,461)	11,756 (11,497 to 12,002)	14,170 (13,910 to 14,427)	5,487 (5,367 to 5,586)	11,363 (11,140 to 11,577)	8,626 (8,495 to 8,753)	62 (60 to 63)	262 (256 to 267)	168 (165 to 172)
	2045	211,998 (207,600 to 215,930)	504,401 (494,781 to 515,498)	716,399 (705,095 to 728,876)	2,390 (2,335 to 2,437)	11,561 (11,316 to 11,856)	13,952 (13,695 to 14,248)	5,441 (5,329 to 5,542)	11,301 (11,086 to 11,550)	8,570 (8,435 to 8,719)	61 (60 to 63)	259 (254 to 266)	167 (164 to 170)
	2046	210,728 (206,286 to 214,817)	500,729 (491,054 to 510,921)	711,456 (699,005 to 723,558)	2,378 (2,318 to 2,429)	11,467 (11,220 to 11,752)	13,846 (13,584 to 14,141)	5,440 (5,325 to 5,546)	11,295 (11,077 to 11,525)	8,565 (8,415 to 8,710)	61 (60 to 63)	259 (253 to 265)	167 (164 to 170)
	2047	208,839 (204,170 to 213,570)	497,024 (487,140 to 508,015)	705,862 (694,080 to 718,566)	2,361 (2,298 to 2,408)	11,366 (11,119 to 11,646)	13,727 (13,452 to 14,016)	5,423 (5,302 to 5,546)	11,289 (11,065 to 11,539)	8,552 (8,409 to 8,706)	61 (60 to 63)	258 (253 to 265)	166 (163 to 170)
	2048	206,741 (202,265 to 210,964)	488,695 (477,676 to 499,756)	695,436 (682,670 to 708,699)	2,327 (2,274 to 2,380)	11,253 (10,996 to 11,540)	13,580 (13,309 to 13,871)	5,401 (5,284 to 5,511)	11,179 (10,927 to 11,432)	8,482 (8,326 to 8,643)	61 (59 to 62)	257 (252 to 264)	166 (162 to 169)
	2049	204,234 (199,392 to 208,565)	483,979 (473,152 to 494,898)	688,213 (675,422 to 701,769)	2,305 (2,251 to 2,361)	11,127 (10,865 to 11,409)	13,432 (13,153 to 13,732)	5,369 (5,241 to 5,483)	11,152 (10,902 to 11,403)	8,450 (8,293 to 8,617)	61 (59 to 62)	256 (250 to 263)	165 (162 to 169)
	2050	202,516 (197,359 to 207,255)	477,589 (466,566 to 489,240)	680,105 (666,762 to 693,930)	2,282 (2,227 to 2,331)	10,992 (10,724 to 11,289)	13,274 (12,996 to 13,579)	5,357 (5,220 to 5,482)	11,085 (10,829 to 11,356)	8,408 (8,243 to 8,579)	60 (59 to 62)	255 (249 to 262)	164 (161 to 168)
Belgium	1990	120,586 (93,288 to 166,814)	318,055 (283,552 to 356,710)	438,641 (392,568 to 495,498)	1,287 (685 to 2,372)	5,967 (3,716 to 8,979)	7,255 (4,520 to 11,048)	2,467 (1,908 to 3,413)	6,248 (5,570 to 7,007)	4,396 (3,934 to 4,965)	26 (14 to 49)	117 (73 to 176)	73 (45 to 111)
	1991	118,035 (90,911 to 161,375)	315,207 (281,302 to 352,994)	433,242 (388,465 to 490,060)	1,250 (661 to 2,243)	5,922 (3,690 to 8,873)	7,171 (4,498 to 10,864)	2,408 (1,855 to 3,292)	6,176 (5,512 to 6,916)	4,330 (3,882 to 4,898)	25 (13 to 46)	116 (72 to 174)	72 (45 to 109)
	1992	115,580 (90,234 to 158,048)	312,342 (278,539 to 350,003)	427,922 (383,344 to 484,005)	1,216 (647 to 2,206)	5,868 (3,674 to 8,816)	7,084 (4,467 to 10,829)	2,352 (1,836 to 3,216)	6,104 (5,443 to 6,840)	4,265 (3,821 to 4,824)	25 (13 to 45)	115 (72 to 172)	71 (45 to 108)
	1993	113,360 (88,870 to 160,715)	309,504 (275,869 to 347,243)	422,865 (379,231 to 477,859)	1,182 (635 to 2,201)	5,820 (3,682 to 8,809)	7,002 (4,446 to 10,753)	2,301 (1,804 to 3,262)	6,033 (5,378 to 6,769)	4,205 (3,771 to 4,752)	24 (13 to 45)	113 (72 to 172)	70 (44 to 107)
	1994	111,515 (86,752 to 154,646)	306,752 (272,498 to 343,090)	418,268 (375,143 to 475,698)	1,155 (624 to 2,171)	5,761 (3,625 to 8,744)	6,916 (4,431 to 10,508)	2,259 (1,757 to 3,133)	5,965 (5,299 to 6,672)	4,150 (3,722 to 4,720)	23 (13 to 44)	112 (70 to 170)	69 (44 to 104)
	1995	109,997 (85,955 to 148,676)	304,327 (269,319 to 340,325)	414,325 (370,826 to 468,304)	1,133 (599 to 2,076)	5,700 (3,579 to 8,720)	6,833 (4,364 to 10,493)	2,224 (1,738 to 3,005)	5,903 (5,224 to 6,601)	4,101 (3,671 to 4,636)	23 (12 to 42)	111 (69 to 169)	68 (43 to 104)
	1996	108,344 (84,807 to 140,752)	302,001 (267,003 to 335,121)	410,345 (366,860 to 463,873)	1,106 (591 to 2,005)	5,642 (3,565 to 8,658)	6,748 (4,303 to 10,338)	2,185 (1,710 to 2,839)	5,842 (5,165 to 6,482)	4,052 (3,622 to 4,580)	22 (12 to 40)	109 (69 to 167)	67 (42 to 102)
	1997	106,561 (82,430 to 137,033)	299,563 (264,920 to 332,847)	406,124 (362,519 to 457,913)	1,082 (589 to 1,916)	5,566 (3,524 to 8,552)	6,648 (4,248 to 10,294)	2,144 (1,658 to 2,757)	5,777 (5,109 to 6,419)	3,999 (3,569 to 4,509)	22 (12 to 39)	107 (68 to 165)	65 (42 to 101)
	1998	104,947 (80,793 to 139,626)	297,195 (263,131 to 329,356)	402,142 (359,516 to 452,377)	1,056 (548 to 1,871)	5,494 (3,463 to 8,386)	6,550 (4,136 to 10,102)	2,105 (1,621 to 2,801)	5,713 (5,059 to 6,332)	3,948 (3,529 to 4,441)	21 (11 to 38)	106 (67 to 161)	64 (41 to 99)
	1999	103,733 (79,443 to 134,049)	295,252 (261,604 to 326,979)	398,985 (355,978 to 447,412)	1,039 (531 to 1,846)	5,429 (3,481 to 8,461)	6,468 (4,079 to 10,023)	2,075 (1,589 to 2,681)	5,657 (5,012 to 6,265)	3,904 (3,483 to 4,378)	21 (11 to 37)	104 (67 to 162)	63 (40 to 98)
	2000	103,019 (78,496 to 133,245)	293,914 (259,784 to 327,612)	396,934 (354,332 to 445,219)	1,025 (525 to 1,829)	5,374 (3,441 to 8,475)	6,399 (4,027 to 9,985)	2,053 (1,564 to 2,656)	5,610 (4,958 to 6,253)	3,870 (3,455 to 4,341)	20 (10 to 36)	103 (66 to 162)	62 (39 to 97)
	2001	102,590 (79,237 to 133,936)	292,800 (258,306 to 325,789)	395,390 (353,385 to 444,593)	1,017 (522 to 1,830)	5,329 (3,429 to 8,313)	6,346 (4,019 to 9,851)	2,037 (1,573 to 2,659)	5,565 (4,909 to 6,192)	3,839 (3,431 to 4,317)	20 (10 to 36)	101 (65 to 158)	62 (39 to 96)
	2002	102,285 (79,783 to 131,092)	291,615 (256,689 to 325,309)	393,900 (353,170 to 443,209)	1,008 (512 to 1,785)	5,284 (3,396 to 8,284)	6,292 (3,992 to 9,852)	2,022 (1,577 to 2,591)	5,519 (4,858 to 6,156)	3,808 (3,415 to 4,285)	20 (10 to 35)	100 (64 to 157)	61 (39 to 95)
	2003	101,800 (80,017 to 129,727)	290,622 (255,545 to 325,164)	392,422 (350,314 to 440,873)	1,001 (503 to 1,793)	5,239 (3,388 to 8,153)	6,240 (3,902 to 9,834)	2,003 (1,574 to 2,553)	5,476 (4,815 to 6,126)	3,777 (3,372 to 4,243)	20 (10 to 35)	99 (64 to 154)	60 (38 to 95)
	2004	101,368 (79,512 to 129,018)	290,086 (254,225 to 325,633)	391,454 (348,866 to 439,456)	994 (505 to 1,770)	5,206 (3,385 to 8,154)	6,200 (3,876 to 9,780)	1,984 (1,556 to 2,525)	5,438 (4,766 to 6,105)	3,749 (3,341 to 4,208)	19 (10 to 35)	98 (63 to 153)	59 (37 to 94)
	2005	101,159 (78,650 to 129,960)	290,061 (252,818 to 326,518)	391,220 (346,246 to 437,347)	988 (494 to 1,770)	5,191 (3,380 to 8,011)	6,179 (3,918 to 9,597)	1,968 (1,530 to 2,529)	5,408 (4,713 to 6,087)	3,725 (3,297 to 4,164)	19 (10 to 34)	97 (63 to 149)	59 (37 to 91)
	2006	100,943 (79,447 to 128,594)	290,339 (253,353 to 326,305)	391,282 (346,137 to 438,855)	982 (500 to 1,735)	5,179 (3,341 to 7,982)	6,161 (3,910 to 9,547)	1,951 (1,536 to 2,486)	5,380 (4,695 to 6,046)	3,702 (3,275 to 4,152)	19 (10 to 34)	96 (62 to 148)	58 (37 to 90)
	2007	100,476 (79,669 to 128,383)	290,918 (254,336 to 326,831)	391,394 (346,734 to 440,384)	974 (499 to 1,690)	5,174 (3,293 to 7,990)	6,148 (3,884 to 9,447)	1,929 (1,529 to 2,465)	5,356 (4,682 to 6,017)	3,678 (3,258 to 4,139)	19 (10 to 32)	95 (61 to 147)	58 (37 to 89)
	2008	100,090 (78,823 to 127,210)	291,609 (255,425 to 327,993)	391,699 (347,258 to 442,101)	966 (495 to 1,675)	5,168 (3,276 to 8,008)	6,135 (3,847 to 9,476)	1,907 (1,502 to 2,424)	5,332 (4,671 to 5,998)	3,655 (3,240 to 4,126)	18 (9 to 32)	95 (60 to 146)	57 (36 to 88)
	2009	100,002 (78,801 to 126,381)	292,332 (255,984 to 330,563)	392,335 (347,690 to 442,191)	961 (491 to 1,631)	5,177 (3,315 to 7,968)	6,139 (3,888 to 9,337)	1,891 (1,490 to 2,390)	5,308 (4,648 to 6,003)	3,635 (3,221 to 4,096)	18 (9 to 31)	94 (60 to 145)	57 (36 to 86)
	2010	100,484 (78,225 to 128,697)	292,981 (256,144 to 331,508)	393,465 (348,645 to 445,749)	957 (497 to 1,655)	5,178 (3,289 to 7,957)	6,135 (3,847 to 9,311)	1,886 (1,468 to 2,415)	5,283 (4,618 to 5,977)	3,618 (3,206 to 4,099)	18 (9 to 31)	93 (59 to 143)	56 (35 to 86)
	2011	100,701 (79,301 to 126,476)	293,177 (256,501 to 331,683)	393,878 (347,856 to 444,414)	953 (487 to 1,588)	5,174 (3,267 to 7,961)	6,127 (3,863 to 9,347)	1,875 (1,476 to 2,355)	5,249 (4,592 to 5,938)	3,595 (3,175 to 4,056)	18 (9 to 30)	93 (58 to 143)	56 (35 to 85)
	2012	100,469 (79,497 to 125,782)	292,675 (256,962 to 330,673)	393,145 (348,917 to 441,633)	943 (486 to 1,579)	5,156 (3,302 to 7,792)	6,099 (3,882 to 9,195)	1,857 (1,469 to 2,324)	5,205 (4,570 to 5,881)	3,563 (3,162 to 4,002)	17 (9 to 29)	92 (59 to 139)	55 (35 to 83)
	2013	100,008 (79,910 to 125,962)	291,814 (256,903 to 330,115)	391,823 (348,591 to 440,219)	934 (484 to 1,592)	5,147 (3,237 to 7,709)	6,082 (3,779 to 9,106)	1,836 (1,467 to 2,312)	5,159 (4,542 to 5,837)	3,529 (3,139 to 3,965)	17 (9 to 29)	91 (57 to 136)	55 (34 to 82)
	2014	99,770 (79,203 to 125,534)	290,875 (255,855 to 330,409)	390,645 (348,729 to 438,570)	928 (481 to 1,558)	5,125 (3,231 to 7,581)	6,053 (3,777 to 9,015)	1,820 (1,445 to 2,290)	5,116 (4,500 to 5,811)	3,498 (3,123 to 3,927)	17 (9 to 28)	90 (57 to 133)	54 (34 to 81)
	2015	100,001 (78,874 to 126,175)	290,408 (255,507 to 328,727)	390,409 (348,649 to 438,219)	926 (485 to 1,555)	5,120 (3,188 to 7,623)	6,046 (3,730 to 8,982)	1,814 (1,431 to 2,289)	5,083 (4,472 to 5,754)	3,478 (3,106 to 3,904)	17 (9 to 28)	90 (56 to 133)	54 (33 to 80)
	2016	100,204 (79,313 to 126,795)	289,847 (256,369 to 327,772)	390,051 (350,837 to 437,742)	925 (480 to 1,553)	5,102 (3,197 to 7,508)	6,027 (3,748 to 8,892)	1,808 (1,431 to 2,288)	5,052 (4,468 to 5,713)	3,458 (3,111 to 3,881)	17 (9 to 28)	89 (56 to 131)	53 (33 to 79)
	2017	100,254 (78,992 to 127,752)	288,953 (255,869 to 328,075)	389,207 (349,994 to 436,231)	922 (481 to 1,546)	5,078 (3,135 to 7,463)	6,000 (3,741 to 8,896)	1,800 (1,418 to 2,294)	5,017 (4,442 to 5,696)	3,436 (3,089 to 3,851)	17 (9 to 28)	88 (54 to 130)	53 (33 to 79)
	2018	100,449 (78,033 to 128,199)	288,160 (255,049 to 327,571)	388,608 (350,256 to 437,933)	921 (478 to 1,559)	5,060 (3,107 to 7,454)	5,981 (3,707 to 8,904)	1,796 (1,395 to 2,292)	4,986 (4,413 to 5,667)	3,417 (3,079 to 3,850)	16 (9 to 28)	88 (54 to 129)	53 (33 to 78)
	2019	101,089 (78,012 to 130,127)	287,927 (254,522 to 327,502)	389,016 (350,895 to 439,260)	927 (480 to 1,593)	5,051 (3,115 to 7,492)	5,978 (3,684 to 8,851)	1,800 (1,389 to 2,317)	4,966 (4,390 to 5,649)	3,408 (3,074 to 3,848)	17 (9 to 28)	87 (54 to 129)	52 (32 to 78)
	2020	101,958 (78,861 to 130,283)	289,553 (256,323 to 330,504)	391,512 (351,962 to 442,999)	932 (485 to 1,596)	5,093 (3,151 to 7,581)	6,025 (3,704 to 9,026)	1,810 (1,400 to 2,312)	4,984 (4,412 to 5,689)	3,421 (3,076 to 3,871)	17 (9 to 28)	88 (54 to 130)	53 (32 to 79)
	2021	103,092 (79,370 to 132,743)	290,447 (254,980 to 330,745)	393,539 (354,820 to 445,234)	942 (477 to 1,563)	5,110 (3,139 to 7,497)	6,052 (3,725 to 9,014)	1,825 (1,405 to 2,350)	4,990 (4,380 to 5,682)	3,431 (3,094 to 3,882)	17 (8 to 28)	88 (54 to 129)	53 (32 to 79)
	2022	102,604 (98,653 to 104,774)	292,207 (286,281 to 297,409)	394,811 (387,377 to 400,423)	946 (909 to 955)	5,227 (5,170 to 5,272)	6,173 (6,105 to 6,213)	1,786 (1,717 to 1,824)	4,942 (4,841 to 5,030)	3,387 (3,323 to 3,435)	16 (16 to 17)	88 (87 to 89)	53 (52 to 53)
	2023	104,693 (100,299 to 106,956)	292,780 (286,505 to 297,912)	397,473 (389,695 to 403,407)	953 (911 to 961)	5,255 (5,198 to 5,302)	6,208 (6,132 to 6,248)	1,811 (1,735 to 1,850)	4,924 (4,819 to 5,011)	3,389 (3,323 to 3,440)	16 (16 to 17)	88 (87 to 89)	53 (52 to 53)
	2024	104,400 (100,230 to 107,369)	294,838 (288,498 to 300,635)	399,239 (390,766 to 405,863)	949 (915 to 962)	5,286 (5,224 to 5,345)	6,235 (6,161 to 6,292)	1,794 (1,723 to 1,845)	4,933 (4,827 to 5,030)	3,385 (3,313 to 3,441)	16 (16 to 17)	88 (87 to 89)	53 (52 to 53)
	2025	104,873 (101,352 to 108,177)	295,100 (288,434 to 301,016)	399,973 (391,989 to 407,499)	954 (925 to 967)	5,305 (5,242 to 5,356)	6,259 (6,186 to 6,307)	1,791 (1,731 to 1,848)	4,911 (4,800 to 5,009)	3,371 (3,304 to 3,435)	16 (16 to 17)	88 (87 to 89)	53 (52 to 53)
	2026	105,631 (101,855 to 109,250)	295,202 (288,446 to 301,116)	400,833 (392,796 to 408,492)	960 (933 to 975)	5,332 (5,276 to 5,377)	6,292 (6,222 to 6,341)	1,793 (1,729 to 1,854)	4,887 (4,775 to 4,984)	3,359 (3,292 to 3,423)	16 (16 to 17)	88 (87 to 89)	53 (52 to 53)
	2027	106,098 (102,437 to 109,641)	297,306 (290,173 to 304,353)	403,404 (394,677 to 412,075)	968 (939 to 981)	5,361 (5,296 to 5,409)	6,329 (6,255 to 6,376)	1,790 (1,728 to 1,850)	4,896 (4,779 to 5,012)	3,362 (3,289 to 3,434)	16 (16 to 17)	88 (87 to 89)	53 (52 to 53)
	2028	106,323 (100,715 to 110,392)	299,465 (292,290 to 306,443)	405,789 (397,513 to 415,110)	967 (938 to 983)	5,407 (5,346 to 5,469)	6,374 (6,302 to 6,437)	1,783 (1,689 to 1,851)	4,907 (4,789 to 5,021)	3,363 (3,295 to 3,440)	16 (16 to 16)	89 (88 to 90)	53 (52 to 53)
	2029	105,512 (100,902 to 111,392)	300,834 (293,254 to 308,486)	406,346 (397,890 to 416,918)	972 (944 to 990)	5,438 (5,379 to 5,501)	6,410 (6,342 to 6,475)	1,759 (1,683 to 1,857)	4,905 (4,781 to 5,030)	3,350 (3,280 to 3,437)	16 (16 to 17)	89 (88 to 90)	53 (52 to 53)
	2030	104,145 (99,848 to 110,785)	301,207 (293,410 to 309,135)	405,352 (397,253 to 416,356)	976 (934 to 995)	5,465 (5,400 to 5,532)	6,441 (6,367 to 6,504)	1,727 (1,656 to 1,837)	4,887 (4,761 to 5,016)	3,324 (3,258 to 3,414)	16 (15 to 16)	89 (88 to 90)	53 (52 to 53)
	2031	103,940 (99,308 to 110,835)	301,843 (293,491 to 310,008)	405,783 (397,630 to 416,528)	982 (939 to 1,003)	5,486 (5,414 to 5,559)	6,468 (6,383 to 6,532)	1,714 (1,637 to 1,827)	4,874 (4,739 to 5,006)	3,310 (3,244 to 3,398)	16 (15 to 17)	89 (87 to 90)	53 (52 to 53)
	2032	104,640 (99,846 to 111,351)	303,061 (295,135 to 310,816)	407,700 (398,289 to 419,036)	986 (944 to 1,010)	5,502 (5,428 to 5,568)	6,488 (6,405 to 6,550)	1,716 (1,637 to 1,826)	4,871 (4,744 to 4,996)	3,309 (3,233 to 3,401)	16 (15 to 17)	88 (87 to 90)	53 (52 to 53)
	2033	104,985 (100,319 to 112,236)	303,850 (296,379 to 311,717)	408,834 (399,873 to 419,618)	991 (945 to 1,018)	5,514 (5,442 to 5,579)	6,506 (6,422 to 6,566)	1,713 (1,637 to 1,831)	4,862 (4,743 to 4,988)	3,303 (3,230 to 3,390)	16 (15 to 17)	88 (87 to 89)	53 (52 to 53)
	2034	106,143 (101,032 to 113,422)	305,054 (296,945 to 312,534)	411,196 (401,590 to 422,396)	1,001 (951 to 1,028)	5,531 (5,460 to 5,598)	6,532 (6,443 to 6,596)	1,723 (1,640 to 1,841)	4,861 (4,732 to 4,980)	3,307 (3,230 to 3,397)	16 (15 to 17)	88 (87 to 89)	53 (52 to 53)
	2035	95,091 (89,307 to 102,863)	306,034 (297,940 to 313,974)	401,125 (390,048 to 412,819)	999 (929 to 1,033)	5,564 (5,487 to 5,648)	6,563 (6,455 to 6,645)	1,536 (1,443 to 1,662)	4,856 (4,728 to 4,982)	3,211 (3,123 to 3,305)	16 (15 to 17)	88 (87 to 90)	53 (52 to 53)
	2036	95,711 (89,711 to 103,936)	307,616 (299,067 to 315,397)	403,327 (392,421 to 414,453)	1,009 (937 to 1,044)	5,583 (5,513 to 5,662)	6,592 (6,489 to 6,670)	1,539 (1,442 to 1,671)	4,862 (4,727 to 4,985)	3,215 (3,128 to 3,303)	16 (15 to 17)	88 (87 to 89)	53 (52 to 53)
	2037	96,794 (90,800 to 105,033)	308,229 (299,425 to 315,905)	405,023 (394,320 to 417,027)	1,017 (940 to 1,055)	5,603 (5,526 to 5,688)	6,620 (6,507 to 6,708)	1,549 (1,453 to 1,681)	4,852 (4,714 to 4,973)	3,214 (3,129 to 3,310)	16 (15 to 17)	88 (87 to 90)	53 (52 to 53)
	2038	97,684 (91,612 to 106,592)	309,400 (300,738 to 317,962)	407,084 (395,699 to 419,375)	1,023 (945 to 1,061)	5,628 (5,544 to 5,727)	6,651 (6,532 to 6,742)	1,556 (1,460 to 1,698)	4,853 (4,717 to 4,987)	3,218 (3,128 to 3,315)	16 (15 to 17)	88 (87 to 90)	53 (52 to 53)
	2039	98,233 (91,555 to 107,558)	309,930 (300,708 to 318,482)	408,162 (396,397 to 421,246)	1,031 (949 to 1,070)	5,651 (5,559 to 5,751)	6,681 (6,559 to 6,773)	1,559 (1,453 to 1,707)	4,844 (4,700 to 4,978)	3,214 (3,121 to 3,317)	16 (15 to 17)	88 (87 to 90)	53 (52 to 53)
	2040	98,648 (91,977 to 108,874)	310,861 (301,426 to 319,812)	409,509 (397,667 to 422,740)	1,035 (949 to 1,076)	5,667 (5,568 to 5,772)	6,702 (6,573 to 6,807)	1,559 (1,453 to 1,720)	4,843 (4,696 to 4,982)	3,212 (3,120 to 3,316)	16 (15 to 17)	88 (87 to 90)	53 (52 to 53)
	2041	98,889 (92,209 to 109,058)	312,723 (303,099 to 321,893)	411,611 (399,667 to 425,294)	1,042 (955 to 1,084)	5,679 (5,580 to 5,777)	6,720 (6,584 to 6,815)	1,556 (1,451 to 1,717)	4,856 (4,706 to 4,998)	3,217 (3,124 to 3,324)	16 (15 to 17)	88 (87 to 90)	53 (51 to 53)
	2042	100,913 (93,894 to 111,273)	313,021 (303,569 to 322,393)	413,934 (401,634 to 427,260)	1,050 (960 to 1,093)	5,686 (5,592 to 5,771)	6,737 (6,603 to 6,826)	1,582 (1,472 to 1,745)	4,846 (4,700 to 4,991)	3,225 (3,129 to 3,328)	16 (15 to 17)	88 (87 to 89)	52 (51 to 53)
	2043	100,978 (93,906 to 111,028)	314,019 (303,766 to 323,366)	414,997 (402,716 to 427,715)	1,054 (962 to 1,097)	5,697 (5,598 to 5,780)	6,751 (6,620 to 6,836)	1,578 (1,467 to 1,735)	4,848 (4,690 to 4,992)	3,223 (3,127 to 3,322)	16 (15 to 17)	88 (86 to 89)	52 (51 to 53)
	2044	101,279 (94,520 to 111,731)	315,123 (305,205 to 324,067)	416,402 (403,715 to 430,259)	1,062 (968 to 1,108)	5,716 (5,594 to 5,798)	6,778 (6,623 to 6,860)	1,577 (1,472 to 1,740)	4,853 (4,700 to 4,990)	3,224 (3,126 to 3,331)	17 (15 to 17)	88 (86 to 89)	52 (51 to 53)
	2045	102,354 (95,541 to 113,328)	315,367 (305,062 to 324,572)	417,721 (405,409 to 431,335)	1,073 (977 to 1,122)	5,740 (5,612 to 5,841)	6,813 (6,649 to 6,914)	1,589 (1,483 to 1,759)	4,845 (4,686 to 4,986)	3,225 (3,130 to 3,330)	17 (15 to 17)	88 (86 to 90)	53 (51 to 53)
	2046	102,862 (95,744 to 113,808)	317,327 (307,925 to 327,293)	420,189 (407,128 to 435,052)	1,083 (981 to 1,132)	5,759 (5,629 to 5,859)	6,842 (6,672 to 6,943)	1,592 (1,482 to 1,761)	4,864 (4,720 to 5,016)	3,236 (3,135 to 3,350)	17 (15 to 18)	88 (86 to 90)	53 (51 to 53)
	2047	103,552 (96,129 to 114,546)	318,221 (309,037 to 327,682)	421,773 (409,589 to 436,377)	1,091 (987 to 1,140)	5,774 (5,637 to 5,890)	6,864 (6,696 to 6,975)	1,598 (1,483 to 1,767)	4,867 (4,727 to 5,012)	3,240 (3,146 to 3,352)	17 (15 to 18)	88 (86 to 90)	53 (51 to 54)
	2048	103,830 (96,483 to 115,159)	318,440 (309,449 to 327,933)	422,270 (409,810 to 437,270)	1,095 (989 to 1,144)	5,784 (5,660 to 5,893)	6,879 (6,717 to 6,988)	1,598 (1,485 to 1,772)	4,861 (4,724 to 5,006)	3,236 (3,140 to 3,351)	17 (15 to 18)	88 (86 to 90)	53 (51 to 54)
	2049	103,974 (96,419 to 114,791)	318,620 (309,430 to 329,097)	422,593 (409,678 to 437,738)	1,097 (987 to 1,149)	5,797 (5,671 to 5,911)	6,894 (6,729 to 7,005)	1,596 (1,480 to 1,762)	4,855 (4,715 to 5,014)	3,231 (3,132 to 3,347)	17 (15 to 18)	88 (86 to 90)	53 (51 to 54)
	2050	104,598 (97,074 to 116,041)	320,278 (310,578 to 329,903)	424,876 (411,545 to 440,173)	1,100 (991 to 1,151)	5,811 (5,690 to 5,922)	6,910 (6,749 to 7,017)	1,601 (1,486 to 1,776)	4,872 (4,724 to 5,018)	3,242 (3,140 to 3,358)	17 (15 to 18)	88 (87 to 90)	53 (51 to 54)
Belize	1990	14,761 (11,806 to 19,771)	25,714 (22,415 to 29,977)	40,475 (35,924 to 47,030)	292 (170 to 465)	755 (466 to 1,125)	1,047 (649 to 1,528)	15,611 (12,485 to 20,909)	27,840 (24,269 to 32,455)	21,654 (19,219 to 25,160)	309 (180 to 491)	818 (505 to 1,218)	560 (347 to 818)
	1991	14,957 (11,995 to 19,946)	26,360 (23,140 to 31,031)	41,317 (36,861 to 48,041)	292 (173 to 462)	770 (482 to 1,138)	1,062 (670 to 1,564)	15,439 (12,382 to 20,590)	27,858 (24,455 to 32,795)	21,576 (19,249 to 25,087)	301 (179 to 477)	814 (509 to 1,203)	554 (350 to 817)
	1992	15,154 (12,119 to 20,098)	27,022 (23,676 to 31,896)	42,176 (37,643 to 49,195)	292 (176 to 464)	785 (496 to 1,176)	1,077 (693 to 1,591)	15,273 (12,215 to 20,257)	27,877 (24,425 to 32,904)	21,502 (19,191 to 25,080)	294 (177 to 467)	810 (511 to 1,213)	549 (353 to 811)
	1993	15,355 (12,303 to 20,899)	27,702 (24,232 to 32,603)	43,057 (38,392 to 50,581)	292 (177 to 469)	802 (505 to 1,196)	1,094 (712 to 1,623)	15,115 (12,111 to 20,572)	27,898 (24,403 to 32,834)	21,433 (19,111 to 25,179)	288 (174 to 462)	808 (509 to 1,204)	545 (355 to 808)
	1994	15,572 (12,395 to 21,934)	28,405 (24,899 to 33,525)	43,977 (38,891 to 51,760)	294 (176 to 473)	819 (513 to 1,218)	1,113 (732 to 1,660)	14,974 (11,920 to 21,092)	27,926 (24,479 to 32,960)	21,378 (18,906 to 25,162)	282 (169 to 455)	806 (505 to 1,198)	541 (356 to 807)
	1995	15,820 (12,475 to 22,963)	29,142 (25,485 to 34,964)	44,961 (39,574 to 53,915)	296 (177 to 486)	840 (523 to 1,261)	1,136 (751 to 1,700)	14,861 (11,719 to 21,571)	27,964 (24,455 to 33,551)	21,343 (18,785 to 25,593)	278 (166 to 456)	806 (502 to 1,210)	539 (356 to 807)
	1996	16,116 (12,766 to 22,980)	29,939 (26,287 to 35,767)	46,055 (40,689 to 54,680)	301 (180 to 482)	862 (545 to 1,293)	1,163 (772 to 1,732)	14,787 (11,713 to 21,086)	28,032 (24,612 to 33,488)	21,342 (18,856 to 25,340)	276 (165 to 442)	807 (510 to 1,211)	539 (358 to 803)
	1997	16,463 (13,077 to 23,075)	30,814 (27,163 to 36,602)	47,277 (41,948 to 55,625)	307 (185 to 486)	887 (565 to 1,327)	1,193 (788 to 1,768)	14,749 (11,716 to 20,673)	28,132 (24,798 to 33,416)	21,377 (18,968 to 25,152)	275 (166 to 436)	810 (516 to 1,212)	540 (356 to 800)
	1998	16,851 (13,338 to 23,467)	31,757 (28,002 to 37,506)	48,609 (43,423 to 57,328)	314 (191 to 495)	914 (583 to 1,359)	1,228 (806 to 1,811)	14,731 (11,660 to 20,514)	28,242 (24,902 to 33,355)	21,428 (19,142 to 25,272)	274 (167 to 433)	813 (519 to 1,209)	541 (355 to 798)
	1999	17,267 (13,667 to 23,988)	32,757 (28,921 to 38,622)	50,024 (44,699 to 58,718)	322 (196 to 515)	943 (603 to 1,407)	1,264 (833 to 1,851)	14,712 (11,645 to 20,438)	28,338 (25,019 to 33,411)	21,473 (19,187 to 25,205)	274 (167 to 439)	816 (521 to 1,217)	543 (358 to 794)
	2000	17,692 (13,916 to 24,499)	33,794 (29,826 to 40,044)	51,486 (45,619 to 60,394)	329 (197 to 531)	973 (634 to 1,447)	1,302 (857 to 1,906)	14,672 (11,541 to 20,317)	28,394 (25,060 to 33,646)	21,488 (19,040 to 25,206)	273 (163 to 440)	817 (532 to 1,216)	543 (358 to 796)
	2001	18,018 (14,391 to 24,758)	34,760 (30,748 to 40,559)	52,778 (46,840 to 61,507)	334 (199 to 534)	998 (653 to 1,494)	1,332 (878 to 1,970)	14,517 (11,594 to 19,947)	28,320 (25,051 to 33,045)	21,380 (18,974 to 24,916)	269 (161 to 430)	813 (532 to 1,217)	540 (355 to 798)
	2002	18,193 (14,533 to 25,200)	35,612 (31,576 to 41,507)	53,806 (47,762 to 62,321)	334 (199 to 517)	1,017 (664 to 1,536)	1,351 (895 to 1,995)	14,216 (11,357 to 19,692)	28,093 (24,909 to 32,743)	21,122 (18,749 to 24,464)	261 (156 to 404)	802 (524 to 1,212)	530 (351 to 783)
	2003	18,291 (14,628 to 25,473)	36,428 (32,319 to 42,811)	54,719 (48,592 to 63,067)	332 (197 to 521)	1,033 (666 to 1,556)	1,365 (907 to 2,026)	13,845 (11,073 to 19,282)	27,795 (24,660 to 32,666)	20,792 (18,464 to 23,965)	251 (149 to 394)	788 (509 to 1,187)	519 (345 to 770)
	2004	18,388 (14,727 to 25,663)	37,289 (33,197 to 43,640)	55,677 (49,180 to 64,148)	329 (195 to 512)	1,050 (670 to 1,598)	1,379 (910 to 2,049)	13,474 (10,792 to 18,806)	27,507 (24,488 to 32,191)	20,467 (18,079 to 23,581)	241 (143 to 375)	774 (494 to 1,179)	507 (334 to 753)
	2005	18,581 (14,669 to 26,443)	38,296 (33,961 to 44,947)	56,876 (50,178 to 65,367)	329 (190 to 521)	1,072 (681 to 1,639)	1,401 (912 to 2,092)	13,179 (10,405 to 18,756)	27,308 (24,217 to 32,051)	20,225 (17,843 to 23,244)	233 (135 to 370)	764 (485 to 1,169)	498 (324 to 744)
	2006	18,832 (14,978 to 26,505)	39,426 (34,980 to 46,449)	58,258 (51,548 to 66,900)	330 (190 to 522)	1,098 (699 to 1,672)	1,427 (931 to 2,134)	12,930 (10,284 to 18,198)	27,184 (24,118 to 32,026)	20,042 (17,734 to 23,015)	226 (130 to 358)	757 (482 to 1,153)	491 (320 to 734)
	2007	19,045 (15,217 to 26,725)	40,583 (35,879 to 47,520)	59,628 (52,858 to 68,642)	329 (194 to 532)	1,124 (717 to 1,708)	1,453 (944 to 2,200)	12,663 (10,118 to 17,770)	27,068 (23,930 to 31,695)	19,854 (17,600 to 22,856)	219 (129 to 354)	750 (478 to 1,139)	484 (314 to 733)
	2008	19,252 (15,440 to 27,180)	41,768 (36,862 to 48,609)	61,020 (54,244 to 70,528)	328 (195 to 518)	1,152 (736 to 1,753)	1,480 (957 to 2,241)	12,403 (9,948 to 17,511)	26,963 (23,796 to 31,379)	19,676 (17,491 to 22,742)	212 (126 to 334)	744 (475 to 1,132)	477 (309 to 723)
	2009	19,487 (15,583 to 27,666)	42,982 (37,838 to 50,399)	62,469 (55,364 to 72,087)	328 (192 to 535)	1,180 (762 to 1,779)	1,508 (974 to 2,273)	12,175 (9,736 to 17,285)	26,876 (23,660 to 31,514)	19,522 (17,302 to 22,528)	205 (120 to 334)	738 (477 to 1,113)	471 (304 to 710)
	2010	19,791 (15,689 to 28,280)	44,226 (38,890 to 51,545)	64,017 (56,445 to 73,925)	330 (193 to 551)	1,209 (778 to 1,806)	1,539 (993 to 2,325)	12,003 (9,515 to 17,152)	26,815 (23,579 to 31,252)	19,410 (17,114 to 22,414)	200 (117 to 334)	733 (472 to 1,095)	467 (301 to 705)
	2011	20,176 (16,061 to 28,325)	45,529 (40,098 to 53,233)	65,705 (58,220 to 75,631)	333 (193 to 559)	1,238 (801 to 1,851)	1,572 (1,020 to 2,373)	11,893 (9,468 to 16,697)	26,799 (23,602 to 31,333)	19,351 (17,147 to 22,275)	196 (114 to 330)	729 (472 to 1,090)	463 (301 to 699)
	2012	20,605 (16,447 to 28,703)	46,895 (41,220 to 54,924)	67,500 (59,813 to 77,884)	337 (199 to 568)	1,268 (822 to 1,885)	1,604 (1,041 to 2,411)	11,818 (9,433 to 16,462)	26,825 (23,579 to 31,418)	19,331 (17,130 to 22,305)	193 (114 to 326)	725 (470 to 1,078)	460 (298 to 690)
	2013	21,050 (16,789 to 29,954)	48,279 (42,325 to 56,460)	69,329 (61,280 to 79,906)	340 (199 to 567)	1,297 (846 to 1,925)	1,637 (1,068 to 2,461)	11,759 (9,379 to 16,733)	26,867 (23,554 to 31,420)	19,327 (17,084 to 22,276)	190 (111 to 317)	722 (471 to 1,071)	456 (298 to 686)
	2014	21,480 (16,988 to 30,848)	49,628 (43,260 to 58,183)	71,108 (62,700 to 82,423)	343 (200 to 569)	1,326 (860 to 1,961)	1,669 (1,077 to 2,504)	11,700 (9,253 to 16,802)	26,897 (23,446 to 31,533)	19,317 (17,033 to 22,391)	187 (109 to 310)	719 (466 to 1,063)	453 (293 to 680)
	2015	21,861 (17,082 to 31,073)	50,886 (44,260 to 59,908)	72,747 (63,914 to 85,425)	345 (200 to 583)	1,353 (872 to 2,010)	1,699 (1,096 to 2,537)	11,623 (9,082 to 16,521)	26,887 (23,386 to 31,654)	19,279 (16,938 to 22,639)	184 (106 to 310)	715 (461 to 1,062)	450 (290 to 672)
	2016	22,177 (17,300 to 31,636)	52,032 (45,255 to 60,629)	74,209 (65,251 to 87,058)	346 (203 to 588)	1,379 (883 to 2,040)	1,725 (1,116 to 2,578)	11,522 (8,989 to 16,437)	26,830 (23,335 to 31,262)	19,205 (16,887 to 22,530)	180 (105 to 305)	711 (456 to 1,052)	446 (289 to 667)
	2017	22,451 (17,514 to 32,099)	53,105 (46,008 to 62,074)	75,556 (66,491 to 88,624)	347 (202 to 586)	1,401 (897 to 2,064)	1,748 (1,124 to 2,603)	11,409 (8,900 to 16,312)	26,749 (23,174 to 31,267)	19,113 (16,820 to 22,419)	176 (102 to 298)	706 (452 to 1,040)	442 (284 to 658)
	2018	22,700 (17,768 to 33,019)	54,134 (46,963 to 63,314)	76,834 (67,600 to 90,038)	347 (203 to 580)	1,423 (910 to 2,092)	1,769 (1,135 to 2,631)	11,293 (8,839 to 16,426)	26,663 (23,131 to 31,185)	19,016 (16,731 to 22,284)	172 (101 to 289)	701 (448 to 1,030)	438 (281 to 651)
	2019	22,945 (17,905 to 33,563)	55,158 (47,809 to 64,385)	78,103 (68,430 to 91,755)	347 (205 to 583)	1,445 (928 to 2,117)	1,792 (1,148 to 2,675)	11,183 (8,726 to 16,358)	26,590 (23,047 to 31,038)	18,929 (16,584 to 22,237)	169 (100 to 284)	697 (447 to 1,021)	434 (278 to 648)
	2020	23,131 (18,017 to 33,845)	56,118 (48,753 to 65,436)	79,249 (69,351 to 93,597)	349 (203 to 587)	1,468 (932 to 2,159)	1,816 (1,163 to 2,700)	11,056 (8,611 to 16,176)	26,501 (23,023 to 30,901)	18,825 (16,474 to 22,233)	167 (97 to 280)	693 (440 to 1,019)	431 (276 to 641)
	2021	23,299 (18,011 to 33,554)	57,031 (49,557 to 66,756)	80,329 (70,576 to 94,416)	348 (204 to 593)	1,491 (942 to 2,204)	1,839 (1,184 to 2,722)	10,933 (8,452 to 15,745)	26,407 (22,946 to 30,910)	18,721 (16,448 to 22,005)	163 (96 to 278)	691 (436 to 1,021)	429 (276 to 634)
	2022	23,272 (22,989 to 23,432)	57,441 (56,816 to 57,611)	80,713 (79,991 to 80,968)	342 (339 to 345)	1,491 (1,480 to 1,499)	1,833 (1,821 to 1,841)	10,870 (10,738 to 10,944)	26,436 (26,149 to 26,515)	18,711 (18,543 to 18,770)	160 (158 to 161)	686 (681 to 690)	425 (422 to 427)
	2023	23,447 (23,198 to 23,606)	58,335 (57,682 to 58,515)	81,782 (81,058 to 82,057)	344 (341 to 347)	1,509 (1,499 to 1,517)	1,852 (1,843 to 1,862)	10,781 (10,666 to 10,854)	26,395 (26,099 to 26,476)	18,651 (18,485 to 18,713)	158 (157 to 160)	683 (678 to 686)	422 (420 to 425)
	2024	23,685 (23,436 to 23,852)	59,209 (58,585 to 59,431)	82,894 (82,160 to 83,199)	346 (343 to 350)	1,527 (1,517 to 1,535)	1,873 (1,863 to 1,882)	10,726 (10,613 to 10,801)	26,351 (26,074 to 26,450)	18,606 (18,442 to 18,675)	157 (155 to 158)	680 (675 to 683)	420 (418 to 422)
	2025	23,957 (23,691 to 24,186)	60,060 (59,423 to 60,279)	84,016 (83,337 to 84,380)	348 (345 to 352)	1,547 (1,535 to 1,555)	1,895 (1,884 to 1,904)	10,689 (10,570 to 10,791)	26,303 (26,024 to 26,399)	18,569 (18,418 to 18,649)	155 (154 to 157)	677 (672 to 681)	419 (416 to 421)
	2026	24,213 (23,933 to 24,459)	60,857 (60,190 to 61,081)	85,071 (84,340 to 85,441)	351 (347 to 354)	1,564 (1,553 to 1,573)	1,915 (1,903 to 1,925)	10,648 (10,525 to 10,756)	26,236 (25,949 to 26,333)	18,520 (18,361 to 18,600)	154 (153 to 156)	674 (669 to 678)	417 (414 to 419)
	2027	24,501 (24,187 to 24,772)	61,614 (60,965 to 61,864)	86,114 (85,375 to 86,551)	353 (349 to 357)	1,579 (1,567 to 1,589)	1,932 (1,919 to 1,942)	10,624 (10,488 to 10,741)	26,158 (25,883 to 26,265)	18,473 (18,314 to 18,567)	153 (152 to 155)	670 (665 to 674)	414 (412 to 417)
	2028	24,748 (24,415 to 25,029)	62,363 (61,674 to 62,700)	87,111 (86,354 to 87,613)	355 (352 to 359)	1,596 (1,584 to 1,607)	1,951 (1,938 to 1,963)	10,584 (10,442 to 10,704)	26,083 (25,795 to 26,224)	18,420 (18,260 to 18,526)	152 (150 to 154)	668 (663 to 672)	413 (410 to 415)
	2029	24,957 (24,635 to 25,258)	63,078 (62,323 to 63,360)	88,035 (87,229 to 88,497)	357 (354 to 362)	1,613 (1,600 to 1,625)	1,970 (1,957 to 1,983)	10,532 (10,396 to 10,659)	26,002 (25,691 to 26,118)	18,358 (18,190 to 18,454)	151 (149 to 153)	665 (660 to 670)	411 (408 to 414)
	2030	25,188 (24,843 to 25,486)	63,750 (62,896 to 64,037)	88,938 (88,083 to 89,362)	359 (356 to 364)	1,630 (1,617 to 1,641)	1,989 (1,976 to 2,002)	10,492 (10,348 to 10,616)	25,908 (25,561 to 26,025)	18,295 (18,119 to 18,382)	150 (148 to 152)	662 (657 to 667)	409 (407 to 412)
	2031	25,400 (25,081 to 25,715)	64,468 (63,708 to 64,768)	89,868 (88,988 to 90,320)	361 (358 to 366)	1,646 (1,633 to 1,658)	2,007 (1,994 to 2,020)	10,446 (10,315 to 10,576)	25,838 (25,534 to 25,958)	18,241 (18,063 to 18,333)	149 (147 to 150)	660 (654 to 664)	407 (405 to 410)
	2032	25,613 (25,270 to 25,938)	65,128 (64,378 to 65,479)	90,741 (89,893 to 91,262)	363 (360 to 368)	1,662 (1,649 to 1,675)	2,025 (2,012 to 2,038)	10,406 (10,267 to 10,538)	25,758 (25,462 to 25,897)	18,185 (18,015 to 18,290)	147 (146 to 149)	657 (652 to 663)	406 (403 to 409)
	2033	25,841 (25,478 to 26,169)	65,754 (65,008 to 66,171)	91,594 (90,754 to 92,148)	364 (361 to 369)	1,681 (1,667 to 1,694)	2,045 (2,031 to 2,060)	10,379 (10,233 to 10,510)	25,679 (25,388 to 25,843)	18,136 (17,970 to 18,246)	146 (145 to 148)	656 (651 to 662)	405 (402 to 408)
	2034	26,059 (25,688 to 26,413)	66,273 (65,491 to 66,696)	92,332 (91,499 to 92,922)	373 (368 to 377)	1,693 (1,679 to 1,707)	2,066 (2,051 to 2,082)	10,353 (10,205 to 10,493)	25,573 (25,271 to 25,736)	18,074 (17,911 to 18,189)	148 (146 to 150)	653 (648 to 659)	404 (402 to 408)
	2035	26,309 (25,920 to 26,663)	66,776 (65,947 to 67,142)	93,086 (92,124 to 93,640)	381 (376 to 389)	1,706 (1,690 to 1,721)	2,087 (2,069 to 2,104)	10,344 (10,190 to 10,483)	25,472 (25,156 to 25,611)	18,022 (17,836 to 18,129)	150 (148 to 153)	651 (645 to 656)	404 (401 to 407)
	2036	26,473 (26,085 to 26,828)	67,288 (66,468 to 67,670)	93,761 (92,766 to 94,346)	384 (379 to 391)	1,717 (1,701 to 1,733)	2,102 (2,084 to 2,121)	10,305 (10,154 to 10,443)	25,385 (25,076 to 25,529)	17,963 (17,772 to 18,075)	150 (148 to 152)	648 (642 to 654)	403 (399 to 406)
	2037	26,655 (26,229 to 27,026)	67,772 (66,983 to 68,212)	94,427 (93,508 to 95,016)	386 (381 to 393)	1,729 (1,712 to 1,744)	2,115 (2,097 to 2,134)	10,278 (10,114 to 10,421)	25,301 (25,006 to 25,465)	17,911 (17,737 to 18,023)	149 (147 to 152)	645 (639 to 651)	401 (398 to 405)
	2038	26,819 (26,400 to 27,218)	68,232 (67,403 to 68,688)	95,051 (94,077 to 95,672)	388 (382 to 394)	1,739 (1,721 to 1,755)	2,127 (2,107 to 2,145)	10,250 (10,089 to 10,402)	25,220 (24,914 to 25,388)	17,860 (17,677 to 17,976)	148 (146 to 151)	643 (636 to 649)	400 (396 to 403)
	2039	26,951 (26,517 to 27,364)	68,662 (67,833 to 69,148)	95,613 (94,553 to 96,302)	389 (382 to 395)	1,748 (1,731 to 1,764)	2,137 (2,117 to 2,156)	10,213 (10,049 to 10,370)	25,140 (24,836 to 25,318)	17,805 (17,607 to 17,933)	147 (145 to 150)	640 (634 to 646)	398 (394 to 401)
	2040	27,124 (26,652 to 27,554)	69,035 (68,122 to 69,486)	96,159 (95,107 to 96,850)	390 (382 to 397)	1,757 (1,738 to 1,773)	2,147 (2,126 to 2,165)	10,196 (10,018 to 10,357)	25,048 (24,716 to 25,211)	17,753 (17,559 to 17,881)	146 (144 to 149)	637 (631 to 643)	396 (392 to 400)
	2041	27,297 (26,827 to 27,733)	69,399 (68,481 to 69,822)	96,696 (95,615 to 97,347)	390 (382 to 397)	1,765 (1,745 to 1,782)	2,156 (2,133 to 2,174)	10,182 (10,007 to 10,344)	24,962 (24,632 to 25,114)	17,706 (17,508 to 17,826)	146 (143 to 148)	635 (628 to 641)	395 (391 to 398)
	2042	27,458 (26,990 to 27,932)	69,746 (68,823 to 70,245)	97,204 (96,096 to 97,897)	392 (383 to 398)	1,772 (1,751 to 1,788)	2,164 (2,141 to 2,182)	10,167 (9,994 to 10,343)	24,881 (24,552 to 25,059)	17,661 (17,460 to 17,787)	145 (142 to 147)	632 (625 to 638)	393 (389 to 396)
	2043	27,622 (27,155 to 28,105)	70,080 (69,115 to 70,602)	97,701 (96,526 to 98,413)	392 (383 to 399)	1,779 (1,757 to 1,796)	2,171 (2,147 to 2,190)	10,156 (9,985 to 10,334)	24,804 (24,462 to 24,989)	17,620 (17,408 to 17,748)	144 (141 to 147)	630 (622 to 636)	391 (387 to 395)
	2044	27,782 (27,300 to 28,288)	70,375 (69,406 to 70,887)	98,157 (96,958 to 98,934)	392 (384 to 400)	1,784 (1,762 to 1,801)	2,176 (2,153 to 2,197)	10,148 (9,972 to 10,333)	24,722 (24,382 to 24,902)	17,577 (17,363 to 17,716)	143 (140 to 146)	627 (619 to 633)	390 (386 to 393)
	2045	27,949 (27,428 to 28,485)	70,631 (69,631 to 71,137)	98,580 (97,384 to 99,336)	392 (383 to 400)	1,789 (1,766 to 1,807)	2,181 (2,158 to 2,201)	10,145 (9,955 to 10,339)	24,635 (24,286 to 24,811)	17,534 (17,321 to 17,669)	142 (139 to 145)	624 (616 to 630)	388 (384 to 392)
	2046	28,122 (27,583 to 28,686)	70,844 (69,810 to 71,284)	98,966 (97,688 to 99,701)	392 (383 to 401)	1,792 (1,771 to 1,811)	2,185 (2,161 to 2,205)	10,146 (9,951 to 10,350)	24,541 (24,182 to 24,693)	17,490 (17,264 to 17,619)	142 (138 to 145)	621 (613 to 627)	386 (382 to 390)
	2047	28,285 (27,743 to 28,853)	71,024 (70,014 to 71,511)	99,308 (98,020 to 100,100)	393 (383 to 401)	1,795 (1,773 to 1,813)	2,187 (2,163 to 2,208)	10,147 (9,953 to 10,351)	24,445 (24,097 to 24,612)	17,444 (17,218 to 17,583)	141 (138 to 144)	618 (610 to 624)	384 (380 to 388)
	2048	28,445 (27,883 to 29,017)	71,198 (70,170 to 71,720)	99,643 (98,365 to 100,480)	393 (383 to 402)	1,797 (1,775 to 1,815)	2,189 (2,165 to 2,211)	10,150 (9,949 to 10,354)	24,356 (24,004 to 24,535)	17,403 (17,180 to 17,549)	140 (137 to 143)	615 (607 to 621)	382 (378 to 386)
	2049	28,610 (28,014 to 29,198)	71,313 (70,233 to 71,845)	99,923 (98,608 to 100,793)	393 (383 to 403)	1,798 (1,776 to 1,817)	2,191 (2,166 to 2,212)	10,158 (9,946 to 10,367)	24,256 (23,889 to 24,437)	17,358 (17,130 to 17,510)	140 (136 to 143)	612 (604 to 618)	381 (376 to 384)
	2050	28,783 (28,158 to 29,393)	71,375 (70,327 to 71,898)	100,159 (98,789 to 100,974)	393 (384 to 404)	1,797 (1,775 to 1,817)	2,191 (2,167 to 2,213)	10,171 (9,950 to 10,387)	24,146 (23,792 to 24,323)	17,311 (17,074 to 17,452)	139 (136 to 143)	608 (601 to 615)	379 (374 to 382)
Benin	1990	450,984 (379,650 to 540,127)	668,113 (575,199 to 764,965)	1,119,098 (982,898 to 1,277,560)	15,324 (9,017 to 23,983)	24,230 (15,449 to 36,418)	39,554 (25,326 to 59,487)	19,087 (16,068 to 22,860)	26,855 (23,120 to 30,748)	23,071 (20,263 to 26,338)	649 (382 to 1,015)	974 (621 to 1,464)	815 (522 to 1,226)
	1991	468,631 (396,449 to 559,404)	698,660 (607,851 to 796,622)	1,167,291 (1,027,952 to 1,327,005)	15,713 (9,327 to 24,602)	25,051 (15,909 to 37,178)	40,764 (25,925 to 61,048)	19,152 (16,202 to 22,861)	27,163 (23,632 to 30,971)	23,257 (20,481 to 26,439)	642 (381 to 1,005)	974 (619 to 1,445)	812 (517 to 1,216)
	1992	486,715 (408,631 to 578,602)	730,093 (637,984 to 828,170)	1,216,808 (1,073,322 to 1,379,729)	16,108 (9,797 to 24,717)	25,908 (16,328 to 38,433)	42,016 (26,940 to 62,613)	19,220 (16,136 to 22,848)	27,460 (23,996 to 31,149)	23,440 (20,676 to 26,579)	636 (387 to 976)	974 (614 to 1,446)	809 (519 to 1,206)
	1993	505,152 (421,241 to 598,287)	761,819 (665,284 to 868,150)	1,266,971 (1,113,136 to 1,438,345)	16,492 (10,098 to 25,295)	26,781 (16,694 to 39,813)	43,273 (27,536 to 64,948)	19,291 (16,087 to 22,848)	27,726 (24,213 to 31,596)	23,610 (20,744 to 26,804)	630 (386 to 966)	975 (608 to 1,449)	806 (513 to 1,210)
	1994	523,989 (438,578 to 621,719)	793,430 (691,608 to 904,362)	1,317,418 (1,155,558 to 1,494,307)	16,872 (10,153 to 26,429)	27,679 (17,170 to 41,069)	44,551 (28,404 to 66,977)	19,367 (16,210 to 22,979)	27,952 (24,365 to 31,860)	23,763 (20,843 to 26,953)	624 (375 to 977)	975 (605 to 1,447)	804 (512 to 1,208)
	1995	543,239 (452,924 to 647,927)	824,902 (716,397 to 937,559)	1,368,140 (1,193,202 to 1,551,194)	17,253 (10,214 to 27,378)	28,574 (17,907 to 42,543)	45,827 (29,049 to 68,737)	19,445 (16,212 to 23,192)	28,137 (24,436 to 31,980)	23,895 (20,840 to 27,093)	618 (366 to 980)	975 (611 to 1,451)	800 (507 to 1,201)
	1996	563,389 (468,700 to 669,984)	856,887 (745,196 to 969,164)	1,420,276 (1,245,984 to 1,603,370)	17,646 (10,573 to 28,222)	29,540 (18,599 to 43,571)	47,186 (29,971 to 70,119)	19,537 (16,253 to 23,233)	28,303 (24,614 to 32,011)	24,026 (21,078 to 27,124)	612 (367 to 979)	976 (614 to 1,439)	798 (507 to 1,186)
	1997	584,747 (488,938 to 690,876)	890,840 (772,894 to 1,007,148)	1,475,587 (1,297,653 to 1,661,676)	18,049 (10,773 to 29,102)	30,586 (19,570 to 44,954)	48,635 (31,002 to 71,841)	19,649 (16,430 to 23,216)	28,494 (24,721 to 32,214)	24,181 (21,265 to 27,230)	607 (362 to 978)	978 (626 to 1,438)	797 (508 to 1,177)
	1998	607,159 (501,879 to 722,123)	926,122 (803,843 to 1,048,026)	1,533,282 (1,343,938 to 1,724,811)	18,452 (10,939 to 29,703)	31,659 (20,191 to 46,663)	50,111 (32,355 to 74,236)	19,770 (16,342 to 23,514)	28,684 (24,896 to 32,459)	24,338 (21,333 to 27,379)	601 (356 to 967)	981 (625 to 1,445)	795 (514 to 1,178)
	1999	629,992 (518,556 to 753,451)	962,302 (839,388 to 1,090,226)	1,592,295 (1,397,738 to 1,791,066)	18,870 (11,138 to 30,919)	32,752 (20,814 to 48,449)	51,622 (33,477 to 76,224)	19,875 (16,360 to 23,770)	28,856 (25,170 to 32,692)	24,480 (21,489 to 27,535)	595 (351 to 975)	982 (624 to 1,453)	794 (515 to 1,172)
	2000	652,658 (535,131 to 792,400)	999,049 (871,963 to 1,133,320)	1,651,707 (1,442,653 to 1,857,836)	19,323 (11,305 to 31,789)	33,799 (21,439 to 49,990)	53,122 (34,804 to 79,739)	19,945 (16,353 to 24,216)	29,001 (25,311 to 32,898)	24,589 (21,477 to 27,658)	590 (345 to 971)	981 (622 to 1,451)	791 (518 to 1,187)
	2001	675,874 (559,368 to 805,792)	1,033,523 (908,042 to 1,155,800)	1,709,397 (1,502,948 to 1,909,680)	19,839 (11,814 to 32,337)	34,626 (22,358 to 51,217)	54,466 (35,726 to 81,622)	20,000 (16,553 to 23,845)	29,037 (25,512 to 32,473)	24,636 (21,661 to 27,522)	587 (350 to 957)	973 (628 to 1,439)	785 (515 to 1,176)
	2002	700,388 (581,635 to 829,777)	1,065,354 (940,908 to 1,191,904)	1,765,741 (1,579,902 to 1,948,118)	20,395 (12,067 to 32,504)	35,178 (23,270 to 52,299)	55,573 (36,612 to 84,059)	20,058 (16,657 to 23,763)	28,962 (25,579 to 32,403)	24,626 (22,034 to 27,169)	584 (346 to 931)	956 (633 to 1,422)	775 (511 to 1,172)
	2003	726,180 (604,085 to 855,829)	1,096,399 (974,062 to 1,227,284)	1,822,579 (1,633,614 to 2,009,806)	21,019 (12,445 to 33,275)	35,588 (23,412 to 52,972)	56,608 (37,625 to 85,659)	20,114 (16,732 to 23,705)	28,834 (25,617 to 32,276)	24,587 (22,038 to 27,113)	582 (345 to 922)	936 (616 to 1,393)	764 (508 to 1,156)
	2004	753,185 (630,814 to 884,658)	1,128,808 (997,062 to 1,269,038)	1,881,993 (1,686,601 to 2,079,676)	21,681 (12,802 to 33,776)	36,034 (23,549 to 54,648)	57,715 (37,597 to 86,726)	20,167 (16,890 to 23,687)	28,713 (25,362 to 32,280)	24,550 (22,001 to 27,128)	581 (343 to 904)	917 (599 to 1,390)	753 (490 to 1,131)
	2005	781,228 (643,089 to 923,466)	1,165,279 (1,016,075 to 1,320,145)	1,946,507 (1,740,482 to 2,166,287)	22,370 (12,830 to 35,193)	36,718 (23,674 to 56,198)	59,088 (37,579 to 90,041)	20,213 (16,639 to 23,893)	28,667 (24,997 to 32,477)	24,547 (21,949 to 27,318)	579 (332 to 911)	903 (582 to 1,383)	745 (474 to 1,135)
	2006	811,753 (679,342 to 958,883)	1,208,359 (1,059,590 to 1,358,181)	2,020,112 (1,803,812 to 2,240,230)	23,070 (13,318 to 35,415)	37,635 (24,159 to 57,132)	60,705 (39,394 to 92,183)	20,291 (16,981 to 23,968)	28,750 (25,210 to 32,315)	24,625 (21,988 to 27,308)	577 (333 to 885)	895 (575 to 1,359)	740 (480 to 1,124)
	2007	845,463 (709,333 to 998,239)	1,257,800 (1,116,018 to 1,408,946)	2,103,263 (1,883,056 to 2,334,095)	23,742 (14,146 to 36,379)	38,635 (24,744 to 58,565)	62,377 (40,372 to 93,331)	20,414 (17,127 to 24,103)	28,943 (25,681 to 32,421)	24,781 (22,187 to 27,501)	573 (342 to 878)	889 (569 to 1,348)	735 (476 to 1,100)
	2008	880,880 (739,680 to 1,042,469)	1,311,598 (1,168,485 to 1,474,969)	2,192,478 (1,972,343 to 2,426,564)	24,378 (14,584 to 38,150)	39,690 (25,307 to 60,075)	64,068 (40,929 to 95,461)	20,543 (17,250 to 24,311)	29,189 (26,004 to 32,824)	24,967 (22,460 to 27,633)	569 (340 to 890)	883 (563 to 1,337)	730 (466 to 1,087)
	2009	916,092 (766,377 to 1,086,710)	1,367,605 (1,214,068 to 1,545,156)	2,283,697 (2,053,145 to 2,544,937)	24,977 (14,456 to 40,040)	40,725 (25,699 to 61,152)	65,702 (41,670 to 97,358)	20,633 (17,261 to 24,476)	29,433 (26,128 to 33,254)	25,133 (22,596 to 28,008)	563 (326 to 902)	876 (553 to 1,316)	723 (459 to 1,071)
	2010	948,741 (790,839 to 1,132,053)	1,423,221 (1,255,691 to 1,613,718)	2,371,962 (2,121,023 to 2,658,338)	25,529 (14,522 to 41,702)	41,688 (25,760 to 62,604)	67,217 (42,490 to 100,147)	20,639 (17,204 to 24,626)	29,622 (26,135 to 33,587)	25,229 (22,560 to 28,275)	555 (316 to 907)	868 (536 to 1,303)	715 (452 to 1,065)
	2011	973,437 (815,836 to 1,158,934)	1,473,332 (1,310,988 to 1,657,931)	2,446,769 (2,199,902 to 2,725,496)	25,795 (14,558 to 41,180)	42,283 (26,022 to 63,835)	68,078 (43,236 to 101,756)	20,454 (17,142 to 24,352)	29,659 (26,391 to 33,375)	25,155 (22,617 to 28,021)	542 (306 to 865)	851 (524 to 1,285)	700 (445 to 1,046)
	2012	988,944 (830,433 to 1,181,620)	1,518,357 (1,361,938 to 1,701,401)	2,507,301 (2,252,607 to 2,788,897)	25,589 (14,448 to 41,057)	42,372 (25,992 to 63,521)	67,961 (43,085 to 101,854)	20,075 (16,857 to 23,986)	29,567 (26,521 to 33,131)	24,919 (22,388 to 27,718)	519 (293 to 833)	825 (506 to 1,237)	675 (428 to 1,012)
	2013	1,000,532 (842,480 to 1,208,157)	1,563,648 (1,406,249 to 1,761,064)	2,564,180 (2,321,929 to 2,848,952)	25,243 (14,018 to 40,136)	42,304 (25,762 to 63,759)	67,547 (42,058 to 102,022)	19,624 (16,524 to 23,696)	29,459 (26,493 to 33,178)	24,640 (22,312 to 27,377)	495 (275 to 787)	797 (485 to 1,201)	649 (404 to 980)
	2014	1,014,401 (852,956 to 1,215,784)	1,615,303 (1,439,702 to 1,831,598)	2,629,704 (2,385,988 to 2,944,644)	25,035 (13,932 to 39,996)	42,476 (25,601 to 64,628)	67,511 (41,866 to 103,207)	19,228 (16,168 to 23,046)	29,448 (26,247 to 33,391)	24,438 (22,173 to 27,365)	475 (264 to 758)	774 (467 to 1,178)	627 (389 to 959)
	2015	1,037,691 (866,868 to 1,249,797)	1,680,033 (1,481,243 to 1,921,832)	2,717,725 (2,439,335 to 3,061,705)	25,304 (13,667 to 41,091)	43,358 (25,954 to 66,160)	68,662 (42,088 to 104,698)	19,014 (15,884 to 22,901)	29,644 (26,137 to 33,911)	24,430 (21,927 to 27,522)	464 (250 to 753)	765 (458 to 1,167)	617 (378 to 941)
	2016	1,071,021 (902,306 to 1,291,637)	1,764,505 (1,560,737 to 1,992,248)	2,835,527 (2,555,794 to 3,171,472)	26,054 (14,160 to 42,664)	45,024 (27,488 to 67,891)	71,078 (44,230 to 109,065)	18,976 (15,987 to 22,885)	30,142 (26,661 to 34,032)	24,661 (22,228 to 27,583)	462 (251 to 756)	769 (470 to 1,160)	618 (385 to 949)
	2017	1,108,915 (934,393 to 1,353,812)	1,864,268 (1,653,563 to 2,088,951)	2,973,183 (2,676,655 to 3,298,293)	26,951 (14,691 to 44,783)	47,199 (28,744 to 70,911)	74,149 (46,371 to 113,806)	19,002 (16,012 to 23,199)	30,838 (27,352 to 34,554)	25,024 (22,529 to 27,761)	462 (252 to 767)	781 (475 to 1,173)	624 (390 to 958)
	2018	1,148,876 (958,745 to 1,401,607)	1,969,067 (1,729,721 to 2,210,931)	3,117,943 (2,794,642 to 3,454,113)	27,899 (15,161 to 47,006)	49,571 (30,114 to 75,260)	77,470 (48,610 to 118,834)	19,045 (15,893 to 23,235)	31,547 (27,713 to 35,422)	25,403 (22,769 to 28,142)	462 (251 to 779)	794 (482 to 1,206)	631 (396 to 968)
	2019	1,187,973 (978,813 to 1,445,274)	2,067,198 (1,805,919 to 2,335,275)	3,255,171 (2,895,042 to 3,600,787)	28,823 (15,768 to 49,801)	51,905 (31,001 to 80,180)	80,728 (50,408 to 124,953)	19,056 (15,701 to 23,184)	32,086 (28,030 to 36,247)	25,678 (22,837 to 28,405)	462 (253 to 799)	806 (481 to 1,245)	637 (398 to 986)
	2020	1,225,084 (1,011,329 to 1,521,373)	2,159,050 (1,885,517 to 2,468,811)	3,384,134 (3,009,718 to 3,805,081)	29,776 (16,369 to 50,276)	54,223 (33,283 to 84,292)	83,999 (52,331 to 128,794)	19,026 (15,706 to 23,627)	32,479 (28,364 to 37,139)	25,859 (22,998 to 29,076)	462 (254 to 781)	816 (501 to 1,268)	642 (400 to 984)
	2021	1,219,356 (997,483 to 1,516,969)	2,190,510 (1,879,197 to 2,531,493)	3,409,866 (3,013,743 to 3,875,882)	28,887 (15,941 to 48,639)	54,102 (32,757 to 84,116)	82,989 (51,039 to 124,529)	18,350 (15,011 to 22,829)	31,958 (27,416 to 36,933)	25,260 (22,325 to 28,712)	435 (240 to 732)	789 (478 to 1,227)	615 (378 to 922)
	2022	1,192,776 (1,180,340 to 1,212,514)	2,183,601 (2,156,751 to 2,195,060)	3,376,377 (3,347,404 to 3,402,873)	28,103 (27,660 to 28,680)	53,516 (52,785 to 54,174)	81,619 (80,690 to 82,575)	18,067 (17,879 to 18,366)	32,158 (31,762 to 32,326)	25,211 (24,995 to 25,409)	426 (419 to 434)	788 (777 to 798)	609 (603 to 617)
	2023	1,227,172 (1,214,351 to 1,247,839)	2,247,865 (2,220,341 to 2,261,919)	3,475,037 (3,444,066 to 3,503,024)	28,792 (28,355 to 29,403)	54,808 (54,065 to 55,618)	83,600 (82,721 to 84,683)	18,060 (17,871 to 18,364)	32,207 (31,812 to 32,408)	25,228 (25,003 to 25,431)	424 (417 to 433)	785 (775 to 797)	607 (601 to 615)
	2024	1,260,559 (1,247,019 to 1,282,535)	2,313,597 (2,285,479 to 2,330,285)	3,574,156 (3,540,552 to 3,603,303)	29,478 (29,023 to 30,087)	56,267 (55,429 to 57,077)	85,745 (84,830 to 86,873)	18,032 (17,839 to 18,347)	32,262 (31,870 to 32,495)	25,238 (25,001 to 25,444)	422 (415 to 430)	785 (773 to 796)	605 (599 to 613)
	2025	1,294,084 (1,281,374 to 1,317,550)	2,381,289 (2,352,230 to 2,399,220)	3,675,374 (3,639,516 to 3,707,251)	30,151 (29,676 to 30,815)	57,643 (56,672 to 58,442)	87,794 (86,779 to 88,884)	18,003 (17,826 to 18,330)	32,333 (31,938 to 32,576)	25,255 (25,009 to 25,474)	419 (413 to 429)	783 (769 to 794)	603 (596 to 611)
	2026	1,325,868 (1,311,288 to 1,351,300)	2,444,859 (2,415,043 to 2,464,820)	3,770,727 (3,734,027 to 3,807,537)	30,774 (30,310 to 31,407)	58,882 (57,933 to 59,701)	89,655 (88,669 to 90,789)	17,948 (17,751 to 18,292)	32,338 (31,944 to 32,602)	25,227 (24,981 to 25,473)	417 (410 to 425)	779 (766 to 790)	600 (593 to 607)
	2027	1,359,923 (1,343,467 to 1,385,228)	2,511,115 (2,479,230 to 2,533,614)	3,871,039 (3,836,541 to 3,910,393)	31,443 (30,978 to 32,081)	60,140 (59,268 to 61,128)	91,583 (90,692 to 92,850)	17,923 (17,706 to 18,256)	32,372 (31,961 to 32,663)	25,227 (25,003 to 25,484)	414 (408 to 423)	775 (764 to 788)	597 (591 to 605)
	2028	1,393,443 (1,376,223 to 1,422,692)	2,577,944 (2,541,808 to 2,601,048)	3,971,387 (3,931,544 to 4,009,690)	32,110 (31,631 to 32,770)	61,452 (60,471 to 62,568)	93,562 (92,560 to 94,917)	17,889 (17,668 to 18,264)	32,406 (31,952 to 32,696)	25,224 (24,971 to 25,467)	412 (406 to 421)	772 (760 to 787)	594 (588 to 603)
	2029	1,426,320 (1,408,981 to 1,456,638)	2,645,721 (2,608,998 to 2,671,928)	4,072,040 (4,031,994 to 4,113,410)	32,747 (32,263 to 33,435)	62,876 (61,880 to 64,005)	95,623 (94,542 to 97,050)	17,846 (17,629 to 18,225)	32,444 (31,994 to 32,766)	25,218 (24,970 to 25,474)	410 (404 to 418)	771 (759 to 785)	592 (585 to 601)
	2030	1,457,049 (1,439,019 to 1,488,447)	2,713,849 (2,676,135 to 2,740,916)	4,170,898 (4,124,589 to 4,217,142)	33,333 (32,850 to 34,070)	64,311 (63,174 to 65,432)	97,644 (96,522 to 99,104)	17,777 (17,557 to 18,160)	32,483 (32,032 to 32,807)	25,201 (24,921 to 25,480)	407 (401 to 416)	770 (756 to 783)	590 (583 to 599)
	2031	1,487,714 (1,470,437 to 1,520,297)	2,779,949 (2,739,940 to 2,808,372)	4,267,663 (4,220,469 to 4,315,256)	33,831 (33,426 to 34,671)	65,674 (64,502 to 66,885)	99,505 (98,437 to 101,150)	17,711 (17,505 to 18,099)	32,495 (32,027 to 32,827)	25,171 (24,892 to 25,451)	403 (398 to 413)	768 (754 to 782)	587 (581 to 597)
	2032	1,519,165 (1,499,440 to 1,555,328)	2,844,027 (2,804,234 to 2,877,150)	4,363,192 (4,316,985 to 4,417,268)	34,446 (34,030 to 35,301)	66,954 (65,778 to 68,216)	101,400 (100,270 to 103,074)	17,657 (17,428 to 18,077)	32,483 (32,028 to 32,861)	25,135 (24,869 to 25,446)	400 (396 to 410)	765 (751 to 779)	584 (578 to 594)
	2033	1,551,274 (1,530,343 to 1,588,271)	2,911,465 (2,869,384 to 2,945,955)	4,462,739 (4,416,167 to 4,517,535)	35,040 (34,615 to 35,911)	68,218 (66,909 to 69,586)	103,258 (101,998 to 105,127)	17,613 (17,376 to 18,033)	32,509 (32,039 to 32,894)	25,123 (24,861 to 25,432)	398 (393 to 408)	762 (747 to 777)	581 (574 to 592)
	2034	1,583,839 (1,562,756 to 1,624,605)	2,978,794 (2,931,919 to 3,016,160)	4,562,633 (4,511,247 to 4,620,583)	35,641 (35,208 to 36,528)	69,637 (68,311 to 71,083)	105,277 (103,836 to 107,206)	17,577 (17,343 to 18,029)	32,533 (32,021 to 32,941)	25,115 (24,832 to 25,434)	396 (391 to 405)	761 (746 to 776)	579 (572 to 590)
	2035	1,615,052 (1,593,730 to 1,655,707)	3,047,188 (2,996,921 to 3,086,471)	4,662,240 (4,604,032 to 4,723,577)	36,212 (35,760 to 37,124)	71,037 (69,578 to 72,555)	107,249 (105,753 to 109,233)	17,529 (17,298 to 17,970)	32,570 (32,032 to 32,990)	25,107 (24,794 to 25,437)	393 (388 to 403)	759 (744 to 775)	578 (570 to 588)
	2036	1,645,127 (1,623,254 to 1,689,961)	3,116,531 (3,064,051 to 3,158,243)	4,761,658 (4,698,671 to 4,826,734)	36,735 (36,244 to 37,663)	72,461 (70,937 to 74,052)	109,196 (107,663 to 111,241)	17,474 (17,241 to 17,950)	32,619 (32,069 to 33,055)	25,102 (24,770 to 25,445)	390 (385 to 400)	758 (742 to 775)	576 (568 to 586)
	2037	1,676,223 (1,653,056 to 1,725,394)	3,181,177 (3,128,645 to 3,225,613)	4,857,400 (4,797,266 to 4,931,333)	37,295 (36,785 to 38,261)	73,657 (72,091 to 75,303)	110,952 (109,397 to 113,051)	17,433 (17,192 to 17,945)	32,622 (32,083 to 33,077)	25,081 (24,771 to 25,463)	388 (383 to 398)	755 (739 to 772)	573 (565 to 584)
	2038	1,707,244 (1,682,666 to 1,757,036)	3,248,095 (3,192,258 to 3,293,731)	4,955,339 (4,890,785 to 5,028,921)	37,790 (37,283 to 38,761)	74,994 (73,414 to 76,696)	112,784 (111,229 to 115,033)	17,397 (17,146 to 17,904)	32,651 (32,090 to 33,110)	25,076 (24,749 to 25,448)	385 (380 to 395)	754 (738 to 771)	571 (563 to 582)
	2039	1,737,723 (1,711,917 to 1,791,351)	3,315,173 (3,254,650 to 3,362,463)	5,052,896 (4,983,036 to 5,129,237)	38,297 (37,785 to 39,307)	76,330 (74,681 to 78,100)	114,627 (113,010 to 116,861)	17,358 (17,101 to 17,894)	32,686 (32,089 to 33,152)	25,072 (24,726 to 25,451)	383 (377 to 393)	753 (736 to 770)	569 (561 to 580)
	2040	1,767,847 (1,740,030 to 1,823,683)	3,382,827 (3,318,094 to 3,433,978)	5,150,675 (5,080,924 to 5,232,281)	38,774 (38,250 to 39,771)	77,645 (75,945 to 79,463)	116,419 (114,544 to 118,720)	17,322 (17,049 to 17,869)	32,731 (32,105 to 33,226)	25,075 (24,735 to 25,472)	380 (375 to 390)	751 (735 to 769)	567 (558 to 578)
	2041	1,796,654 (1,767,552 to 1,855,975)	3,451,053 (3,387,011 to 3,504,378)	5,247,708 (5,173,144 to 5,330,290)	39,353 (38,741 to 40,283)	79,003 (77,140 to 80,879)	118,356 (116,341 to 120,518)	17,278 (16,998 to 17,848)	32,786 (32,178 to 33,293)	25,079 (24,723 to 25,474)	378 (373 to 387)	751 (733 to 768)	566 (556 to 576)
	2042	1,825,581 (1,793,480 to 1,888,331)	3,513,779 (3,444,672 to 3,570,842)	5,339,360 (5,264,009 to 5,433,189)	39,832 (39,148 to 40,756)	80,185 (78,274 to 82,109)	120,017 (118,032 to 122,308)	17,240 (16,936 to 17,832)	32,795 (32,150 to 33,327)	25,063 (24,709 to 25,503)	376 (370 to 385)	748 (731 to 766)	563 (554 to 574)
	2043	1,855,065 (1,822,498 to 1,918,760)	3,579,405 (3,508,502 to 3,637,771)	5,434,470 (5,354,009 to 5,528,471)	40,284 (39,573 to 41,210)	81,456 (79,519 to 83,428)	121,739 (119,666 to 124,139)	17,212 (16,909 to 17,803)	32,835 (32,185 to 33,371)	25,068 (24,697 to 25,501)	374 (367 to 382)	747 (729 to 765)	562 (552 to 573)
	2044	1,883,963 (1,849,366 to 1,948,838)	3,644,046 (3,568,784 to 3,704,790)	5,528,009 (5,443,614 to 5,624,161)	40,701 (39,989 to 41,654)	82,708 (80,645 to 84,780)	123,410 (121,229 to 125,762)	17,183 (16,867 to 17,775)	32,872 (32,193 to 33,420)	25,071 (24,688 to 25,507)	371 (365 to 380)	746 (727 to 765)	560 (550 to 570)
	2045	1,911,887 (1,875,948 to 1,982,272)	3,708,235 (3,630,446 to 3,772,790)	5,620,122 (5,531,961 to 5,721,263)	41,094 (40,370 to 42,043)	83,949 (81,819 to 86,016)	125,043 (122,814 to 127,471)	17,151 (16,829 to 17,783)	32,912 (32,222 to 33,485)	25,074 (24,681 to 25,525)	369 (362 to 377)	745 (726 to 763)	558 (548 to 569)
	2046	1,939,508 (1,902,693 to 2,012,730)	3,771,343 (3,691,703 to 3,837,418)	5,710,851 (5,622,655 to 5,816,982)	41,472 (40,703 to 42,451)	85,158 (82,893 to 87,301)	126,630 (124,203 to 129,081)	17,123 (16,798 to 17,769)	32,950 (32,254 to 33,527)	25,077 (24,690 to 25,544)	366 (359 to 375)	744 (724 to 763)	556 (545 to 567)
	2047	1,966,187 (1,928,191 to 2,040,583)	3,830,683 (3,742,428 to 3,900,390)	5,796,870 (5,705,125 to 5,908,663)	41,870 (41,088 to 42,875)	86,220 (83,868 to 88,571)	128,090 (125,590 to 130,733)	17,091 (16,760 to 17,737)	32,962 (32,202 to 33,561)	25,066 (24,670 to 25,550)	364 (357 to 373)	742 (722 to 762)	554 (543 to 565)
	2048	1,993,798 (1,953,922 to 2,072,012)	3,891,900 (3,800,210 to 3,964,588)	5,885,698 (5,787,629 to 5,998,978)	42,242 (41,445 to 43,237)	87,382 (84,891 to 89,745)	129,623 (127,113 to 132,262)	17,072 (16,730 to 17,741)	32,996 (32,219 to 33,612)	25,073 (24,655 to 25,556)	362 (355 to 370)	741 (720 to 761)	552 (542 to 563)
	2049	2,021,250 (1,980,393 to 2,098,651)	3,952,030 (3,858,051 to 4,026,906)	5,973,280 (5,872,625 to 6,096,113)	42,597 (41,788 to 43,612)	88,569 (86,109 to 90,935)	131,165 (128,615 to 133,878)	17,056 (16,711 to 17,709)	33,028 (32,243 to 33,654)	25,081 (24,658 to 25,596)	359 (353 to 368)	740 (720 to 760)	551 (540 to 562)
	2050	2,048,001 (2,001,936 to 2,127,599)	4,010,550 (3,918,247 to 4,086,682)	6,058,551 (5,953,909 to 6,187,550)	42,957 (42,136 to 43,992)	89,695 (87,186 to 92,089)	132,653 (129,953 to 135,288)	17,040 (16,656 to 17,702)	33,054 (32,293 to 33,682)	25,085 (24,651 to 25,619)	357 (351 to 366)	739 (719 to 759)	549 (538 to 560)
Bermuda	1990	2,054 (1,586 to 2,954)	5,627 (4,900 to 6,567)	7,681 (6,750 to 8,890)	26 (14 to 43)	122 (76 to 186)	147 (92 to 222)	7,115 (5,493 to 10,233)	18,439 (16,059 to 21,522)	12,934 (11,367 to 14,971)	89 (50 to 150)	399 (248 to 611)	248 (154 to 374)
	1991	1,993 (1,550 to 2,828)	5,593 (4,875 to 6,509)	7,587 (6,672 to 8,713)	25 (14 to 42)	120 (75 to 184)	145 (89 to 222)	6,858 (5,332 to 9,729)	18,178 (15,842 to 21,155)	12,679 (11,151 to 14,561)	85 (47 to 143)	391 (243 to 597)	242 (149 to 371)
	1992	1,931 (1,485 to 2,807)	5,552 (4,839 to 6,482)	7,483 (6,580 to 8,689)	24 (13 to 39)	119 (73 to 182)	142 (88 to 218)	6,600 (5,078 to 9,596)	17,899 (15,599 to 20,896)	12,416 (10,918 to 14,416)	81 (45 to 134)	382 (236 to 586)	236 (147 to 362)
	1993	1,869 (1,451 to 2,664)	5,506 (4,783 to 6,479)	7,375 (6,486 to 8,537)	23 (12 to 38)	117 (72 to 178)	139 (86 to 213)	6,351 (4,930 to 9,052)	17,610 (15,300 to 20,723)	12,150 (10,686 to 14,065)	76 (42 to 128)	374 (230 to 569)	230 (142 to 351)
	1994	1,810 (1,390 to 2,586)	5,455 (4,729 to 6,389)	7,265 (6,364 to 8,490)	22 (12 to 36)	115 (71 to 176)	137 (85 to 208)	6,114 (4,695 to 8,733)	17,315 (15,011 to 20,280)	11,889 (10,413 to 13,893)	73 (40 to 120)	365 (224 to 559)	224 (139 to 340)
	1995	1,754 (1,335 to 2,577)	5,402 (4,677 to 6,366)	7,156 (6,248 to 8,421)	21 (11 to 34)	113 (69 to 175)	134 (83 to 205)	5,893 (4,483 to 8,655)	17,019 (14,736 to 20,056)	11,634 (10,158 to 13,691)	69 (38 to 115)	357 (218 to 553)	218 (135 to 333)
	1996	1,699 (1,302 to 2,525)	5,338 (4,625 to 6,271)	7,037 (6,170 to 8,267)	20 (11 to 32)	111 (68 to 172)	131 (81 to 200)	5,678 (4,352 to 8,438)	16,698 (14,468 to 19,618)	11,370 (9,968 to 13,357)	66 (36 to 107)	348 (213 to 539)	211 (131 to 324)
	1997	1,640 (1,268 to 2,427)	5,263 (4,552 to 6,165)	6,903 (6,076 to 8,083)	19 (10 to 31)	109 (68 to 169)	127 (79 to 196)	5,452 (4,217 to 8,070)	16,351 (14,143 to 19,155)	11,086 (9,759 to 12,982)	62 (34 to 102)	338 (210 to 525)	205 (127 to 315)
	1998	1,582 (1,239 to 2,373)	5,185 (4,487 to 6,064)	6,766 (5,950 to 7,900)	18 (10 to 29)	106 (66 to 165)	124 (78 to 191)	5,232 (4,098 to 7,852)	16,002 (13,848 to 18,717)	10,804 (9,501 to 12,615)	59 (32 to 98)	329 (205 to 510)	198 (124 to 305)
	1999	1,528 (1,196 to 2,253)	5,109 (4,425 to 5,992)	6,637 (5,837 to 7,747)	17 (9 to 28)	104 (66 to 162)	121 (76 to 187)	5,031 (3,936 to 7,416)	15,672 (13,573 to 18,381)	10,540 (9,269 to 12,302)	56 (31 to 93)	320 (201 to 498)	192 (121 to 297)
	2000	1,484 (1,152 to 2,265)	5,044 (4,366 to 5,953)	6,527 (5,710 to 7,642)	16 (9 to 27)	102 (64 to 156)	118 (74 to 182)	4,864 (3,776 to 7,424)	15,381 (13,314 to 18,155)	10,312 (9,020 to 12,072)	53 (29 to 90)	311 (196 to 477)	187 (118 to 288)
	2001	1,448 (1,131 to 2,189)	4,981 (4,309 to 5,907)	6,430 (5,646 to 7,518)	16 (9 to 26)	100 (64 to 153)	116 (73 to 178)	4,727 (3,692 to 7,146)	15,110 (13,070 to 17,919)	10,109 (8,876 to 11,820)	51 (28 to 86)	304 (193 to 465)	182 (115 to 280)
	2002	1,415 (1,103 to 2,112)	4,919 (4,270 to 5,816)	6,335 (5,593 to 7,391)	15 (8 to 25)	98 (62 to 149)	113 (71 to 171)	4,599 (3,585 to 6,863)	14,847 (12,888 to 17,554)	9,913 (8,752 to 11,565)	49 (27 to 82)	296 (189 to 451)	177 (112 to 267)
	2003	1,384 (1,075 to 2,025)	4,859 (4,218 to 5,742)	6,243 (5,503 to 7,252)	15 (8 to 25)	96 (61 to 146)	111 (71 to 168)	4,481 (3,479 to 6,555)	14,596 (12,670 to 17,248)	9,727 (8,574 to 11,299)	48 (26 to 82)	289 (185 to 440)	173 (110 to 262)
	2004	1,356 (1,045 to 1,924)	4,802 (4,151 to 5,667)	6,158 (5,418 to 7,149)	14 (8 to 25)	94 (60 to 143)	109 (69 to 164)	4,373 (3,370 to 6,205)	14,361 (12,415 to 16,946)	9,556 (8,407 to 11,092)	46 (25 to 79)	282 (178 to 428)	169 (107 to 254)
	2005	1,330 (1,008 to 1,930)	4,751 (4,101 to 5,588)	6,081 (5,327 to 7,071)	14 (8 to 24)	93 (58 to 140)	107 (68 to 161)	4,275 (3,238 to 6,202)	14,148 (12,211 to 16,642)	9,399 (8,233 to 10,929)	45 (25 to 77)	276 (174 to 416)	165 (105 to 248)
	2006	1,306 (1,014 to 1,825)	4,694 (4,073 to 5,481)	5,999 (5,281 to 6,915)	14 (7 to 23)	91 (57 to 137)	105 (67 to 158)	4,182 (3,248 to 5,845)	13,924 (12,083 to 16,259)	9,240 (8,133 to 10,651)	44 (24 to 74)	270 (170 to 407)	161 (103 to 244)
	2007	1,278 (988 to 1,776)	4,630 (4,020 to 5,425)	5,909 (5,214 to 6,824)	13 (7 to 22)	89 (56 to 135)	102 (66 to 154)	4,084 (3,157 to 5,673)	13,690 (11,887 to 16,039)	9,073 (8,006 to 10,478)	42 (23 to 72)	264 (166 to 398)	157 (101 to 236)
	2008	1,252 (981 to 1,750)	4,566 (3,968 to 5,315)	5,817 (5,136 to 6,732)	13 (7 to 22)	87 (55 to 133)	100 (64 to 151)	3,989 (3,125 to 5,578)	13,463 (11,700 to 15,675)	8,910 (7,867 to 10,311)	41 (22 to 70)	258 (161 to 393)	154 (97 to 232)
	2009	1,228 (953 to 1,758)	4,504 (3,903 to 5,259)	5,733 (5,077 to 6,638)	12 (7 to 21)	86 (54 to 130)	98 (63 to 149)	3,908 (3,032 to 5,592)	13,260 (11,490 to 15,482)	8,766 (7,763 to 10,150)	40 (22 to 67)	252 (158 to 382)	150 (96 to 228)
	2010	1,211 (931 to 1,769)	4,452 (3,852 to 5,255)	5,663 (5,016 to 6,573)	12 (7 to 20)	84 (53 to 127)	97 (62 to 147)	3,849 (2,959 to 5,623)	13,097 (11,330 to 15,460)	8,651 (7,663 to 10,041)	39 (21 to 64)	248 (157 to 373)	147 (94 to 224)
	2011	1,199 (927 to 1,739)	4,401 (3,814 to 5,140)	5,600 (4,963 to 6,464)	12 (6 to 19)	83 (53 to 125)	95 (60 to 145)	3,809 (2,944 to 5,523)	12,950 (11,225 to 15,128)	8,554 (7,581 to 9,874)	38 (20 to 62)	245 (155 to 367)	145 (92 to 222)
	2012	1,187 (919 to 1,658)	4,348 (3,778 to 5,036)	5,535 (4,906 to 6,389)	12 (6 to 19)	82 (51 to 121)	94 (59 to 143)	3,772 (2,921 to 5,268)	12,812 (11,133 to 14,841)	8,463 (7,502 to 9,769)	37 (20 to 61)	241 (151 to 356)	143 (91 to 218)
	2013	1,176 (911 to 1,634)	4,292 (3,743 to 4,936)	5,468 (4,850 to 6,320)	12 (6 to 19)	81 (50 to 120)	92 (58 to 142)	3,741 (2,897 to 5,199)	12,676 (11,053 to 14,576)	8,374 (7,427 to 9,678)	37 (20 to 60)	238 (149 to 354)	141 (89 to 217)
	2014	1,166 (893 to 1,663)	4,232 (3,704 to 4,899)	5,398 (4,781 to 6,226)	11 (6 to 19)	79 (49 to 119)	91 (57 to 140)	3,714 (2,847 to 5,297)	12,534 (10,969 to 14,507)	8,285 (7,338 to 9,556)	36 (20 to 59)	234 (146 to 352)	139 (87 to 214)
	2015	1,156 (871 to 1,736)	4,167 (3,630 to 4,832)	5,323 (4,695 to 6,167)	11 (6 to 19)	78 (48 to 118)	89 (56 to 138)	3,691 (2,780 to 5,542)	12,383 (10,785 to 14,358)	8,193 (7,225 to 9,491)	36 (19 to 59)	231 (143 to 351)	137 (85 to 212)
	2016	1,145 (872 to 1,674)	4,088 (3,563 to 4,745)	5,233 (4,614 to 6,044)	11 (6 to 18)	76 (47 to 115)	87 (55 to 134)	3,663 (2,790 to 5,356)	12,193 (10,626 to 14,151)	8,078 (7,122 to 9,330)	35 (19 to 59)	226 (141 to 344)	134 (84 to 207)
	2017	1,133 (867 to 1,603)	4,000 (3,488 to 4,613)	5,132 (4,520 to 5,931)	11 (6 to 19)	74 (46 to 113)	85 (53 to 130)	3,634 (2,783 to 5,142)	11,973 (10,443 to 13,808)	7,948 (7,000 to 9,186)	35 (18 to 61)	221 (138 to 339)	131 (82 to 201)
	2018	1,123 (851 to 1,603)	3,915 (3,426 to 4,473)	5,038 (4,430 to 5,808)	11 (6 to 18)	72 (45 to 110)	83 (52 to 127)	3,613 (2,739 to 5,158)	11,765 (10,296 to 13,442)	7,828 (6,884 to 9,026)	34 (18 to 59)	216 (136 to 329)	128 (80 to 198)
	2019	1,117 (841 to 1,651)	3,848 (3,361 to 4,390)	4,965 (4,361 to 5,754)	11 (6 to 18)	70 (44 to 107)	81 (51 to 124)	3,606 (2,714 to 5,330)	11,611 (10,142 to 13,247)	7,743 (6,802 to 8,973)	34 (18 to 59)	213 (133 to 324)	126 (79 to 193)
	2020	1,114 (837 to 1,622)	3,812 (3,348 to 4,354)	4,927 (4,345 to 5,704)	11 (5 to 18)	70 (43 to 106)	81 (50 to 122)	3,610 (2,713 to 5,254)	11,552 (10,146 to 13,193)	7,713 (6,802 to 8,929)	34 (18 to 59)	213 (132 to 321)	126 (78 to 191)
	2021	1,100 (830 to 1,543)	3,749 (3,297 to 4,285)	4,849 (4,275 to 5,635)	10 (5 to 18)	69 (43 to 103)	79 (49 to 119)	3,581 (2,703 to 5,025)	11,421 (10,045 to 13,055)	7,632 (6,728 to 8,868)	34 (18 to 57)	209 (131 to 315)	124 (78 to 188)
	2022	1,113 (1,077 to 1,134)	3,922 (3,866 to 3,967)	5,035 (4,971 to 5,085)	11 (10 to 11)	72 (72 to 73)	83 (83 to 84)	3,550 (3,434 to 3,617)	11,306 (11,146 to 11,437)	7,623 (7,526 to 7,699)	34 (33 to 35)	209 (207 to 210)	126 (125 to 127)
	2023	1,113 (1,077 to 1,140)	3,887 (3,826 to 3,930)	5,000 (4,933 to 5,053)	11 (10 to 11)	72 (71 to 72)	82 (82 to 83)	3,553 (3,440 to 3,639)	11,195 (11,019 to 11,317)	7,571 (7,470 to 7,652)	34 (33 to 35)	207 (206 to 208)	125 (124 to 126)
	2024	1,110 (1,075 to 1,133)	3,871 (3,821 to 3,922)	4,981 (4,921 to 5,039)	11 (10 to 11)	71 (71 to 72)	82 (81 to 82)	3,550 (3,438 to 3,622)	11,139 (10,995 to 11,288)	7,544 (7,454 to 7,632)	34 (33 to 35)	205 (204 to 207)	124 (123 to 125)
	2025	1,111 (1,070 to 1,131)	3,845 (3,790 to 3,896)	4,956 (4,886 to 5,007)	11 (10 to 11)	71 (70 to 71)	81 (81 to 82)	3,559 (3,427 to 3,624)	11,058 (10,900 to 11,206)	7,510 (7,404 to 7,588)	34 (33 to 35)	204 (203 to 205)	123 (123 to 124)
	2026	1,113 (1,066 to 1,130)	3,823 (3,761 to 3,874)	4,936 (4,857 to 4,990)	11 (10 to 11)	70 (70 to 71)	81 (80 to 81)	3,571 (3,421 to 3,628)	10,994 (10,816 to 11,140)	7,486 (7,366 to 7,568)	34 (33 to 35)	202 (201 to 203)	123 (122 to 123)
	2027	1,103 (1,066 to 1,132)	3,792 (3,734 to 3,835)	4,895 (4,826 to 4,955)	11 (10 to 11)	70 (69 to 70)	80 (80 to 81)	3,547 (3,429 to 3,642)	10,903 (10,736 to 11,028)	7,431 (7,327 to 7,523)	34 (33 to 35)	200 (199 to 202)	122 (121 to 123)
	2028	1,103 (1,066 to 1,130)	3,765 (3,707 to 3,810)	4,868 (4,803 to 4,930)	11 (10 to 11)	69 (69 to 70)	80 (79 to 80)	3,557 (3,437 to 3,644)	10,831 (10,664 to 10,960)	7,401 (7,301 to 7,495)	34 (33 to 35)	199 (198 to 201)	121 (120 to 122)
	2029	1,102 (1,064 to 1,129)	3,749 (3,689 to 3,797)	4,851 (4,784 to 4,906)	11 (10 to 11)	69 (68 to 69)	79 (79 to 80)	3,561 (3,439 to 3,650)	10,791 (10,619 to 10,930)	7,386 (7,285 to 7,470)	34 (33 to 35)	197 (196 to 199)	120 (120 to 122)
	2030	1,105 (1,068 to 1,133)	3,721 (3,667 to 3,771)	4,826 (4,758 to 4,883)	11 (10 to 11)	68 (68 to 69)	79 (78 to 79)	3,583 (3,463 to 3,674)	10,721 (10,566 to 10,863)	7,363 (7,258 to 7,449)	34 (33 to 35)	196 (195 to 198)	120 (119 to 121)
	2031	1,105 (1,067 to 1,135)	3,679 (3,619 to 3,729)	4,784 (4,715 to 4,848)	11 (10 to 11)	67 (67 to 68)	78 (77 to 79)	3,597 (3,471 to 3,693)	10,611 (10,439 to 10,757)	7,315 (7,208 to 7,412)	34 (33 to 35)	195 (194 to 197)	119 (118 to 120)
	2032	1,099 (1,059 to 1,130)	3,655 (3,599 to 3,708)	4,754 (4,684 to 4,813)	11 (10 to 11)	67 (66 to 68)	77 (77 to 78)	3,589 (3,460 to 3,689)	10,561 (10,397 to 10,713)	7,288 (7,179 to 7,378)	34 (33 to 35)	193 (192 to 196)	119 (118 to 120)
	2033	1,093 (1,055 to 1,129)	3,633 (3,576 to 3,686)	4,726 (4,648 to 4,792)	11 (10 to 11)	66 (66 to 67)	77 (76 to 78)	3,584 (3,457 to 3,701)	10,516 (10,351 to 10,670)	7,266 (7,145 to 7,366)	35 (33 to 35)	192 (191 to 195)	118 (117 to 120)
	2034	1,086 (1,047 to 1,122)	3,616 (3,557 to 3,669)	4,702 (4,625 to 4,766)	11 (10 to 11)	66 (65 to 67)	76 (76 to 77)	3,574 (3,446 to 3,692)	10,492 (10,321 to 10,645)	7,251 (7,133 to 7,351)	35 (33 to 35)	191 (190 to 194)	118 (117 to 119)
	2035	1,082 (1,043 to 1,118)	3,589 (3,523 to 3,641)	4,671 (4,594 to 4,736)	11 (10 to 11)	65 (65 to 66)	76 (75 to 77)	3,580 (3,448 to 3,697)	10,440 (10,250 to 10,591)	7,230 (7,110 to 7,330)	35 (33 to 36)	190 (189 to 193)	117 (116 to 119)
	2036	1,078 (1,038 to 1,116)	3,547 (3,482 to 3,606)	4,626 (4,549 to 4,700)	11 (10 to 11)	65 (64 to 66)	75 (75 to 76)	3,582 (3,450 to 3,708)	10,351 (10,159 to 10,521)	7,186 (7,068 to 7,302)	35 (33 to 36)	189 (188 to 192)	117 (116 to 119)
	2037	1,076 (1,036 to 1,118)	3,527 (3,465 to 3,585)	4,604 (4,528 to 4,679)	11 (10 to 11)	64 (64 to 65)	75 (74 to 76)	3,595 (3,461 to 3,734)	10,327 (10,146 to 10,494)	7,182 (7,064 to 7,300)	35 (33 to 36)	188 (187 to 192)	117 (116 to 119)
	2038	1,076 (1,033 to 1,119)	3,506 (3,438 to 3,568)	4,582 (4,499 to 4,659)	11 (10 to 11)	64 (63 to 65)	74 (73 to 75)	3,614 (3,471 to 3,758)	10,303 (10,103 to 10,486)	7,181 (7,051 to 7,302)	35 (34 to 36)	187 (186 to 191)	116 (115 to 118)
	2039	1,075 (1,029 to 1,115)	3,477 (3,412 to 3,540)	4,552 (4,461 to 4,631)	11 (10 to 11)	63 (63 to 64)	74 (73 to 75)	3,630 (3,477 to 3,767)	10,261 (10,067 to 10,446)	7,169 (7,026 to 7,293)	36 (34 to 37)	186 (185 to 190)	116 (115 to 118)
	2040	1,074 (1,027 to 1,117)	3,453 (3,387 to 3,514)	4,527 (4,440 to 4,609)	11 (10 to 11)	63 (62 to 64)	73 (72 to 74)	3,649 (3,489 to 3,795)	10,236 (10,040 to 10,417)	7,167 (7,030 to 7,298)	36 (34 to 37)	186 (184 to 189)	116 (115 to 118)
	2041	1,061 (1,015 to 1,105)	3,423 (3,349 to 3,486)	4,484 (4,382 to 4,569)	11 (10 to 11)	62 (62 to 63)	73 (72 to 74)	3,628 (3,472 to 3,777)	10,198 (9,977 to 10,385)	7,139 (6,977 to 7,274)	36 (34 to 37)	185 (183 to 189)	116 (114 to 118)
	2042	1,049 (1,003 to 1,100)	3,392 (3,319 to 3,460)	4,441 (4,335 to 4,538)	11 (10 to 11)	62 (61 to 63)	72 (71 to 74)	3,612 (3,453 to 3,785)	10,159 (9,940 to 10,363)	7,113 (6,943 to 7,268)	36 (34 to 37)	184 (183 to 189)	115 (114 to 118)
	2043	1,044 (993 to 1,098)	3,371 (3,294 to 3,440)	4,415 (4,307 to 4,514)	11 (10 to 11)	61 (60 to 62)	71 (71 to 73)	3,619 (3,442 to 3,806)	10,155 (9,924 to 10,364)	7,116 (6,942 to 7,275)	36 (34 to 38)	184 (182 to 188)	115 (114 to 118)
	2044	1,035 (983 to 1,087)	3,352 (3,273 to 3,424)	4,387 (4,284 to 4,489)	10 (10 to 11)	60 (60 to 62)	71 (70 to 72)	3,614 (3,432 to 3,795)	10,160 (9,924 to 10,380)	7,118 (6,951 to 7,285)	37 (34 to 38)	183 (182 to 188)	115 (114 to 118)
	2045	1,031 (979 to 1,085)	3,324 (3,245 to 3,397)	4,354 (4,246 to 4,463)	10 (10 to 11)	60 (59 to 61)	70 (70 to 72)	3,626 (3,446 to 3,818)	10,143 (9,903 to 10,367)	7,116 (6,939 to 7,293)	37 (34 to 38)	183 (181 to 188)	115 (114 to 118)
	2046	1,029 (977 to 1,083)	3,291 (3,212 to 3,368)	4,320 (4,211 to 4,433)	10 (10 to 11)	59 (59 to 61)	70 (69 to 71)	3,648 (3,464 to 3,842)	10,116 (9,873 to 10,354)	7,113 (6,934 to 7,300)	37 (35 to 39)	183 (181 to 187)	115 (114 to 117)
	2047	1,025 (972 to 1,081)	3,268 (3,179 to 3,343)	4,293 (4,184 to 4,407)	10 (10 to 11)	59 (58 to 61)	69 (68 to 71)	3,665 (3,475 to 3,865)	10,123 (9,847 to 10,355)	7,126 (6,944 to 7,314)	37 (35 to 39)	182 (181 to 188)	115 (114 to 118)
	2048	1,020 (966 to 1,077)	3,241 (3,155 to 3,320)	4,262 (4,153 to 4,373)	10 (10 to 11)	58 (58 to 60)	69 (68 to 70)	3,680 (3,484 to 3,883)	10,119 (9,850 to 10,364)	7,131 (6,949 to 7,318)	38 (35 to 39)	182 (181 to 187)	115 (113 to 118)
	2049	1,017 (958 to 1,074)	3,217 (3,131 to 3,295)	4,234 (4,121 to 4,345)	10 (10 to 11)	58 (57 to 59)	68 (67 to 70)	3,700 (3,484 to 3,907)	10,128 (9,857 to 10,375)	7,145 (6,956 to 7,333)	38 (35 to 39)	182 (180 to 187)	115 (114 to 118)
	2050	1,010 (952 to 1,069)	3,191 (3,105 to 3,271)	4,201 (4,087 to 4,313)	10 (10 to 11)	57 (57 to 59)	68 (67 to 69)	3,708 (3,496 to 3,926)	10,134 (9,863 to 10,387)	7,153 (6,960 to 7,344)	38 (35 to 40)	182 (180 to 187)	115 (114 to 118)
Bhutan	1990	90,657 (64,505 to 111,749)	111,328 (84,407 to 140,182)	201,986 (153,547 to 249,466)	3,324 (1,714 to 5,499)	3,925 (2,143 to 6,651)	7,248 (3,923 to 11,794)	27,198 (19,352 to 33,526)	37,518 (28,445 to 47,241)	32,058 (24,370 to 39,594)	997 (514 to 1,650)	1,323 (722 to 2,241)	1,150 (623 to 1,872)
	1991	98,344 (75,644 to 117,267)	121,223 (98,529 to 145,471)	219,567 (178,764 to 258,406)	3,686 (2,085 to 5,773)	4,383 (2,565 to 6,860)	8,069 (4,796 to 12,468)	28,663 (22,047 to 34,179)	39,849 (32,389 to 47,820)	33,920 (27,617 to 39,920)	1,074 (608 to 1,683)	1,441 (843 to 2,255)	1,247 (741 to 1,926)
	1992	102,145 (82,658 to 116,782)	127,067 (108,205 to 147,605)	229,212 (195,915 to 259,899)	3,900 (2,317 to 5,883)	4,687 (2,847 to 6,943)	8,586 (5,311 to 12,737)	29,995 (24,273 to 34,294)	41,899 (35,679 to 48,671)	35,603 (30,431 to 40,369)	1,145 (680 to 1,727)	1,545 (939 to 2,289)	1,334 (825 to 1,978)
	1993	100,818 (86,337 to 112,763)	127,341 (112,135 to 144,767)	228,159 (202,665 to 250,746)	3,911 (2,369 to 5,891)	4,767 (3,026 to 6,958)	8,678 (5,559 to 12,710)	31,136 (26,664 to 34,825)	43,533 (38,335 to 49,491)	37,020 (32,884 to 40,685)	1,208 (732 to 1,819)	1,630 (1,034 to 2,379)	1,408 (902 to 2,062)
	1994	100,314 (88,579 to 111,056)	128,184 (115,779 to 142,632)	228,498 (207,693 to 246,902)	3,929 (2,449 to 5,879)	4,839 (3,085 to 7,030)	8,769 (5,750 to 12,644)	31,899 (28,167 to 35,315)	44,750 (40,420 to 49,794)	38,025 (34,563 to 41,088)	1,250 (779 to 1,869)	1,689 (1,077 to 2,454)	1,459 (957 to 2,104)
	1995	101,292 (89,570 to 111,955)	130,336 (116,101 to 143,510)	231,629 (211,618 to 248,724)	3,977 (2,498 to 5,779)	4,927 (3,114 to 7,140)	8,904 (5,826 to 12,686)	32,221 (28,492 to 35,613)	45,470 (40,504 to 50,066)	38,540 (35,210 to 41,384)	1,265 (795 to 1,838)	1,719 (1,086 to 2,491)	1,482 (969 to 2,111)
	1996	102,413 (91,910 to 112,230)	132,559 (119,290 to 145,879)	234,972 (216,526 to 251,116)	4,008 (2,541 to 5,854)	4,996 (3,189 to 7,167)	9,004 (5,958 to 12,755)	32,237 (28,931 to 35,327)	45,833 (41,245 to 50,438)	38,716 (35,677 to 41,376)	1,262 (800 to 1,843)	1,727 (1,103 to 2,478)	1,484 (982 to 2,102)
	1997	103,755 (94,538 to 113,236)	135,156 (123,038 to 148,470)	238,912 (222,534 to 254,804)	4,038 (2,574 to 5,922)	5,075 (3,267 to 7,309)	9,113 (6,053 to 12,818)	32,121 (29,267 to 35,056)	46,094 (41,962 to 50,635)	38,770 (36,112 to 41,349)	1,250 (797 to 1,833)	1,731 (1,114 to 2,493)	1,479 (982 to 2,080)
	1998	104,911 (95,691 to 114,616)	137,634 (126,059 to 151,128)	242,544 (227,930 to 257,941)	4,051 (2,572 to 5,956)	5,141 (3,266 to 7,310)	9,192 (6,177 to 13,022)	31,920 (29,114 to 34,873)	46,270 (42,379 to 50,806)	38,737 (36,403 to 41,196)	1,233 (782 to 1,812)	1,728 (1,098 to 2,458)	1,468 (987 to 2,080)
	1999	105,978 (96,950 to 115,421)	140,055 (128,173 to 154,078)	246,033 (232,080 to 262,945)	4,057 (2,556 to 5,887)	5,200 (3,287 to 7,321)	9,257 (6,224 to 13,085)	31,665 (28,967 to 34,486)	46,376 (42,442 to 51,020)	38,643 (36,451 to 41,299)	1,212 (764 to 1,759)	1,722 (1,088 to 2,424)	1,454 (978 to 2,055)
	2000	106,612 (97,503 to 116,200)	141,956 (129,797 to 156,629)	248,568 (234,365 to 267,889)	4,043 (2,539 to 5,900)	5,236 (3,293 to 7,416)	9,278 (6,125 to 13,148)	31,398 (28,715 to 34,222)	46,427 (42,450 to 51,226)	38,519 (36,318 to 41,513)	1,191 (748 to 1,738)	1,712 (1,077 to 2,425)	1,438 (949 to 2,037)
	2001	106,714 (98,042 to 116,045)	143,263 (131,780 to 157,788)	249,977 (235,725 to 268,018)	4,004 (2,510 to 5,823)	5,240 (3,277 to 7,462)	9,244 (6,127 to 13,126)	31,095 (28,568 to 33,814)	46,401 (42,682 to 51,105)	38,344 (36,158 to 41,111)	1,167 (732 to 1,697)	1,697 (1,061 to 2,417)	1,418 (940 to 2,013)
	2002	106,372 (97,930 to 115,841)	144,175 (132,717 to 159,091)	250,547 (236,204 to 269,149)	3,934 (2,452 to 5,708)	5,217 (3,277 to 7,419)	9,151 (6,081 to 12,950)	30,726 (28,287 to 33,461)	46,298 (42,619 to 51,088)	38,100 (35,919 to 40,929)	1,136 (708 to 1,649)	1,675 (1,052 to 2,382)	1,392 (925 to 1,969)
	2003	105,662 (97,396 to 115,738)	144,723 (132,734 to 160,365)	250,385 (235,489 to 269,367)	3,844 (2,344 to 5,599)	5,174 (3,252 to 7,450)	9,018 (5,999 to 12,805)	30,317 (27,945 to 33,207)	46,142 (42,319 to 51,129)	37,812 (35,563 to 40,679)	1,103 (673 to 1,606)	1,650 (1,037 to 2,375)	1,362 (906 to 1,934)
	2004	104,663 (96,052 to 115,097)	144,968 (132,132 to 161,419)	249,631 (234,407 to 269,393)	3,747 (2,257 to 5,453)	5,118 (3,211 to 7,443)	8,865 (5,878 to 12,569)	29,884 (27,426 to 32,863)	45,949 (41,880 to 51,163)	37,497 (35,211 to 40,466)	1,070 (644 to 1,557)	1,622 (1,018 to 2,359)	1,332 (883 to 1,888)
	2005	103,466 (93,948 to 114,930)	144,958 (131,652 to 161,518)	248,424 (231,896 to 268,972)	3,647 (2,199 to 5,334)	5,053 (3,171 to 7,362)	8,700 (5,749 to 12,437)	29,460 (26,750 to 32,724)	45,742 (41,544 to 50,968)	37,183 (34,709 to 40,259)	1,038 (626 to 1,519)	1,595 (1,001 to 2,323)	1,302 (861 to 1,862)
	2006	102,000 (92,392 to 113,261)	144,686 (131,372 to 160,544)	246,686 (230,130 to 267,430)	3,543 (2,098 to 5,229)	4,969 (3,131 to 7,256)	8,512 (5,571 to 12,150)	29,029 (26,294 to 32,233)	45,530 (41,340 to 50,520)	36,865 (34,391 to 39,965)	1,008 (597 to 1,488)	1,564 (985 to 2,283)	1,272 (833 to 1,816)
	2007	100,578 (90,841 to 110,954)	144,612 (130,924 to 160,618)	245,190 (227,603 to 264,834)	3,436 (2,057 to 5,097)	4,875 (3,052 to 7,112)	8,311 (5,433 to 11,847)	28,556 (25,791 to 31,502)	45,311 (41,022 to 50,326)	36,521 (33,901 to 39,447)	976 (584 to 1,447)	1,527 (956 to 2,228)	1,238 (809 to 1,765)
	2008	99,628 (89,732 to 110,287)	145,179 (130,722 to 162,210)	244,807 (226,782 to 265,136)	3,343 (1,979 to 4,996)	4,796 (3,013 to 6,984)	8,140 (5,317 to 11,560)	28,068 (25,280 to 31,071)	45,102 (40,611 to 50,393)	36,169 (33,506 to 39,172)	942 (558 to 1,408)	1,490 (936 to 2,170)	1,203 (786 to 1,708)
	2009	99,192 (88,315 to 110,070)	146,386 (130,890 to 164,269)	245,578 (226,933 to 266,007)	3,273 (1,944 to 4,975)	4,747 (2,944 to 6,910)	8,020 (5,219 to 11,529)	27,592 (24,567 to 30,618)	44,913 (40,159 to 50,400)	35,829 (33,109 to 38,809)	911 (541 to 1,384)	1,456 (903 to 2,120)	1,170 (761 to 1,682)
	2010	99,384 (87,850 to 110,994)	148,268 (131,799 to 167,771)	247,653 (228,730 to 268,097)	3,230 (1,898 to 4,921)	4,739 (2,937 to 6,876)	7,969 (5,144 to 11,564)	27,166 (24,013 to 30,339)	44,754 (39,782 to 50,640)	35,524 (32,810 to 38,457)	883 (519 to 1,345)	1,430 (887 to 2,075)	1,143 (738 to 1,659)
	2011	99,999 (88,899 to 111,221)	150,558 (133,478 to 169,585)	250,558 (230,820 to 271,212)	3,210 (1,901 to 4,901)	4,761 (2,959 to 6,962)	7,971 (5,150 to 11,595)	26,806 (23,831 to 29,814)	44,631 (39,568 to 50,271)	35,271 (32,492 to 38,178)	860 (510 to 1,314)	1,411 (877 to 2,064)	1,122 (725 to 1,632)
	2012	100,816 (90,393 to 112,065)	153,080 (135,985 to 171,784)	253,896 (232,824 to 275,674)	3,198 (1,890 to 4,890)	4,793 (2,993 to 6,987)	7,991 (5,150 to 11,608)	26,489 (23,750 to 29,445)	44,540 (39,566 to 49,982)	35,055 (32,145 to 38,061)	840 (497 to 1,285)	1,395 (871 to 2,033)	1,103 (711 to 1,603)
	2013	101,527 (90,899 to 112,613)	155,436 (138,218 to 175,030)	256,964 (234,879 to 280,398)	3,185 (1,914 to 4,842)	4,826 (3,000 to 7,079)	8,011 (5,106 to 11,633)	26,201 (23,458 to 29,062)	44,453 (39,529 to 50,057)	34,859 (31,863 to 38,038)	822 (494 to 1,249)	1,380 (858 to 2,024)	1,087 (693 to 1,578)
	2014	101,630 (90,676 to 113,207)	156,971 (139,167 to 177,794)	258,600 (235,250 to 282,794)	3,156 (1,868 to 4,837)	4,833 (3,007 to 7,113)	7,989 (5,059 to 11,583)	25,931 (23,136 to 28,885)	44,337 (39,308 to 50,218)	34,666 (31,536 to 37,910)	805 (477 to 1,234)	1,365 (849 to 2,009)	1,071 (678 to 1,553)
	2015	101,132 (89,412 to 113,625)	157,717 (138,945 to 178,389)	258,849 (234,587 to 283,666)	3,108 (1,828 to 4,764)	4,817 (2,985 to 7,157)	7,924 (4,972 to 11,487)	25,647 (22,675 to 28,815)	44,166 (38,909 to 49,955)	34,448 (31,219 to 37,751)	788 (464 to 1,208)	1,349 (836 to 2,004)	1,055 (662 to 1,529)
	2016	100,178 (88,331 to 113,155)	157,931 (138,804 to 177,499)	258,108 (233,384 to 283,045)	3,042 (1,802 to 4,681)	4,775 (2,963 to 7,121)	7,817 (4,854 to 11,337)	25,309 (22,316 to 28,587)	43,921 (38,602 to 49,363)	34,168 (30,895 to 37,469)	768 (455 to 1,183)	1,328 (824 to 1,980)	1,035 (643 to 1,501)
	2017	98,910 (86,991 to 112,013)	157,788 (137,686 to 177,576)	256,697 (231,431 to 281,805)	2,961 (1,723 to 4,594)	4,720 (2,924 to 6,989)	7,681 (4,742 to 11,183)	24,928 (21,924 to 28,230)	43,624 (38,066 to 49,095)	33,843 (30,512 to 37,154)	746 (434 to 1,158)	1,305 (808 to 1,932)	1,013 (625 to 1,474)
	2018	97,441 (85,660 to 109,629)	157,327 (136,776 to 177,376)	254,768 (229,795 to 280,070)	2,877 (1,658 to 4,456)	4,657 (2,864 to 6,825)	7,534 (4,663 to 11,009)	24,556 (21,587 to 27,627)	43,320 (37,661 to 48,840)	33,522 (30,236 to 36,851)	725 (418 to 1,123)	1,282 (789 to 1,879)	991 (614 to 1,449)
	2019	95,925 (84,271 to 108,836)	156,654 (135,997 to 177,094)	252,579 (226,990 to 278,352)	2,801 (1,593 to 4,368)	4,601 (2,840 to 6,650)	7,402 (4,545 to 10,815)	24,241 (21,296 to 27,503)	43,054 (37,377 to 48,672)	33,253 (29,884 to 36,646)	708 (403 to 1,104)	1,264 (781 to 1,828)	974 (598 to 1,424)
	2020	94,524 (82,384 to 109,031)	155,880 (136,112 to 176,144)	250,404 (224,496 to 274,946)	2,739 (1,536 to 4,323)	4,554 (2,813 to 6,551)	7,292 (4,469 to 10,638)	23,983 (20,903 to 27,664)	42,806 (37,377 to 48,370)	33,022 (29,606 to 36,259)	695 (390 to 1,097)	1,250 (772 to 1,799)	962 (589 to 1,403)
	2021	93,058 (80,728 to 108,125)	155,000 (135,343 to 175,940)	248,058 (222,218 to 273,248)	2,674 (1,497 to 4,246)	4,507 (2,808 to 6,520)	7,181 (4,420 to 10,421)	23,709 (20,567 to 27,547)	42,537 (37,142 to 48,283)	32,773 (29,359 to 36,101)	681 (381 to 1,082)	1,237 (771 to 1,789)	949 (584 to 1,377)
	2022	111,801 (106,527 to 115,706)	177,454 (166,931 to 188,686)	289,255 (274,845 to 302,891)	3,221 (3,052 to 3,373)	5,241 (4,888 to 5,550)	8,462 (7,954 to 8,885)	20,845 (19,862 to 21,574)	36,782 (34,601 to 39,111)	28,392 (26,978 to 29,731)	601 (569 to 629)	1,086 (1,013 to 1,150)	831 (781 to 872)
	2023	111,974 (106,969 to 115,790)	179,905 (169,186 to 190,642)	291,879 (277,626 to 304,843)	3,203 (3,032 to 3,351)	5,297 (4,944 to 5,590)	8,500 (8,029 to 8,907)	20,669 (19,745 to 21,374)	36,846 (34,651 to 39,045)	28,338 (26,954 to 29,596)	591 (560 to 619)	1,085 (1,012 to 1,145)	825 (779 to 865)
	2024	112,267 (107,610 to 115,678)	181,763 (171,267 to 191,907)	294,031 (280,660 to 305,971)	3,182 (3,019 to 3,329)	5,309 (4,958 to 5,602)	8,491 (8,006 to 8,902)	20,530 (19,678 to 21,154)	36,809 (34,683 to 38,863)	28,254 (26,970 to 29,402)	582 (552 to 609)	1,075 (1,004 to 1,134)	816 (769 to 855)
	2025	112,162 (107,889 to 115,798)	181,333 (170,295 to 192,343)	293,495 (279,362 to 307,082)	3,180 (3,040 to 3,312)	5,277 (4,907 to 5,588)	8,457 (7,971 to 8,870)	20,328 (19,554 to 20,987)	36,325 (34,114 to 38,531)	27,927 (26,582 to 29,219)	576 (551 to 600)	1,057 (983 to 1,119)	805 (758 to 844)
	2026	113,063 (108,746 to 116,343)	182,078 (170,501 to 193,704)	295,141 (280,947 to 308,633)	3,150 (3,025 to 3,279)	5,291 (4,919 to 5,605)	8,441 (7,961 to 8,841)	20,315 (19,539 to 20,904)	36,092 (33,797 to 38,396)	27,816 (26,479 to 29,088)	566 (543 to 589)	1,049 (975 to 1,111)	796 (750 to 833)
	2027	113,113 (108,886 to 116,345)	183,871 (172,526 to 195,200)	296,984 (282,763 to 310,081)	3,128 (3,002 to 3,255)	5,326 (4,962 to 5,630)	8,454 (7,980 to 8,844)	20,161 (19,408 to 20,737)	36,088 (33,861 to 38,311)	27,741 (26,413 to 28,964)	558 (535 to 580)	1,045 (974 to 1,105)	790 (745 to 826)
	2028	113,368 (108,965 to 116,470)	186,754 (176,578 to 197,299)	300,122 (286,984 to 312,293)	3,106 (2,983 to 3,234)	5,380 (4,996 to 5,660)	8,486 (8,035 to 8,874)	20,054 (19,275 to 20,603)	36,308 (34,330 to 38,358)	27,797 (26,581 to 28,925)	549 (528 to 572)	1,046 (971 to 1,100)	786 (744 to 822)
	2029	113,322 (109,360 to 116,604)	187,931 (177,353 to 198,663)	301,253 (288,126 to 312,967)	3,079 (2,950 to 3,202)	5,391 (5,001 to 5,673)	8,471 (8,011 to 8,845)	19,903 (19,207 to 20,479)	36,210 (34,172 to 38,277)	27,679 (26,473 to 28,755)	541 (518 to 562)	1,039 (964 to 1,093)	778 (736 to 813)
	2030	113,411 (108,902 to 116,926)	187,935 (177,020 to 199,077)	301,346 (288,213 to 313,817)	3,062 (2,928 to 3,188)	5,374 (4,964 to 5,670)	8,436 (7,961 to 8,815)	19,784 (18,998 to 20,398)	35,898 (33,813 to 38,027)	27,476 (26,279 to 28,613)	534 (511 to 556)	1,026 (948 to 1,083)	769 (726 to 804)
	2031	114,564 (110,233 to 117,766)	188,649 (177,369 to 200,136)	303,212 (289,826 to 315,338)	3,064 (2,936 to 3,177)	5,403 (4,987 to 5,701)	8,467 (8,003 to 8,824)	19,853 (19,103 to 20,408)	35,728 (33,591 to 37,903)	27,438 (26,227 to 28,536)	531 (509 to 551)	1,023 (944 to 1,080)	766 (724 to 799)
	2032	114,848 (111,008 to 117,851)	190,138 (178,938 to 201,816)	304,986 (291,959 to 316,912)	3,050 (2,931 to 3,161)	5,437 (5,034 to 5,734)	8,487 (8,019 to 8,851)	19,779 (19,117 to 20,296)	35,717 (33,613 to 37,910)	27,402 (26,231 to 28,473)	525 (505 to 544)	1,021 (946 to 1,077)	763 (720 to 795)
	2033	115,239 (111,280 to 118,059)	192,422 (182,340 to 202,938)	307,660 (295,145 to 318,972)	3,036 (2,923 to 3,144)	5,502 (5,100 to 5,776)	8,538 (8,093 to 8,881)	19,732 (19,054 to 20,215)	35,869 (33,989 to 37,829)	27,458 (26,341 to 28,468)	520 (500 to 538)	1,026 (951 to 1,077)	762 (722 to 793)
	2034	115,501 (111,689 to 118,282)	193,439 (183,132 to 203,765)	308,940 (296,638 to 319,713)	3,019 (2,912 to 3,127)	5,512 (5,094 to 5,796)	8,531 (8,078 to 8,862)	19,674 (19,024 to 20,148)	35,800 (33,893 to 37,711)	27,402 (26,311 to 28,358)	514 (496 to 533)	1,020 (943 to 1,073)	757 (717 to 786)
	2035	115,525 (111,506 to 118,414)	193,255 (182,327 to 204,011)	308,780 (296,331 to 319,822)	3,011 (2,910 to 3,123)	5,479 (5,016 to 5,780)	8,490 (8,012 to 8,849)	19,582 (18,901 to 20,072)	35,521 (33,512 to 37,498)	27,229 (26,131 to 28,203)	510 (493 to 529)	1,007 (922 to 1,062)	749 (707 to 780)
	2036	115,255 (111,407 to 117,765)	193,862 (182,900 to 204,797)	309,117 (296,325 to 320,747)	3,016 (2,908 to 3,109)	5,507 (5,059 to 5,804)	8,523 (8,035 to 8,858)	19,445 (18,796 to 19,868)	35,394 (33,392 to 37,390)	27,105 (25,983 to 28,124)	509 (491 to 524)	1,005 (924 to 1,060)	747 (705 to 777)
	2037	115,457 (111,803 to 117,831)	195,595 (185,227 to 205,722)	311,052 (298,372 to 322,178)	3,008 (2,906 to 3,103)	5,537 (5,109 to 5,846)	8,545 (8,075 to 8,885)	19,395 (18,781 to 19,794)	35,483 (33,602 to 37,320)	27,130 (26,024 to 28,100)	505 (488 to 521)	1,004 (927 to 1,061)	745 (704 to 775)
	2038	115,702 (112,161 to 117,994)	196,944 (187,173 to 206,923)	312,645 (300,570 to 323,323)	3,002 (2,905 to 3,095)	5,599 (5,192 to 5,886)	8,601 (8,163 to 8,918)	19,362 (18,769 to 19,746)	35,517 (33,755 to 37,317)	27,138 (26,089 to 28,064)	502 (486 to 518)	1,010 (936 to 1,061)	747 (709 to 774)
	2039	116,011 (112,341 to 118,197)	197,992 (188,185 to 207,677)	314,003 (302,412 to 324,152)	3,002 (2,905 to 3,089)	5,614 (5,205 to 5,910)	8,616 (8,175 to 8,953)	19,348 (18,736 to 19,713)	35,509 (33,751 to 37,246)	27,135 (26,134 to 28,012)	501 (485 to 515)	1,007 (933 to 1,060)	745 (706 to 774)
	2040	116,069 (112,372 to 118,397)	198,242 (188,034 to 208,036)	314,311 (302,305 to 324,706)	2,988 (2,888 to 3,084)	5,578 (5,124 to 5,903)	8,565 (8,102 to 8,934)	19,296 (18,682 to 19,683)	35,363 (33,542 to 37,110)	27,047 (26,014 to 27,941)	497 (480 to 513)	995 (914 to 1,053)	737 (697 to 769)
	2041	115,432 (111,622 to 118,030)	199,168 (189,412 to 208,593)	314,600 (302,541 to 324,874)	2,951 (2,861 to 3,059)	5,599 (5,151 to 5,917)	8,551 (8,106 to 8,919)	19,133 (18,502 to 19,564)	35,342 (33,610 to 37,014)	26,961 (25,928 to 27,842)	489 (474 to 507)	994 (914 to 1,050)	733 (695 to 764)
	2042	115,587 (111,908 to 117,771)	199,610 (189,784 to 209,309)	315,196 (303,431 to 325,643)	2,940 (2,843 to 3,033)	5,626 (5,162 to 5,946)	8,566 (8,102 to 8,915)	19,110 (18,502 to 19,471)	35,247 (33,512 to 36,960)	26,913 (25,909 to 27,805)	486 (470 to 502)	993 (911 to 1,050)	731 (692 to 761)
	2043	115,836 (112,253 to 117,991)	201,047 (191,629 to 210,045)	316,883 (305,671 to 326,533)	2,935 (2,844 to 3,025)	5,680 (5,259 to 5,973)	8,616 (8,178 to 8,958)	19,111 (18,520 to 19,466)	35,342 (33,687 to 36,924)	26,969 (26,015 to 27,790)	484 (469 to 499)	999 (924 to 1,050)	733 (696 to 762)
	2044	115,704 (111,766 to 118,089)	201,651 (192,730 to 210,490)	317,355 (306,126 to 326,656)	2,928 (2,836 to 3,023)	5,690 (5,293 to 5,990)	8,618 (8,188 to 8,956)	19,059 (18,410 to 19,451)	35,305 (33,743 to 36,852)	26,934 (25,981 to 27,723)	482 (467 to 498)	996 (927 to 1,049)	731 (695 to 760)
	2045	115,561 (111,919 to 117,918)	202,321 (193,063 to 211,149)	317,881 (306,940 to 327,483)	2,917 (2,826 to 3,020)	5,689 (5,270 to 6,001)	8,606 (8,172 to 8,961)	19,012 (18,412 to 19,399)	35,289 (33,675 to 36,829)	26,913 (25,986 to 27,725)	480 (465 to 497)	992 (919 to 1,047)	729 (692 to 759)
	2046	115,633 (111,978 to 117,726)	202,482 (193,087 to 211,169)	318,115 (306,651 to 327,129)	2,897 (2,807 to 2,988)	5,646 (5,201 to 5,979)	8,543 (8,094 to 8,912)	19,006 (18,406 to 19,350)	35,194 (33,561 to 36,704)	26,874 (25,906 to 27,636)	476 (461 to 491)	981 (904 to 1,039)	722 (684 to 753)
	2047	115,095 (111,656 to 117,320)	203,326 (194,545 to 211,878)	318,421 (307,337 to 327,269)	2,869 (2,782 to 2,965)	5,679 (5,232 to 6,006)	8,549 (8,081 to 8,904)	18,911 (18,346 to 19,276)	35,232 (33,711 to 36,714)	26,855 (25,920 to 27,601)	471 (457 to 487)	984 (907 to 1,041)	721 (682 to 751)
	2048	114,527 (110,911 to 116,909)	203,777 (195,240 to 211,951)	318,305 (307,849 to 327,171)	2,844 (2,754 to 2,945)	5,701 (5,299 to 6,010)	8,545 (8,115 to 8,887)	18,819 (18,225 to 19,211)	35,217 (33,742 to 36,630)	26,811 (25,931 to 27,558)	467 (453 to 484)	985 (916 to 1,039)	720 (684 to 749)
	2049	114,058 (110,455 to 116,406)	204,130 (195,589 to 212,439)	318,188 (307,976 to 327,010)	2,813 (2,723 to 2,919)	5,707 (5,297 to 6,020)	8,521 (8,075 to 8,873)	18,754 (18,161 to 19,140)	35,200 (33,727 to 36,633)	26,781 (25,922 to 27,524)	463 (448 to 480)	984 (913 to 1,038)	717 (680 to 747)
	2050	113,704 (110,194 to 115,883)	204,141 (195,489 to 212,829)	317,845 (307,820 to 326,961)	2,797 (2,711 to 2,901)	5,693 (5,270 to 6,013)	8,490 (8,050 to 8,847)	18,714 (18,137 to 19,073)	35,134 (33,645 to 36,630)	26,741 (25,897 to 27,508)	460 (446 to 477)	980 (907 to 1,035)	714 (677 to 744)
Bolivia (Plurinational State of)	1990	943,771 (701,639 to 1,192,072)	805,062 (735,907 to 884,269)	1,748,832 (1,491,257 to 2,004,438)	24,142 (14,907 to 38,239)	27,055 (17,952 to 38,647)	51,198 (34,495 to 75,108)	29,907 (22,234 to 37,776)	24,960 (22,816 to 27,416)	27,407 (23,370 to 31,412)	765 (472 to 1,212)	839 (557 to 1,198)	802 (541 to 1,177)
	1991	952,396 (718,540 to 1,188,694)	818,594 (751,347 to 895,223)	1,770,990 (1,520,450 to 2,025,645)	24,281 (14,886 to 38,291)	27,475 (18,235 to 38,974)	51,756 (34,863 to 75,718)	29,465 (22,230 to 36,776)	24,786 (22,750 to 27,107)	27,101 (23,267 to 30,997)	751 (461 to 1,185)	832 (552 to 1,180)	792 (533 to 1,159)
	1992	961,587 (725,527 to 1,199,804)	832,705 (766,385 to 907,088)	1,794,293 (1,555,411 to 2,058,891)	24,395 (14,993 to 38,324)	27,912 (18,503 to 39,677)	52,307 (35,402 to 76,381)	29,011 (21,889 to 36,199)	24,604 (22,644 to 26,801)	26,785 (23,219 to 30,734)	736 (452 to 1,156)	825 (547 to 1,172)	781 (528 to 1,140)
	1993	972,022 (732,951 to 1,214,862)	847,679 (782,326 to 918,142)	1,819,701 (1,574,845 to 2,077,366)	24,495 (14,960 to 38,129)	28,353 (18,837 to 40,355)	52,848 (35,756 to 78,187)	28,560 (21,536 to 35,695)	24,416 (22,533 to 26,445)	26,467 (22,906 to 30,215)	720 (440 to 1,120)	817 (543 to 1,162)	769 (520 to 1,137)
	1994	983,734 (728,776 to 1,231,900)	863,415 (797,927 to 937,776)	1,847,149 (1,590,600 to 2,104,081)	24,603 (15,320 to 37,983)	28,833 (19,087 to 40,875)	53,436 (36,190 to 78,267)	28,120 (20,832 to 35,213)	24,226 (22,388 to 26,312)	26,155 (22,522 to 29,793)	703 (438 to 1,086)	809 (536 to 1,147)	757 (512 to 1,108)
	1995	996,672 (725,557 to 1,247,500)	879,646 (813,339 to 953,781)	1,876,318 (1,599,837 to 2,136,376)	24,717 (15,248 to 38,008)	29,297 (19,360 to 41,579)	54,014 (36,546 to 78,694)	27,698 (20,164 to 34,669)	24,033 (22,221 to 26,058)	25,850 (22,041 to 29,433)	687 (424 to 1,056)	800 (529 to 1,136)	744 (503 to 1,084)
	1996	1,006,312 (741,744 to 1,262,140)	895,263 (831,035 to 970,991)	1,901,575 (1,633,674 to 2,163,994)	24,720 (15,517 to 38,206)	29,713 (19,739 to 42,146)	54,433 (36,874 to 79,451)	27,184 (20,037 to 34,095)	23,816 (22,107 to 25,830)	25,487 (21,896 to 29,004)	668 (419 to 1,032)	790 (525 to 1,121)	730 (494 to 1,065)
	1997	1,009,711 (750,663 to 1,266,069)	909,655 (847,092 to 980,059)	1,919,366 (1,644,726 to 2,197,089)	24,587 (15,303 to 37,711)	30,078 (19,994 to 42,974)	54,665 (36,966 to 79,412)	26,517 (19,714 to 33,250)	23,567 (21,946 to 25,391)	25,032 (21,450 to 28,654)	646 (402 to 990)	779 (518 to 1,113)	713 (482 to 1,036)
	1998	1,009,631 (735,207 to 1,277,785)	922,933 (859,867 to 992,878)	1,932,564 (1,649,144 to 2,217,753)	24,384 (15,032 to 37,018)	30,393 (20,222 to 43,684)	54,777 (37,071 to 79,601)	25,793 (18,782 to 32,643)	23,298 (21,706 to 25,064)	24,538 (20,939 to 28,159)	623 (384 to 946)	767 (510 to 1,103)	696 (471 to 1,011)
	1999	1,009,352 (717,202 to 1,302,459)	935,605 (874,557 to 1,007,623)	1,944,958 (1,656,062 to 2,245,725)	24,122 (14,713 to 36,374)	30,676 (20,420 to 44,237)	54,798 (36,953 to 79,184)	25,103 (17,837 to 32,393)	23,029 (21,527 to 24,802)	24,061 (20,487 to 27,782)	600 (366 to 905)	755 (503 to 1,089)	678 (457 to 980)
	2000	1,012,783 (701,648 to 1,338,164)	948,265 (884,868 to 1,021,332)	1,961,048 (1,644,068 to 2,282,670)	23,902 (14,521 to 35,885)	30,994 (20,727 to 44,577)	54,895 (36,670 to 79,308)	24,546 (17,005 to 32,432)	22,779 (21,256 to 24,534)	23,659 (19,834 to 27,539)	579 (352 to 870)	745 (498 to 1,071)	662 (442 to 957)
	2001	1,015,913 (706,316 to 1,334,836)	960,880 (898,078 to 1,031,568)	1,976,794 (1,662,482 to 2,301,650)	23,653 (14,623 to 35,665)	31,289 (20,785 to 45,545)	54,941 (36,783 to 79,670)	24,022 (16,701 to 31,563)	22,551 (21,077 to 24,210)	23,284 (19,582 to 27,110)	559 (346 to 843)	734 (488 to 1,069)	647 (433 to 938)
	2002	1,013,484 (705,436 to 1,344,581)	972,728 (909,072 to 1,041,932)	1,986,212 (1,659,375 to 2,325,581)	23,322 (14,292 to 35,373)	31,530 (21,006 to 45,631)	54,853 (36,852 to 79,530)	23,414 (16,297 to 31,063)	22,334 (20,872 to 23,923)	22,872 (19,108 to 26,780)	539 (330 to 817)	724 (482 to 1,048)	632 (424 to 916)
	2003	1,008,489 (687,625 to 1,343,445)	983,616 (920,476 to 1,053,301)	1,992,104 (1,666,933 to 2,333,854)	22,956 (14,034 to 34,863)	31,744 (21,127 to 45,879)	54,700 (36,760 to 79,513)	22,794 (15,542 to 30,364)	22,120 (20,700 to 23,687)	22,456 (18,791 to 26,308)	519 (317 to 788)	714 (475 to 1,032)	617 (414 to 896)
	2004	1,004,204 (660,623 to 1,352,574)	993,451 (929,031 to 1,062,720)	1,997,655 (1,647,485 to 2,353,614)	22,588 (13,429 to 34,514)	31,932 (21,383 to 46,030)	54,520 (36,448 to 79,405)	22,231 (14,625 to 29,944)	21,905 (20,485 to 23,432)	22,068 (18,200 to 26,000)	500 (297 to 764)	704 (471 to 1,015)	602 (403 to 877)
	2005	1,004,375 (646,821 to 1,371,532)	1,002,087 (935,486 to 1,073,478)	2,006,462 (1,642,656 to 2,403,322)	22,257 (13,303 to 34,523)	32,105 (21,215 to 46,589)	54,362 (36,179 to 79,583)	21,802 (14,041 to 29,772)	21,684 (20,243 to 23,229)	21,743 (17,801 to 26,044)	483 (289 to 749)	695 (459 to 1,008)	589 (392 to 862)
	2006	1,005,645 (630,524 to 1,367,190)	1,008,604 (940,459 to 1,078,386)	2,014,250 (1,652,651 to 2,400,594)	21,935 (13,115 to 33,960)	32,211 (21,217 to 46,618)	54,146 (35,842 to 78,541)	21,425 (13,433 to 29,127)	21,436 (19,987 to 22,919)	21,430 (17,583 to 25,540)	467 (279 to 723)	685 (451 to 991)	576 (381 to 836)
	2007	1,003,210 (634,149 to 1,372,160)	1,012,756 (942,862 to 1,079,992)	2,015,966 (1,645,652 to 2,398,270)	21,572 (12,880 to 33,585)	32,245 (21,165 to 46,587)	53,817 (35,416 to 78,162)	20,993 (13,270 to 28,713)	21,153 (19,693 to 22,557)	21,073 (17,202 to 25,069)	451 (270 to 703)	673 (442 to 973)	563 (370 to 817)
	2008	999,650 (614,112 to 1,385,205)	1,015,347 (944,390 to 1,085,454)	2,014,998 (1,627,396 to 2,413,764)	21,219 (12,619 to 33,065)	32,246 (21,009 to 46,321)	53,465 (35,097 to 77,634)	20,559 (12,630 to 28,489)	20,853 (19,396 to 22,293)	20,706 (16,723 to 24,804)	436 (260 to 680)	662 (431 to 951)	549 (361 to 798)
	2009	997,668 (590,634 to 1,424,783)	1,017,181 (944,079 to 1,089,376)	2,014,849 (1,603,087 to 2,442,413)	20,930 (12,461 to 32,711)	32,216 (20,707 to 46,673)	53,146 (34,551 to 77,386)	20,176 (11,945 to 28,814)	20,549 (19,072 to 22,007)	20,363 (16,201 to 24,684)	423 (252 to 662)	651 (418 to 943)	537 (349 to 782)
	2010	1,000,141 (583,969 to 1,461,052)	1,018,947 (941,783 to 1,099,314)	2,019,088 (1,582,968 to 2,474,293)	20,701 (12,336 to 32,341)	32,187 (20,440 to 46,356)	52,888 (34,076 to 76,924)	19,895 (11,616 to 29,063)	20,253 (18,719 to 21,851)	20,074 (15,738 to 24,600)	412 (245 to 643)	640 (406 to 921)	526 (339 to 765)
	2011	1,004,667 (589,762 to 1,464,301)	1,019,500 (940,398 to 1,102,641)	2,024,168 (1,594,905 to 2,498,432)	20,547 (12,206 to 32,131)	32,095 (20,348 to 46,344)	52,642 (33,917 to 76,457)	19,663 (11,542 to 28,658)	19,942 (18,395 to 21,568)	19,802 (15,603 to 24,442)	402 (239 to 629)	628 (398 to 907)	515 (332 to 748)
	2012	1,007,374 (596,454 to 1,485,216)	1,018,054 (937,541 to 1,115,832)	2,025,428 (1,599,636 to 2,511,988)	20,411 (12,216 to 31,501)	31,917 (20,180 to 46,368)	52,328 (33,852 to 75,607)	19,401 (11,487 to 28,604)	19,601 (18,050 to 21,483)	19,501 (15,401 to 24,185)	393 (235 to 607)	614 (389 to 893)	504 (326 to 728)
	2013	1,009,365 (591,610 to 1,523,924)	1,015,815 (932,706 to 1,123,308)	2,025,179 (1,597,238 to 2,527,480)	20,284 (12,116 to 31,336)	31,685 (19,992 to 46,084)	51,969 (33,452 to 75,487)	19,132 (11,213 to 28,884)	19,252 (17,677 to 21,290)	19,192 (15,137 to 23,952)	384 (230 to 594)	601 (379 to 873)	492 (317 to 715)
	2014	1,011,362 (583,856 to 1,544,956)	1,013,897 (930,506 to 1,122,676)	2,025,259 (1,591,959 to 2,547,943)	20,137 (12,024 to 31,071)	31,471 (19,837 to 45,927)	51,609 (33,329 to 75,322)	18,869 (10,893 to 28,825)	18,920 (17,364 to 20,950)	18,895 (14,852 to 23,771)	376 (224 to 580)	587 (370 to 857)	481 (311 to 703)
	2015	1,014,327 (568,536 to 1,578,275)	1,013,564 (926,029 to 1,124,241)	2,027,891 (1,576,213 to 2,592,146)	19,995 (11,802 to 30,889)	31,315 (19,800 to 45,770)	51,310 (32,787 to 75,069)	18,633 (10,444 to 28,993)	18,628 (17,019 to 20,662)	18,630 (14,481 to 23,814)	367 (217 to 567)	576 (364 to 841)	471 (301 to 690)
	2016	1,013,601 (568,458 to 1,572,031)	1,013,810 (925,283 to 1,131,210)	2,027,411 (1,583,373 to 2,586,536)	19,730 (11,604 to 30,269)	31,159 (19,777 to 45,513)	50,888 (32,685 to 74,329)	18,338 (10,285 to 28,441)	18,356 (16,753 to 20,482)	18,347 (14,329 to 23,407)	357 (210 to 548)	564 (358 to 824)	461 (296 to 673)
	2017	1,006,898 (561,646 to 1,560,778)	1,013,510 (924,187 to 1,140,356)	2,020,408 (1,575,508 to 2,578,009)	19,352 (11,308 to 30,093)	30,985 (19,765 to 45,404)	50,337 (32,540 to 73,376)	17,948 (10,011 to 27,821)	18,085 (16,491 to 20,348)	18,017 (14,049 to 22,989)	345 (202 to 536)	553 (353 to 810)	449 (290 to 654)
	2018	999,400 (549,592 to 1,548,850)	1,014,090 (920,188 to 1,144,639)	2,013,490 (1,546,517 to 2,566,243)	18,977 (11,027 to 29,919)	30,829 (19,737 to 45,164)	49,806 (32,351 to 72,630)	17,559 (9,656 to 27,212)	17,840 (16,188 to 20,137)	17,699 (13,595 to 22,558)	333 (194 to 526)	542 (347 to 795)	438 (284 to 638)
	2019	996,592 (529,983 to 1,553,820)	1,017,250 (920,039 to 1,152,018)	2,013,841 (1,533,298 to 2,571,074)	18,739 (10,886 to 30,301)	30,805 (19,905 to 45,436)	49,544 (32,195 to 72,530)	17,262 (9,180 to 26,913)	17,649 (15,962 to 19,987)	17,455 (13,290 to 22,285)	325 (189 to 525)	534 (345 to 788)	429 (279 to 629)
	2020	996,969 (520,222 to 1,562,364)	1,022,933 (923,235 to 1,154,423)	2,019,902 (1,534,203 to 2,586,874)	18,607 (10,653 to 30,503)	30,845 (20,161 to 45,371)	49,451 (31,985 to 73,340)	17,061 (8,903 to 26,737)	17,526 (15,818 to 19,778)	17,293 (13,135 to 22,147)	318 (182 to 522)	528 (345 to 777)	423 (274 to 628)
	2021	996,917 (512,940 to 1,557,770)	1,030,885 (928,844 to 1,174,575)	2,027,801 (1,532,748 to 2,613,672)	18,472 (10,495 to 30,138)	31,013 (20,075 to 45,902)	49,484 (32,299 to 73,337)	16,906 (8,698 to 26,417)	17,472 (15,743 to 19,907)	17,189 (12,993 to 22,155)	313 (178 to 511)	526 (340 to 778)	419 (274 to 622)
	2022	1,075,881 (1,041,840 to 1,094,372)	1,126,659 (1,094,467 to 1,139,538)	2,202,540 (2,150,549 to 2,224,821)	21,672 (21,290 to 21,987)	34,218 (33,669 to 34,579)	55,890 (55,218 to 56,339)	16,908 (16,373 to 17,198)	17,778 (17,270 to 17,982)	17,342 (16,933 to 17,518)	341 (335 to 346)	540 (531 to 546)	440 (435 to 444)
	2023	1,086,130 (1,049,921 to 1,108,977)	1,138,654 (1,105,955 to 1,151,140)	2,224,784 (2,170,228 to 2,251,934)	21,912 (21,531 to 22,231)	34,660 (34,178 to 34,982)	56,572 (55,956 to 57,041)	16,757 (16,198 to 17,109)	17,647 (17,140 to 17,840)	17,201 (16,779 to 17,411)	338 (332 to 343)	537 (530 to 542)	437 (433 to 441)
	2024	1,095,376 (1,060,393 to 1,120,817)	1,153,332 (1,114,684 to 1,167,857)	2,248,708 (2,190,711 to 2,279,721)	22,139 (21,737 to 22,493)	35,059 (34,566 to 35,415)	57,198 (56,536 to 57,704)	16,597 (16,067 to 16,983)	17,561 (16,972 to 17,782)	17,078 (16,637 to 17,313)	335 (329 to 341)	534 (526 to 539)	434 (429 to 438)
	2025	1,110,466 (1,075,498 to 1,131,464)	1,169,557 (1,129,140 to 1,185,633)	2,280,022 (2,215,123 to 2,310,139)	22,353 (21,939 to 22,700)	35,504 (34,992 to 35,849)	57,857 (57,209 to 58,368)	16,532 (16,012 to 16,845)	17,503 (16,899 to 17,744)	17,017 (16,532 to 17,241)	333 (327 to 338)	531 (524 to 537)	432 (427 to 436)
	2026	1,124,030 (1,087,254 to 1,145,114)	1,183,413 (1,142,791 to 1,199,267)	2,307,443 (2,241,090 to 2,340,182)	22,515 (22,104 to 22,850)	35,896 (35,368 to 36,292)	58,410 (57,762 to 58,956)	16,450 (15,912 to 16,758)	17,416 (16,818 to 17,649)	16,932 (16,445 to 17,172)	330 (323 to 334)	528 (520 to 534)	429 (424 to 433)
	2027	1,131,931 (1,095,020 to 1,154,500)	1,200,680 (1,154,541 to 1,217,023)	2,332,611 (2,259,841 to 2,365,645)	22,648 (22,236 to 23,015)	36,258 (35,710 to 36,685)	58,905 (58,279 to 59,492)	16,291 (15,759 to 16,615)	17,382 (16,714 to 17,619)	16,835 (16,309 to 17,073)	326 (320 to 331)	525 (517 to 531)	425 (421 to 429)
	2028	1,140,214 (1,101,773 to 1,163,625)	1,215,338 (1,169,431 to 1,234,534)	2,355,552 (2,281,335 to 2,387,434)	22,763 (22,334 to 23,127)	36,668 (36,080 to 37,143)	59,431 (58,729 to 60,078)	16,143 (15,599 to 16,475)	17,313 (16,659 to 17,587)	16,726 (16,199 to 16,953)	322 (316 to 327)	522 (514 to 529)	422 (417 to 427)
	2029	1,151,826 (1,111,967 to 1,175,997)	1,227,370 (1,173,244 to 1,244,682)	2,379,197 (2,300,918 to 2,410,021)	22,892 (22,439 to 23,303)	36,908 (36,329 to 37,398)	59,799 (59,095 to 60,495)	16,048 (15,493 to 16,385)	17,211 (16,452 to 17,454)	16,628 (16,081 to 16,843)	319 (313 to 325)	518 (509 to 524)	418 (413 to 423)
	2030	1,164,303 (1,126,286 to 1,189,164)	1,241,957 (1,186,366 to 1,264,183)	2,406,259 (2,322,660 to 2,444,132)	22,981 (22,528 to 23,402)	37,352 (36,755 to 37,859)	60,333 (59,597 to 61,046)	15,970 (15,449 to 16,311)	17,150 (16,382 to 17,457)	16,558 (15,983 to 16,819)	315 (309 to 321)	516 (508 to 523)	415 (410 to 420)
	2031	1,174,739 (1,135,675 to 1,199,872)	1,256,666 (1,197,241 to 1,278,944)	2,431,405 (2,347,401 to 2,469,977)	23,068 (22,606 to 23,492)	37,750 (37,156 to 38,258)	60,818 (60,052 to 61,509)	15,870 (15,342 to 16,209)	17,094 (16,286 to 17,397)	16,480 (15,910 to 16,741)	312 (305 to 317)	514 (505 to 520)	412 (407 to 417)
	2032	1,183,892 (1,143,589 to 1,209,411)	1,271,534 (1,208,989 to 1,295,886)	2,455,427 (2,367,212 to 2,497,725)	23,145 (22,686 to 23,563)	38,090 (37,472 to 38,602)	61,235 (60,478 to 61,967)	15,757 (15,220 to 16,096)	17,044 (16,206 to 17,371)	16,398 (15,809 to 16,681)	308 (302 to 314)	511 (502 to 517)	409 (404 to 414)
	2033	1,189,058 (1,148,810 to 1,214,809)	1,288,365 (1,223,008 to 1,312,093)	2,477,423 (2,384,511 to 2,520,727)	23,213 (22,737 to 23,640)	38,454 (37,811 to 38,983)	61,667 (60,843 to 62,412)	15,596 (15,068 to 15,934)	17,023 (16,159 to 17,336)	16,307 (15,695 to 16,592)	304 (298 to 310)	508 (500 to 515)	406 (400 to 411)
[truncated: 12,706 more rows]
