# Supplementary material for: Iron Deficiency: Global Trends and Projections from 1990 to 2050
Source: Nutrients. 2024 Oct 10;16(20):3434. doi: 10.3390/nu16203434 (PMC11510637; doi:10.3390/nu16203434)
Supplement: Supplementary file 1 [file nutrients-16-03434-s001.zip › Table S2.xlsx]

## Sheet: Sheet 1
Table S2. ASPR and ASDR by Nation/Region, Year, and Sex. Abbreviations: ASPR, age-standardized prevalence rate; ASDR, age-standardized DALYs rate; SDI, Socio-Demographic Index; UI, uncertainty interval.
Location	Year	ASPR (95% UI) (per 100,000)			ASDR (95% UI) (per 100,000)
		Male	Female	Both	Male	Female	Both
Nation
Afghanistan	1990	16,057 (14,429 to 17,894)	20,163 (18,124 to 22,699)	18,361 (16,980 to 19,936)	490 (313 to 719)	546 (341 to 804)	527 (341 to 762)
	1991	16,085 (14,449 to 17,898)	20,182 (18,237 to 22,686)	18,387 (17,040 to 19,909)	491 (314 to 713)	549 (343 to 798)	530 (341 to 755)
	1992	16,106 (14,517 to 17,899)	20,186 (18,224 to 22,648)	18,384 (17,052 to 19,896)	493 (317 to 711)	551 (346 to 803)	531 (343 to 754)
	1993	16,122 (14,538 to 17,975)	20,175 (18,163 to 22,581)	18,354 (17,074 to 19,857)	494 (321 to 714)	552 (350 to 804)	532 (342 to 750)
	1994	16,132 (14,525 to 18,055)	20,152 (18,218 to 22,512)	18,312 (17,023 to 19,812)	495 (326 to 716)	554 (355 to 805)	532 (342 to 744)
	1995	16,136 (14,484 to 18,127)	20,115 (18,132 to 22,424)	18,270 (16,976 to 19,809)	496 (326 to 718)	554 (358 to 808)	532 (344 to 747)
	1996	16,134 (14,504 to 18,138)	20,059 (18,131 to 22,353)	18,221 (16,922 to 19,744)	497 (327 to 717)	553 (355 to 801)	531 (342 to 743)
	1997	16,126 (14,564 to 18,126)	19,976 (18,156 to 22,147)	18,160 (16,891 to 19,616)	497 (325 to 719)	553 (350 to 793)	530 (340 to 735)
	1998	16,108 (14,565 to 18,032)	19,875 (18,017 to 21,915)	18,088 (16,861 to 19,503)	497 (320 to 714)	551 (351 to 790)	529 (340 to 735)
	1999	16,080 (14,570 to 17,871)	19,760 (17,925 to 21,710)	18,006 (16,776 to 19,353)	497 (321 to 717)	548 (347 to 789)	527 (338 to 728)
	2000	16,039 (14,510 to 17,729)	19,639 (17,891 to 21,574)	17,918 (16,615 to 19,254)	496 (317 to 714)	545 (344 to 789)	524 (337 to 724)
	2001	15,941 (14,407 to 17,696)	19,494 (17,809 to 21,383)	17,794 (16,478 to 19,065)	491 (313 to 710)	541 (341 to 781)	520 (335 to 717)
	2002	15,763 (14,214 to 17,625)	19,315 (17,730 to 21,110)	17,604 (16,310 to 18,860)	482 (306 to 685)	535 (340 to 769)	512 (331 to 712)
	2003	15,537 (13,991 to 17,405)	19,118 (17,575 to 20,851)	17,372 (16,086 to 18,581)	470 (296 to 670)	529 (339 to 762)	502 (323 to 699)
	2004	15,293 (13,746 to 17,105)	18,921 (17,376 to 20,652)	17,136 (15,886 to 18,346)	457 (287 to 648)	522 (334 to 751)	491 (314 to 687)
	2005	15,064 (13,557 to 16,857)	18,739 (17,220 to 20,484)	16,922 (15,640 to 18,172)	445 (280 to 636)	515 (329 to 746)	481 (309 to 679)
	2006	14,827 (13,354 to 16,555)	18,553 (17,097 to 20,241)	16,703 (15,462 to 17,903)	431 (272 to 617)	509 (325 to 733)	471 (304 to 666)
	2007	14,555 (13,140 to 16,320)	18,346 (16,927 to 19,984)	16,459 (15,268 to 17,649)	416 (266 to 595)	501 (322 to 720)	459 (298 to 648)
	2008	14,272 (12,887 to 15,912)	18,139 (16,720 to 19,738)	16,213 (15,077 to 17,400)	400 (254 to 572)	493 (319 to 699)	447 (291 to 627)
	2009	14,004 (12,599 to 15,537)	17,955 (16,552 to 19,580)	15,984 (14,863 to 17,167)	386 (245 to 550)	486 (317 to 692)	436 (285 to 612)
	2010	13,775 (12,326 to 15,296)	17,817 (16,435 to 19,432)	15,796 (14,715 to 17,015)	374 (237 to 532)	481 (313 to 686)	427 (278 to 603)
	2011	13,578 (12,143 to 15,031)	17,707 (16,287 to 19,225)	15,640 (14,598 to 16,796)	364 (232 to 516)	477 (310 to 677)	420 (273 to 593)
	2012	13,390 (11,986 to 14,806)	17,597 (16,219 to 19,065)	15,486 (14,502 to 16,606)	355 (224 to 503)	473 (307 to 680)	413 (268 to 584)
	2013	13,210 (11,859 to 14,589)	17,487 (16,066 to 18,939)	15,339 (14,383 to 16,430)	346 (218 to 493)	468 (303 to 679)	406 (263 to 577)
	2014	13,040 (11,691 to 14,423)	17,380 (15,957 to 18,822)	15,198 (14,212 to 16,261)	339 (212 to 484)	463 (298 to 675)	400 (259 to 570)
	2015	12,880 (11,555 to 14,322)	17,279 (15,817 to 18,788)	15,065 (14,068 to 16,166)	331 (207 to 477)	459 (294 to 671)	394 (254 to 563)
	2016	12,732 (11,423 to 14,187)	17,174 (15,707 to 18,638)	14,937 (13,933 to 16,034)	324 (203 to 471)	455 (289 to 672)	388 (250 to 551)
	2017	12,592 (11,231 to 14,023)	17,063 (15,559 to 18,538)	14,809 (13,809 to 15,879)	318 (200 to 463)	451 (286 to 666)	383 (247 to 545)
	2018	12,451 (11,108 to 13,879)	16,953 (15,415 to 18,497)	14,680 (13,644 to 15,785)	312 (195 to 458)	447 (284 to 652)	378 (247 to 537)
	2019	12,303 (10,974 to 13,795)	16,851 (15,224 to 18,438)	14,550 (13,517 to 15,702)	305 (192 to 447)	443 (283 to 651)	372 (241 to 529)
	2020	12,122 (10,802 to 13,646)	16,745 (15,159 to 18,382)	14,403 (13,355 to 15,570)	298 (186 to 440)	439 (277 to 647)	366 (235 to 524)
	2021	11,862 (10,559 to 13,350)	16,444 (14,811 to 18,026)	14,118 (13,051 to 15,122)	288 (181 to 421)	429 (273 to 634)	356 (231 to 510)
	2022	11,264 (11,011 to 11,522)	15,608 (15,316 to 15,918)	13,393 (13,180 to 13,610)	281 (275 to 290)	422 (412 to 431)	350 (344 to 357)
	2023	11,233 (10,972 to 11,485)	15,558 (15,242 to 15,868)	13,351 (13,124 to 13,578)	281 (274 to 289)	422 (411 to 431)	350 (343 to 357)
	2024	11,202 (10,921 to 11,470)	15,529 (15,191 to 15,849)	13,320 (13,074 to 13,555)	280 (274 to 289)	422 (411 to 430)	349 (342 to 357)
	2025	11,135 (10,851 to 11,411)	15,427 (15,063 to 15,782)	13,234 (12,974 to 13,486)	278 (272 to 288)	421 (410 to 430)	348 (341 to 356)
	2026	10,954 (10,710 to 11,243)	15,283 (14,930 to 15,654)	13,071 (12,824 to 13,351)	275 (268 to 285)	420 (408 to 429)	345 (339 to 354)
	2027	10,924 (10,662 to 11,210)	15,226 (14,834 to 15,606)	13,026 (12,758 to 13,288)	274 (267 to 285)	419 (404 to 429)	344 (337 to 353)
	2028	10,905 (10,644 to 11,190)	15,204 (14,808 to 15,597)	13,005 (12,740 to 13,271)	277 (269 to 288)	418 (404 to 428)	345 (337 to 354)
	2029	10,861 (10,599 to 11,136)	15,153 (14,700 to 15,524)	12,957 (12,671 to 13,233)	276 (268 to 287)	418 (403 to 428)	345 (337 to 354)
	2030	10,821 (10,547 to 11,108)	15,096 (14,651 to 15,478)	12,909 (12,619 to 13,179)	276 (268 to 287)	417 (402 to 428)	344 (336 to 354)
	2031	10,774 (10,484 to 11,094)	15,025 (14,561 to 15,440)	12,849 (12,552 to 13,149)	276 (268 to 287)	417 (402 to 428)	344 (335 to 354)
	2032	10,707 (10,440 to 11,031)	14,907 (14,434 to 15,335)	12,755 (12,450 to 13,078)	275 (267 to 287)	416 (402 to 427)	343 (335 to 353)
	2033	10,607 (10,333 to 10,942)	14,871 (14,377 to 15,320)	12,687 (12,401 to 13,021)	273 (265 to 286)	415 (401 to 428)	342 (333 to 352)
	2034	10,562 (10,279 to 10,892)	14,846 (14,361 to 15,324)	12,652 (12,360 to 12,979)	273 (264 to 285)	416 (401 to 428)	342 (333 to 353)
	2035	10,524 (10,237 to 10,851)	14,865 (14,329 to 15,352)	12,642 (12,323 to 12,988)	272 (264 to 284)	416 (401 to 428)	342 (333 to 353)
	2036	10,471 (10,203 to 10,819)	14,885 (14,357 to 15,354)	12,623 (12,309 to 12,963)	271 (263 to 283)	416 (400 to 428)	341 (332 to 352)
	2037	10,483 (10,183 to 10,831)	14,843 (14,295 to 15,336)	12,609 (12,287 to 12,970)	269 (260 to 282)	416 (399 to 428)	340 (330 to 351)
	2038	10,446 (10,161 to 10,809)	14,812 (14,278 to 15,311)	12,574 (12,234 to 12,950)	269 (260 to 282)	415 (399 to 428)	340 (330 to 351)
	2039	10,360 (10,062 to 10,722)	14,783 (14,219 to 15,305)	12,516 (12,180 to 12,885)	268 (258 to 281)	415 (399 to 428)	339 (329 to 351)
	2040	10,351 (10,045 to 10,716)	14,753 (14,203 to 15,270)	12,496 (12,159 to 12,879)	268 (259 to 281)	415 (399 to 428)	339 (328 to 351)
	2041	10,321 (9,999 to 10,695)	14,713 (14,113 to 15,249)	12,461 (12,127 to 12,841)	268 (258 to 281)	414 (398 to 428)	339 (328 to 351)
	2042	10,283 (9,970 to 10,660)	14,614 (14,011 to 15,146)	12,394 (12,047 to 12,773)	267 (257 to 281)	414 (398 to 428)	339 (328 to 351)
	2043	10,244 (9,906 to 10,633)	14,567 (13,938 to 15,122)	12,351 (11,985 to 12,742)	267 (257 to 281)	414 (396 to 428)	338 (327 to 351)
	2044	10,191 (9,869 to 10,602)	14,540 (13,921 to 15,104)	12,310 (11,938 to 12,726)	264 (254 to 279)	413 (396 to 427)	337 (325 to 350)
	2045	10,167 (9,836 to 10,572)	14,529 (13,890 to 15,099)	12,293 (11,912 to 12,717)	264 (254 to 279)	413 (396 to 428)	337 (325 to 350)
	2046	10,109 (9,770 to 10,507)	14,478 (13,847 to 15,056)	12,238 (11,857 to 12,671)	264 (253 to 279)	413 (395 to 428)	336 (324 to 349)
	2047	10,024 (9,694 to 10,428)	14,448 (13,813 to 15,038)	12,179 (11,796 to 12,594)	262 (251 to 278)	413 (395 to 428)	336 (323 to 349)
	2048	9,994 (9,658 to 10,401)	14,356 (13,692 to 14,948)	12,119 (11,726 to 12,565)	262 (251 to 277)	413 (394 to 428)	335 (322 to 349)
	2049	9,975 (9,630 to 10,381)	14,342 (13,685 to 14,939)	12,102 (11,704 to 12,548)	262 (250 to 277)	412 (392 to 428)	335 (322 to 349)
	2050	9,950 (9,577 to 10,360)	14,313 (13,604 to 14,917)	12,075 (11,646 to 12,514)	260 (247 to 275)	411 (392 to 428)	333 (321 to 348)
Albania	1990	19,123 (15,409 to 24,329)	24,094 (20,234 to 29,850)	21,467 (18,577 to 25,085)	316 (185 to 546)	437 (262 to 697)	374 (230 to 569)
	1991	18,925 (15,369 to 23,862)	23,847 (20,061 to 29,063)	21,256 (18,428 to 24,611)	310 (182 to 531)	432 (261 to 686)	369 (228 to 562)
	1992	18,663 (15,178 to 23,574)	23,553 (19,931 to 28,675)	20,990 (18,300 to 24,278)	303 (178 to 516)	426 (258 to 680)	363 (224 to 555)
	1993	18,347 (15,008 to 23,172)	23,221 (19,726 to 28,527)	20,679 (18,058 to 24,114)	294 (172 to 512)	420 (255 to 660)	355 (220 to 541)
	1994	17,990 (14,640 to 23,203)	22,861 (19,472 to 28,254)	20,333 (17,794 to 23,843)	285 (165 to 496)	413 (249 to 648)	348 (214 to 529)
	1995	17,601 (14,426 to 23,147)	22,479 (19,048 to 27,965)	19,962 (17,453 to 23,490)	275 (160 to 493)	405 (247 to 640)	339 (209 to 523)
	1996	17,101 (14,103 to 22,409)	22,018 (18,768 to 27,072)	19,495 (17,129 to 22,828)	262 (154 to 472)	396 (242 to 625)	329 (202 to 510)
	1997	16,454 (13,598 to 21,169)	21,449 (18,357 to 26,199)	18,904 (16,697 to 21,962)	247 (146 to 442)	384 (236 to 603)	316 (194 to 489)
	1998	15,744 (12,953 to 20,240)	20,832 (17,902 to 25,370)	18,257 (16,152 to 21,314)	230 (134 to 410)	372 (229 to 575)	302 (186 to 468)
	1999	15,053 (12,392 to 19,696)	20,226 (17,425 to 24,864)	17,624 (15,542 to 20,910)	215 (127 to 381)	360 (222 to 550)	288 (178 to 447)
	2000	14,462 (11,898 to 19,235)	19,689 (16,939 to 24,628)	17,076 (14,973 to 20,424)	202 (120 to 361)	350 (216 to 533)	277 (172 to 432)
	2001	13,916 (11,538 to 18,697)	19,183 (16,651 to 23,901)	16,563 (14,628 to 19,434)	192 (115 to 340)	341 (211 to 525)	268 (166 to 419)
	2002	13,332 (11,174 to 18,021)	18,654 (16,276 to 22,736)	16,016 (14,175 to 18,567)	182 (110 to 320)	333 (207 to 512)	259 (162 to 402)
	2003	12,752 (10,686 to 17,331)	18,140 (15,927 to 22,208)	15,475 (13,749 to 17,899)	172 (103 to 297)	325 (202 to 498)	250 (156 to 389)
	2004	12,218 (10,290 to 16,666)	17,678 (15,530 to 21,557)	14,981 (13,343 to 17,489)	164 (97 to 281)	318 (197 to 488)	242 (149 to 379)
	2005	11,775 (9,922 to 16,238)	17,309 (15,237 to 20,853)	14,576 (12,963 to 17,171)	156 (93 to 266)	311 (194 to 478)	235 (146 to 366)
	2006	11,386 (9,681 to 15,164)	16,995 (15,056 to 20,227)	14,224 (12,714 to 16,465)	150 (89 to 252)	304 (191 to 469)	229 (143 to 354)
	2007	11,006 (9,431 to 14,578)	16,691 (14,863 to 19,687)	13,879 (12,529 to 16,009)	144 (85 to 240)	298 (189 to 461)	223 (139 to 342)
	2008	10,656 (9,205 to 13,794)	16,420 (14,678 to 19,138)	13,566 (12,343 to 15,488)	138 (83 to 227)	292 (186 to 445)	217 (136 to 329)
	2009	10,364 (8,963 to 13,127)	16,204 (14,542 to 18,894)	13,307 (12,129 to 15,332)	134 (81 to 214)	287 (183 to 434)	212 (135 to 322)
	2010	10,154 (8,764 to 12,933)	16,065 (14,381 to 18,878)	13,129 (12,001 to 15,206)	130 (80 to 207)	283 (182 to 423)	208 (133 to 312)
	2011	10,011 (8,693 to 12,972)	16,016 (14,337 to 18,644)	13,029 (11,959 to 14,976)	129 (78 to 202)	280 (180 to 424)	206 (131 to 307)
	2012	9,896 (8,623 to 12,965)	16,034 (14,392 to 18,655)	12,975 (11,928 to 14,922)	127 (78 to 197)	278 (179 to 417)	204 (130 to 305)
	2013	9,799 (8,590 to 12,525)	16,085 (14,428 to 18,565)	12,945 (11,930 to 14,694)	126 (77 to 192)	276 (177 to 417)	202 (129 to 304)
	2014	9,710 (8,542 to 12,035)	16,138 (14,431 to 18,703)	12,919 (11,899 to 14,710)	125 (75 to 192)	275 (176 to 416)	201 (129 to 302)
	2015	9,618 (8,486 to 11,628)	16,160 (14,400 to 18,856)	12,879 (11,821 to 14,771)	124 (74 to 191)	273 (176 to 414)	200 (128 to 302)
	2016	9,507 (8,464 to 11,402)	16,142 (14,384 to 18,910)	12,807 (11,769 to 14,712)	122 (74 to 190)	271 (173 to 413)	198 (126 to 301)
	2017	9,379 (8,374 to 11,395)	16,106 (14,357 to 18,715)	12,714 (11,658 to 14,431)	120 (73 to 187)	269 (171 to 407)	195 (125 to 298)
	2018	9,255 (8,241 to 11,555)	16,069 (14,307 to 18,808)	12,621 (11,544 to 14,274)	119 (72 to 184)	266 (168 to 402)	193 (123 to 294)
	2019	9,155 (8,118 to 11,730)	16,051 (14,161 to 18,983)	12,551 (11,451 to 14,284)	117 (72 to 183)	265 (167 to 402)	191 (122 to 293)
	2020	9,083 (8,030 to 11,636)	16,071 (14,145 to 18,993)	12,514 (11,369 to 14,264)	116 (70 to 184)	265 (167 to 402)	191 (122 to 290)
	2021	9,178 (8,115 to 11,560)	16,303 (14,233 to 19,555)	12,665 (11,438 to 14,535)	118 (71 to 185)	269 (170 to 411)	193 (123 to 294)
	2022	9,133 (8,983 to 9,281)	16,034 (15,726 to 16,246)	12,496 (12,328 to 12,613)	117 (115 to 118)	266 (262 to 268)	191 (189 to 192)
	2023	9,101 (8,934 to 9,236)	15,943 (15,602 to 16,206)	12,434 (12,249 to 12,583)	116 (115 to 118)	265 (261 to 268)	191 (188 to 192)
	2024	9,073 (8,912 to 9,219)	15,947 (15,572 to 16,171)	12,418 (12,212 to 12,554)	116 (114 to 118)	266 (262 to 268)	190 (188 to 192)
	2025	9,061 (8,910 to 9,202)	15,912 (15,563 to 16,164)	12,386 (12,199 to 12,529)	116 (114 to 118)	266 (262 to 268)	190 (188 to 191)
	2026	9,066 (8,916 to 9,210)	15,810 (15,477 to 16,101)	12,330 (12,137 to 12,497)	116 (115 to 118)	265 (262 to 268)	190 (188 to 191)
	2027	9,062 (8,911 to 9,200)	15,805 (15,410 to 16,083)	12,320 (12,124 to 12,483)	116 (114 to 118)	266 (262 to 268)	190 (188 to 191)
	2028	9,054 (8,913 to 9,198)	15,661 (15,280 to 16,007)	12,243 (12,045 to 12,446)	116 (114 to 118)	265 (261 to 267)	189 (187 to 191)
	2029	9,066 (8,902 to 9,197)	15,685 (15,327 to 16,018)	12,258 (12,050 to 12,438)	116 (115 to 118)	265 (261 to 267)	189 (187 to 191)
	2030	9,053 (8,904 to 9,196)	15,704 (15,288 to 16,023)	12,255 (12,034 to 12,438)	116 (115 to 118)	265 (261 to 268)	189 (187 to 191)
	2031	9,059 (8,908 to 9,203)	15,798 (15,427 to 16,106)	12,298 (12,100 to 12,477)	116 (115 to 118)	265 (262 to 267)	189 (187 to 191)
	2032	9,050 (8,904 to 9,198)	15,690 (15,312 to 16,027)	12,239 (12,035 to 12,432)	116 (115 to 118)	265 (262 to 268)	189 (187 to 190)
	2033	9,085 (8,920 to 9,218)	15,674 (15,322 to 16,003)	12,247 (12,064 to 12,434)	116 (115 to 118)	265 (262 to 267)	189 (187 to 190)
	2034	9,096 (8,917 to 9,223)	15,659 (15,278 to 15,988)	12,243 (12,042 to 12,412)	116 (115 to 118)	265 (261 to 267)	189 (187 to 190)
	2035	9,102 (8,936 to 9,231)	15,621 (15,218 to 15,975)	12,225 (11,992 to 12,415)	116 (115 to 118)	265 (261 to 267)	189 (187 to 190)
	2036	9,096 (8,910 to 9,217)	15,731 (15,285 to 16,048)	12,276 (12,038 to 12,439)	116 (115 to 118)	266 (262 to 268)	189 (187 to 191)
	2037	9,086 (8,920 to 9,207)	15,631 (15,244 to 16,019)	12,223 (12,009 to 12,418)	117 (115 to 118)	266 (262 to 268)	189 (187 to 191)
	2038	9,105 (8,930 to 9,236)	15,733 (15,391 to 16,068)	12,283 (12,094 to 12,449)	117 (115 to 118)	266 (262 to 268)	189 (187 to 191)
	2039	9,092 (8,937 to 9,224)	15,795 (15,433 to 16,131)	12,306 (12,106 to 12,474)	117 (115 to 118)	266 (262 to 268)	189 (187 to 191)
	2040	9,090 (8,939 to 9,224)	15,799 (15,410 to 16,114)	12,309 (12,105 to 12,473)	117 (115 to 119)	266 (262 to 268)	189 (188 to 191)
	2041	9,094 (8,931 to 9,235)	15,721 (15,286 to 16,154)	12,274 (12,049 to 12,493)	117 (116 to 119)	266 (262 to 269)	190 (187 to 191)
	2042	9,108 (8,946 to 9,248)	15,645 (15,222 to 16,107)	12,244 (12,019 to 12,478)	117 (116 to 119)	266 (262 to 269)	190 (188 to 191)
	2043	9,128 (8,971 to 9,271)	15,682 (15,255 to 16,071)	12,272 (12,072 to 12,462)	118 (116 to 120)	266 (262 to 269)	190 (188 to 192)
	2044	9,132 (8,959 to 9,287)	15,781 (15,402 to 16,111)	12,321 (12,121 to 12,501)	118 (116 to 120)	267 (263 to 269)	190 (188 to 192)
	2045	9,113 (8,953 to 9,265)	15,730 (15,339 to 16,103)	12,286 (12,070 to 12,479)	118 (116 to 119)	267 (262 to 269)	190 (188 to 192)
	2046	9,103 (8,945 to 9,252)	15,501 (15,034 to 16,033)	12,173 (11,922 to 12,425)	117 (116 to 119)	266 (261 to 269)	190 (187 to 192)
	2047	9,107 (8,944 to 9,266)	15,502 (15,035 to 16,025)	12,175 (11,940 to 12,412)	118 (116 to 119)	266 (261 to 269)	190 (187 to 191)
	2048	9,103 (8,948 to 9,249)	15,517 (15,091 to 15,979)	12,179 (11,959 to 12,408)	118 (116 to 120)	267 (261 to 269)	190 (187 to 192)
	2049	9,115 (8,949 to 9,270)	15,646 (15,134 to 16,006)	12,246 (11,981 to 12,438)	118 (116 to 119)	267 (261 to 269)	190 (187 to 192)
	2050	9,096 (8,944 to 9,244)	15,563 (15,136 to 15,983)	12,196 (11,966 to 12,418)	118 (116 to 119)	267 (261 to 269)	190 (187 to 191)
Algeria	1990	15,065 (12,861 to 18,313)	27,068 (23,413 to 31,916)	21,021 (18,649 to 23,756)	347 (218 to 515)	618 (390 to 896)	483 (308 to 689)
	1991	14,865 (12,710 to 17,810)	26,724 (23,073 to 31,244)	20,749 (18,409 to 23,455)	340 (214 to 507)	613 (386 to 889)	477 (306 to 678)
	1992	14,663 (12,571 to 17,578)	26,391 (22,896 to 30,850)	20,481 (18,195 to 23,111)	334 (208 to 499)	608 (383 to 889)	472 (302 to 673)
	1993	14,459 (12,397 to 17,229)	26,075 (22,649 to 30,401)	20,224 (17,933 to 22,691)	328 (204 to 493)	603 (376 to 893)	466 (297 to 672)
	1994	14,257 (12,201 to 17,171)	25,785 (22,375 to 30,183)	19,979 (17,772 to 22,374)	321 (200 to 481)	598 (369 to 879)	460 (294 to 665)
	1995	14,056 (11,984 to 16,943)	25,528 (22,099 to 30,019)	19,753 (17,605 to 22,174)	315 (196 to 476)	593 (365 to 875)	454 (291 to 664)
	1996	13,850 (11,893 to 16,773)	25,280 (21,950 to 29,486)	19,528 (17,473 to 21,981)	309 (191 to 471)	588 (360 to 876)	448 (287 to 665)
	1997	13,631 (11,762 to 16,713)	25,023 (21,801 to 29,294)	19,292 (17,240 to 21,644)	301 (186 to 463)	581 (357 to 871)	441 (282 to 658)
	1998	13,406 (11,559 to 16,435)	24,772 (21,615 to 29,056)	19,056 (17,054 to 21,476)	294 (179 to 453)	574 (352 to 866)	434 (276 to 652)
	1999	13,182 (11,355 to 16,052)	24,539 (21,457 to 28,972)	18,829 (16,856 to 21,337)	287 (173 to 445)	567 (346 to 858)	427 (270 to 643)
	2000	12,965 (11,142 to 15,870)	24,339 (21,296 to 28,784)	18,620 (16,631 to 21,202)	280 (170 to 432)	562 (338 to 849)	420 (265 to 636)
	2001	12,742 (10,912 to 15,370)	24,158 (21,123 to 28,427)	18,417 (16,435 to 20,865)	272 (165 to 421)	558 (338 to 840)	414 (261 to 628)
	2002	12,506 (10,687 to 15,230)	23,978 (20,959 to 28,027)	18,208 (16,267 to 20,590)	265 (160 to 410)	553 (337 to 832)	408 (256 to 618)
	2003	12,269 (10,495 to 14,913)	23,799 (20,888 to 27,722)	17,999 (16,090 to 20,370)	257 (158 to 396)	548 (335 to 825)	402 (253 to 609)
	2004	12,044 (10,290 to 14,761)	23,628 (20,725 to 27,581)	17,799 (15,906 to 20,170)	250 (152 to 390)	544 (333 to 818)	396 (248 to 595)
	2005	11,845 (10,070 to 14,407)	23,469 (20,557 to 27,504)	17,618 (15,735 to 20,014)	243 (148 to 385)	540 (337 to 814)	391 (246 to 588)
	2006	11,664 (9,951 to 14,175)	23,305 (20,399 to 27,081)	17,444 (15,611 to 19,728)	237 (146 to 377)	535 (340 to 802)	385 (246 to 578)
	2007	11,488 (9,781 to 14,034)	23,125 (20,211 to 26,909)	17,265 (15,493 to 19,495)	232 (142 to 367)	530 (342 to 791)	380 (240 to 569)
	2008	11,320 (9,592 to 13,880)	22,947 (20,048 to 26,640)	17,090 (15,342 to 19,359)	226 (140 to 357)	526 (337 to 785)	375 (237 to 561)
	2009	11,163 (9,427 to 13,835)	22,781 (19,802 to 26,384)	16,927 (15,215 to 19,215)	221 (132 to 353)	521 (332 to 779)	370 (237 to 554)
	2010	11,018 (9,247 to 13,763)	22,644 (19,613 to 26,345)	16,784 (15,060 to 19,209)	216 (127 to 349)	517 (329 to 774)	365 (235 to 547)
	2011	10,886 (9,207 to 13,568)	22,527 (19,530 to 26,183)	16,658 (14,965 to 19,045)	212 (125 to 339)	514 (327 to 769)	362 (233 to 543)
	2012	10,761 (9,080 to 13,216)	22,411 (19,512 to 26,064)	16,537 (14,855 to 18,980)	208 (123 to 334)	511 (323 to 760)	358 (231 to 537)
	2013	10,638 (8,981 to 12,897)	22,295 (19,404 to 25,956)	16,416 (14,770 to 18,837)	204 (121 to 328)	508 (319 to 757)	355 (227 to 531)
	2014	10,514 (8,867 to 12,778)	22,177 (19,322 to 25,942)	16,294 (14,644 to 18,706)	200 (119 to 317)	505 (314 to 744)	351 (225 to 525)
	2015	10,382 (8,722 to 12,722)	22,056 (19,224 to 26,010)	16,167 (14,495 to 18,667)	196 (117 to 317)	502 (312 to 740)	348 (222 to 520)
	2016	10,226 (8,643 to 12,587)	21,888 (19,193 to 25,825)	16,003 (14,393 to 18,513)	191 (114 to 307)	497 (310 to 731)	343 (218 to 514)
	2017	10,048 (8,538 to 12,486)	21,670 (19,071 to 25,595)	15,804 (14,251 to 18,153)	186 (110 to 302)	491 (303 to 728)	337 (211 to 510)
	2018	9,879 (8,342 to 12,381)	21,458 (18,881 to 25,279)	15,613 (14,034 to 17,916)	180 (106 to 286)	485 (298 to 717)	331 (208 to 504)
	2019	9,749 (8,186 to 12,314)	21,310 (18,743 to 25,171)	15,473 (13,876 to 17,875)	177 (102 to 277)	481 (297 to 715)	327 (204 to 498)
	2020	9,654 (8,096 to 12,235)	21,223 (18,770 to 25,052)	15,383 (13,859 to 17,712)	174 (100 to 274)	479 (297 to 714)	325 (202 to 491)
	2021	9,561 (8,010 to 12,085)	21,125 (18,724 to 25,057)	15,288 (13,728 to 17,663)	172 (101 to 271)	477 (298 to 707)	323 (200 to 486)
	2022	9,510 (9,299 to 9,618)	21,099 (20,728 to 21,256)	15,260 (15,027 to 15,357)	170 (168 to 173)	477 (469 to 481)	322 (318 to 325)
	2023	9,484 (9,277 to 9,597)	21,098 (20,695 to 21,260)	15,245 (15,018 to 15,338)	169 (167 to 172)	479 (471 to 482)	323 (318 to 325)
	2024	9,451 (9,249 to 9,578)	21,083 (20,664 to 21,235)	15,220 (14,985 to 15,320)	169 (166 to 171)	477 (470 to 481)	322 (318 to 324)
	2025	9,426 (9,191 to 9,528)	21,065 (20,594 to 21,238)	15,196 (14,921 to 15,300)	168 (166 to 171)	475 (468 to 479)	320 (317 to 323)
	2026	9,379 (9,134 to 9,477)	21,044 (20,588 to 21,232)	15,159 (14,886 to 15,267)	167 (165 to 170)	475 (468 to 479)	320 (316 to 322)
	2027	9,359 (9,090 to 9,460)	21,046 (20,584 to 21,241)	15,148 (14,868 to 15,255)	167 (165 to 170)	476 (469 to 480)	320 (316 to 323)
	2028	9,343 (9,082 to 9,463)	21,068 (20,568 to 21,258)	15,149 (14,860 to 15,265)	167 (165 to 171)	477 (470 to 481)	321 (317 to 323)
	2029	9,318 (9,024 to 9,450)	21,034 (20,569 to 21,242)	15,117 (14,819 to 15,247)	167 (164 to 171)	477 (470 to 481)	320 (317 to 323)
	2030	9,299 (9,019 to 9,441)	21,025 (20,486 to 21,240)	15,100 (14,781 to 15,236)	167 (164 to 171)	476 (469 to 481)	320 (317 to 323)
	2031	9,288 (9,005 to 9,427)	21,039 (20,477 to 21,250)	15,099 (14,778 to 15,230)	166 (164 to 170)	475 (468 to 480)	319 (316 to 322)
	2032	9,269 (8,993 to 9,414)	21,007 (20,430 to 21,233)	15,071 (14,720 to 15,214)	166 (164 to 171)	478 (470 to 482)	320 (317 to 323)
	2033	9,251 (8,939 to 9,401)	20,995 (20,393 to 21,232)	15,053 (14,694 to 15,198)	166 (164 to 170)	478 (470 to 482)	320 (317 to 323)
	2034	9,225 (8,870 to 9,381)	20,980 (20,352 to 21,227)	15,030 (14,654 to 15,180)	166 (163 to 170)	478 (470 to 481)	320 (316 to 323)
	2035	9,193 (8,844 to 9,363)	20,978 (20,346 to 21,228)	15,009 (14,618 to 15,173)	166 (163 to 170)	478 (470 to 482)	320 (316 to 323)
	2036	9,174 (8,821 to 9,346)	20,982 (20,318 to 21,250)	14,999 (14,605 to 15,172)	166 (163 to 170)	477 (470 to 481)	319 (315 to 323)
	2037	9,161 (8,816 to 9,337)	20,961 (20,305 to 21,232)	14,979 (14,569 to 15,157)	166 (163 to 170)	476 (469 to 481)	319 (315 to 322)
	2038	9,131 (8,780 to 9,305)	20,967 (20,303 to 21,247)	14,964 (14,559 to 15,150)	165 (162 to 170)	476 (470 to 481)	319 (315 to 322)
	2039	9,108 (8,744 to 9,305)	20,952 (20,249 to 21,234)	14,942 (14,521 to 15,132)	165 (162 to 170)	476 (470 to 481)	318 (315 to 322)
	2040	9,103 (8,743 to 9,300)	20,972 (20,245 to 21,232)	14,947 (14,520 to 15,124)	165 (162 to 170)	476 (469 to 481)	318 (315 to 321)
	2041	9,089 (8,726 to 9,288)	20,975 (20,248 to 21,240)	14,938 (14,497 to 15,125)	164 (161 to 169)	476 (469 to 481)	318 (314 to 321)
	2042	9,081 (8,715 to 9,287)	20,982 (20,294 to 21,254)	14,934 (14,530 to 15,120)	164 (161 to 169)	475 (468 to 480)	317 (313 to 321)
	2043	9,068 (8,691 to 9,285)	20,967 (20,274 to 21,249)	14,918 (14,491 to 15,109)	164 (161 to 168)	475 (468 to 480)	317 (313 to 320)
	2044	9,052 (8,649 to 9,276)	20,989 (20,275 to 21,259)	14,919 (14,471 to 15,102)	163 (160 to 168)	475 (468 to 479)	316 (312 to 320)
	2045	9,044 (8,641 to 9,257)	20,955 (20,187 to 21,246)	14,895 (14,406 to 15,092)	163 (160 to 168)	474 (467 to 479)	316 (312 to 319)
	2046	9,027 (8,617 to 9,245)	20,956 (20,185 to 21,251)	14,884 (14,410 to 15,086)	162 (160 to 167)	475 (467 to 480)	316 (312 to 319)
	2047	9,014 (8,618 to 9,233)	20,960 (20,202 to 21,251)	14,877 (14,404 to 15,079)	162 (159 to 167)	475 (467 to 480)	316 (311 to 319)
	2048	8,997 (8,600 to 9,223)	20,940 (20,147 to 21,236)	14,857 (14,374 to 15,059)	161 (159 to 166)	474 (466 to 479)	315 (310 to 318)
	2049	8,983 (8,569 to 9,211)	20,942 (20,135 to 21,235)	14,848 (14,362 to 15,043)	161 (158 to 165)	473 (465 to 478)	314 (310 to 317)
	2050	8,992 (8,574 to 9,256)	20,868 (20,053 to 21,224)	14,814 (14,333 to 15,057)	161 (158 to 165)	473 (465 to 478)	314 (310 to 317)
American Samoa	1990	13,118 (11,212 to 15,967)	23,417 (20,563 to 27,665)	18,183 (16,346 to 20,466)	232 (144 to 370)	549 (342 to 819)	386 (243 to 584)
	1991	13,049 (11,207 to 15,831)	23,437 (20,663 to 27,407)	18,154 (16,344 to 20,435)	230 (141 to 370)	549 (342 to 824)	386 (241 to 580)
	1992	12,978 (11,093 to 15,657)	23,440 (20,729 to 27,387)	18,117 (16,349 to 20,373)	228 (140 to 364)	549 (343 to 821)	385 (241 to 573)
	1993	12,906 (11,023 to 15,608)	23,427 (20,706 to 27,379)	18,072 (16,275 to 20,304)	226 (139 to 356)	548 (342 to 815)	384 (239 to 563)
	1994	12,832 (10,851 to 15,537)	23,397 (20,679 to 27,202)	18,019 (16,173 to 20,196)	224 (138 to 351)	547 (342 to 807)	382 (238 to 557)
	1995	12,757 (10,571 to 15,489)	23,350 (20,572 to 27,009)	17,956 (16,093 to 20,069)	222 (138 to 348)	546 (339 to 804)	380 (236 to 552)
	1996	12,669 (10,639 to 15,252)	23,253 (20,474 to 26,866)	17,864 (16,028 to 19,956)	220 (136 to 346)	544 (341 to 801)	379 (236 to 549)
	1997	12,568 (10,562 to 15,132)	23,094 (20,392 to 26,698)	17,735 (15,924 to 19,812)	217 (134 to 343)	541 (336 to 800)	376 (234 to 544)
	1998	12,471 (10,495 to 14,976)	22,918 (20,245 to 26,420)	17,599 (15,866 to 19,757)	214 (131 to 332)	539 (334 to 801)	373 (233 to 540)
	1999	12,398 (10,434 to 15,056)	22,767 (20,091 to 26,326)	17,490 (15,709 to 19,732)	211 (130 to 328)	536 (333 to 800)	370 (230 to 538)
	2000	12,367 (10,354 to 15,172)	22,687 (20,016 to 26,265)	17,439 (15,587 to 19,762)	209 (127 to 327)	534 (332 to 797)	369 (229 to 536)
	2001	12,379 (10,368 to 15,097)	22,666 (20,001 to 26,209)	17,439 (15,639 to 19,625)	209 (127 to 327)	532 (331 to 791)	368 (229 to 536)
	2002	12,412 (10,502 to 15,091)	22,657 (20,067 to 26,309)	17,458 (15,624 to 19,597)	208 (126 to 326)	529 (330 to 788)	367 (229 to 535)
	2003	12,455 (10,541 to 15,105)	22,657 (20,023 to 26,372)	17,487 (15,664 to 19,709)	208 (126 to 324)	527 (329 to 786)	366 (229 to 536)
	2004	12,493 (10,486 to 15,147)	22,660 (20,006 to 26,399)	17,516 (15,744 to 19,825)	208 (127 to 323)	526 (328 to 775)	365 (231 to 537)
	2005	12,515 (10,437 to 15,408)	22,662 (19,956 to 26,456)	17,539 (15,776 to 19,791)	208 (127 to 321)	525 (330 to 783)	365 (231 to 535)
	2006	12,520 (10,428 to 15,367)	22,659 (19,971 to 26,355)	17,548 (15,801 to 19,773)	208 (127 to 323)	524 (330 to 776)	365 (230 to 535)
	2007	12,521 (10,574 to 15,401)	22,656 (19,958 to 26,352)	17,555 (15,771 to 19,856)	208 (129 to 323)	523 (331 to 772)	365 (231 to 537)
	2008	12,519 (10,566 to 15,444)	22,651 (19,933 to 26,308)	17,557 (15,768 to 19,865)	208 (130 to 324)	522 (330 to 767)	364 (231 to 536)
	2009	12,513 (10,495 to 15,354)	22,644 (19,930 to 26,446)	17,554 (15,720 to 19,827)	208 (129 to 322)	522 (329 to 766)	364 (232 to 537)
	2010	12,505 (10,398 to 15,647)	22,634 (19,926 to 26,576)	17,548 (15,688 to 19,811)	208 (128 to 321)	521 (326 to 768)	364 (231 to 534)
	2011	12,481 (10,460 to 15,601)	22,622 (19,922 to 26,350)	17,530 (15,667 to 19,749)	207 (128 to 322)	522 (330 to 772)	364 (232 to 535)
	2012	12,440 (10,426 to 15,587)	22,607 (19,907 to 26,355)	17,498 (15,654 to 19,686)	207 (127 to 319)	523 (334 to 763)	364 (234 to 533)
	2013	12,392 (10,386 to 15,528)	22,592 (19,854 to 26,411)	17,460 (15,671 to 19,623)	206 (127 to 314)	524 (332 to 766)	364 (235 to 537)
	2014	12,344 (10,353 to 15,543)	22,576 (19,901 to 26,435)	17,421 (15,608 to 19,604)	206 (126 to 315)	525 (332 to 765)	364 (234 to 535)
	2015	12,308 (10,180 to 15,549)	22,561 (19,903 to 26,499)	17,386 (15,509 to 19,621)	205 (124 to 315)	525 (332 to 766)	364 (234 to 532)
	2016	12,280 (10,249 to 15,377)	22,543 (19,858 to 26,410)	17,353 (15,498 to 19,617)	205 (123 to 314)	526 (333 to 768)	363 (233 to 532)
	2017	12,248 (10,173 to 15,285)	22,521 (19,808 to 26,504)	17,316 (15,500 to 19,614)	204 (122 to 314)	525 (332 to 769)	362 (233 to 530)
	2018	12,211 (10,046 to 15,237)	22,496 (19,756 to 26,644)	17,274 (15,427 to 19,639)	203 (120 to 312)	525 (338 to 771)	361 (234 to 530)
	2019	12,164 (9,891 to 15,241)	22,471 (19,724 to 26,777)	17,228 (15,372 to 19,753)	201 (119 to 312)	525 (338 to 762)	360 (233 to 525)
	2020	12,046 (9,771 to 15,274)	22,421 (19,668 to 26,722)	17,135 (15,331 to 19,592)	199 (118 to 305)	523 (334 to 756)	358 (232 to 523)
	2021	11,978 (9,776 to 15,287)	22,374 (19,629 to 26,614)	17,068 (15,263 to 19,511)	197 (116 to 306)	521 (334 to 752)	356 (230 to 516)
	2022	11,973 (11,562 to 12,188)	20,727 (19,801 to 21,395)	16,339 (15,810 to 16,679)	198 (195 to 201)	515 (502 to 522)	356 (349 to 359)
	2023	11,964 (11,564 to 12,246)	20,456 (19,420 to 21,111)	16,195 (15,633 to 16,568)	198 (195 to 200)	514 (500 to 521)	355 (348 to 358)
	2024	11,991 (11,535 to 12,228)	20,182 (19,260 to 20,887)	16,068 (15,533 to 16,437)	197 (195 to 200)	514 (499 to 521)	355 (348 to 358)
	2025	12,005 (11,543 to 12,247)	20,115 (19,225 to 20,870)	16,036 (15,489 to 16,407)	197 (195 to 200)	514 (501 to 520)	355 (348 to 358)
	2026	11,844 (11,418 to 12,121)	20,095 (19,137 to 20,815)	15,944 (15,377 to 16,322)	196 (193 to 199)	514 (500 to 520)	354 (347 to 357)
	2027	11,849 (11,389 to 12,135)	19,934 (18,913 to 20,724)	15,863 (15,285 to 16,253)	196 (193 to 199)	513 (498 to 520)	353 (346 to 357)
	2028	11,848 (11,389 to 12,178)	19,796 (18,795 to 20,546)	15,790 (15,181 to 16,199)	195 (192 to 198)	512 (496 to 520)	352 (344 to 357)
	2029	11,886 (11,458 to 12,209)	19,458 (18,500 to 20,267)	15,635 (15,082 to 16,061)	195 (192 to 199)	511 (495 to 519)	352 (344 to 356)
	2030	11,891 (11,477 to 12,168)	19,525 (18,625 to 20,315)	15,665 (15,073 to 16,038)	195 (192 to 199)	511 (496 to 519)	352 (344 to 356)
	2031	11,887 (11,475 to 12,130)	19,352 (18,409 to 20,248)	15,571 (14,971 to 15,993)	195 (192 to 199)	511 (493 to 518)	351 (343 to 356)
	2032	11,849 (11,422 to 12,096)	19,190 (18,251 to 20,102)	15,466 (14,872 to 15,919)	195 (192 to 199)	509 (492 to 518)	350 (342 to 355)
	2033	11,852 (11,445 to 12,089)	19,208 (18,258 to 20,074)	15,471 (14,914 to 15,908)	195 (192 to 199)	509 (493 to 519)	350 (342 to 355)
	2034	11,872 (11,434 to 12,115)	18,920 (17,972 to 19,872)	15,332 (14,792 to 15,786)	196 (192 to 199)	509 (494 to 518)	350 (343 to 355)
	2035	11,673 (11,260 to 11,968)	18,789 (17,886 to 19,727)	15,169 (14,602 to 15,639)	193 (190 to 198)	508 (492 to 517)	349 (340 to 354)
	2036	11,627 (11,253 to 11,901)	18,736 (17,708 to 19,746)	15,114 (14,516 to 15,617)	194 (190 to 197)	507 (490 to 516)	348 (339 to 353)
	2037	11,612 (11,220 to 11,880)	18,559 (17,560 to 19,623)	15,015 (14,412 to 15,540)	193 (190 to 197)	506 (489 to 516)	347 (338 to 352)
	2038	11,575 (11,197 to 11,846)	18,570 (17,518 to 19,615)	14,997 (14,402 to 15,521)	193 (189 to 197)	506 (488 to 516)	347 (338 to 352)
	2039	11,582 (11,169 to 11,850)	18,214 (17,127 to 19,367)	14,820 (14,210 to 15,396)	193 (189 to 197)	503 (485 to 514)	345 (336 to 351)
	2040	11,567 (11,181 to 11,850)	18,176 (17,120 to 19,296)	14,789 (14,170 to 15,378)	193 (189 to 197)	501 (483 to 514)	344 (335 to 351)
	2041	11,461 (11,086 to 11,766)	18,132 (16,953 to 19,312)	14,709 (14,044 to 15,341)	193 (188 to 197)	500 (482 to 513)	344 (333 to 350)
	2042	11,416 (11,026 to 11,706)	18,057 (16,928 to 19,325)	14,646 (13,990 to 15,283)	193 (188 to 197)	500 (481 to 513)	343 (333 to 350)
	2043	11,410 (11,012 to 11,702)	18,009 (16,930 to 19,295)	14,615 (13,960 to 15,251)	193 (189 to 197)	500 (480 to 513)	343 (332 to 350)
	2044	11,392 (10,991 to 11,689)	17,784 (16,540 to 19,042)	14,493 (13,783 to 15,156)	193 (189 to 197)	497 (474 to 511)	341 (329 to 349)
	2045	11,389 (10,983 to 11,693)	17,686 (16,314 to 19,044)	14,439 (13,698 to 15,163)	193 (188 to 197)	496 (476 to 511)	341 (330 to 349)
	2046	11,345 (10,939 to 11,670)	17,738 (16,552 to 19,020)	14,439 (13,708 to 15,144)	193 (188 to 197)	496 (476 to 510)	340 (331 to 348)
	2047	11,280 (10,865 to 11,617)	17,618 (16,437 to 18,970)	14,346 (13,624 to 15,064)	193 (188 to 196)	495 (474 to 510)	340 (329 to 348)
	2048	11,168 (10,774 to 11,503)	17,515 (16,307 to 18,947)	14,239 (13,523 to 14,991)	192 (188 to 196)	494 (474 to 510)	339 (328 to 347)
	2049	11,146 (10,757 to 11,494)	17,466 (16,098 to 19,014)	14,202 (13,463 to 15,030)	193 (189 to 197)	495 (475 to 510)	340 (329 to 347)
	2050	11,111 (10,704 to 11,475)	17,087 (15,749 to 18,719)	13,997 (13,219 to 14,844)	193 (189 to 197)	493 (472 to 510)	339 (327 to 347)
Andorra	1990	1,822 (1,430 to 2,928)	6,380 (5,466 to 7,601)	3,960 (3,502 to 4,862)	19 (10 to 34)	108 (62 to 163)	61 (36 to 93)
	1991	1,788 (1,405 to 2,877)	6,335 (5,457 to 7,537)	3,919 (3,458 to 4,769)	19 (10 to 33)	107 (63 to 163)	61 (36 to 92)
	1992	1,740 (1,378 to 2,824)	6,278 (5,424 to 7,478)	3,876 (3,429 to 4,620)	18 (10 to 31)	106 (62 to 162)	60 (36 to 90)
	1993	1,689 (1,344 to 2,741)	6,214 (5,385 to 7,388)	3,819 (3,382 to 4,536)	18 (10 to 32)	105 (62 to 160)	59 (36 to 88)
	1994	1,638 (1,303 to 2,560)	6,147 (5,310 to 7,290)	3,758 (3,311 to 4,508)	17 (9 to 31)	104 (62 to 159)	58 (34 to 88)
	1995	1,593 (1,261 to 2,497)	6,079 (5,245 to 7,265)	3,709 (3,261 to 4,412)	17 (9 to 30)	103 (61 to 158)	57 (34 to 87)
	1996	1,551 (1,218 to 2,424)	5,995 (5,149 to 7,057)	3,651 (3,210 to 4,380)	16 (9 to 30)	101 (60 to 155)	56 (34 to 85)
	1997	1,505 (1,179 to 2,348)	5,885 (5,042 to 6,855)	3,565 (3,134 to 4,339)	15 (8 to 28)	98 (59 to 152)	54 (33 to 83)
	1998	1,455 (1,146 to 2,250)	5,766 (4,921 to 6,758)	3,491 (3,050 to 4,172)	15 (8 to 28)	95 (58 to 147)	53 (32 to 81)
	1999	1,414 (1,104 to 2,076)	5,654 (4,827 to 6,640)	3,428 (2,972 to 4,144)	14 (8 to 27)	92 (55 to 143)	51 (31 to 80)
	2000	1,382 (1,074 to 2,051)	5,563 (4,759 to 6,499)	3,378 (2,930 to 4,113)	14 (8 to 25)	90 (54 to 141)	50 (30 to 79)
	2001	1,369 (1,059 to 2,022)	5,482 (4,711 to 6,363)	3,339 (2,893 to 3,954)	13 (8 to 25)	88 (53 to 139)	49 (30 to 77)
	2002	1,350 (1,039 to 2,021)	5,400 (4,645 to 6,251)	3,292 (2,853 to 3,904)	13 (7 to 24)	86 (52 to 134)	48 (29 to 75)
	2003	1,335 (1,031 to 2,062)	5,326 (4,588 to 6,194)	3,245 (2,820 to 3,808)	13 (7 to 23)	84 (51 to 131)	47 (29 to 73)
	2004	1,321 (1,012 to 1,957)	5,270 (4,546 to 6,142)	3,205 (2,796 to 3,764)	13 (7 to 24)	83 (50 to 130)	46 (28 to 72)
	2005	1,315 (991 to 2,026)	5,239 (4,503 to 6,106)	3,179 (2,771 to 3,667)	13 (7 to 23)	82 (50 to 129)	46 (28 to 71)
	2006	1,299 (992 to 1,972)	5,235 (4,531 to 6,073)	3,160 (2,766 to 3,675)	12 (7 to 23)	82 (50 to 131)	45 (28 to 72)
	2007	1,279 (996 to 1,960)	5,242 (4,519 to 6,063)	3,153 (2,771 to 3,643)	12 (7 to 22)	82 (50 to 128)	46 (28 to 71)
	2008	1,269 (993 to 1,872)	5,253 (4,546 to 6,057)	3,156 (2,772 to 3,641)	12 (7 to 22)	83 (50 to 131)	46 (28 to 71)
	2009	1,261 (976 to 1,853)	5,261 (4,585 to 6,067)	3,167 (2,777 to 3,631)	12 (7 to 22)	84 (51 to 130)	46 (28 to 72)
	2010	1,254 (961 to 1,837)	5,261 (4,562 to 6,102)	3,178 (2,775 to 3,636)	12 (7 to 22)	84 (51 to 129)	47 (29 to 72)
	2011	1,256 (953 to 1,834)	5,246 (4,547 to 6,078)	3,191 (2,783 to 3,645)	12 (7 to 21)	83 (51 to 129)	47 (29 to 73)
	2012	1,258 (953 to 1,759)	5,223 (4,516 to 6,009)	3,178 (2,773 to 3,620)	12 (7 to 21)	83 (51 to 129)	47 (29 to 72)
	2013	1,251 (948 to 1,753)	5,195 (4,483 to 5,996)	3,164 (2,772 to 3,592)	12 (7 to 21)	83 (50 to 128)	46 (28 to 71)
	2014	1,245 (941 to 1,731)	5,168 (4,448 to 5,943)	3,147 (2,754 to 3,567)	12 (7 to 21)	82 (50 to 127)	46 (28 to 70)
	2015	1,237 (919 to 1,803)	5,147 (4,437 to 5,915)	3,132 (2,734 to 3,571)	12 (6 to 20)	82 (49 to 127)	46 (28 to 70)
	2016	1,223 (923 to 1,741)	5,127 (4,427 to 5,893)	3,118 (2,730 to 3,552)	12 (6 to 20)	81 (49 to 126)	46 (27 to 70)
	2017	1,218 (923 to 1,747)	5,106 (4,403 to 5,870)	3,103 (2,709 to 3,517)	12 (6 to 20)	81 (49 to 126)	45 (27 to 71)
	2018	1,215 (918 to 1,676)	5,087 (4,388 to 5,836)	3,087 (2,700 to 3,498)	11 (6 to 20)	80 (49 to 126)	45 (27 to 69)
	2019	1,214 (915 to 1,724)	5,080 (4,383 to 5,844)	3,080 (2,688 to 3,525)	11 (6 to 21)	80 (48 to 126)	45 (27 to 69)
	2020	1,224 (917 to 1,697)	5,116 (4,424 to 5,860)	3,099 (2,706 to 3,535)	12 (6 to 20)	81 (48 to 128)	45 (27 to 69)
	2021	1,225 (907 to 1,724)	5,123 (4,420 to 5,893)	3,102 (2,703 to 3,525)	12 (6 to 20)	81 (48 to 126)	45 (27 to 70)
	2022	1,199 (1,158 to 1,224)	5,121 (5,010 to 5,224)	3,094 (3,034 to 3,144)	11 (11 to 12)	81 (80 to 83)	45 (45 to 46)
	2023	1,203 (1,162 to 1,232)	5,105 (4,980 to 5,215)	3,088 (3,019 to 3,143)	12 (11 to 12)	81 (80 to 82)	45 (45 to 46)
	2024	1,193 (1,148 to 1,228)	5,109 (4,989 to 5,217)	3,086 (3,016 to 3,145)	11 (11 to 12)	81 (80 to 82)	45 (45 to 46)
	2025	1,193 (1,144 to 1,228)	5,087 (4,962 to 5,202)	3,075 (3,006 to 3,136)	11 (11 to 12)	81 (80 to 82)	45 (45 to 46)
	2026	1,190 (1,136 to 1,226)	5,086 (4,964 to 5,218)	3,073 (3,004 to 3,139)	11 (11 to 12)	81 (80 to 82)	45 (45 to 46)
	2027	1,195 (1,140 to 1,230)	5,122 (5,005 to 5,297)	3,094 (3,023 to 3,184)	11 (11 to 12)	81 (80 to 82)	45 (45 to 46)
	2028	1,181 (1,110 to 1,233)	5,128 (4,996 to 5,315)	3,094 (3,016 to 3,182)	11 (11 to 11)	81 (80 to 82)	45 (45 to 46)
	2029	1,141 (1,077 to 1,217)	5,155 (5,035 to 5,360)	3,095 (3,025 to 3,199)	11 (11 to 11)	81 (80 to 82)	45 (45 to 46)
	2030	1,135 (1,076 to 1,205)	5,136 (5,023 to 5,343)	3,085 (3,020 to 3,191)	11 (11 to 11)	81 (80 to 82)	45 (45 to 46)
	2031	1,126 (1,069 to 1,194)	5,148 (5,028 to 5,353)	3,089 (3,023 to 3,192)	11 (11 to 11)	81 (80 to 82)	45 (45 to 46)
	2032	1,136 (1,071 to 1,198)	5,172 (5,049 to 5,403)	3,107 (3,036 to 3,220)	11 (11 to 11)	81 (80 to 82)	45 (45 to 46)
	2033	1,133 (1,065 to 1,198)	5,156 (5,031 to 5,384)	3,097 (3,026 to 3,210)	11 (11 to 11)	81 (80 to 82)	45 (45 to 46)
	2034	1,134 (1,068 to 1,198)	5,177 (5,048 to 5,408)	3,108 (3,036 to 3,222)	11 (11 to 11)	81 (80 to 82)	45 (45 to 46)
	2035	1,129 (1,062 to 1,193)	5,167 (5,040 to 5,409)	3,099 (3,025 to 3,220)	11 (11 to 11)	81 (80 to 82)	45 (45 to 46)
	2036	1,131 (1,062 to 1,194)	5,170 (5,037 to 5,411)	3,100 (3,024 to 3,219)	11 (11 to 11)	81 (80 to 82)	45 (45 to 46)
	2037	1,130 (1,061 to 1,191)	5,180 (5,051 to 5,446)	3,104 (3,028 to 3,236)	11 (11 to 11)	81 (80 to 82)	45 (45 to 46)
	2038	1,129 (1,059 to 1,191)	5,176 (5,039 to 5,439)	3,102 (3,024 to 3,231)	11 (11 to 11)	81 (80 to 82)	45 (45 to 46)
	2039	1,128 (1,057 to 1,188)	5,192 (5,049 to 5,472)	3,110 (3,034 to 3,244)	11 (11 to 11)	81 (80 to 82)	45 (45 to 46)
	2040	1,125 (1,053 to 1,187)	5,184 (5,048 to 5,474)	3,105 (3,029 to 3,242)	11 (11 to 11)	81 (80 to 82)	45 (45 to 46)
	2041	1,126 (1,054 to 1,188)	5,186 (5,045 to 5,473)	3,107 (3,028 to 3,245)	11 (11 to 11)	81 (80 to 82)	45 (45 to 46)
	2042	1,126 (1,052 to 1,187)	5,198 (5,051 to 5,502)	3,113 (3,029 to 3,262)	11 (11 to 11)	81 (80 to 82)	45 (45 to 46)
	2043	1,123 (1,048 to 1,185)	5,193 (5,048 to 5,496)	3,109 (3,026 to 3,258)	11 (11 to 11)	81 (80 to 82)	45 (45 to 46)
	2044	1,120 (1,044 to 1,185)	5,194 (5,043 to 5,505)	3,108 (3,020 to 3,262)	11 (11 to 11)	81 (80 to 82)	45 (45 to 46)
	2045	1,117 (1,040 to 1,180)	5,192 (5,033 to 5,504)	3,104 (3,017 to 3,259)	11 (11 to 11)	81 (80 to 82)	45 (45 to 46)
	2046	1,118 (1,040 to 1,180)	5,197 (5,039 to 5,514)	3,106 (3,019 to 3,265)	11 (11 to 11)	81 (80 to 82)	45 (45 to 46)
	2047	1,117 (1,038 to 1,180)	5,202 (5,045 to 5,540)	3,109 (3,016 to 3,277)	11 (11 to 11)	81 (80 to 82)	45 (45 to 46)
	2048	1,115 (1,035 to 1,178)	5,200 (5,042 to 5,548)	3,107 (3,013 to 3,281)	11 (11 to 11)	81 (80 to 82)	45 (45 to 46)
	2049	1,117 (1,035 to 1,181)	5,204 (5,038 to 5,545)	3,112 (3,015 to 3,287)	11 (11 to 11)	81 (80 to 82)	45 (45 to 46)
	2050	1,118 (1,037 to 1,184)	5,205 (5,040 to 5,546)	3,114 (3,018 to 3,289)	11 (11 to 11)	81 (80 to 82)	45 (45 to 46)
Angola	1990	17,486 (15,318 to 20,224)	24,124 (20,501 to 28,192)	20,774 (18,226 to 23,400)	457 (286 to 690)	556 (321 to 859)	506 (320 to 746)
	1991	17,433 (15,275 to 20,103)	24,057 (20,412 to 28,164)	20,724 (18,255 to 23,251)	455 (282 to 677)	554 (322 to 857)	504 (320 to 740)
	1992	17,392 (15,212 to 20,074)	24,012 (20,386 to 28,015)	20,690 (18,298 to 23,231)	452 (285 to 670)	552 (323 to 858)	502 (318 to 734)
	1993	17,361 (15,149 to 20,018)	23,987 (20,421 to 28,213)	20,674 (18,248 to 23,283)	450 (281 to 670)	551 (326 to 850)	500 (315 to 733)
	1994	17,340 (15,104 to 19,970)	23,982 (20,410 to 28,397)	20,672 (18,290 to 23,327)	448 (278 to 671)	550 (325 to 852)	499 (313 to 726)
	1995	17,330 (15,015 to 19,915)	23,996 (20,336 to 28,504)	20,686 (18,283 to 23,351)	445 (273 to 665)	549 (323 to 849)	498 (312 to 729)
	1996	17,345 (15,091 to 19,863)	24,057 (20,453 to 28,334)	20,732 (18,332 to 23,325)	444 (275 to 661)	550 (326 to 854)	498 (312 to 732)
	1997	17,389 (15,133 to 19,921)	24,173 (20,412 to 28,431)	20,822 (18,421 to 23,351)	442 (275 to 662)	551 (329 to 851)	497 (311 to 732)
	1998	17,452 (15,110 to 20,011)	24,322 (20,510 to 28,468)	20,940 (18,515 to 23,503)	440 (272 to 669)	552 (330 to 849)	497 (313 to 737)
	1999	17,519 (15,171 to 20,223)	24,477 (20,642 to 28,646)	21,064 (18,559 to 23,625)	438 (273 to 661)	553 (331 to 853)	497 (315 to 730)
	2000	17,578 (15,227 to 20,372)	24,614 (20,729 to 29,004)	21,175 (18,587 to 23,821)	435 (271 to 657)	554 (327 to 863)	496 (315 to 731)
	2001	17,665 (15,349 to 20,331)	24,763 (21,022 to 28,908)	21,305 (18,774 to 23,866)	432 (269 to 647)	552 (336 to 864)	494 (317 to 726)
	2002	17,795 (15,468 to 20,449)	24,946 (21,320 to 28,847)	21,474 (19,111 to 23,905)	427 (264 to 647)	549 (336 to 845)	490 (315 to 718)
	2003	17,925 (15,547 to 20,548)	25,126 (21,689 to 28,914)	21,640 (19,339 to 24,000)	422 (262 to 635)	544 (332 to 841)	486 (313 to 718)
	2004	18,010 (15,611 to 20,639)	25,267 (21,863 to 29,063)	21,764 (19,569 to 24,109)	417 (261 to 628)	540 (328 to 845)	481 (310 to 714)
	2005	18,008 (15,548 to 20,683)	25,331 (21,860 to 29,331)	21,805 (19,646 to 24,199)	411 (254 to 622)	537 (326 to 832)	477 (307 to 711)
	2006	17,901 (15,481 to 20,607)	25,366 (21,995 to 29,176)	21,780 (19,617 to 24,192)	404 (252 to 602)	537 (330 to 834)	474 (303 to 702)
	2007	17,719 (15,322 to 20,342)	25,422 (22,047 to 29,201)	21,728 (19,589 to 24,199)	396 (247 to 588)	538 (332 to 831)	471 (302 to 692)
	2008	17,491 (15,134 to 20,036)	25,468 (22,091 to 29,403)	21,650 (19,541 to 24,153)	386 (241 to 572)	540 (335 to 834)	467 (299 to 685)
	2009	17,244 (14,819 to 19,839)	25,475 (22,092 to 29,794)	21,541 (19,477 to 24,136)	376 (236 to 558)	540 (337 to 830)	463 (294 to 678)
	2010	17,006 (14,671 to 19,651)	25,413 (22,008 to 29,791)	21,401 (19,303 to 24,139)	368 (229 to 551)	537 (339 to 819)	457 (290 to 675)
	2011	16,740 (14,485 to 19,322)	25,242 (21,892 to 29,439)	21,191 (19,118 to 23,966)	358 (223 to 540)	530 (330 to 814)	449 (289 to 657)
	2012	16,406 (14,194 to 18,913)	24,974 (21,644 to 29,035)	20,897 (18,793 to 23,638)	347 (214 to 528)	519 (327 to 794)	438 (282 to 649)
	2013	16,031 (13,829 to 18,536)	24,648 (21,336 to 28,735)	20,554 (18,371 to 23,311)	335 (207 to 509)	506 (315 to 776)	426 (275 to 637)
	2014	15,642 (13,560 to 18,199)	24,306 (20,965 to 28,250)	20,194 (18,010 to 22,890)	323 (200 to 490)	493 (307 to 761)	414 (266 to 619)
	2015	15,267 (13,208 to 17,930)	23,987 (20,675 to 28,072)	19,851 (17,542 to 22,540)	312 (193 to 484)	483 (301 to 750)	403 (257 to 608)
	2016	14,868 (12,903 to 17,507)	23,613 (20,284 to 27,596)	19,467 (17,338 to 22,056)	300 (185 to 462)	472 (295 to 726)	392 (252 to 584)
	2017	14,430 (12,480 to 17,139)	23,152 (19,843 to 27,088)	19,016 (16,855 to 21,470)	288 (178 to 446)	459 (289 to 706)	379 (244 to 567)
	2018	14,011 (12,023 to 16,803)	22,716 (19,399 to 26,735)	18,588 (16,430 to 21,106)	276 (172 to 431)	448 (279 to 690)	368 (240 to 551)
	2019	13,669 (11,622 to 16,524)	22,419 (19,017 to 26,587)	18,267 (15,924 to 20,925)	266 (166 to 412)	440 (267 to 685)	359 (231 to 541)
	2020	13,414 (11,374 to 16,302)	22,300 (18,915 to 26,371)	18,080 (15,788 to 20,623)	259 (161 to 402)	437 (266 to 676)	354 (230 to 538)
	2021	13,087 (11,042 to 15,904)	22,048 (18,652 to 26,199)	17,791 (15,450 to 20,402)	250 (156 to 389)	430 (262 to 671)	346 (226 to 528)
	2022	12,870 (12,587 to 13,228)	21,686 (21,040 to 22,098)	17,482 (17,115 to 17,785)	251 (242 to 258)	429 (418 to 437)	345 (337 to 350)
	2023	12,803 (12,473 to 13,164)	21,598 (20,901 to 22,032)	17,397 (16,969 to 17,700)	251 (242 to 257)	427 (416 to 435)	344 (336 to 349)
	2024	12,768 (12,423 to 13,113)	21,554 (20,816 to 22,015)	17,351 (16,943 to 17,655)	250 (242 to 256)	426 (415 to 434)	344 (336 to 349)
	2025	12,721 (12,342 to 13,023)	21,525 (20,832 to 22,022)	17,307 (16,878 to 17,627)	250 (240 to 256)	426 (414 to 434)	343 (335 to 348)
	2026	12,606 (12,204 to 12,981)	21,409 (20,487 to 21,842)	17,183 (16,605 to 17,504)	248 (240 to 255)	426 (413 to 437)	342 (334 to 348)
	2027	12,486 (12,041 to 12,882)	21,070 (20,136 to 21,663)	16,945 (16,378 to 17,360)	248 (239 to 256)	424 (411 to 434)	341 (333 to 347)
	2028	12,417 (11,985 to 12,827)	20,983 (19,959 to 21,639)	16,858 (16,278 to 17,277)	248 (239 to 256)	422 (410 to 433)	340 (332 to 347)
	2029	12,386 (11,926 to 12,799)	20,956 (19,879 to 21,613)	16,820 (16,202 to 17,222)	248 (239 to 256)	422 (409 to 433)	340 (331 to 347)
	2030	12,266 (11,855 to 12,738)	20,952 (19,834 to 21,653)	16,750 (16,097 to 17,196)	248 (238 to 256)	422 (407 to 433)	340 (330 to 347)
	2031	12,203 (11,788 to 12,683)	20,798 (19,620 to 21,458)	16,632 (15,945 to 17,100)	247 (237 to 255)	423 (407 to 436)	339 (329 to 348)
	2032	12,136 (11,657 to 12,642)	20,487 (19,251 to 21,352)	16,432 (15,674 to 17,019)	247 (237 to 256)	421 (404 to 434)	338 (327 to 346)
	2033	12,054 (11,573 to 12,622)	20,354 (18,980 to 21,292)	16,314 (15,496 to 16,942)	247 (236 to 256)	419 (402 to 432)	337 (327 to 346)
	2034	12,013 (11,515 to 12,576)	20,311 (18,908 to 21,230)	16,263 (15,428 to 16,898)	246 (236 to 256)	419 (401 to 433)	336 (325 to 345)
	2035	11,988 (11,504 to 12,564)	20,274 (18,860 to 21,267)	16,222 (15,333 to 16,886)	246 (235 to 255)	419 (399 to 433)	336 (324 to 346)
	2036	11,961 (11,462 to 12,523)	20,140 (18,693 to 21,078)	16,131 (15,265 to 16,792)	246 (235 to 255)	419 (400 to 435)	336 (323 to 346)
	2037	11,906 (11,383 to 12,478)	19,906 (18,280 to 21,028)	15,977 (14,971 to 16,698)	245 (234 to 255)	418 (397 to 435)	335 (322 to 346)
	2038	11,834 (11,263 to 12,480)	19,799 (18,109 to 20,926)	15,880 (14,902 to 16,636)	245 (234 to 256)	415 (394 to 433)	334 (321 to 345)
	2039	11,797 (11,222 to 12,422)	19,778 (18,091 to 20,936)	15,843 (14,784 to 16,592)	245 (233 to 255)	415 (394 to 433)	333 (321 to 345)
	2040	11,770 (11,197 to 12,422)	19,755 (18,024 to 20,894)	15,812 (14,723 to 16,561)	245 (233 to 255)	415 (393 to 433)	333 (320 to 344)
	2041	11,726 (11,168 to 12,371)	19,637 (17,822 to 20,760)	15,724 (14,620 to 16,491)	245 (233 to 255)	415 (392 to 435)	333 (320 to 345)
	2042	11,681 (11,100 to 12,330)	19,472 (17,548 to 20,738)	15,612 (14,474 to 16,434)	245 (233 to 255)	414 (390 to 435)	332 (319 to 346)
	2043	11,628 (11,000 to 12,339)	19,473 (17,465 to 20,691)	15,581 (14,430 to 16,411)	245 (233 to 256)	413 (389 to 435)	331 (318 to 345)
	2044	11,612 (10,984 to 12,344)	19,453 (17,401 to 20,685)	15,558 (14,373 to 16,369)	244 (233 to 255)	413 (388 to 435)	331 (317 to 345)
	2045	11,611 (10,974 to 12,336)	19,423 (17,366 to 20,637)	15,537 (14,306 to 16,366)	244 (232 to 255)	412 (387 to 435)	331 (317 to 344)
	2046	11,673 (11,072 to 12,336)	19,332 (17,329 to 20,510)	15,518 (14,268 to 16,301)	244 (232 to 256)	412 (386 to 435)	331 (317 to 345)
	2047	11,617 (10,942 to 12,323)	19,185 (17,090 to 20,561)	15,411 (14,131 to 16,278)	244 (232 to 256)	412 (386 to 436)	331 (316 to 345)
	2048	11,541 (10,909 to 12,265)	19,122 (16,887 to 20,539)	15,339 (14,058 to 16,238)	244 (232 to 256)	411 (385 to 436)	330 (315 to 345)
	2049	11,514 (10,852 to 12,252)	19,095 (16,805 to 20,476)	15,308 (14,010 to 16,186)	244 (232 to 256)	411 (385 to 435)	330 (315 to 345)
	2050	11,501 (10,856 to 12,279)	19,075 (16,785 to 20,467)	15,289 (13,988 to 16,153)	244 (232 to 256)	410 (384 to 435)	329 (314 to 344)
Antigua and Barbuda	1990	13,211 (10,050 to 18,582)	25,421 (22,201 to 30,011)	19,465 (17,150 to 22,524)	189 (100 to 366)	587 (365 to 899)	394 (246 to 587)
	1991	13,159 (10,072 to 18,049)	25,416 (22,230 to 29,823)	19,455 (17,247 to 22,423)	187 (99 to 375)	584 (364 to 887)	392 (245 to 586)
	1992	13,090 (9,972 to 17,971)	25,387 (22,227 to 29,803)	19,430 (17,210 to 22,485)	184 (99 to 351)	580 (363 to 886)	389 (240 to 593)
	1993	13,006 (9,904 to 18,031)	25,338 (22,068 to 29,885)	19,390 (17,154 to 22,609)	182 (97 to 355)	576 (362 to 883)	387 (240 to 592)
	1994	12,909 (9,873 to 18,033)	25,271 (21,978 to 30,014)	19,336 (17,065 to 22,681)	179 (96 to 357)	571 (360 to 871)	384 (239 to 588)
	1995	12,801 (9,625 to 18,240)	25,189 (21,954 to 29,909)	19,270 (16,921 to 22,853)	176 (94 to 349)	567 (354 to 866)	381 (236 to 581)
	1996	12,654 (9,590 to 17,958)	25,064 (21,961 to 29,883)	19,162 (16,829 to 22,738)	173 (94 to 354)	562 (354 to 857)	377 (235 to 572)
	1997	12,456 (9,425 to 17,632)	24,881 (21,740 to 29,511)	18,999 (16,743 to 22,576)	168 (92 to 348)	555 (355 to 843)	373 (233 to 567)
	1998	12,234 (9,301 to 17,467)	24,666 (21,522 to 29,074)	18,805 (16,531 to 22,134)	163 (89 to 336)	548 (344 to 830)	367 (233 to 558)
	1999	12,016 (8,999 to 17,454)	24,444 (21,280 to 28,911)	18,604 (16,370 to 21,875)	158 (87 to 318)	541 (342 to 832)	361 (230 to 555)
	2000	11,827 (8,744 to 17,484)	24,240 (20,967 to 28,796)	18,422 (16,062 to 21,807)	155 (83 to 315)	534 (337 to 828)	356 (228 to 554)
	2001	11,644 (8,661 to 16,910)	24,020 (20,753 to 28,458)	18,227 (15,909 to 21,211)	151 (82 to 303)	527 (330 to 806)	351 (226 to 541)
	2002	11,437 (8,564 to 16,450)	23,754 (20,549 to 28,276)	17,988 (15,744 to 20,915)	147 (81 to 294)	519 (326 to 793)	345 (223 to 527)
	2003	11,224 (8,394 to 16,395)	23,475 (20,385 to 28,116)	17,735 (15,467 to 20,787)	144 (79 to 285)	512 (321 to 785)	339 (220 to 519)
	2004	11,022 (8,165 to 16,236)	23,216 (20,170 to 27,750)	17,493 (15,185 to 20,844)	140 (78 to 274)	504 (321 to 777)	333 (215 to 515)
	2005	10,849 (7,888 to 16,137)	23,010 (19,950 to 27,640)	17,290 (14,896 to 20,960)	137 (76 to 257)	498 (320 to 769)	328 (211 to 505)
	2006	10,682 (7,878 to 15,893)	22,830 (19,810 to 27,350)	17,099 (14,748 to 20,666)	135 (74 to 249)	494 (318 to 749)	324 (208 to 499)
	2007	10,501 (7,724 to 15,795)	22,643 (19,624 to 27,104)	16,894 (14,616 to 20,403)	132 (72 to 253)	490 (317 to 738)	320 (204 to 489)
	2008	10,332 (7,545 to 15,707)	22,471 (19,496 to 26,780)	16,700 (14,472 to 20,082)	130 (70 to 270)	485 (312 to 733)	316 (201 to 483)
	2009	10,198 (7,407 to 15,695)	22,337 (19,449 to 26,582)	16,541 (14,338 to 19,948)	128 (69 to 265)	482 (308 to 728)	313 (198 to 480)
	2010	10,125 (7,285 to 15,996)	22,264 (19,392 to 26,737)	16,444 (14,187 to 19,704)	127 (69 to 258)	480 (306 to 734)	310 (191 to 483)
	2011	10,106 (7,359 to 15,728)	22,265 (19,395 to 26,574)	16,411 (14,221 to 19,596)	127 (69 to 262)	478 (306 to 723)	309 (191 to 480)
	2012	10,110 (7,346 to 15,457)	22,316 (19,450 to 26,657)	16,416 (14,279 to 19,551)	127 (68 to 276)	478 (303 to 721)	309 (193 to 482)
	2013	10,122 (7,391 to 15,425)	22,383 (19,399 to 26,883)	16,435 (14,307 to 19,406)	128 (68 to 263)	477 (303 to 724)	308 (193 to 484)
	2014	10,129 (7,413 to 15,527)	22,433 (19,315 to 27,075)	16,443 (14,283 to 19,592)	129 (68 to 268)	476 (300 to 737)	307 (192 to 483)
	2015	10,117 (7,382 to 15,721)	22,433 (19,276 to 27,221)	16,418 (14,124 to 19,580)	129 (68 to 292)	475 (297 to 740)	306 (190 to 490)
	2016	10,040 (7,367 to 15,350)	22,326 (19,261 to 26,757)	16,306 (14,046 to 19,396)	127 (68 to 282)	471 (292 to 735)	303 (188 to 477)
	2017	9,895 (7,309 to 14,967)	22,130 (19,131 to 26,666)	16,117 (13,890 to 19,192)	124 (66 to 282)	464 (289 to 720)	297 (184 to 470)
	2018	9,737 (7,170 to 14,837)	21,926 (19,001 to 26,267)	15,919 (13,680 to 18,972)	121 (64 to 256)	458 (280 to 707)	292 (179 to 462)
	2019	9,621 (7,085 to 14,997)	21,796 (18,810 to 26,273)	15,780 (13,565 to 18,983)	119 (63 to 259)	454 (279 to 712)	289 (176 to 459)
	2020	9,544 (7,099 to 15,070)	21,732 (18,819 to 26,435)	15,697 (13,458 to 18,647)	118 (61 to 254)	455 (277 to 705)	288 (176 to 460)
	2021	9,470 (6,966 to 14,845)	21,632 (18,787 to 26,031)	15,597 (13,370 to 18,657)	116 (60 to 243)	452 (274 to 696)	286 (174 to 457)
	2022	9,309 (9,143 to 9,460)	21,724 (21,276 to 21,924)	15,615 (15,349 to 15,746)	115 (114 to 120)	454 (449 to 458)	287 (285 to 291)
	2023	9,315 (9,145 to 9,467)	21,667 (21,211 to 21,894)	15,584 (15,299 to 15,720)	115 (114 to 121)	454 (449 to 458)	287 (285 to 290)
	2024	9,306 (9,134 to 9,455)	21,558 (21,099 to 21,830)	15,518 (15,265 to 15,670)	115 (114 to 121)	454 (449 to 458)	287 (284 to 290)
	2025	9,297 (9,126 to 9,447)	21,464 (20,921 to 21,744)	15,460 (15,137 to 15,631)	115 (114 to 123)	453 (449 to 458)	286 (284 to 291)
	2026	9,312 (9,141 to 9,463)	21,481 (20,940 to 21,774)	15,468 (15,141 to 15,645)	116 (114 to 123)	454 (449 to 459)	287 (285 to 291)
	2027	9,292 (9,121 to 9,463)	21,455 (20,882 to 21,770)	15,438 (15,115 to 15,626)	116 (114 to 125)	454 (449 to 459)	287 (284 to 292)
	2028	9,292 (9,106 to 9,483)	21,425 (20,842 to 21,739)	15,416 (15,083 to 15,615)	116 (114 to 124)	454 (449 to 460)	287 (284 to 292)
	2029	9,266 (9,076 to 9,451)	21,424 (20,879 to 21,767)	15,395 (15,075 to 15,594)	116 (113 to 124)	454 (449 to 459)	286 (284 to 291)
	2030	9,278 (9,076 to 9,473)	21,287 (20,627 to 21,688)	15,327 (14,926 to 15,560)	116 (114 to 124)	454 (449 to 460)	286 (284 to 292)
	2031	9,306 (9,093 to 9,506)	21,272 (20,568 to 21,703)	15,325 (14,924 to 15,565)	116 (114 to 125)	454 (449 to 461)	286 (284 to 291)
	2032	9,349 (9,123 to 9,567)	21,266 (20,587 to 21,719)	15,336 (14,925 to 15,592)	116 (114 to 125)	455 (449 to 461)	286 (284 to 292)
	2033	9,373 (9,149 to 9,582)	21,255 (20,532 to 21,710)	15,335 (14,908 to 15,592)	116 (114 to 125)	455 (449 to 462)	286 (283 to 292)
	2034	9,354 (9,127 to 9,570)	21,234 (20,488 to 21,695)	15,307 (14,894 to 15,560)	116 (114 to 126)	454 (449 to 461)	286 (283 to 291)
	2035	9,355 (9,123 to 9,572)	21,104 (20,331 to 21,633)	15,237 (14,788 to 15,516)	116 (114 to 126)	454 (448 to 461)	286 (283 to 291)
	2036	9,358 (9,130 to 9,590)	21,080 (20,188 to 21,650)	15,220 (14,731 to 15,525)	116 (113 to 126)	454 (448 to 462)	285 (282 to 291)
	2037	9,375 (9,130 to 9,607)	21,078 (20,192 to 21,631)	15,221 (14,725 to 15,529)	116 (113 to 125)	454 (448 to 462)	285 (282 to 291)
	2038	9,372 (9,116 to 9,606)	21,054 (20,154 to 21,625)	15,201 (14,691 to 15,522)	116 (113 to 126)	454 (448 to 462)	285 (282 to 290)
	2039	9,359 (9,108 to 9,588)	21,055 (20,161 to 21,597)	15,189 (14,678 to 15,477)	116 (113 to 125)	453 (447 to 462)	284 (281 to 290)
	2040	9,354 (9,107 to 9,584)	20,875 (19,916 to 21,517)	15,092 (14,545 to 15,430)	116 (113 to 125)	453 (447 to 462)	284 (281 to 290)
	2041	9,366 (9,116 to 9,590)	20,829 (19,834 to 21,494)	15,069 (14,520 to 15,426)	116 (112 to 125)	453 (447 to 463)	284 (280 to 290)
	2042	9,381 (9,113 to 9,626)	20,822 (19,816 to 21,486)	15,068 (14,517 to 15,434)	115 (112 to 125)	454 (447 to 464)	284 (280 to 290)
	2043	9,384 (9,115 to 9,623)	20,795 (19,755 to 21,494)	15,051 (14,470 to 15,427)	116 (112 to 125)	455 (448 to 464)	284 (280 to 290)
	2044	9,390 (9,113 to 9,644)	20,768 (19,769 to 21,465)	15,037 (14,460 to 15,416)	116 (113 to 128)	455 (447 to 463)	284 (280 to 292)
	2045	9,414 (9,138 to 9,676)	20,743 (19,706 to 21,472)	15,033 (14,415 to 15,424)	116 (113 to 128)	455 (447 to 465)	284 (280 to 292)
	2046	9,401 (9,122 to 9,668)	20,691 (19,620 to 21,436)	14,997 (14,392 to 15,386)	116 (112 to 128)	455 (447 to 465)	284 (280 to 292)
	2047	9,428 (9,154 to 9,691)	20,629 (19,573 to 21,411)	14,977 (14,380 to 15,392)	116 (113 to 128)	455 (446 to 465)	284 (280 to 292)
	2048	9,435 (9,148 to 9,693)	20,650 (19,596 to 21,427)	14,987 (14,365 to 15,395)	116 (112 to 128)	456 (447 to 467)	285 (280 to 293)
	2049	9,450 (9,173 to 9,725)	20,597 (19,525 to 21,348)	14,967 (14,332 to 15,378)	116 (113 to 129)	455 (445 to 467)	284 (279 to 294)
	2050	9,506 (9,230 to 9,774)	20,595 (19,521 to 21,419)	14,992 (14,360 to 15,428)	117 (113 to 129)	456 (446 to 468)	285 (280 to 295)
Argentina	1990	9,716 (6,838 to 15,168)	10,290 (6,228 to 17,114)	9,898 (7,161 to 13,753)	117 (59 to 234)	108 (52 to 189)	111 (58 to 202)
	1991	9,407 (6,827 to 14,872)	10,111 (6,432 to 16,527)	9,656 (7,210 to 13,379)	111 (58 to 215)	104 (50 to 183)	106 (59 to 189)
	1992	9,107 (6,707 to 13,689)	9,941 (6,576 to 15,882)	9,423 (7,094 to 12,923)	106 (56 to 206)	101 (49 to 179)	102 (58 to 181)
	1993	8,825 (6,532 to 13,410)	9,786 (6,368 to 15,531)	9,206 (6,927 to 12,660)	102 (53 to 194)	98 (48 to 180)	99 (56 to 171)
	1994	8,566 (6,267 to 13,145)	9,651 (6,182 to 15,366)	9,011 (6,668 to 12,508)	97 (49 to 183)	96 (47 to 178)	95 (53 to 168)
	1995	8,338 (5,939 to 12,967)	9,543 (5,810 to 15,487)	8,845 (6,457 to 12,437)	94 (47 to 177)	94 (44 to 180)	93 (52 to 169)
	1996	8,101 (5,916 to 12,265)	9,462 (5,922 to 15,339)	8,688 (6,420 to 12,117)	90 (46 to 166)	92 (46 to 176)	90 (51 to 166)
	1997	7,836 (5,737 to 11,749)	9,399 (5,897 to 15,151)	8,526 (6,316 to 11,836)	86 (44 to 156)	91 (46 to 168)	87 (49 to 152)
	1998	7,575 (5,603 to 11,580)	9,347 (5,911 to 15,153)	8,372 (6,176 to 11,547)	82 (43 to 147)	89 (45 to 163)	85 (48 to 147)
	1999	7,351 (5,434 to 11,402)	9,298 (5,719 to 15,119)	8,237 (6,040 to 11,636)	79 (41 to 137)	88 (45 to 161)	82 (46 to 144)
	2000	7,197 (5,239 to 11,292)	9,245 (5,344 to 15,619)	8,134 (5,738 to 11,844)	77 (41 to 131)	87 (43 to 164)	81 (44 to 145)
	2001	7,063 (5,186 to 10,356)	9,140 (5,399 to 14,654)	8,015 (5,869 to 11,258)	75 (41 to 131)	86 (42 to 160)	80 (44 to 142)
	2002	6,893 (5,142 to 9,568)	8,971 (5,406 to 14,209)	7,845 (5,818 to 10,654)	73 (39 to 130)	85 (41 to 159)	78 (43 to 142)
	2003	6,719 (5,010 to 9,157)	8,784 (5,326 to 13,903)	7,664 (5,693 to 10,367)	72 (39 to 130)	84 (41 to 157)	77 (42 to 136)
	2004	6,570 (4,845 to 9,243)	8,625 (5,084 to 13,849)	7,510 (5,465 to 10,189)	70 (37 to 130)	83 (41 to 158)	76 (41 to 136)
	2005	6,478 (4,567 to 9,294)	8,541 (4,774 to 13,972)	7,421 (5,189 to 10,432)	69 (36 to 128)	83 (38 to 160)	75 (40 to 134)
	2006	6,438 (4,619 to 9,117)	8,539 (4,890 to 13,836)	7,400 (5,269 to 10,240)	69 (37 to 124)	83 (39 to 160)	75 (41 to 135)
	2007	6,418 (4,659 to 9,076)	8,581 (4,952 to 13,711)	7,413 (5,268 to 10,249)	69 (38 to 127)	83 (39 to 159)	75 (41 to 134)
	2008	6,412 (4,621 to 9,248)	8,645 (5,064 to 13,856)	7,443 (5,259 to 10,223)	69 (37 to 123)	84 (39 to 159)	75 (41 to 133)
	2009	6,412 (4,549 to 9,392)	8,711 (4,983 to 14,144)	7,477 (5,200 to 10,613)	69 (35 to 125)	84 (37 to 162)	75 (40 to 129)
	2010	6,409 (4,428 to 9,772)	8,758 (4,812 to 14,443)	7,501 (5,035 to 10,904)	68 (35 to 128)	84 (37 to 163)	75 (39 to 130)
	2011	6,402 (4,458 to 9,735)	8,799 (5,029 to 14,316)	7,519 (5,095 to 10,718)	68 (36 to 126)	85 (38 to 164)	76 (39 to 131)
	2012	6,394 (4,440 to 9,774)	8,854 (5,166 to 14,431)	7,545 (5,139 to 10,705)	68 (36 to 125)	85 (40 to 164)	76 (40 to 132)
	2013	6,384 (4,416 to 9,804)	8,913 (5,136 to 14,678)	7,571 (5,128 to 10,592)	68 (35 to 129)	86 (40 to 166)	76 (39 to 132)
	2014	6,371 (4,368 to 10,089)	8,966 (5,045 to 15,218)	7,593 (5,049 to 10,797)	67 (34 to 130)	86 (39 to 164)	76 (38 to 139)
	2015	6,355 (4,239 to 10,297)	9,003 (4,856 to 15,760)	7,605 (4,943 to 10,993)	67 (34 to 133)	86 (38 to 167)	76 (38 to 139)
	2016	6,337 (4,246 to 10,323)	9,036 (4,830 to 15,529)	7,614 (5,001 to 10,922)	67 (34 to 131)	87 (39 to 168)	76 (38 to 140)
	2017	6,321 (4,200 to 10,482)	9,074 (4,858 to 15,831)	7,627 (4,955 to 11,293)	67 (34 to 132)	87 (39 to 168)	76 (38 to 140)
	2018	6,308 (4,151 to 10,554)	9,103 (4,743 to 15,637)	7,636 (4,906 to 11,552)	67 (33 to 137)	87 (39 to 174)	76 (38 to 142)
	2019	6,301 (4,057 to 10,805)	9,110 (4,522 to 15,593)	7,637 (4,768 to 11,872)	66 (32 to 137)	87 (38 to 177)	76 (37 to 145)
	2020	6,318 (3,995 to 10,823)	9,051 (4,586 to 15,837)	7,616 (4,760 to 11,910)	67 (33 to 136)	87 (39 to 178)	76 (38 to 141)
	2021	6,241 (3,905 to 10,839)	9,010 (4,449 to 15,780)	7,558 (4,693 to 11,885)	66 (32 to 142)	86 (39 to 177)	75 (37 to 140)
	2022	6,123 (5,818 to 6,307)	8,896 (8,684 to 9,198)	7,436 (7,242 to 7,645)	62 (60 to 65)	84 (82 to 87)	73 (71 to 75)
	2023	6,050 (5,762 to 6,261)	8,898 (8,677 to 9,216)	7,403 (7,208 to 7,629)	62 (60 to 64)	84 (82 to 87)	72 (71 to 74)
	2024	6,024 (5,743 to 6,239)	8,896 (8,661 to 9,217)	7,390 (7,186 to 7,603)	62 (59 to 64)	84 (82 to 87)	72 (70 to 74)
	2025	6,008 (5,729 to 6,216)	8,902 (8,654 to 9,203)	7,385 (7,183 to 7,589)	61 (59 to 64)	84 (82 to 86)	72 (70 to 74)
	2026	5,969 (5,682 to 6,174)	8,896 (8,651 to 9,186)	7,363 (7,151 to 7,562)	60 (58 to 64)	84 (82 to 87)	71 (70 to 74)
	2027	5,932 (5,666 to 6,135)	8,870 (8,636 to 9,155)	7,331 (7,127 to 7,547)	60 (57 to 63)	83 (81 to 86)	71 (69 to 74)
	2028	5,905 (5,623 to 6,120)	8,878 (8,611 to 9,169)	7,320 (7,101 to 7,517)	59 (56 to 62)	83 (81 to 87)	70 (69 to 73)
	2029	5,895 (5,617 to 6,085)	8,872 (8,616 to 9,188)	7,311 (7,102 to 7,517)	59 (56 to 62)	83 (81 to 87)	70 (69 to 73)
	2030	5,860 (5,575 to 6,061)	8,869 (8,593 to 9,185)	7,292 (7,088 to 7,505)	59 (56 to 62)	83 (81 to 86)	70 (68 to 73)
	2031	5,838 (5,552 to 6,021)	8,855 (8,605 to 9,163)	7,273 (7,074 to 7,499)	59 (56 to 62)	83 (81 to 87)	70 (68 to 72)
	2032	5,809 (5,524 to 6,028)	8,845 (8,608 to 9,141)	7,253 (7,047 to 7,457)	58 (55 to 61)	83 (80 to 86)	70 (68 to 72)
	2033	5,752 (5,484 to 5,972)	8,827 (8,540 to 9,133)	7,216 (6,997 to 7,431)	57 (54 to 60)	83 (80 to 87)	69 (67 to 72)
	2034	5,730 (5,459 to 5,948)	8,814 (8,526 to 9,114)	7,195 (6,981 to 7,409)	57 (54 to 60)	83 (81 to 87)	69 (67 to 72)
	2035	5,713 (5,434 to 5,933)	8,808 (8,511 to 9,111)	7,183 (6,976 to 7,399)	56 (54 to 60)	83 (81 to 87)	69 (67 to 72)
	2036	5,671 (5,393 to 5,906)	8,785 (8,482 to 9,102)	7,153 (6,940 to 7,380)	55 (53 to 59)	83 (80 to 86)	68 (66 to 71)
	2037	5,656 (5,447 to 5,885)	8,770 (8,489 to 9,075)	7,137 (6,951 to 7,354)	56 (54 to 59)	83 (81 to 87)	69 (67 to 71)
	2038	5,651 (5,436 to 5,881)	8,778 (8,475 to 9,084)	7,137 (6,934 to 7,351)	56 (54 to 59)	83 (81 to 87)	69 (67 to 71)
	2039	5,633 (5,419 to 5,877)	8,781 (8,459 to 9,081)	7,129 (6,910 to 7,337)	56 (54 to 59)	84 (81 to 88)	69 (67 to 72)
	2040	5,624 (5,403 to 5,895)	8,777 (8,493 to 9,069)	7,122 (6,929 to 7,334)	56 (54 to 59)	84 (81 to 88)	69 (67 to 72)
	2041	5,607 (5,394 to 5,872)	8,805 (8,530 to 9,110)	7,127 (6,934 to 7,335)	56 (53 to 59)	84 (81 to 89)	69 (67 to 72)
	2042	5,591 (5,368 to 5,853)	8,821 (8,569 to 9,140)	7,128 (6,958 to 7,335)	56 (53 to 59)	84 (81 to 89)	69 (67 to 72)
	2043	5,568 (5,353 to 5,836)	8,827 (8,519 to 9,125)	7,119 (6,919 to 7,334)	55 (53 to 59)	84 (81 to 89)	69 (67 to 72)
	2044	5,541 (5,309 to 5,824)	8,762 (8,480 to 9,080)	7,074 (6,893 to 7,283)	55 (53 to 59)	84 (81 to 89)	69 (66 to 72)
	2045	5,518 (5,266 to 5,803)	8,728 (8,458 to 9,064)	7,047 (6,867 to 7,249)	55 (52 to 59)	84 (81 to 89)	69 (66 to 72)
	2046	5,436 (5,184 to 5,711)	8,726 (8,445 to 9,049)	7,015 (6,827 to 7,223)	54 (52 to 58)	84 (81 to 89)	68 (66 to 72)
	2047	5,419 (5,154 to 5,692)	8,725 (8,452 to 9,030)	7,007 (6,819 to 7,213)	54 (51 to 59)	84 (81 to 90)	68 (66 to 72)
	2048	5,420 (5,139 to 5,694)	8,729 (8,470 to 9,037)	7,009 (6,803 to 7,212)	54 (52 to 59)	84 (81 to 89)	69 (66 to 72)
	2049	5,408 (5,101 to 5,674)	8,722 (8,463 to 9,042)	7,000 (6,792 to 7,200)	54 (51 to 59)	84 (80 to 89)	68 (66 to 72)
	2050	5,374 (5,073 to 5,663)	8,717 (8,476 to 9,051)	6,983 (6,779 to 7,194)	54 (51 to 59)	84 (80 to 89)	68 (65 to 72)
Armenia	1990	13,322 (11,593 to 15,173)	17,558 (15,995 to 19,173)	15,474 (14,380 to 16,626)	382 (231 to 564)	543 (342 to 783)	467 (308 to 679)
	1991	13,284 (11,560 to 15,183)	17,491 (15,973 to 18,994)	15,421 (14,363 to 16,521)	381 (235 to 561)	542 (344 to 784)	466 (308 to 673)
	1992	13,230 (11,522 to 15,071)	17,417 (15,927 to 18,879)	15,357 (14,312 to 16,519)	379 (235 to 554)	540 (342 to 780)	465 (309 to 669)
	1993	13,163 (11,482 to 15,007)	17,341 (15,867 to 18,732)	15,288 (14,254 to 16,534)	376 (236 to 554)	538 (344 to 776)	462 (309 to 659)
	1994	13,089 (11,467 to 14,920)	17,265 (15,792 to 18,626)	15,216 (14,142 to 16,425)	373 (235 to 554)	535 (341 to 780)	459 (306 to 659)
	1995	13,010 (11,351 to 14,892)	17,193 (15,717 to 18,591)	15,144 (14,062 to 16,426)	370 (232 to 553)	532 (342 to 776)	456 (306 to 654)
	1996	12,902 (11,278 to 14,758)	17,104 (15,700 to 18,496)	15,051 (13,970 to 16,303)	365 (230 to 549)	527 (340 to 772)	452 (305 to 646)
	1997	12,750 (11,118 to 14,538)	16,988 (15,659 to 18,322)	14,922 (13,893 to 16,128)	359 (227 to 535)	521 (334 to 758)	446 (301 to 637)
	1998	12,572 (11,000 to 14,343)	16,860 (15,602 to 18,162)	14,775 (13,773 to 15,939)	351 (222 to 528)	514 (332 to 748)	439 (295 to 632)
	1999	12,387 (10,826 to 14,122)	16,735 (15,513 to 18,021)	14,626 (13,647 to 15,781)	344 (219 to 514)	506 (328 to 741)	431 (292 to 622)
	2000	12,216 (10,665 to 14,062)	16,630 (15,412 to 17,932)	14,492 (13,492 to 15,620)	336 (214 to 505)	498 (326 to 733)	423 (285 to 611)
	2001	12,057 (10,565 to 13,882)	16,552 (15,379 to 17,844)	14,379 (13,405 to 15,517)	329 (210 to 491)	491 (324 to 720)	416 (279 to 602)
	2002	11,899 (10,419 to 13,689)	16,495 (15,318 to 17,772)	14,274 (13,308 to 15,429)	321 (203 to 480)	483 (318 to 707)	408 (274 to 588)
	2003	11,739 (10,303 to 13,503)	16,450 (15,279 to 17,729)	14,174 (13,201 to 15,308)	313 (196 to 470)	474 (317 to 689)	400 (267 to 578)
	2004	11,576 (10,142 to 13,314)	16,407 (15,227 to 17,695)	14,073 (13,088 to 15,293)	305 (192 to 462)	466 (310 to 676)	392 (260 to 570)
	2005	11,408 (9,971 to 13,301)	16,358 (15,151 to 17,677)	13,967 (12,966 to 15,205)	298 (187 to 454)	460 (303 to 666)	385 (254 to 560)
	2006	11,222 (9,786 to 13,003)	16,290 (15,096 to 17,582)	13,842 (12,850 to 15,061)	290 (179 to 446)	454 (298 to 660)	378 (250 to 549)
	2007	11,016 (9,619 to 12,801)	16,202 (14,989 to 17,481)	13,697 (12,724 to 14,867)	282 (173 to 436)	449 (292 to 651)	371 (243 to 538)
	2008	10,805 (9,420 to 12,509)	16,107 (14,929 to 17,398)	13,547 (12,620 to 14,670)	274 (167 to 434)	444 (289 to 645)	364 (238 to 526)
	2009	10,606 (9,243 to 12,436)	16,016 (14,800 to 17,383)	13,404 (12,447 to 14,538)	266 (161 to 432)	438 (285 to 636)	358 (232 to 520)
	2010	10,436 (9,082 to 12,250)	15,942 (14,654 to 17,388)	13,284 (12,333 to 14,420)	260 (156 to 420)	434 (281 to 626)	352 (228 to 512)
	2011	10,295 (8,977 to 12,073)	15,885 (14,582 to 17,350)	13,185 (12,236 to 14,281)	254 (152 to 412)	430 (278 to 625)	347 (223 to 503)
	2012	10,168 (8,901 to 11,816)	15,835 (14,504 to 17,323)	13,095 (12,118 to 14,235)	249 (150 to 405)	427 (274 to 615)	343 (221 to 498)
	2013	10,053 (8,754 to 11,656)	15,790 (14,385 to 17,348)	13,013 (12,028 to 14,159)	244 (146 to 400)	424 (270 to 612)	339 (219 to 491)
	2014	9,946 (8,604 to 11,536)	15,748 (14,298 to 17,318)	12,936 (11,939 to 14,090)	239 (142 to 394)	421 (268 to 615)	335 (217 to 489)
	2015	9,846 (8,506 to 11,494)	15,707 (14,179 to 17,366)	12,861 (11,868 to 14,050)	234 (139 to 388)	419 (266 to 610)	331 (215 to 482)
	2016	9,741 (8,423 to 11,348)	15,659 (14,116 to 17,352)	12,778 (11,824 to 13,978)	230 (139 to 379)	416 (266 to 603)	327 (213 to 480)
	2017	9,628 (8,381 to 11,166)	15,605 (14,039 to 17,309)	12,687 (11,732 to 13,888)	225 (135 to 367)	413 (262 to 602)	323 (210 to 473)
	2018	9,530 (8,281 to 11,027)	15,559 (13,973 to 17,351)	12,608 (11,657 to 13,824)	221 (132 to 362)	410 (261 to 599)	319 (207 to 467)
	2019	9,470 (8,187 to 11,032)	15,539 (13,954 to 17,317)	12,561 (11,588 to 13,781)	219 (131 to 364)	409 (261 to 600)	317 (206 to 466)
	2020	9,446 (8,168 to 11,038)	15,555 (13,985 to 17,342)	12,552 (11,556 to 13,734)	218 (130 to 356)	409 (260 to 598)	317 (205 to 464)
	2021	9,405 (8,136 to 11,046)	15,573 (14,000 to 17,416)	12,537 (11,510 to 13,751)	216 (129 to 352)	409 (260 to 600)	316 (204 to 463)
	2022	9,363 (9,243 to 9,458)	15,563 (15,397 to 15,661)	12,495 (12,382 to 12,573)	215 (213 to 218)	409 (406 to 411)	314 (313 to 316)
	2023	9,360 (9,231 to 9,461)	15,583 (15,412 to 15,695)	12,498 (12,385 to 12,571)	217 (214 to 219)	410 (407 to 412)	316 (314 to 317)
	2024	9,351 (9,214 to 9,450)	15,574 (15,404 to 15,698)	12,483 (12,371 to 12,565)	218 (216 to 221)	410 (407 to 412)	316 (314 to 318)
	2025	9,364 (9,219 to 9,467)	15,571 (15,392 to 15,682)	12,480 (12,359 to 12,556)	220 (216 to 223)	410 (407 to 412)	317 (314 to 318)
	2026	9,362 (9,227 to 9,487)	15,578 (15,382 to 15,684)	12,477 (12,351 to 12,558)	221 (218 to 224)	409 (406 to 411)	317 (315 to 319)
	2027	9,393 (9,240 to 9,523)	15,579 (15,381 to 15,692)	12,486 (12,353 to 12,577)	222 (219 to 226)	408 (405 to 411)	317 (314 to 319)
	2028	9,406 (9,255 to 9,540)	15,575 (15,384 to 15,691)	12,485 (12,354 to 12,582)	223 (219 to 226)	408 (404 to 410)	317 (314 to 319)
	2029	9,395 (9,244 to 9,532)	15,558 (15,345 to 15,678)	12,466 (12,327 to 12,570)	223 (219 to 226)	408 (404 to 410)	317 (314 to 319)
	2030	9,405 (9,239 to 9,536)	15,553 (15,348 to 15,673)	12,463 (12,326 to 12,565)	223 (220 to 227)	408 (404 to 410)	317 (314 to 319)
	2031	9,411 (9,256 to 9,539)	15,542 (15,347 to 15,666)	12,452 (12,313 to 12,558)	223 (220 to 227)	407 (404 to 410)	316 (314 to 319)
	2032	9,400 (9,250 to 9,532)	15,541 (15,341 to 15,656)	12,438 (12,304 to 12,542)	223 (219 to 226)	407 (404 to 410)	316 (313 to 318)
	2033	9,408 (9,241 to 9,539)	15,520 (15,338 to 15,659)	12,426 (12,294 to 12,528)	223 (219 to 226)	407 (404 to 410)	316 (313 to 318)
	2034	9,405 (9,241 to 9,542)	15,493 (15,276 to 15,615)	12,404 (12,267 to 12,505)	223 (220 to 226)	406 (403 to 409)	315 (312 to 318)
	2035	9,415 (9,243 to 9,563)	15,458 (15,262 to 15,579)	12,382 (12,245 to 12,486)	223 (220 to 226)	406 (402 to 408)	315 (312 to 317)
	2036	9,390 (9,226 to 9,535)	15,465 (15,262 to 15,574)	12,368 (12,247 to 12,466)	223 (220 to 226)	405 (402 to 408)	314 (311 to 317)
	2037	9,373 (9,210 to 9,522)	15,448 (15,256 to 15,571)	12,345 (12,228 to 12,450)	222 (219 to 226)	405 (402 to 408)	314 (311 to 316)
	2038	9,365 (9,203 to 9,514)	15,426 (15,232 to 15,541)	12,323 (12,203 to 12,425)	222 (219 to 226)	405 (402 to 408)	313 (311 to 316)
	2039	9,361 (9,199 to 9,509)	15,403 (15,207 to 15,533)	12,303 (12,173 to 12,403)	222 (219 to 226)	405 (401 to 408)	313 (310 to 315)
	2040	9,358 (9,198 to 9,512)	15,393 (15,179 to 15,531)	12,291 (12,151 to 12,395)	222 (219 to 226)	405 (401 to 408)	313 (310 to 315)
	2041	9,345 (9,183 to 9,512)	15,396 (15,202 to 15,531)	12,281 (12,159 to 12,382)	222 (219 to 226)	405 (401 to 408)	312 (310 to 315)
	2042	9,332 (9,175 to 9,491)	15,389 (15,191 to 15,519)	12,266 (12,145 to 12,369)	222 (219 to 226)	405 (401 to 407)	312 (309 to 315)
	2043	9,315 (9,144 to 9,494)	15,376 (15,202 to 15,514)	12,246 (12,128 to 12,350)	222 (219 to 226)	405 (401 to 408)	312 (309 to 315)
	2044	9,314 (9,146 to 9,482)	15,373 (15,158 to 15,504)	12,238 (12,097 to 12,346)	222 (219 to 226)	404 (400 to 407)	312 (309 to 314)
	2045	9,316 (9,156 to 9,480)	15,366 (15,160 to 15,511)	12,231 (12,086 to 12,339)	222 (219 to 226)	403 (399 to 407)	311 (308 to 314)
	2046	9,314 (9,150 to 9,486)	15,381 (15,203 to 15,517)	12,231 (12,106 to 12,348)	222 (218 to 225)	403 (399 to 407)	311 (308 to 313)
	2047	9,321 (9,153 to 9,495)	15,376 (15,188 to 15,512)	12,227 (12,087 to 12,334)	222 (219 to 225)	403 (399 to 407)	311 (307 to 313)
	2048	9,316 (9,142 to 9,511)	15,399 (15,214 to 15,537)	12,231 (12,105 to 12,343)	222 (218 to 225)	403 (399 to 407)	310 (307 to 313)
	2049	9,336 (9,153 to 9,522)	15,387 (15,165 to 15,531)	12,231 (12,086 to 12,346)	222 (219 to 225)	403 (399 to 406)	310 (307 to 313)
	2050	9,340 (9,160 to 9,546)	15,389 (15,178 to 15,529)	12,229 (12,086 to 12,342)	222 (218 to 226)	402 (398 to 406)	310 (306 to 312)
Australia	1990	3,609 (1,989 to 7,866)	5,828 (5,014 to 6,958)	4,681 (3,657 to 6,941)	32 (15 to 74)	82 (46 to 126)	56 (34 to 90)
	1991	3,493 (1,979 to 7,651)	5,738 (4,971 to 6,789)	4,581 (3,602 to 6,796)	31 (15 to 72)	81 (46 to 124)	55 (33 to 90)
	1992	3,382 (1,922 to 7,266)	5,649 (4,890 to 6,635)	4,484 (3,534 to 6,625)	30 (14 to 68)	80 (45 to 122)	54 (32 to 89)
	1993	3,279 (1,879 to 7,236)	5,563 (4,819 to 6,585)	4,392 (3,462 to 6,508)	29 (13 to 67)	79 (45 to 122)	54 (31 to 86)
	1994	3,186 (1,794 to 7,287)	5,481 (4,749 to 6,502)	4,306 (3,382 to 6,411)	28 (12 to 67)	78 (44 to 121)	53 (31 to 86)
	1995	3,106 (1,696 to 7,168)	5,405 (4,672 to 6,416)	4,230 (3,291 to 6,282)	27 (12 to 64)	77 (44 to 122)	52 (31 to 84)
	1996	3,028 (1,695 to 6,852)	5,326 (4,615 to 6,322)	4,154 (3,261 to 6,081)	26 (11 to 63)	76 (43 to 120)	51 (31 to 83)
	1997	2,943 (1,656 to 6,508)	5,240 (4,544 to 6,255)	4,070 (3,205 to 5,952)	26 (11 to 60)	74 (43 to 118)	50 (30 to 82)
	1998	2,858 (1,616 to 6,263)	5,157 (4,462 to 6,169)	3,988 (3,148 to 5,800)	25 (11 to 59)	73 (42 to 117)	49 (29 to 81)
	1999	2,781 (1,565 to 6,206)	5,083 (4,403 to 6,035)	3,913 (3,092 to 5,699)	24 (10 to 60)	72 (42 to 116)	48 (28 to 80)
	2000	2,719 (1,514 to 6,283)	5,028 (4,343 to 6,017)	3,856 (3,033 to 5,704)	23 (10 to 60)	71 (42 to 115)	47 (28 to 80)
	2001	2,657 (1,502 to 6,212)	4,984 (4,316 to 5,896)	3,804 (3,005 to 5,630)	23 (10 to 60)	71 (42 to 115)	47 (28 to 79)
	2002	2,583 (1,472 to 6,002)	4,941 (4,275 to 5,799)	3,747 (2,986 to 5,522)	22 (10 to 57)	70 (42 to 115)	46 (27 to 78)
	2003	2,509 (1,442 to 5,832)	4,903 (4,259 to 5,771)	3,691 (2,963 to 5,540)	21 (10 to 54)	70 (41 to 115)	46 (27 to 75)
	2004	2,445 (1,417 to 5,936)	4,873 (4,227 to 5,771)	3,644 (2,923 to 5,519)	21 (9 to 53)	69 (42 to 113)	45 (26 to 73)
	2005	2,399 (1,393 to 6,049)	4,854 (4,200 to 5,766)	3,613 (2,892 to 5,556)	20 (9 to 53)	69 (41 to 113)	45 (26 to 73)
	2006	2,364 (1,383 to 5,931)	4,845 (4,183 to 5,721)	3,592 (2,893 to 5,420)	20 (9 to 51)	69 (41 to 113)	45 (26 to 72)
	2007	2,326 (1,376 to 5,781)	4,840 (4,183 to 5,688)	3,571 (2,884 to 5,298)	20 (9 to 49)	69 (42 to 112)	44 (26 to 71)
	2008	2,289 (1,356 to 5,535)	4,837 (4,182 to 5,665)	3,551 (2,868 to 5,245)	19 (9 to 47)	69 (42 to 112)	44 (26 to 72)
	2009	2,258 (1,341 to 5,428)	4,837 (4,179 to 5,680)	3,536 (2,864 to 5,200)	19 (9 to 45)	69 (42 to 112)	44 (26 to 72)
	2010	2,240 (1,317 to 5,522)	4,837 (4,174 to 5,711)	3,526 (2,831 to 5,236)	19 (9 to 44)	70 (42 to 112)	44 (27 to 73)
	2011	2,226 (1,315 to 5,236)	4,836 (4,179 to 5,679)	3,520 (2,845 to 5,157)	19 (9 to 43)	70 (42 to 112)	44 (26 to 74)
	2012	2,212 (1,323 to 5,042)	4,835 (4,189 to 5,638)	3,513 (2,850 to 5,123)	19 (9 to 43)	70 (42 to 113)	44 (27 to 74)
	2013	2,197 (1,314 to 5,156)	4,833 (4,190 to 5,646)	3,506 (2,846 to 5,096)	19 (9 to 43)	70 (42 to 112)	44 (27 to 74)
	2014	2,186 (1,293 to 5,161)	4,832 (4,195 to 5,653)	3,500 (2,825 to 5,002)	18 (9 to 44)	70 (42 to 111)	44 (26 to 74)
	2015	2,179 (1,266 to 5,301)	4,831 (4,167 to 5,673)	3,497 (2,804 to 5,109)	18 (8 to 43)	70 (41 to 111)	44 (26 to 74)
	2016	2,175 (1,272 to 5,195)	4,826 (4,167 to 5,676)	3,493 (2,806 to 4,999)	18 (8 to 43)	70 (41 to 110)	44 (26 to 75)
	2017	2,170 (1,268 to 5,264)	4,817 (4,150 to 5,660)	3,486 (2,809 to 5,096)	18 (8 to 42)	70 (40 to 111)	44 (26 to 75)
	2018	2,166 (1,259 to 5,259)	4,808 (4,144 to 5,639)	3,479 (2,802 to 5,139)	18 (8 to 42)	70 (40 to 112)	44 (26 to 75)
	2019	2,163 (1,238 to 5,209)	4,805 (4,134 to 5,660)	3,476 (2,781 to 5,180)	18 (8 to 43)	70 (40 to 110)	44 (26 to 77)
	2020	2,170 (1,267 to 5,267)	4,829 (4,146 to 5,685)	3,492 (2,803 to 5,108)	18 (8 to 43)	70 (41 to 112)	44 (26 to 75)
	2021	2,186 (1,269 to 5,330)	4,838 (4,139 to 5,628)	3,505 (2,836 to 5,156)	18 (8 to 44)	70 (41 to 111)	44 (26 to 74)
	2022	2,009 (1,867 to 2,134)	4,818 (4,687 to 4,891)	3,405 (3,291 to 3,481)	17 (16 to 18)	70 (70 to 71)	43 (43 to 44)
	2023	1,991 (1,854 to 2,113)	4,777 (4,671 to 4,865)	3,375 (3,272 to 3,461)	16 (15 to 17)	70 (70 to 71)	43 (43 to 44)
	2024	1,970 (1,827 to 2,094)	4,772 (4,674 to 4,870)	3,362 (3,257 to 3,456)	16 (15 to 17)	70 (70 to 71)	43 (43 to 44)
	2025	1,957 (1,814 to 2,076)	4,761 (4,652 to 4,865)	3,349 (3,235 to 3,443)	16 (15 to 17)	70 (70 to 71)	43 (43 to 44)
	2026	1,946 (1,800 to 2,063)	4,761 (4,647 to 4,863)	3,343 (3,225 to 3,438)	16 (15 to 17)	70 (70 to 71)	43 (43 to 44)
	2027	1,934 (1,791 to 2,051)	4,760 (4,641 to 4,865)	3,335 (3,219 to 3,431)	16 (15 to 17)	70 (70 to 71)	43 (42 to 43)
	2028	1,915 (1,771 to 2,033)	4,751 (4,635 to 4,846)	3,321 (3,199 to 3,411)	16 (15 to 17)	70 (70 to 71)	43 (42 to 43)
	2029	1,910 (1,765 to 2,031)	4,746 (4,623 to 4,843)	3,314 (3,192 to 3,407)	16 (15 to 16)	70 (70 to 71)	43 (42 to 43)
	2030	1,908 (1,768 to 2,029)	4,742 (4,615 to 4,844)	3,310 (3,189 to 3,408)	16 (15 to 16)	70 (69 to 71)	43 (42 to 43)
	2031	1,905 (1,762 to 2,027)	4,743 (4,615 to 4,845)	3,308 (3,186 to 3,403)	15 (15 to 16)	70 (69 to 71)	43 (42 to 43)
	2032	1,891 (1,746 to 2,015)	4,741 (4,608 to 4,841)	3,299 (3,168 to 3,393)	15 (14 to 16)	70 (69 to 71)	43 (42 to 43)
	2033	1,876 (1,732 to 1,999)	4,739 (4,604 to 4,843)	3,288 (3,161 to 3,387)	15 (14 to 16)	70 (69 to 71)	43 (42 to 43)
	2034	1,873 (1,729 to 1,997)	4,735 (4,601 to 4,837)	3,284 (3,154 to 3,382)	15 (14 to 16)	70 (69 to 71)	43 (42 to 43)
	2035	1,863 (1,716 to 1,987)	4,731 (4,594 to 4,831)	3,275 (3,149 to 3,373)	15 (14 to 16)	70 (69 to 71)	43 (42 to 43)
	2036	1,858 (1,707 to 1,981)	4,731 (4,591 to 4,831)	3,271 (3,141 to 3,368)	15 (14 to 16)	70 (69 to 71)	42 (42 to 43)
	2037	1,853 (1,702 to 1,974)	4,729 (4,593 to 4,827)	3,267 (3,136 to 3,368)	15 (14 to 16)	70 (69 to 71)	42 (42 to 43)
	2038	1,842 (1,696 to 1,969)	4,721 (4,587 to 4,822)	3,255 (3,130 to 3,358)	15 (14 to 16)	70 (69 to 71)	42 (42 to 43)
	2039	1,841 (1,694 to 1,972)	4,719 (4,583 to 4,821)	3,252 (3,127 to 3,354)	15 (14 to 16)	70 (69 to 71)	42 (42 to 43)
	2040	1,839 (1,694 to 1,973)	4,717 (4,580 to 4,821)	3,249 (3,124 to 3,350)	15 (14 to 16)	70 (69 to 71)	42 (42 to 43)
	2041	1,825 (1,676 to 1,956)	4,715 (4,575 to 4,821)	3,240 (3,117 to 3,342)	15 (14 to 16)	70 (69 to 71)	42 (41 to 43)
	2042	1,825 (1,676 to 1,957)	4,716 (4,573 to 4,820)	3,240 (3,115 to 3,341)	15 (14 to 16)	70 (69 to 71)	42 (41 to 43)
	2043	1,813 (1,658 to 1,946)	4,714 (4,572 to 4,816)	3,232 (3,106 to 3,331)	15 (14 to 15)	70 (69 to 71)	42 (41 to 43)
	2044	1,814 (1,659 to 1,946)	4,713 (4,569 to 4,815)	3,231 (3,102 to 3,330)	15 (14 to 15)	70 (69 to 71)	42 (41 to 42)
	2045	1,804 (1,651 to 1,941)	4,713 (4,570 to 4,825)	3,226 (3,098 to 3,327)	14 (14 to 15)	70 (69 to 71)	42 (41 to 42)
	2046	1,798 (1,650 to 1,941)	4,709 (4,567 to 4,818)	3,220 (3,093 to 3,325)	14 (14 to 15)	70 (69 to 71)	42 (41 to 42)
	2047	1,792 (1,643 to 1,933)	4,709 (4,564 to 4,820)	3,217 (3,088 to 3,321)	14 (14 to 15)	70 (69 to 71)	42 (41 to 42)
	2048	1,787 (1,635 to 1,930)	4,705 (4,562 to 4,818)	3,212 (3,084 to 3,317)	14 (14 to 15)	70 (69 to 71)	42 (41 to 42)
	2049	1,786 (1,635 to 1,924)	4,701 (4,562 to 4,816)	3,209 (3,081 to 3,315)	14 (14 to 15)	70 (69 to 71)	42 (41 to 42)
	2050	1,785 (1,630 to 1,923)	4,699 (4,559 to 4,814)	3,207 (3,079 to 3,316)	14 (14 to 15)	70 (69 to 71)	42 (41 to 42)
Austria	1990	2,493 (1,904 to 4,008)	6,700 (5,605 to 8,284)	4,528 (3,861 to 5,877)	28 (14 to 55)	120 (70 to 199)	73 (44 to 119)
	1991	2,405 (1,844 to 3,870)	6,588 (5,535 to 7,984)	4,428 (3,790 to 5,552)	27 (14 to 53)	117 (69 to 195)	72 (43 to 117)
	1992	2,320 (1,788 to 3,777)	6,478 (5,452 to 7,802)	4,330 (3,720 to 5,397)	26 (13 to 50)	115 (68 to 191)	70 (42 to 113)
	1993	2,238 (1,726 to 3,640)	6,373 (5,399 to 7,589)	4,237 (3,621 to 5,299)	25 (12 to 48)	113 (67 to 186)	68 (41 to 110)
	1994	2,159 (1,655 to 3,350)	6,273 (5,340 to 7,484)	4,148 (3,553 to 5,202)	24 (12 to 45)	111 (66 to 182)	67 (41 to 109)
	1995	2,086 (1,586 to 3,299)	6,180 (5,279 to 7,380)	4,067 (3,481 to 5,138)	23 (11 to 44)	109 (65 to 179)	65 (39 to 106)
	1996	2,010 (1,526 to 3,341)	6,088 (5,232 to 7,208)	3,985 (3,429 to 5,016)	22 (11 to 41)	106 (63 to 173)	63 (38 to 103)
	1997	1,929 (1,471 to 3,196)	5,992 (5,152 to 7,204)	3,898 (3,359 to 4,677)	21 (10 to 38)	104 (61 to 169)	62 (37 to 101)
	1998	1,850 (1,409 to 2,883)	5,899 (5,082 to 7,053)	3,814 (3,317 to 4,602)	20 (10 to 37)	101 (59 to 163)	60 (35 to 97)
	1999	1,784 (1,369 to 2,675)	5,813 (5,014 to 6,872)	3,738 (3,261 to 4,511)	19 (9 to 36)	99 (58 to 159)	58 (34 to 95)
	2000	1,737 (1,306 to 2,634)	5,742 (4,944 to 6,763)	3,679 (3,206 to 4,540)	18 (9 to 34)	97 (56 to 155)	57 (34 to 92)
	2001	1,710 (1,291 to 2,552)	5,680 (4,936 to 6,708)	3,633 (3,181 to 4,365)	18 (9 to 32)	95 (56 to 154)	56 (33 to 91)
	2002	1,686 (1,272 to 2,541)	5,619 (4,906 to 6,645)	3,589 (3,153 to 4,289)	17 (9 to 32)	94 (55 to 152)	55 (33 to 90)
	2003	1,667 (1,257 to 2,496)	5,560 (4,849 to 6,590)	3,548 (3,101 to 4,175)	17 (9 to 32)	93 (54 to 150)	54 (32 to 89)
	2004	1,643 (1,238 to 2,455)	5,506 (4,802 to 6,446)	3,510 (3,069 to 4,170)	17 (9 to 32)	91 (53 to 148)	53 (32 to 87)
	2005	1,608 (1,212 to 2,413)	5,455 (4,736 to 6,398)	3,470 (3,038 to 4,153)	16 (9 to 31)	90 (53 to 145)	53 (31 to 85)
	2006	1,568 (1,211 to 2,364)	5,409 (4,725 to 6,340)	3,432 (3,024 to 4,082)	16 (9 to 30)	89 (51 to 146)	52 (31 to 85)
	2007	1,531 (1,200 to 2,309)	5,364 (4,683 to 6,341)	3,395 (3,005 to 4,042)	16 (8 to 29)	88 (51 to 145)	51 (31 to 84)
	2008	1,499 (1,192 to 2,236)	5,324 (4,602 to 6,213)	3,361 (2,974 to 3,978)	15 (8 to 28)	87 (51 to 143)	51 (30 to 82)
	2009	1,474 (1,176 to 2,184)	5,289 (4,545 to 6,162)	3,333 (2,932 to 4,028)	15 (8 to 28)	87 (52 to 139)	50 (30 to 80)
	2010	1,463 (1,150 to 2,161)	5,262 (4,510 to 6,175)	3,313 (2,895 to 4,065)	15 (8 to 27)	86 (51 to 139)	50 (30 to 79)
	2011	1,451 (1,151 to 2,136)	5,240 (4,503 to 6,141)	3,296 (2,880 to 4,001)	15 (8 to 27)	86 (51 to 138)	50 (30 to 79)
	2012	1,440 (1,146 to 2,092)	5,220 (4,515 to 6,070)	3,279 (2,882 to 3,856)	15 (8 to 27)	85 (51 to 136)	49 (30 to 78)
	2013	1,427 (1,140 to 2,080)	5,201 (4,502 to 6,067)	3,262 (2,883 to 3,831)	14 (8 to 26)	85 (50 to 135)	49 (29 to 77)
	2014	1,414 (1,133 to 2,033)	5,182 (4,479 to 6,067)	3,245 (2,873 to 3,790)	14 (8 to 26)	84 (50 to 133)	49 (29 to 76)
	2015	1,405 (1,105 to 1,995)	5,165 (4,436 to 6,027)	3,228 (2,840 to 3,780)	14 (8 to 25)	84 (49 to 133)	48 (29 to 76)
	2016	1,393 (1,097 to 1,943)	5,137 (4,455 to 5,889)	3,205 (2,824 to 3,708)	14 (7 to 24)	83 (49 to 130)	48 (29 to 74)
	2017	1,378 (1,075 to 1,997)	5,099 (4,424 to 5,829)	3,178 (2,801 to 3,687)	14 (8 to 24)	82 (50 to 129)	47 (29 to 74)
	2018	1,365 (1,058 to 1,910)	5,066 (4,381 to 5,788)	3,153 (2,795 to 3,634)	14 (7 to 24)	82 (49 to 128)	47 (29 to 74)
	2019	1,361 (1,040 to 1,802)	5,049 (4,365 to 5,819)	3,141 (2,778 to 3,620)	13 (7 to 23)	82 (49 to 127)	47 (28 to 73)
	2020	1,365 (1,043 to 1,870)	5,071 (4,386 to 5,848)	3,152 (2,787 to 3,615)	13 (7 to 24)	82 (49 to 127)	47 (28 to 73)
	2021	1,366 (1,040 to 1,956)	5,075 (4,400 to 5,831)	3,153 (2,784 to 3,620)	14 (7 to 25)	82 (49 to 127)	47 (28 to 73)
	2022	1,349 (1,313 to 1,368)	5,013 (4,918 to 5,087)	3,121 (3,066 to 3,159)	13 (13 to 14)	82 (81 to 83)	47 (47 to 47)
	2023	1,342 (1,302 to 1,364)	5,026 (4,931 to 5,109)	3,124 (3,073 to 3,164)	13 (13 to 14)	82 (81 to 82)	47 (46 to 47)
	2024	1,330 (1,294 to 1,357)	5,046 (4,948 to 5,122)	3,130 (3,074 to 3,168)	13 (13 to 14)	82 (81 to 82)	47 (46 to 47)
	2025	1,331 (1,293 to 1,359)	5,031 (4,935 to 5,121)	3,124 (3,073 to 3,170)	13 (13 to 14)	82 (81 to 82)	47 (47 to 47)
	2026	1,342 (1,295 to 1,366)	5,040 (4,959 to 5,121)	3,134 (3,086 to 3,174)	13 (13 to 14)	82 (81 to 83)	47 (47 to 47)
	2027	1,340 (1,240 to 1,369)	5,046 (4,958 to 5,133)	3,136 (3,074 to 3,177)	13 (13 to 14)	82 (81 to 83)	47 (47 to 47)
	2028	1,263 (1,222 to 1,296)	5,062 (4,975 to 5,142)	3,114 (3,067 to 3,155)	13 (13 to 14)	82 (82 to 83)	47 (47 to 48)
	2029	1,264 (1,225 to 1,294)	5,072 (4,985 to 5,151)	3,119 (3,067 to 3,159)	13 (13 to 14)	82 (82 to 83)	47 (46 to 47)
	2030	1,258 (1,222 to 1,288)	5,056 (4,965 to 5,138)	3,107 (3,059 to 3,149)	13 (12 to 14)	82 (81 to 83)	47 (46 to 47)
	2031	1,255 (1,220 to 1,284)	5,077 (4,952 to 5,159)	3,115 (3,051 to 3,157)	13 (13 to 14)	82 (82 to 83)	47 (47 to 47)
	2032	1,255 (1,216 to 1,286)	5,091 (4,956 to 5,180)	3,121 (3,053 to 3,167)	13 (13 to 14)	82 (82 to 83)	47 (47 to 47)
	2033	1,253 (1,215 to 1,281)	5,084 (4,960 to 5,166)	3,116 (3,053 to 3,159)	13 (13 to 14)	82 (82 to 83)	47 (46 to 47)
	2034	1,249 (1,210 to 1,282)	5,070 (4,945 to 5,156)	3,107 (3,040 to 3,149)	13 (13 to 14)	82 (82 to 83)	47 (46 to 47)
	2035	1,246 (1,204 to 1,282)	5,061 (4,938 to 5,145)	3,101 (3,039 to 3,143)	13 (13 to 14)	82 (81 to 83)	47 (46 to 47)
	2036	1,260 (1,213 to 1,296)	5,071 (4,934 to 5,160)	3,113 (3,042 to 3,159)	13 (13 to 14)	82 (81 to 83)	47 (46 to 47)
	2037	1,262 (1,218 to 1,296)	5,081 (4,942 to 5,170)	3,118 (3,047 to 3,166)	13 (13 to 14)	82 (81 to 83)	47 (46 to 47)
	2038	1,261 (1,219 to 1,294)	5,075 (4,939 to 5,165)	3,114 (3,047 to 3,164)	13 (13 to 13)	82 (82 to 83)	47 (46 to 47)
	2039	1,236 (1,202 to 1,280)	5,072 (4,940 to 5,161)	3,100 (3,032 to 3,149)	13 (13 to 13)	82 (81 to 83)	47 (46 to 47)
	2040	1,234 (1,195 to 1,275)	5,066 (4,930 to 5,155)	3,095 (3,023 to 3,143)	13 (13 to 13)	82 (81 to 83)	47 (46 to 47)
	2041	1,234 (1,192 to 1,274)	5,067 (4,929 to 5,163)	3,095 (3,026 to 3,151)	13 (13 to 13)	82 (81 to 83)	47 (46 to 47)
	2042	1,233 (1,192 to 1,275)	5,075 (4,928 to 5,172)	3,098 (3,027 to 3,154)	13 (13 to 13)	82 (81 to 83)	47 (46 to 47)
	2043	1,234 (1,195 to 1,277)	5,059 (4,910 to 5,155)	3,091 (3,018 to 3,147)	13 (13 to 13)	82 (81 to 83)	47 (46 to 47)
	2044	1,232 (1,192 to 1,275)	5,053 (4,907 to 5,151)	3,087 (3,013 to 3,141)	13 (13 to 13)	82 (81 to 83)	47 (46 to 47)
	2045	1,231 (1,189 to 1,274)	5,032 (4,888 to 5,137)	3,076 (3,001 to 3,133)	13 (13 to 13)	82 (81 to 83)	47 (46 to 47)
	2046	1,231 (1,190 to 1,275)	5,032 (4,880 to 5,138)	3,076 (2,998 to 3,135)	13 (13 to 13)	82 (81 to 83)	47 (46 to 47)
	2047	1,233 (1,193 to 1,275)	5,034 (4,884 to 5,138)	3,078 (2,996 to 3,135)	13 (13 to 13)	82 (81 to 83)	47 (46 to 47)
	2048	1,234 (1,193 to 1,277)	5,030 (4,886 to 5,136)	3,077 (3,004 to 3,134)	13 (13 to 13)	82 (81 to 83)	47 (46 to 47)
	2049	1,231 (1,190 to 1,275)	5,025 (4,881 to 5,134)	3,072 (3,003 to 3,130)	13 (13 to 14)	82 (81 to 83)	47 (46 to 47)
	2050	1,229 (1,189 to 1,271)	5,027 (4,880 to 5,135)	3,072 (2,999 to 3,129)	13 (13 to 14)	82 (81 to 83)	47 (46 to 47)
Azerbaijan	1990	16,536 (14,799 to 18,879)	26,010 (24,066 to 27,998)	21,320 (20,036 to 22,901)	446 (276 to 658)	862 (550 to 1,284)	661 (434 to 960)
	1991	16,418 (14,784 to 18,617)	25,894 (23,980 to 27,804)	21,205 (19,952 to 22,682)	443 (277 to 655)	861 (552 to 1,280)	659 (433 to 953)
	1992	16,318 (14,737 to 18,430)	25,790 (23,939 to 27,720)	21,106 (19,899 to 22,482)	440 (276 to 652)	860 (552 to 1,277)	657 (432 to 951)
	1993	16,236 (14,606 to 18,236)	25,702 (23,933 to 27,677)	21,025 (19,846 to 22,402)	437 (273 to 652)	858 (553 to 1,276)	655 (429 to 947)
	1994	16,174 (14,549 to 18,162)	25,633 (23,911 to 27,589)	20,965 (19,752 to 22,331)	435 (277 to 643)	856 (551 to 1,275)	653 (428 to 942)
	1995	16,136 (14,461 to 18,135)	25,589 (23,804 to 27,574)	20,930 (19,676 to 22,314)	434 (272 to 642)	853 (549 to 1,270)	651 (425 to 935)
	1996	16,128 (14,474 to 18,122)	25,562 (23,826 to 27,554)	20,916 (19,696 to 22,290)	433 (274 to 640)	849 (543 to 1,253)	649 (427 to 933)
	1997	16,146 (14,558 to 18,277)	25,537 (23,775 to 27,587)	20,914 (19,723 to 22,229)	432 (273 to 637)	843 (538 to 1,244)	645 (426 to 929)
	1998	16,173 (14,625 to 18,240)	25,509 (23,781 to 27,479)	20,911 (19,698 to 22,270)	432 (273 to 636)	834 (527 to 1,232)	641 (424 to 919)
	1999	16,192 (14,659 to 18,224)	25,473 (23,773 to 27,488)	20,900 (19,702 to 22,372)	432 (271 to 638)	825 (515 to 1,215)	636 (418 to 915)
	2000	16,187 (14,664 to 18,190)	25,422 (23,717 to 27,430)	20,869 (19,634 to 22,413)	430 (266 to 638)	816 (508 to 1,197)	630 (414 to 908)
	2001	16,141 (14,620 to 18,090)	25,355 (23,661 to 27,334)	20,806 (19,575 to 22,260)	427 (265 to 636)	806 (501 to 1,182)	623 (402 to 903)
	2002	16,053 (14,509 to 18,061)	25,270 (23,616 to 27,248)	20,714 (19,497 to 22,148)	422 (260 to 626)	794 (493 to 1,161)	615 (397 to 887)
	2003	15,929 (14,338 to 17,956)	25,158 (23,479 to 27,146)	20,588 (19,392 to 22,048)	417 (255 to 628)	781 (482 to 1,148)	605 (389 to 873)
	2004	15,772 (14,143 to 17,877)	25,011 (23,256 to 27,009)	20,429 (19,226 to 22,043)	409 (251 to 610)	767 (477 to 1,132)	594 (381 to 865)
	2005	15,585 (13,893 to 17,895)	24,821 (23,065 to 26,739)	20,235 (18,991 to 21,904)	401 (247 to 600)	753 (472 to 1,114)	582 (373 to 843)
	2006	15,262 (13,583 to 17,369)	24,544 (22,851 to 26,451)	19,929 (18,687 to 21,475)	388 (239 to 584)	737 (460 to 1,093)	567 (365 to 822)
	2007	14,762 (13,104 to 16,758)	24,181 (22,494 to 25,990)	19,492 (18,252 to 20,917)	369 (226 to 550)	719 (449 to 1,066)	548 (355 to 795)
	2008	14,190 (12,595 to 16,084)	23,790 (22,138 to 25,565)	19,003 (17,745 to 20,294)	347 (212 to 520)	700 (438 to 1,038)	527 (340 to 771)
	2009	13,647 (12,114 to 15,373)	23,427 (21,838 to 25,229)	18,545 (17,285 to 19,733)	326 (195 to 489)	682 (425 to 1,005)	507 (324 to 737)
	2010	13,232 (11,714 to 15,143)	23,150 (21,474 to 25,077)	18,195 (16,943 to 19,458)	311 (185 to 475)	669 (415 to 988)	493 (311 to 713)
	2011	12,928 (11,420 to 15,007)	22,939 (21,326 to 24,728)	17,932 (16,754 to 19,143)	300 (178 to 461)	659 (409 to 962)	482 (306 to 695)
	2012	12,648 (11,158 to 14,695)	22,740 (21,207 to 24,621)	17,686 (16,520 to 18,956)	290 (173 to 448)	651 (403 to 951)	472 (297 to 683)
	2013	12,399 (10,923 to 14,407)	22,560 (20,961 to 24,498)	17,463 (16,295 to 18,751)	282 (168 to 436)	643 (400 to 936)	464 (289 to 671)
	2014	12,183 (10,725 to 14,292)	22,405 (20,703 to 24,408)	17,269 (16,117 to 18,518)	274 (164 to 425)	636 (397 to 922)	456 (286 to 660)
	2015	12,010 (10,515 to 14,193)	22,285 (20,557 to 24,265)	17,111 (15,927 to 18,484)	268 (156 to 421)	631 (393 to 913)	450 (283 to 648)
	2016	11,860 (10,437 to 13,978)	22,183 (20,450 to 24,137)	16,973 (15,849 to 18,307)	262 (152 to 409)	626 (391 to 903)	444 (278 to 639)
	2017	11,730 (10,271 to 13,870)	22,092 (20,398 to 24,037)	16,850 (15,741 to 18,255)	257 (151 to 400)	621 (389 to 889)	438 (274 to 631)
	2018	11,620 (10,156 to 13,625)	22,017 (20,300 to 23,979)	16,744 (15,614 to 18,179)	253 (148 to 398)	616 (389 to 883)	434 (272 to 625)
	2019	11,547 (9,999 to 13,614)	21,969 (20,208 to 24,006)	16,669 (15,501 to 18,145)	250 (145 to 390)	613 (390 to 881)	430 (269 to 621)
	2020	11,498 (9,904 to 13,765)	21,946 (20,168 to 24,237)	16,618 (15,410 to 18,211)	248 (144 to 387)	612 (384 to 877)	428 (268 to 620)
	2021	11,579 (9,946 to 13,878)	22,157 (20,307 to 24,586)	16,751 (15,492 to 18,323)	249 (145 to 388)	618 (394 to 888)	431 (271 to 630)
	2022	11,582 (11,403 to 11,730)	22,036 (21,786 to 22,247)	16,641 (16,478 to 16,771)	248 (245 to 251)	616 (610 to 619)	429 (426 to 431)
	2023	11,566 (11,396 to 11,696)	22,025 (21,759 to 22,233)	16,612 (16,439 to 16,749)	248 (245 to 251)	616 (610 to 620)	429 (425 to 431)
	2024	11,583 (11,409 to 11,721)	22,015 (21,728 to 22,188)	16,600 (16,432 to 16,712)	248 (245 to 251)	617 (610 to 620)	429 (425 to 431)
	2025	11,625 (11,459 to 11,773)	22,033 (21,751 to 22,205)	16,608 (16,445 to 16,735)	249 (245 to 252)	616 (610 to 620)	429 (425 to 431)
	2026	11,643 (11,461 to 11,800)	22,044 (21,741 to 22,238)	16,610 (16,435 to 16,741)	250 (246 to 253)	616 (611 to 620)	429 (425 to 431)
	2027	11,625 (11,423 to 11,784)	22,036 (21,720 to 22,221)	16,586 (16,404 to 16,725)	250 (247 to 254)	616 (610 to 620)	429 (425 to 432)
	2028	11,571 (11,401 to 11,734)	22,044 (21,700 to 22,223)	16,548 (16,367 to 16,681)	251 (247 to 255)	616 (609 to 620)	429 (425 to 432)
	2029	11,522 (11,343 to 11,683)	22,049 (21,719 to 22,211)	16,523 (16,340 to 16,648)	251 (247 to 255)	616 (609 to 620)	428 (425 to 432)
	2030	11,503 (11,323 to 11,651)	22,067 (21,783 to 22,243)	16,516 (16,343 to 16,648)	254 (249 to 258)	616 (610 to 620)	429 (426 to 432)
	2031	11,541 (11,340 to 11,692)	22,071 (21,772 to 22,272)	16,529 (16,344 to 16,676)	254 (249 to 258)	616 (610 to 620)	430 (425 to 433)
	2032	11,552 (11,349 to 11,703)	22,049 (21,735 to 22,254)	16,516 (16,327 to 16,659)	254 (249 to 258)	616 (610 to 620)	429 (425 to 432)
	2033	11,512 (11,315 to 11,686)	22,056 (21,740 to 22,258)	16,492 (16,306 to 16,634)	254 (248 to 258)	616 (609 to 620)	428 (424 to 432)
	2034	11,501 (11,313 to 11,649)	22,058 (21,719 to 22,263)	16,481 (16,293 to 16,613)	254 (249 to 258)	615 (608 to 619)	428 (423 to 431)
	2035	11,493 (11,316 to 11,637)	22,069 (21,752 to 22,274)	16,481 (16,287 to 16,616)	254 (249 to 258)	614 (608 to 618)	427 (423 to 431)
	2036	11,502 (11,328 to 11,651)	22,062 (21,727 to 22,271)	16,477 (16,289 to 16,617)	254 (249 to 258)	614 (608 to 619)	427 (423 to 430)
	2037	11,482 (11,292 to 11,651)	22,044 (21,702 to 22,261)	16,451 (16,260 to 16,597)	253 (248 to 258)	614 (606 to 619)	426 (422 to 430)
	2038	11,484 (11,301 to 11,648)	22,054 (21,718 to 22,264)	16,453 (16,255 to 16,594)	253 (248 to 258)	614 (607 to 619)	426 (422 to 429)
	2039	11,449 (11,257 to 11,612)	22,082 (21,727 to 22,290)	16,447 (16,236 to 16,594)	253 (248 to 257)	613 (605 to 618)	425 (421 to 429)
	2040	11,472 (11,277 to 11,644)	22,063 (21,747 to 22,285)	16,444 (16,235 to 16,592)	253 (248 to 257)	613 (606 to 618)	425 (420 to 429)
	2041	11,469 (11,280 to 11,637)	22,039 (21,723 to 22,272)	16,425 (16,230 to 16,574)	253 (248 to 257)	613 (606 to 618)	425 (420 to 428)
	2042	11,461 (11,254 to 11,628)	22,047 (21,701 to 22,282)	16,418 (16,217 to 16,571)	253 (248 to 257)	613 (605 to 618)	424 (420 to 428)
	2043	11,431 (11,229 to 11,611)	22,047 (21,693 to 22,279)	16,418 (16,196 to 16,560)	253 (248 to 257)	613 (606 to 618)	424 (420 to 428)
	2044	11,416 (11,198 to 11,610)	22,102 (21,691 to 22,313)	16,440 (16,194 to 16,591)	253 (248 to 258)	613 (605 to 617)	424 (419 to 428)
	2045	11,420 (11,215 to 11,633)	22,050 (21,671 to 22,286)	16,415 (16,197 to 16,578)	253 (248 to 258)	612 (606 to 617)	424 (419 to 427)
	2046	11,416 (11,206 to 11,623)	22,003 (21,660 to 22,257)	16,386 (16,183 to 16,554)	253 (248 to 257)	612 (605 to 617)	423 (419 to 427)
	2047	11,415 (11,223 to 11,642)	22,011 (21,675 to 22,266)	16,386 (16,184 to 16,556)	253 (248 to 258)	612 (604 to 617)	423 (418 to 427)
	2048	11,450 (11,215 to 11,647)	22,003 (21,654 to 22,271)	16,397 (16,178 to 16,563)	253 (248 to 258)	612 (603 to 617)	423 (418 to 427)
	2049	11,463 (11,235 to 11,662)	22,034 (21,657 to 22,295)	16,416 (16,181 to 16,585)	253 (248 to 258)	611 (604 to 617)	422 (417 to 426)
	2050	11,471 (11,243 to 11,673)	22,011 (21,656 to 22,275)	16,407 (16,184 to 16,582)	253 (248 to 258)	611 (604 to 617)	422 (417 to 426)
Bahamas	1990	12,075 (9,320 to 17,227)	24,252 (21,314 to 28,298)	18,237 (16,293 to 21,595)	188 (106 to 321)	601 (375 to 899)	398 (245 to 602)
	1991	12,108 (9,330 to 16,943)	24,328 (21,389 to 28,390)	18,283 (16,358 to 21,556)	188 (106 to 326)	602 (376 to 894)	399 (246 to 601)
	1992	12,106 (9,329 to 16,951)	24,373 (21,514 to 28,535)	18,299 (16,419 to 21,485)	188 (106 to 321)	602 (372 to 904)	398 (247 to 601)
	1993	12,075 (9,360 to 16,756)	24,390 (21,468 to 28,426)	18,291 (16,391 to 21,454)	187 (107 to 322)	602 (368 to 911)	398 (247 to 602)
	1994	12,024 (9,308 to 16,875)	24,382 (21,415 to 28,371)	18,265 (16,324 to 21,492)	186 (108 to 322)	601 (366 to 911)	397 (246 to 603)
	1995	11,959 (9,128 to 16,717)	24,353 (21,391 to 28,557)	18,223 (16,246 to 21,470)	185 (107 to 324)	599 (363 to 912)	395 (245 to 605)
	1996	11,733 (8,975 to 15,974)	24,193 (21,290 to 28,117)	18,036 (16,110 to 21,020)	180 (104 to 311)	592 (357 to 908)	390 (243 to 598)
	1997	11,288 (8,685 to 15,414)	23,857 (21,065 to 27,617)	17,654 (15,775 to 20,539)	170 (98 to 294)	579 (353 to 881)	378 (235 to 584)
	1998	10,766 (8,250 to 14,790)	23,450 (20,670 to 27,004)	17,199 (15,263 to 20,110)	159 (91 to 263)	562 (343 to 855)	365 (227 to 564)
	1999	10,311 (7,871 to 14,449)	23,076 (20,381 to 26,693)	16,791 (14,835 to 19,618)	149 (85 to 250)	547 (338 to 840)	352 (219 to 543)
	2000	10,062 (7,655 to 14,415)	22,837 (20,180 to 26,566)	16,552 (14,646 to 19,516)	144 (83 to 247)	538 (330 to 825)	345 (216 to 531)
	2001	9,972 (7,642 to 14,100)	22,710 (20,098 to 26,390)	16,445 (14,554 to 19,309)	143 (82 to 241)	532 (327 to 815)	341 (213 to 525)
	2002	9,894 (7,617 to 13,877)	22,599 (20,010 to 26,207)	16,351 (14,476 to 18,919)	141 (82 to 236)	528 (324 to 812)	339 (213 to 522)
	2003	9,823 (7,616 to 13,813)	22,505 (19,911 to 26,238)	16,270 (14,445 to 18,909)	140 (83 to 241)	524 (323 to 805)	336 (211 to 520)
	2004	9,757 (7,580 to 13,498)	22,429 (19,796 to 26,328)	16,200 (14,409 to 18,867)	139 (83 to 238)	521 (321 to 798)	334 (211 to 518)
	2005	9,695 (7,511 to 13,520)	22,369 (19,583 to 26,435)	16,142 (14,331 to 18,821)	138 (82 to 234)	519 (321 to 799)	333 (210 to 518)
	2006	9,619 (7,554 to 13,424)	22,317 (19,628 to 26,224)	16,081 (14,287 to 18,776)	137 (81 to 227)	517 (318 to 794)	331 (211 to 517)
	2007	9,524 (7,536 to 13,293)	22,264 (19,577 to 26,122)	16,009 (14,225 to 18,695)	135 (79 to 223)	515 (317 to 791)	329 (211 to 509)
	2008	9,428 (7,484 to 13,273)	22,216 (19,525 to 26,091)	15,939 (14,142 to 18,600)	133 (78 to 221)	513 (314 to 790)	327 (210 to 505)
	2009	9,353 (7,372 to 13,131)	22,180 (19,417 to 26,154)	15,886 (14,076 to 18,528)	132 (76 to 218)	511 (315 to 782)	326 (209 to 500)
	2010	9,316 (7,284 to 13,117)	22,163 (19,386 to 26,189)	15,861 (13,989 to 18,625)	131 (75 to 223)	510 (324 to 786)	325 (209 to 499)
	2011	9,322 (7,391 to 12,921)	22,183 (19,334 to 26,271)	15,874 (13,983 to 18,528)	131 (74 to 219)	509 (319 to 782)	324 (208 to 496)
	2012	9,353 (7,372 to 13,017)	22,240 (19,386 to 26,251)	15,919 (14,033 to 18,541)	131 (74 to 215)	509 (319 to 782)	324 (209 to 493)
	2013	9,394 (7,374 to 13,218)	22,309 (19,438 to 26,195)	15,973 (14,034 to 18,678)	131 (73 to 219)	508 (319 to 784)	323 (208 to 496)
	2014	9,428 (7,352 to 13,437)	22,361 (19,490 to 26,562)	16,017 (14,042 to 18,834)	131 (73 to 221)	507 (318 to 786)	323 (206 to 494)
	2015	9,439 (7,314 to 13,405)	22,372 (19,481 to 26,498)	16,028 (14,004 to 18,933)	131 (73 to 219)	506 (316 to 784)	322 (205 to 492)
	2016	9,419 (7,331 to 13,475)	22,322 (19,403 to 26,422)	15,994 (13,989 to 18,901)	130 (74 to 221)	504 (314 to 778)	321 (204 to 492)
	2017	9,378 (7,316 to 13,577)	22,234 (19,296 to 26,265)	15,930 (13,893 to 18,904)	129 (73 to 226)	501 (312 to 765)	319 (202 to 487)
	2018	9,333 (7,276 to 13,460)	22,140 (19,184 to 25,989)	15,861 (13,792 to 18,891)	128 (72 to 223)	498 (310 to 757)	317 (201 to 484)
	2019	9,297 (7,166 to 13,424)	22,075 (19,088 to 26,069)	15,810 (13,677 to 18,738)	127 (72 to 217)	497 (308 to 754)	316 (199 to 479)
	2020	9,266 (7,195 to 13,290)	22,047 (18,931 to 26,219)	15,780 (13,669 to 18,345)	128 (72 to 228)	499 (309 to 755)	317 (200 to 481)
	2021	9,345 (7,298 to 13,393)	22,098 (18,976 to 26,225)	15,844 (13,757 to 18,467)	129 (72 to 228)	501 (312 to 755)	319 (202 to 482)
	2022	9,256 (9,126 to 9,390)	22,141 (21,974 to 22,267)	15,813 (15,705 to 15,906)	128 (126 to 135)	501 (496 to 506)	318 (315 to 322)
	2023	9,247 (9,115 to 9,389)	22,141 (21,992 to 22,274)	15,806 (15,707 to 15,913)	129 (127 to 136)	501 (496 to 507)	318 (316 to 323)
	2024	9,250 (9,113 to 9,403)	22,119 (21,947 to 22,271)	15,794 (15,680 to 15,909)	129 (127 to 138)	502 (497 to 510)	319 (316 to 326)
	2025	9,238 (9,102 to 9,392)	22,127 (21,976 to 22,265)	15,789 (15,686 to 15,898)	129 (127 to 138)	502 (497 to 510)	319 (316 to 326)
	2026	9,222 (9,081 to 9,378)	22,119 (21,971 to 22,282)	15,775 (15,669 to 15,891)	128 (126 to 139)	502 (497 to 511)	318 (316 to 327)
	2027	9,209 (9,072 to 9,363)	22,133 (21,970 to 22,300)	15,774 (15,663 to 15,881)	128 (126 to 139)	502 (497 to 511)	318 (315 to 327)
	2028	9,211 (9,062 to 9,364)	22,111 (21,923 to 22,251)	15,760 (15,626 to 15,865)	128 (126 to 139)	502 (496 to 511)	318 (315 to 327)
	2029	9,213 (9,053 to 9,371)	22,083 (21,904 to 22,235)	15,742 (15,615 to 15,855)	128 (126 to 139)	503 (497 to 513)	318 (315 to 329)
	2030	9,197 (9,045 to 9,366)	22,124 (21,957 to 22,253)	15,750 (15,640 to 15,864)	128 (126 to 140)	503 (497 to 513)	318 (315 to 328)
	2031	9,195 (9,042 to 9,363)	22,106 (21,957 to 22,242)	15,735 (15,621 to 15,850)	128 (126 to 141)	503 (497 to 514)	318 (315 to 331)
	2032	9,180 (9,027 to 9,346)	22,095 (21,938 to 22,242)	15,717 (15,603 to 15,835)	128 (126 to 141)	503 (497 to 514)	318 (315 to 330)
	2033	9,176 (9,021 to 9,335)	22,080 (21,901 to 22,210)	15,702 (15,569 to 15,813)	128 (126 to 141)	503 (496 to 514)	318 (315 to 330)
	2034	9,170 (9,011 to 9,330)	22,067 (21,902 to 22,207)	15,688 (15,570 to 15,809)	128 (126 to 141)	504 (497 to 515)	318 (314 to 330)
	2035	9,163 (9,006 to 9,332)	22,095 (21,949 to 22,263)	15,694 (15,579 to 15,822)	127 (126 to 141)	505 (497 to 515)	318 (314 to 330)
	2036	9,163 (9,010 to 9,324)	22,106 (21,950 to 22,258)	15,694 (15,578 to 15,822)	127 (126 to 141)	505 (496 to 515)	318 (314 to 330)
	2037	9,174 (9,018 to 9,341)	22,102 (21,927 to 22,255)	15,693 (15,570 to 15,817)	127 (126 to 140)	505 (497 to 516)	318 (314 to 329)
	2038	9,168 (9,007 to 9,334)	22,100 (21,916 to 22,258)	15,684 (15,556 to 15,806)	127 (125 to 141)	505 (497 to 516)	318 (314 to 330)
	2039	9,165 (9,002 to 9,327)	22,084 (21,919 to 22,250)	15,670 (15,542 to 15,805)	127 (125 to 141)	506 (497 to 516)	318 (314 to 330)
	2040	9,157 (8,994 to 9,324)	22,097 (21,945 to 22,268)	15,668 (15,546 to 15,802)	127 (125 to 141)	507 (498 to 518)	319 (314 to 330)
	2041	9,163 (8,998 to 9,328)	22,089 (21,921 to 22,258)	15,662 (15,544 to 15,792)	127 (125 to 141)	507 (498 to 519)	319 (314 to 330)
	2042	9,165 (9,005 to 9,334)	22,104 (21,943 to 22,280)	15,667 (15,548 to 15,786)	127 (125 to 141)	508 (499 to 520)	319 (315 to 331)
	2043	9,148 (8,997 to 9,315)	22,110 (21,957 to 22,289)	15,657 (15,542 to 15,793)	128 (126 to 144)	509 (499 to 520)	319 (315 to 332)
	2044	9,153 (8,997 to 9,312)	22,092 (21,914 to 22,277)	15,646 (15,523 to 15,775)	128 (126 to 144)	510 (499 to 521)	320 (315 to 332)
	2045	9,157 (9,004 to 9,329)	22,091 (21,937 to 22,277)	15,644 (15,525 to 15,779)	128 (126 to 144)	511 (499 to 523)	320 (315 to 332)
	2046	9,167 (9,004 to 9,340)	22,091 (21,917 to 22,278)	15,645 (15,518 to 15,783)	128 (126 to 144)	511 (499 to 523)	320 (315 to 332)
	2047	9,157 (9,006 to 9,333)	22,101 (21,936 to 22,292)	15,642 (15,518 to 15,781)	128 (126 to 144)	511 (500 to 523)	320 (315 to 333)
	2048	9,153 (8,997 to 9,323)	22,106 (21,948 to 22,303)	15,639 (15,512 to 15,779)	128 (126 to 144)	511 (500 to 523)	320 (315 to 333)
	2049	9,139 (8,980 to 9,311)	22,123 (21,956 to 22,319)	15,638 (15,520 to 15,775)	128 (126 to 144)	512 (500 to 526)	321 (315 to 333)
	2050	9,138 (8,985 to 9,308)	22,120 (21,953 to 22,319)	15,632 (15,509 to 15,771)	128 (126 to 144)	513 (500 to 526)	321 (315 to 333)
Bahrain	1990	11,031 (9,229 to 13,258)	27,461 (23,158 to 32,417)	17,578 (15,608 to 19,805)	220 (126 to 341)	507 (304 to 776)	332 (208 to 502)
	1991	10,861 (9,141 to 12,969)	27,171 (23,188 to 31,853)	17,371 (15,477 to 19,455)	214 (123 to 328)	500 (300 to 764)	327 (204 to 496)
	1992	10,681 (9,046 to 12,754)	26,871 (23,006 to 31,292)	17,170 (15,331 to 19,226)	208 (120 to 329)	492 (300 to 748)	321 (199 to 484)
	1993	10,495 (8,885 to 12,571)	26,567 (22,859 to 30,784)	16,974 (15,177 to 18,990)	202 (117 to 323)	485 (295 to 742)	315 (195 to 479)
	1994	10,303 (8,670 to 12,472)	26,261 (22,602 to 30,401)	16,772 (14,965 to 18,880)	196 (112 to 320)	478 (289 to 731)	309 (191 to 469)
	1995	10,108 (8,497 to 12,312)	25,959 (22,414 to 30,129)	16,554 (14,783 to 18,680)	190 (109 to 314)	470 (282 to 722)	303 (188 to 462)
	1996	9,895 (8,316 to 12,134)	25,623 (22,389 to 29,577)	16,302 (14,661 to 18,385)	184 (104 to 307)	461 (276 to 702)	296 (183 to 445)
	1997	9,660 (8,145 to 11,790)	25,240 (22,263 to 28,757)	16,016 (14,477 to 17,933)	177 (102 to 295)	452 (268 to 682)	289 (178 to 432)
	1998	9,417 (8,007 to 11,445)	24,850 (22,057 to 28,023)	15,723 (14,253 to 17,556)	171 (99 to 278)	441 (263 to 663)	281 (172 to 422)
	1999	9,179 (7,739 to 11,234)	24,490 (21,867 to 27,722)	15,443 (14,034 to 17,219)	164 (96 to 264)	432 (259 to 653)	274 (170 to 408)
	2000	8,962 (7,497 to 10,994)	24,201 (21,683 to 27,579)	15,204 (13,802 to 16,950)	158 (91 to 256)	425 (254 to 645)	267 (167 to 396)
	2001	8,760 (7,393 to 10,718)	23,939 (21,526 to 27,098)	15,005 (13,656 to 16,662)	153 (87 to 247)	418 (253 to 631)	262 (163 to 387)
	2002	8,560 (7,210 to 10,595)	23,649 (21,290 to 26,428)	14,750 (13,479 to 16,427)	147 (84 to 240)	413 (252 to 623)	256 (160 to 379)
	2003	8,365 (7,048 to 10,402)	23,351 (21,013 to 26,025)	14,439 (13,231 to 16,081)	142 (83 to 232)	407 (247 to 612)	251 (157 to 372)
	2004	8,179 (6,881 to 10,142)	23,065 (20,668 to 25,816)	14,114 (12,855 to 15,781)	137 (81 to 222)	402 (243 to 603)	245 (154 to 363)
	2005	8,003 (6,725 to 10,042)	22,812 (20,156 to 25,648)	13,821 (12,529 to 15,548)	133 (78 to 217)	398 (244 to 601)	239 (150 to 353)
	2006	7,834 (6,594 to 9,631)	22,577 (19,871 to 25,520)	13,571 (12,293 to 15,309)	129 (77 to 208)	394 (243 to 592)	234 (146 to 349)
	2007	7,666 (6,447 to 9,498)	22,338 (19,613 to 25,343)	13,338 (12,070 to 15,008)	125 (74 to 200)	389 (240 to 588)	229 (145 to 347)
	2008	7,503 (6,276 to 9,470)	22,102 (19,364 to 25,424)	13,100 (11,806 to 14,821)	121 (72 to 192)	385 (235 to 585)	224 (143 to 343)
	2009	7,348 (6,135 to 9,452)	21,873 (19,065 to 25,413)	12,859 (11,498 to 14,643)	118 (69 to 190)	381 (235 to 583)	220 (139 to 339)
	2010	7,206 (6,020 to 9,216)	21,658 (18,686 to 25,540)	12,628 (11,236 to 14,464)	114 (67 to 186)	377 (233 to 577)	215 (137 to 333)
	2011	7,067 (5,910 to 8,935)	21,445 (18,563 to 25,266)	12,421 (11,074 to 14,218)	111 (65 to 177)	373 (233 to 573)	211 (135 to 325)
	2012	6,925 (5,812 to 8,763)	21,228 (18,344 to 25,016)	12,233 (10,915 to 13,989)	108 (64 to 174)	369 (229 to 570)	207 (133 to 320)
	2013	6,788 (5,691 to 8,527)	21,015 (18,032 to 24,835)	12,046 (10,702 to 13,817)	105 (62 to 166)	365 (226 to 563)	203 (131 to 313)
	2014	6,661 (5,561 to 8,380)	20,820 (17,795 to 24,673)	11,859 (10,518 to 13,599)	102 (60 to 160)	362 (223 to 557)	200 (128 to 307)
	2015	6,551 (5,423 to 8,292)	20,651 (17,562 to 24,543)	11,688 (10,309 to 13,436)	100 (58 to 157)	359 (221 to 555)	197 (126 to 303)
	2016	6,446 (5,360 to 8,059)	20,488 (17,385 to 24,400)	11,543 (10,151 to 13,232)	97 (57 to 156)	357 (221 to 554)	194 (125 to 301)
	2017	6,340 (5,306 to 8,011)	20,326 (17,201 to 24,220)	11,404 (10,026 to 13,074)	95 (56 to 153)	354 (218 to 551)	192 (123 to 296)
	2018	6,248 (5,237 to 8,051)	20,187 (17,124 to 24,135)	11,280 (9,905 to 12,934)	93 (55 to 151)	352 (218 to 548)	190 (122 to 294)
	2019	6,187 (5,214 to 8,169)	20,097 (16,958 to 24,233)	11,190 (9,828 to 12,887)	92 (54 to 148)	352 (219 to 551)	189 (122 to 293)
	2020	6,155 (5,139 to 8,037)	20,119 (16,959 to 24,229)	11,171 (9,781 to 12,932)	91 (54 to 150)	356 (224 to 554)	190 (122 to 294)
	2021	6,091 (5,065 to 7,949)	20,034 (16,810 to 24,323)	11,128 (9,668 to 12,946)	91 (54 to 146)	356 (227 to 554)	190 (122 to 294)
	2022	5,937 (5,796 to 6,069)	19,660 (19,028 to 20,046)	11,372 (11,136 to 11,527)	88 (86 to 89)	351 (344 to 354)	192 (189 to 193)
	2023	5,938 (5,790 to 6,080)	19,651 (19,015 to 20,025)	11,392 (11,161 to 11,546)	87 (85 to 89)	349 (342 to 352)	191 (189 to 193)
	2024	5,851 (5,714 to 6,001)	19,503 (18,722 to 19,952)	11,313 (11,048 to 11,482)	87 (85 to 88)	348 (339 to 351)	191 (188 to 192)
	2025	5,848 (5,695 to 5,993)	19,533 (18,729 to 20,018)	11,342 (11,038 to 11,537)	86 (84 to 88)	348 (338 to 351)	191 (188 to 193)
	2026	5,797 (5,626 to 5,936)	19,510 (18,656 to 19,999)	11,328 (11,010 to 11,519)	86 (84 to 88)	347 (338 to 351)	191 (188 to 193)
	2027	5,750 (5,599 to 5,886)	19,442 (18,513 to 19,983)	11,291 (10,971 to 11,508)	85 (83 to 87)	346 (336 to 349)	191 (187 to 192)
	2028	5,724 (5,577 to 5,862)	19,500 (18,574 to 20,010)	11,324 (10,987 to 11,503)	85 (83 to 87)	345 (335 to 349)	191 (187 to 193)
	2029	5,690 (5,540 to 5,824)	19,485 (18,562 to 20,058)	11,324 (10,977 to 11,532)	85 (82 to 86)	345 (333 to 349)	191 (187 to 193)
	2030	5,650 (5,500 to 5,766)	19,322 (17,977 to 20,134)	11,251 (10,675 to 11,542)	84 (82 to 86)	345 (332 to 349)	191 (186 to 193)
	2031	5,647 (5,494 to 5,780)	19,451 (18,344 to 20,282)	11,330 (10,849 to 11,649)	84 (82 to 86)	345 (333 to 349)	191 (187 to 193)
	2032	5,635 (5,476 to 5,765)	19,347 (18,051 to 20,221)	11,305 (10,750 to 11,601)	84 (81 to 85)	345 (331 to 348)	192 (187 to 193)
	2033	5,594 (5,432 to 5,727)	19,369 (18,019 to 20,248)	11,304 (10,746 to 11,655)	83 (81 to 85)	344 (332 to 349)	192 (187 to 194)
	2034	5,582 (5,422 to 5,715)	19,300 (17,719 to 20,203)	11,290 (10,636 to 11,630)	83 (81 to 85)	344 (329 to 348)	192 (186 to 194)
	2035	5,567 (5,406 to 5,697)	19,533 (18,234 to 20,357)	11,401 (10,877 to 11,721)	83 (81 to 85)	344 (331 to 349)	192 (187 to 195)
	2036	5,565 (5,411 to 5,692)	19,545 (18,250 to 20,388)	11,426 (10,885 to 11,763)	83 (81 to 85)	345 (332 to 349)	193 (188 to 195)
	2037	5,547 (5,396 to 5,677)	19,482 (18,152 to 20,301)	11,415 (10,863 to 11,733)	83 (81 to 85)	344 (331 to 349)	193 (188 to 195)
	2038	5,513 (5,362 to 5,642)	19,357 (17,963 to 20,270)	11,358 (10,780 to 11,709)	83 (80 to 84)	344 (329 to 349)	193 (187 to 196)
	2039	5,501 (5,331 to 5,640)	19,305 (17,788 to 20,254)	11,351 (10,716 to 11,730)	82 (80 to 84)	344 (328 to 349)	194 (187 to 196)
	2040	5,485 (5,319 to 5,625)	19,433 (18,011 to 20,366)	11,410 (10,810 to 11,782)	82 (80 to 84)	344 (329 to 349)	194 (188 to 196)
	2041	5,466 (5,276 to 5,605)	19,392 (17,970 to 20,361)	11,400 (10,791 to 11,787)	82 (80 to 84)	344 (329 to 349)	194 (188 to 197)
	2042	5,421 (5,252 to 5,562)	19,306 (17,874 to 20,272)	11,363 (10,766 to 11,755)	82 (79 to 84)	344 (329 to 349)	195 (188 to 197)
	2043	5,359 (5,200 to 5,508)	19,206 (17,689 to 20,211)	11,306 (10,680 to 11,731)	82 (79 to 84)	344 (327 to 349)	195 (188 to 198)
	2044	5,354 (5,181 to 5,509)	19,171 (17,631 to 20,163)	11,305 (10,649 to 11,721)	82 (79 to 83)	344 (327 to 348)	195 (188 to 198)
	2045	5,351 (5,184 to 5,504)	19,206 (17,706 to 20,223)	11,337 (10,717 to 11,739)	82 (79 to 83)	344 (327 to 348)	196 (189 to 198)
	2046	5,342 (5,173 to 5,474)	19,180 (17,673 to 20,197)	11,340 (10,709 to 11,760)	81 (79 to 83)	344 (327 to 349)	196 (189 to 199)
	2047	5,316 (5,156 to 5,461)	19,098 (17,590 to 20,139)	11,308 (10,658 to 11,742)	81 (79 to 83)	344 (327 to 349)	197 (189 to 199)
	2048	5,322 (5,164 to 5,459)	18,992 (17,456 to 20,075)	11,283 (10,625 to 11,739)	81 (79 to 83)	344 (326 to 349)	197 (188 to 199)
	2049	5,356 (5,196 to 5,494)	18,995 (17,451 to 20,083)	11,314 (10,646 to 11,745)	81 (79 to 83)	344 (325 to 349)	197 (189 to 200)
	2050	5,358 (5,205 to 5,491)	19,055 (17,502 to 20,164)	11,359 (10,683 to 11,801)	81 (79 to 84)	344 (326 to 349)	197 (190 to 200)
Bangladesh	1990	28,616 (25,636 to 32,221)	39,021 (34,560 to 44,181)	33,713 (30,854 to 37,154)	925 (609 to 1,374)	1,005 (636 to 1,469)	965 (628 to 1,396)
	1991	28,448 (25,501 to 31,894)	38,972 (34,788 to 43,847)	33,609 (30,894 to 36,924)	905 (597 to 1,352)	992 (631 to 1,459)	949 (620 to 1,372)
	1992	28,256 (25,247 to 31,652)	38,828 (34,784 to 43,739)	33,446 (30,775 to 36,645)	885 (584 to 1,325)	979 (618 to 1,442)	932 (609 to 1,348)
	1993	28,038 (25,024 to 31,506)	38,613 (34,552 to 43,290)	33,238 (30,547 to 36,290)	865 (574 to 1,297)	967 (615 to 1,403)	916 (598 to 1,337)
	1994	27,794 (24,745 to 31,616)	38,348 (34,201 to 42,919)	32,993 (30,263 to 36,222)	845 (557 to 1,274)	955 (611 to 1,395)	900 (592 to 1,312)
	1995	27,522 (24,263 to 31,510)	38,057 (33,948 to 42,937)	32,719 (29,961 to 36,132)	826 (541 to 1,248)	944 (601 to 1,399)	884 (584 to 1,285)
	1996	27,214 (24,157 to 30,994)	37,549 (33,701 to 42,089)	32,321 (29,697 to 35,337)	805 (527 to 1,203)	933 (595 to 1,391)	868 (576 to 1,260)
	1997	26,867 (23,797 to 30,617)	36,723 (32,989 to 40,937)	31,748 (29,162 to 34,720)	784 (513 to 1,171)	920 (588 to 1,362)	851 (567 to 1,230)
	1998	26,494 (23,366 to 30,173)	35,741 (32,104 to 39,882)	31,083 (28,574 to 33,848)	763 (498 to 1,141)	908 (580 to 1,353)	834 (553 to 1,200)
	1999	26,107 (22,983 to 30,012)	34,763 (31,224 to 38,798)	30,412 (27,974 to 33,234)	741 (486 to 1,112)	895 (568 to 1,332)	816 (540 to 1,179)
	2000	25,718 (22,556 to 29,786)	33,948 (30,369 to 38,165)	29,820 (27,419 to 32,760)	720 (473 to 1,088)	882 (563 to 1,315)	799 (526 to 1,156)
	2001	25,286 (22,270 to 29,015)	33,261 (29,944 to 37,236)	29,268 (27,011 to 31,930)	698 (458 to 1,049)	868 (561 to 1,291)	781 (518 to 1,122)
	2002	24,785 (21,912 to 28,506)	32,582 (29,460 to 36,329)	28,685 (26,536 to 31,355)	674 (445 to 1,010)	855 (553 to 1,272)	763 (506 to 1,095)
	2003	24,253 (21,502 to 27,919)	31,939 (28,866 to 35,705)	28,105 (26,045 to 30,859)	651 (428 to 983)	841 (544 to 1,243)	744 (496 to 1,068)
	2004	23,730 (21,070 to 27,483)	31,362 (28,310 to 34,951)	27,562 (25,471 to 30,354)	628 (415 to 950)	827 (534 to 1,218)	726 (487 to 1,046)
	2005	23,253 (20,565 to 27,140)	30,881 (27,826 to 34,543)	27,091 (24,872 to 30,003)	607 (400 to 929)	815 (530 to 1,204)	709 (478 to 1,015)
	2006	22,794 (20,233 to 26,466)	30,456 (27,537 to 33,777)	26,656 (24,585 to 29,416)	586 (389 to 902)	802 (524 to 1,180)	693 (467 to 992)
	2007	22,313 (19,884 to 26,015)	30,039 (27,329 to 33,388)	26,216 (24,218 to 28,825)	566 (376 to 873)	788 (517 to 1,151)	676 (454 to 965)
	2008	21,835 (19,474 to 25,468)	29,656 (26,958 to 33,037)	25,795 (23,789 to 28,293)	545 (360 to 842)	774 (514 to 1,127)	659 (441 to 933)
	2009	21,384 (19,009 to 25,021)	29,331 (26,642 to 32,568)	25,418 (23,421 to 27,962)	526 (346 to 816)	761 (505 to 1,102)	644 (431 to 911)
	2010	20,986 (18,634 to 24,883)	29,090 (26,402 to 32,435)	25,110 (23,086 to 27,667)	508 (334 to 783)	750 (498 to 1,086)	630 (421 to 895)
	2011	20,622 (18,309 to 24,136)	28,901 (26,230 to 32,164)	24,847 (22,855 to 27,466)	492 (322 to 744)	741 (491 to 1,071)	618 (412 to 872)
	2012	20,262 (17,979 to 23,378)	28,721 (26,011 to 31,958)	24,589 (22,600 to 26,999)	476 (315 to 729)	731 (486 to 1,055)	605 (403 to 855)
	2013	19,912 (17,660 to 23,160)	28,554 (25,713 to 31,831)	24,342 (22,361 to 26,709)	460 (303 to 697)	722 (477 to 1,041)	593 (396 to 840)
	2014	19,577 (17,345 to 22,884)	28,405 (25,451 to 31,753)	24,112 (22,134 to 26,466)	446 (293 to 682)	713 (468 to 1,027)	582 (386 to 826)
	2015	19,265 (16,955 to 22,818)	28,276 (25,180 to 31,867)	23,903 (21,875 to 26,574)	433 (280 to 674)	705 (462 to 1,020)	572 (379 to 818)
	2016	18,979 (16,753 to 22,416)	28,183 (25,114 to 31,752)	23,724 (21,724 to 26,381)	421 (271 to 651)	699 (456 to 1,013)	563 (375 to 805)
	2017	18,710 (16,528 to 21,996)	28,122 (24,912 to 31,976)	23,569 (21,620 to 26,271)	409 (263 to 635)	693 (451 to 1,007)	554 (369 to 795)
	2018	18,446 (16,243 to 21,839)	28,070 (24,785 to 32,068)	23,422 (21,496 to 26,147)	398 (254 to 618)	686 (446 to 996)	546 (361 to 780)
	2019	18,173 (15,921 to 21,737)	28,008 (24,632 to 32,182)	23,263 (21,249 to 26,036)	387 (247 to 610)	680 (442 to 994)	538 (353 to 771)
	2020	17,854 (15,586 to 21,414)	27,928 (24,458 to 32,501)	23,073 (21,028 to 25,800)	375 (237 to 591)	673 (437 to 999)	528 (346 to 766)
	2021	17,672 (15,275 to 21,253)	27,927 (24,253 to 32,623)	22,991 (20,974 to 25,696)	365 (232 to 559)	668 (435 to 994)	521 (343 to 760)
	2022	17,729 (17,459 to 18,002)	27,884 (27,488 to 28,191)	22,954 (22,701 to 23,143)	362 (352 to 370)	655 (639 to 667)	511 (502 to 520)
	2023	17,665 (17,390 to 18,007)	28,074 (27,529 to 28,408)	23,016 (22,701 to 23,248)	358 (349 to 368)	649 (633 to 663)	507 (497 to 517)
	2024	17,515 (17,261 to 17,805)	28,163 (27,697 to 28,596)	22,982 (22,710 to 23,266)	354 (345 to 363)	645 (624 to 659)	503 (490 to 513)
	2025	17,503 (17,227 to 17,847)	28,348 (27,810 to 28,874)	23,064 (22,718 to 23,406)	352 (343 to 361)	647 (626 to 660)	502 (491 to 512)
	2026	17,492 (17,152 to 17,862)	28,364 (27,791 to 28,846)	23,062 (22,724 to 23,399)	346 (337 to 357)	646 (625 to 660)	499 (487 to 509)
	2027	17,544 (17,244 to 17,901)	28,389 (27,875 to 28,903)	23,098 (22,769 to 23,458)	348 (338 to 358)	642 (622 to 658)	498 (487 to 508)
	2028	17,441 (17,137 to 17,822)	28,475 (27,969 to 28,975)	23,086 (22,751 to 23,449)	345 (336 to 356)	637 (615 to 655)	494 (482 to 506)
	2029	17,468 (17,162 to 17,836)	28,522 (27,997 to 29,117)	23,117 (22,781 to 23,488)	344 (334 to 356)	636 (613 to 654)	493 (480 to 506)
	2030	17,474 (17,099 to 17,871)	28,743 (28,133 to 29,356)	23,224 (22,856 to 23,612)	342 (330 to 354)	638 (616 to 655)	493 (480 to 505)
	2031	17,652 (17,258 to 18,059)	28,826 (28,165 to 29,443)	23,352 (22,904 to 23,765)	341 (330 to 354)	637 (615 to 654)	492 (480 to 503)
	2032	17,591 (17,240 to 17,948)	28,781 (28,082 to 29,333)	23,293 (22,873 to 23,663)	342 (331 to 353)	635 (612 to 653)	491 (478 to 502)
	2033	17,601 (17,221 to 17,998)	28,996 (28,305 to 29,638)	23,397 (22,955 to 23,825)	342 (331 to 354)	635 (611 to 653)	491 (478 to 503)
	2034	17,611 (17,243 to 18,006)	28,983 (28,267 to 29,614)	23,389 (22,945 to 23,823)	341 (331 to 353)	632 (610 to 650)	489 (477 to 502)
	2035	17,741 (17,351 to 18,164)	29,072 (28,320 to 29,710)	23,494 (23,020 to 23,950)	342 (332 to 355)	631 (610 to 650)	489 (476 to 502)
	2036	17,773 (17,394 to 18,161)	29,137 (28,391 to 29,799)	23,536 (23,094 to 23,997)	344 (334 to 357)	630 (609 to 650)	490 (477 to 503)
	2037	17,822 (17,421 to 18,300)	29,194 (28,424 to 29,857)	23,582 (23,085 to 24,046)	345 (334 to 359)	630 (609 to 648)	490 (477 to 503)
	2038	17,913 (17,519 to 18,336)	29,282 (28,482 to 29,955)	23,667 (23,156 to 24,138)	347 (334 to 360)	629 (609 to 649)	490 (477 to 504)
	2039	17,991 (17,527 to 18,446)	29,281 (28,452 to 29,939)	23,699 (23,164 to 24,194)	348 (336 to 361)	629 (608 to 649)	490 (477 to 504)
	2040	17,964 (17,504 to 18,408)	29,330 (28,522 to 29,968)	23,704 (23,147 to 24,208)	349 (337 to 362)	630 (609 to 650)	491 (479 to 505)
	2041	18,109 (17,676 to 18,565)	29,326 (28,516 to 30,007)	23,770 (23,214 to 24,279)	351 (338 to 364)	627 (607 to 648)	491 (477 to 504)
	2042	18,225 (17,779 to 18,697)	29,353 (28,572 to 30,011)	23,835 (23,298 to 24,345)	353 (339 to 366)	625 (605 to 647)	490 (478 to 505)
	2043	18,302 (17,850 to 18,764)	29,390 (28,547 to 30,026)	23,890 (23,349 to 24,372)	354 (341 to 368)	629 (606 to 653)	493 (479 to 508)
	2044	18,376 (17,956 to 18,836)	29,413 (28,687 to 30,052)	23,934 (23,438 to 24,415)	356 (343 to 371)	632 (609 to 655)	495 (481 to 510)
	2045	18,551 (18,122 to 19,089)	29,399 (28,623 to 30,027)	24,010 (23,485 to 24,513)	359 (345 to 374)	631 (610 to 655)	496 (482 to 513)
	2046	18,654 (18,205 to 19,171)	29,394 (28,658 to 30,046)	24,055 (23,499 to 24,560)	360 (346 to 377)	633 (613 to 658)	498 (484 to 514)
	2047	18,822 (18,339 to 19,315)	29,442 (28,647 to 30,030)	24,160 (23,643 to 24,621)	364 (350 to 380)	639 (618 to 666)	503 (489 to 520)
	2048	18,995 (18,537 to 19,460)	29,599 (28,888 to 30,143)	24,321 (23,809 to 24,737)	371 (356 to 388)	640 (618 to 667)	506 (492 to 525)
	2049	19,164 (18,670 to 19,613)	29,587 (28,945 to 30,141)	24,396 (23,873 to 24,829)	379 (364 to 396)	641 (620 to 670)	511 (496 to 530)
	2050	19,364 (18,906 to 19,894)	29,580 (28,920 to 30,126)	24,491 (23,972 to 24,966)	385 (367 to 404)	645 (625 to 672)	516 (500 to 535)
Barbados	1990	10,287 (8,719 to 13,414)	22,881 (20,335 to 27,360)	16,667 (15,066 to 19,301)	163 (95 to 273)	615 (390 to 908)	394 (248 to 583)
	1991	10,061 (8,533 to 12,805)	22,636 (20,052 to 26,786)	16,425 (14,819 to 19,025)	158 (92 to 261)	607 (383 to 886)	387 (244 to 576)
	1992	9,852 (8,307 to 12,718)	22,406 (19,794 to 26,516)	16,199 (14,615 to 18,581)	153 (90 to 253)	598 (379 to 881)	380 (239 to 572)
	1993	9,664 (8,119 to 12,735)	22,196 (19,713 to 26,228)	15,995 (14,401 to 18,320)	148 (86 to 246)	590 (375 to 881)	373 (235 to 565)
	1994	9,503 (7,901 to 12,313)	22,008 (19,481 to 26,226)	15,816 (14,215 to 18,127)	144 (83 to 244)	583 (370 to 877)	367 (234 to 558)
	1995	9,374 (7,714 to 12,442)	21,847 (19,280 to 26,146)	15,668 (14,041 to 18,031)	141 (81 to 242)	577 (368 to 876)	362 (231 to 555)
	1996	9,274 (7,652 to 12,687)	21,709 (19,171 to 25,845)	15,547 (13,989 to 17,818)	138 (80 to 237)	571 (365 to 868)	358 (227 to 549)
	1997	9,193 (7,579 to 12,513)	21,584 (19,083 to 25,722)	15,443 (13,912 to 17,698)	136 (79 to 231)	566 (365 to 858)	355 (222 to 542)
	1998	9,121 (7,511 to 12,676)	21,469 (18,956 to 25,501)	15,349 (13,850 to 17,644)	134 (77 to 226)	562 (365 to 844)	351 (223 to 534)
	1999	9,053 (7,407 to 12,777)	21,356 (18,814 to 25,518)	15,260 (13,761 to 17,607)	132 (76 to 228)	557 (361 to 836)	348 (220 to 528)
	2000	8,980 (7,289 to 12,854)	21,243 (18,688 to 25,662)	15,169 (13,607 to 17,668)	130 (75 to 223)	552 (356 to 826)	345 (218 to 522)
	2001	8,902 (7,217 to 12,488)	21,112 (18,573 to 25,227)	15,067 (13,487 to 17,552)	128 (74 to 221)	548 (354 to 815)	341 (216 to 518)
	2002	8,823 (7,140 to 12,032)	20,961 (18,416 to 25,114)	14,953 (13,364 to 17,452)	126 (72 to 217)	542 (349 to 802)	337 (214 to 507)
	2003	8,745 (7,062 to 12,356)	20,807 (18,290 to 25,096)	14,837 (13,235 to 17,301)	124 (72 to 211)	536 (340 to 791)	333 (210 to 497)
	2004	8,670 (6,967 to 12,069)	20,664 (18,168 to 24,983)	14,727 (13,119 to 17,309)	122 (71 to 208)	531 (339 to 786)	330 (208 to 485)
	2005	8,599 (6,891 to 12,326)	20,549 (18,072 to 24,928)	14,635 (13,005 to 17,382)	121 (70 to 206)	527 (338 to 783)	327 (207 to 480)
	2006	8,524 (6,821 to 12,196)	20,451 (17,977 to 24,646)	14,550 (12,923 to 17,303)	119 (68 to 205)	523 (339 to 783)	325 (206 to 478)
	2007	8,443 (6,800 to 11,670)	20,356 (17,861 to 24,485)	14,463 (12,841 to 17,043)	117 (67 to 203)	520 (339 to 769)	322 (205 to 474)
	2008	8,365 (6,743 to 11,660)	20,269 (17,753 to 24,390)	14,382 (12,765 to 16,790)	116 (66 to 197)	517 (338 to 767)	320 (205 to 471)
	2009	8,298 (6,656 to 11,373)	20,195 (17,681 to 24,380)	14,313 (12,686 to 16,777)	114 (64 to 197)	515 (338 to 760)	318 (204 to 470)
	2010	8,249 (6,587 to 11,378)	20,140 (17,619 to 24,604)	14,261 (12,620 to 16,872)	113 (64 to 195)	513 (335 to 758)	316 (204 to 469)
	2011	8,216 (6,612 to 11,260)	20,098 (17,648 to 24,318)	14,224 (12,622 to 16,660)	112 (63 to 193)	512 (330 to 754)	315 (205 to 468)
	2012	8,192 (6,594 to 11,160)	20,059 (17,637 to 24,029)	14,192 (12,586 to 16,595)	111 (62 to 192)	511 (330 to 750)	314 (205 to 469)
	2013	8,175 (6,575 to 11,276)	20,024 (17,590 to 23,867)	14,164 (12,602 to 16,668)	111 (63 to 190)	509 (327 to 752)	313 (202 to 470)
	2014	8,159 (6,551 to 11,507)	19,991 (17,488 to 23,800)	14,138 (12,580 to 16,696)	110 (64 to 185)	508 (323 to 755)	312 (204 to 471)
	2015	8,141 (6,473 to 12,020)	19,959 (17,403 to 23,743)	14,111 (12,524 to 16,742)	110 (63 to 186)	507 (316 to 751)	311 (200 to 471)
	2016	8,118 (6,504 to 11,915)	19,913 (17,366 to 23,747)	14,074 (12,494 to 16,483)	109 (64 to 182)	506 (318 to 752)	310 (199 to 472)
	2017	8,089 (6,549 to 11,662)	19,848 (17,370 to 23,589)	14,023 (12,445 to 16,350)	109 (65 to 180)	504 (319 to 756)	309 (197 to 470)
	2018	8,060 (6,513 to 11,706)	19,784 (17,357 to 23,480)	13,974 (12,407 to 16,248)	108 (63 to 180)	502 (316 to 752)	307 (198 to 467)
	2019	8,038 (6,437 to 11,634)	19,743 (17,340 to 23,517)	13,938 (12,360 to 16,279)	108 (63 to 180)	501 (317 to 755)	307 (196 to 469)
	2020	8,011 (6,471 to 11,737)	19,727 (17,332 to 23,758)	13,913 (12,339 to 16,431)	108 (62 to 179)	501 (317 to 756)	306 (195 to 468)
	2021	7,960 (6,455 to 11,359)	19,694 (17,328 to 23,613)	13,866 (12,281 to 16,333)	107 (61 to 180)	500 (311 to 750)	305 (190 to 464)
	2022	8,003 (7,789 to 8,177)	19,644 (19,385 to 19,767)	13,835 (13,632 to 13,967)	107 (105 to 107)	503 (495 to 509)	306 (302 to 309)
	2023	7,997 (7,767 to 8,189)	19,621 (19,340 to 19,761)	13,813 (13,605 to 13,948)	107 (105 to 107)	503 (496 to 509)	306 (302 to 309)
	2024	7,994 (7,761 to 8,191)	19,624 (19,348 to 19,770)	13,805 (13,590 to 13,942)	107 (105 to 107)	503 (496 to 511)	306 (302 to 309)
	2025	7,975 (7,749 to 8,177)	19,640 (19,345 to 19,768)	13,796 (13,575 to 13,929)	106 (105 to 107)	504 (497 to 514)	305 (302 to 311)
	2026	7,985 (7,758 to 8,194)	19,626 (19,317 to 19,774)	13,787 (13,549 to 13,935)	106 (105 to 107)	505 (498 to 515)	306 (302 to 311)
	2027	7,944 (7,725 to 8,154)	19,646 (19,333 to 19,786)	13,772 (13,532 to 13,916)	106 (104 to 107)	507 (499 to 516)	307 (302 to 311)
	2028	7,963 (7,749 to 8,173)	19,651 (19,329 to 19,776)	13,777 (13,545 to 13,917)	106 (104 to 107)	508 (499 to 516)	307 (302 to 311)
	2029	7,927 (7,697 to 8,152)	19,635 (19,309 to 19,772)	13,747 (13,498 to 13,901)	106 (104 to 107)	508 (499 to 517)	307 (302 to 311)
	2030	7,917 (7,682 to 8,142)	19,606 (19,270 to 19,757)	13,721 (13,478 to 13,877)	106 (104 to 107)	509 (500 to 519)	307 (302 to 312)
	2031	7,923 (7,691 to 8,155)	19,593 (19,242 to 19,745)	13,711 (13,452 to 13,867)	106 (104 to 107)	509 (499 to 520)	306 (302 to 312)
	2032	7,936 (7,700 to 8,167)	19,570 (19,214 to 19,728)	13,699 (13,442 to 13,851)	106 (104 to 107)	509 (500 to 521)	306 (301 to 312)
	2033	7,934 (7,694 to 8,182)	19,579 (19,243 to 19,756)	13,698 (13,457 to 13,873)	106 (104 to 107)	510 (499 to 521)	307 (301 to 312)
	2034	7,945 (7,696 to 8,193)	19,584 (19,260 to 19,751)	13,700 (13,462 to 13,876)	106 (104 to 107)	510 (500 to 521)	307 (301 to 313)
	2035	7,909 (7,678 to 8,152)	19,596 (19,264 to 19,774)	13,683 (13,444 to 13,865)	106 (104 to 107)	511 (500 to 522)	307 (301 to 313)
	2036	7,900 (7,669 to 8,158)	19,583 (19,182 to 19,759)	13,667 (13,416 to 13,850)	106 (105 to 107)	512 (501 to 523)	307 (302 to 313)
	2037	7,903 (7,663 to 8,161)	19,595 (19,221 to 19,807)	13,669 (13,418 to 13,855)	106 (105 to 107)	513 (501 to 526)	308 (301 to 314)
	2038	7,901 (7,669 to 8,153)	19,552 (19,133 to 19,757)	13,643 (13,370 to 13,838)	106 (105 to 107)	513 (501 to 526)	307 (301 to 314)
	2039	7,921 (7,688 to 8,172)	19,550 (19,138 to 19,744)	13,647 (13,376 to 13,849)	106 (105 to 108)	513 (501 to 526)	307 (301 to 314)
	2040	7,917 (7,689 to 8,184)	19,537 (19,105 to 19,729)	13,634 (13,360 to 13,835)	106 (105 to 108)	513 (501 to 527)	307 (301 to 314)
	2041	7,924 (7,686 to 8,191)	19,518 (19,115 to 19,733)	13,624 (13,360 to 13,828)	106 (105 to 108)	514 (502 to 527)	307 (301 to 315)
	2042	7,924 (7,695 to 8,206)	19,493 (19,079 to 19,703)	13,608 (13,331 to 13,818)	106 (105 to 108)	514 (502 to 528)	307 (301 to 315)
	2043	7,926 (7,686 to 8,198)	19,486 (19,065 to 19,696)	13,601 (13,312 to 13,809)	106 (105 to 108)	515 (502 to 530)	307 (301 to 315)
	2044	7,943 (7,711 to 8,231)	19,500 (19,057 to 19,742)	13,614 (13,326 to 13,829)	106 (105 to 108)	515 (502 to 530)	307 (301 to 315)
	2045	7,940 (7,707 to 8,219)	19,502 (19,087 to 19,722)	13,610 (13,312 to 13,825)	106 (105 to 108)	516 (503 to 531)	308 (301 to 315)
	2046	7,935 (7,703 to 8,219)	19,504 (19,080 to 19,758)	13,606 (13,300 to 13,836)	106 (105 to 108)	516 (503 to 531)	308 (301 to 315)
	2047	7,945 (7,708 to 8,239)	19,493 (19,072 to 19,755)	13,603 (13,295 to 13,819)	106 (105 to 108)	516 (503 to 531)	307 (301 to 315)
	2048	7,988 (7,747 to 8,290)	19,432 (18,969 to 19,718)	13,592 (13,284 to 13,833)	106 (105 to 108)	518 (504 to 534)	308 (301 to 316)
	2049	8,019 (7,766 to 8,352)	19,453 (19,014 to 19,741)	13,616 (13,311 to 13,851)	106 (105 to 108)	518 (504 to 534)	308 (301 to 316)
	2050	8,063 (7,794 to 8,384)	19,451 (19,004 to 19,732)	13,635 (13,317 to 13,870)	106 (105 to 108)	520 (504 to 535)	309 (302 to 317)
Belarus	1990	9,303 (7,922 to 11,159)	15,775 (14,268 to 17,526)	12,518 (11,453 to 13,743)	148 (89 to 226)	420 (274 to 629)	287 (187 to 425)
	1991	9,190 (7,823 to 10,915)	15,719 (14,247 to 17,439)	12,431 (11,421 to 13,576)	146 (88 to 220)	419 (273 to 629)	285 (185 to 421)
	1992	9,084 (7,751 to 10,790)	15,667 (14,180 to 17,425)	12,349 (11,381 to 13,450)	144 (89 to 219)	419 (277 to 625)	284 (186 to 419)
	1993	8,990 (7,695 to 10,608)	15,620 (14,126 to 17,398)	12,277 (11,319 to 13,435)	142 (89 to 217)	418 (278 to 624)	282 (186 to 419)
	1994	8,913 (7,656 to 10,571)	15,580 (14,109 to 17,337)	12,217 (11,244 to 13,375)	140 (88 to 215)	417 (277 to 623)	281 (185 to 419)
	1995	8,856 (7,579 to 10,601)	15,550 (14,049 to 17,267)	12,171 (11,221 to 13,368)	139 (86 to 214)	416 (276 to 619)	280 (183 to 416)
	1996	8,817 (7,554 to 10,572)	15,525 (14,033 to 17,172)	12,137 (11,236 to 13,320)	138 (85 to 214)	415 (275 to 614)	279 (182 to 412)
	1997	8,790 (7,528 to 10,524)	15,501 (13,962 to 17,219)	12,108 (11,206 to 13,296)	137 (84 to 212)	414 (272 to 618)	278 (183 to 411)
	1998	8,762 (7,522 to 10,461)	15,473 (13,859 to 17,180)	12,078 (11,131 to 13,266)	137 (83 to 211)	412 (271 to 617)	276 (183 to 408)
	1999	8,727 (7,474 to 10,445)	15,442 (13,771 to 17,177)	12,045 (11,075 to 13,250)	136 (83 to 211)	410 (268 to 613)	275 (183 to 407)
	2000	8,680 (7,409 to 10,435)	15,405 (13,751 to 17,177)	12,002 (10,990 to 13,235)	134 (83 to 211)	408 (269 to 617)	273 (182 to 406)
	2001	8,589 (7,312 to 10,313)	15,350 (13,752 to 17,125)	11,929 (10,907 to 13,158)	132 (80 to 210)	405 (267 to 611)	271 (181 to 401)
	2002	8,440 (7,178 to 10,060)	15,264 (13,622 to 17,027)	11,812 (10,779 to 13,007)	129 (77 to 203)	400 (263 to 602)	266 (176 to 395)
	2003	8,260 (6,942 to 9,820)	15,160 (13,523 to 16,945)	11,672 (10,619 to 12,856)	124 (75 to 198)	394 (257 to 596)	261 (172 to 390)
	2004	8,062 (6,749 to 9,637)	15,043 (13,399 to 16,877)	11,518 (10,448 to 12,717)	120 (72 to 191)	387 (252 to 586)	256 (169 to 384)
	2005	7,883 (6,526 to 9,500)	14,929 (13,308 to 16,803)	11,375 (10,284 to 12,559)	116 (69 to 188)	381 (247 to 577)	251 (164 to 376)
	2006	7,705 (6,370 to 9,325)	14,804 (13,203 to 16,577)	11,230 (10,166 to 12,373)	112 (66 to 181)	375 (243 to 564)	246 (161 to 370)
	2007	7,519 (6,199 to 9,120)	14,658 (13,073 to 16,419)	11,069 (10,028 to 12,216)	107 (64 to 174)	369 (241 to 556)	240 (158 to 362)
	2008	7,321 (6,044 to 8,960)	14,496 (13,010 to 16,131)	10,894 (9,868 to 12,046)	103 (62 to 165)	363 (236 to 551)	235 (153 to 352)
	2009	7,128 (5,866 to 8,785)	14,326 (12,890 to 15,965)	10,716 (9,725 to 11,887)	99 (58 to 160)	356 (233 to 538)	229 (151 to 343)
	2010	6,932 (5,689 to 8,705)	14,156 (12,716 to 15,786)	10,536 (9,544 to 11,764)	94 (56 to 154)	349 (228 to 529)	224 (146 to 334)
	2011	6,707 (5,527 to 8,442)	13,949 (12,553 to 15,548)	10,324 (9,354 to 11,477)	90 (52 to 146)	342 (224 to 517)	218 (143 to 324)
	2012	6,442 (5,340 to 8,179)	13,696 (12,357 to 15,298)	10,067 (9,132 to 11,161)	85 (50 to 137)	334 (217 to 501)	211 (138 to 315)
	2013	6,182 (5,146 to 7,760)	13,436 (12,109 to 15,030)	9,809 (8,902 to 10,851)	80 (47 to 129)	326 (210 to 487)	205 (133 to 303)
	2014	5,964 (4,971 to 7,459)	13,210 (11,896 to 14,746)	9,587 (8,705 to 10,674)	77 (46 to 125)	319 (207 to 474)	200 (129 to 297)
	2015	5,826 (4,854 to 7,296)	13,058 (11,762 to 14,609)	9,441 (8,579 to 10,542)	74 (44 to 121)	314 (202 to 468)	196 (126 to 292)
	2016	5,751 (4,796 to 7,142)	12,961 (11,714 to 14,462)	9,353 (8,502 to 10,345)	73 (43 to 117)	311 (202 to 461)	194 (125 to 286)
	2017	5,694 (4,732 to 6,998)	12,879 (11,642 to 14,357)	9,279 (8,447 to 10,288)	72 (42 to 115)	308 (201 to 457)	192 (124 to 284)
	2018	5,653 (4,679 to 6,990)	12,816 (11,565 to 14,340)	9,221 (8,400 to 10,249)	71 (41 to 113)	306 (199 to 454)	190 (124 to 284)
	2019	5,626 (4,631 to 7,035)	12,775 (11,503 to 14,294)	9,182 (8,343 to 10,240)	70 (40 to 114)	305 (196 to 455)	189 (123 to 283)
	2020	5,595 (4,607 to 7,016)	12,754 (11,448 to 14,292)	9,151 (8,331 to 10,227)	70 (40 to 113)	305 (198 to 452)	188 (123 to 282)
	2021	5,570 (4,624 to 6,936)	12,757 (11,419 to 14,307)	9,137 (8,299 to 10,227)	69 (40 to 112)	305 (196 to 448)	188 (122 to 282)
	2022	5,537 (5,441 to 5,630)	12,724 (12,563 to 12,814)	9,113 (9,013 to 9,182)	69 (68 to 70)	304 (302 to 306)	188 (186 to 189)
	2023	5,545 (5,436 to 5,633)	12,677 (12,518 to 12,793)	9,088 (8,989 to 9,162)	69 (68 to 71)	304 (301 to 306)	187 (186 to 188)
	2024	5,551 (5,433 to 5,646)	12,627 (12,479 to 12,739)	9,065 (8,971 to 9,141)	69 (68 to 71)	303 (301 to 306)	187 (186 to 188)
	2025	5,561 (5,432 to 5,677)	12,593 (12,440 to 12,734)	9,049 (8,951 to 9,142)	69 (68 to 71)	303 (300 to 305)	187 (185 to 188)
	2026	5,554 (5,416 to 5,672)	12,605 (12,404 to 12,732)	9,047 (8,930 to 9,137)	69 (68 to 71)	303 (300 to 305)	187 (185 to 188)
	2027	5,535 (5,400 to 5,656)	12,649 (12,473 to 12,801)	9,057 (8,954 to 9,153)	69 (68 to 71)	303 (301 to 306)	187 (185 to 188)
	2028	5,533 (5,398 to 5,651)	12,615 (12,437 to 12,802)	9,038 (8,936 to 9,153)	69 (68 to 71)	304 (301 to 306)	187 (185 to 188)
	2029	5,546 (5,415 to 5,653)	12,567 (12,384 to 12,728)	9,013 (8,909 to 9,122)	69 (68 to 71)	304 (301 to 307)	187 (185 to 188)
	2030	5,555 (5,435 to 5,663)	12,574 (12,378 to 12,750)	9,017 (8,908 to 9,136)	69 (68 to 71)	303 (300 to 307)	186 (184 to 188)
	2031	5,550 (5,428 to 5,666)	12,554 (12,347 to 12,732)	9,003 (8,886 to 9,121)	69 (68 to 71)	303 (300 to 307)	186 (184 to 188)
	2032	5,571 (5,444 to 5,685)	12,561 (12,363 to 12,737)	9,012 (8,887 to 9,127)	69 (68 to 71)	304 (300 to 307)	186 (184 to 188)
	2033	5,572 (5,436 to 5,690)	12,504 (12,270 to 12,732)	8,985 (8,862 to 9,125)	69 (68 to 71)	303 (299 to 307)	186 (184 to 188)
	2034	5,542 (5,415 to 5,661)	12,492 (12,281 to 12,685)	8,972 (8,849 to 9,101)	69 (68 to 71)	303 (299 to 307)	186 (184 to 188)
	2035	5,535 (5,401 to 5,652)	12,493 (12,275 to 12,710)	8,969 (8,840 to 9,106)	69 (68 to 70)	302 (298 to 307)	185 (183 to 187)
	2036	5,502 (5,376 to 5,625)	12,488 (12,262 to 12,692)	8,953 (8,822 to 9,091)	69 (68 to 70)	302 (298 to 307)	185 (183 to 188)
	2037	5,511 (5,380 to 5,635)	12,500 (12,270 to 12,710)	8,963 (8,831 to 9,105)	69 (67 to 70)	303 (298 to 307)	185 (183 to 188)
	2038	5,506 (5,379 to 5,622)	12,412 (12,162 to 12,653)	8,915 (8,762 to 9,066)	69 (67 to 70)	302 (297 to 307)	185 (182 to 187)
	2039	5,508 (5,382 to 5,621)	12,357 (12,134 to 12,591)	8,887 (8,751 to 9,027)	69 (67 to 70)	302 (296 to 306)	184 (182 to 187)
	2040	5,502 (5,369 to 5,621)	12,318 (12,089 to 12,572)	8,864 (8,724 to 9,016)	69 (67 to 70)	300 (295 to 306)	184 (181 to 187)
	2041	5,499 (5,368 to 5,624)	12,315 (12,073 to 12,546)	8,858 (8,718 to 9,001)	69 (67 to 70)	300 (295 to 306)	184 (181 to 187)
	2042	5,508 (5,366 to 5,626)	12,353 (12,105 to 12,579)	8,881 (8,735 to 9,029)	69 (67 to 70)	301 (295 to 306)	184 (181 to 187)
	2043	5,498 (5,362 to 5,622)	12,301 (12,031 to 12,552)	8,849 (8,692 to 9,013)	69 (67 to 70)	300 (294 to 306)	183 (180 to 187)
	2044	5,489 (5,361 to 5,613)	12,241 (11,998 to 12,495)	8,817 (8,663 to 8,968)	69 (67 to 70)	299 (293 to 306)	183 (180 to 186)
	2045	5,465 (5,320 to 5,593)	12,222 (11,960 to 12,498)	8,797 (8,644 to 8,968)	68 (67 to 70)	298 (292 to 305)	182 (179 to 186)
	2046	5,463 (5,313 to 5,593)	12,228 (11,963 to 12,500)	8,799 (8,639 to 8,968)	68 (67 to 70)	299 (292 to 306)	182 (179 to 186)
	2047	5,458 (5,303 to 5,597)	12,246 (11,982 to 12,524)	8,805 (8,647 to 8,978)	68 (67 to 70)	299 (292 to 306)	182 (179 to 186)
	2048	5,447 (5,296 to 5,591)	12,208 (11,944 to 12,507)	8,779 (8,609 to 8,955)	68 (67 to 70)	299 (292 to 306)	182 (179 to 186)
	2049	5,434 (5,276 to 5,579)	12,193 (11,935 to 12,491)	8,765 (8,594 to 8,951)	68 (67 to 70)	298 (292 to 306)	182 (179 to 186)
	2050	5,434 (5,272 to 5,604)	12,178 (11,917 to 12,489)	8,756 (8,589 to 8,951)	68 (67 to 70)	298 (292 to 306)	182 (179 to 186)
Belgium	1990	2,394 (1,855 to 3,612)	6,919 (6,087 to 7,966)	4,578 (4,058 to 5,306)	27 (15 to 50)	137 (84 to 211)	81 (50 to 126)
	1991	2,326 (1,827 to 3,556)	6,832 (6,012 to 7,811)	4,500 (3,995 to 5,218)	26 (14 to 48)	135 (83 to 207)	80 (49 to 123)
	1992	2,260 (1,782 to 3,505)	6,745 (5,953 to 7,667)	4,425 (3,948 to 5,099)	25 (13 to 47)	134 (82 to 205)	79 (48 to 122)
	1993	2,197 (1,720 to 3,412)	6,661 (5,874 to 7,567)	4,354 (3,886 to 5,026)	25 (13 to 45)	132 (82 to 202)	77 (48 to 119)
	1994	2,141 (1,666 to 3,212)	6,582 (5,799 to 7,471)	4,289 (3,825 to 4,979)	24 (12 to 44)	130 (80 to 198)	76 (47 to 115)
	1995	2,091 (1,622 to 3,215)	6,510 (5,726 to 7,392)	4,230 (3,759 to 4,868)	23 (12 to 43)	128 (79 to 195)	75 (46 to 115)
	1996	2,044 (1,590 to 3,104)	6,437 (5,670 to 7,285)	4,173 (3,708 to 4,782)	22 (12 to 41)	127 (78 to 194)	74 (46 to 114)
	1997	1,998 (1,547 to 3,016)	6,361 (5,596 to 7,188)	4,113 (3,659 to 4,684)	22 (11 to 40)	124 (78 to 191)	72 (45 to 111)
	1998	1,954 (1,521 to 2,990)	6,285 (5,538 to 7,105)	4,055 (3,607 to 4,641)	21 (10 to 38)	122 (76 to 191)	71 (44 to 110)
	1999	1,914 (1,491 to 2,939)	6,213 (5,482 to 7,034)	4,001 (3,562 to 4,617)	21 (10 to 38)	120 (74 to 186)	70 (43 to 108)
	2000	1,881 (1,450 to 2,873)	6,150 (5,431 to 6,987)	3,955 (3,517 to 4,602)	20 (10 to 36)	118 (73 to 184)	68 (42 to 106)
	2001	1,852 (1,430 to 2,750)	6,093 (5,389 to 6,936)	3,913 (3,491 to 4,564)	20 (10 to 36)	116 (72 to 180)	67 (42 to 104)
	2002	1,826 (1,408 to 2,738)	6,036 (5,333 to 6,877)	3,871 (3,448 to 4,521)	19 (10 to 35)	114 (71 to 178)	66 (41 to 102)
	2003	1,802 (1,390 to 2,627)	5,982 (5,263 to 6,805)	3,832 (3,397 to 4,430)	19 (9 to 35)	113 (70 to 175)	65 (40 to 102)
	2004	1,776 (1,364 to 2,594)	5,929 (5,195 to 6,761)	3,794 (3,345 to 4,382)	18 (10 to 33)	111 (68 to 173)	64 (39 to 100)
	2005	1,741 (1,343 to 2,601)	5,879 (5,153 to 6,740)	3,755 (3,299 to 4,365)	18 (9 to 33)	110 (68 to 171)	63 (39 to 98)
	2006	1,706 (1,330 to 2,541)	5,831 (5,124 to 6,669)	3,717 (3,269 to 4,289)	18 (9 to 32)	109 (67 to 170)	63 (38 to 97)
	2007	1,672 (1,319 to 2,479)	5,786 (5,067 to 6,603)	3,680 (3,241 to 4,239)	17 (9 to 32)	107 (66 to 167)	62 (38 to 95)
	2008	1,639 (1,297 to 2,399)	5,742 (5,028 to 6,566)	3,644 (3,216 to 4,224)	17 (9 to 32)	106 (64 to 165)	61 (37 to 95)
	2009	1,614 (1,284 to 2,295)	5,701 (4,989 to 6,541)	3,612 (3,184 to 4,184)	17 (9 to 31)	105 (64 to 163)	60 (37 to 94)
	2010	1,597 (1,266 to 2,278)	5,662 (4,947 to 6,519)	3,584 (3,151 to 4,123)	16 (9 to 30)	104 (63 to 161)	60 (36 to 92)
	2011	1,578 (1,255 to 2,208)	5,620 (4,898 to 6,459)	3,553 (3,145 to 4,111)	16 (8 to 29)	103 (63 to 159)	59 (36 to 92)
	2012	1,555 (1,234 to 2,173)	5,573 (4,834 to 6,394)	3,517 (3,123 to 4,073)	16 (8 to 29)	102 (62 to 153)	58 (36 to 90)
	2013	1,529 (1,204 to 2,105)	5,527 (4,808 to 6,314)	3,481 (3,095 to 4,021)	16 (8 to 28)	101 (62 to 153)	58 (35 to 89)
	2014	1,505 (1,190 to 2,060)	5,486 (4,780 to 6,274)	3,449 (3,065 to 3,984)	15 (8 to 28)	100 (62 to 152)	57 (35 to 87)
	2015	1,488 (1,150 to 2,080)	5,456 (4,739 to 6,253)	3,426 (3,031 to 3,945)	15 (8 to 28)	100 (61 to 151)	57 (34 to 86)
	2016	1,471 (1,142 to 2,053)	5,431 (4,708 to 6,207)	3,405 (3,007 to 3,917)	15 (7 to 27)	99 (61 to 147)	57 (34 to 86)
	2017	1,452 (1,128 to 2,026)	5,405 (4,703 to 6,187)	3,383 (2,998 to 3,867)	15 (7 to 27)	99 (61 to 146)	56 (34 to 84)
	2018	1,437 (1,110 to 1,992)	5,385 (4,691 to 6,170)	3,366 (2,999 to 3,851)	14 (7 to 27)	98 (60 to 146)	56 (34 to 84)
	2019	1,429 (1,086 to 1,998)	5,376 (4,706 to 6,193)	3,358 (2,979 to 3,830)	14 (7 to 26)	98 (60 to 147)	56 (34 to 84)
	2020	1,429 (1,097 to 2,005)	5,403 (4,738 to 6,213)	3,372 (2,967 to 3,830)	14 (7 to 26)	99 (60 to 149)	56 (34 to 84)
	2021	1,433 (1,091 to 2,069)	5,414 (4,721 to 6,233)	3,379 (2,971 to 3,836)	14 (7 to 26)	99 (60 to 147)	56 (34 to 85)
	2022	1,409 (1,360 to 1,438)	5,300 (5,167 to 5,406)	3,311 (3,239 to 3,365)	14 (14 to 14)	99 (98 to 100)	56 (56 to 57)
	2023	1,424 (1,369 to 1,455)	5,288 (5,145 to 5,397)	3,313 (3,232 to 3,370)	14 (14 to 14)	99 (98 to 100)	56 (56 to 57)
	2024	1,411 (1,359 to 1,447)	5,303 (5,162 to 5,426)	3,314 (3,236 to 3,381)	14 (14 to 14)	99 (98 to 100)	56 (55 to 57)
	2025	1,407 (1,360 to 1,445)	5,276 (5,121 to 5,399)	3,299 (3,217 to 3,368)	14 (14 to 14)	99 (98 to 100)	56 (55 to 56)
	2026	1,403 (1,355 to 1,448)	5,246 (5,092 to 5,367)	3,283 (3,200 to 3,350)	14 (14 to 14)	99 (98 to 100)	56 (55 to 56)
	2027	1,397 (1,352 to 1,438)	5,267 (5,103 to 5,420)	3,291 (3,207 to 3,374)	14 (14 to 14)	99 (98 to 100)	56 (55 to 56)
	2028	1,384 (1,329 to 1,431)	5,282 (5,123 to 5,453)	3,292 (3,209 to 3,384)	14 (14 to 14)	99 (98 to 100)	56 (55 to 57)
	2029	1,370 (1,317 to 1,424)	5,278 (5,112 to 5,445)	3,285 (3,197 to 3,375)	14 (14 to 14)	99 (98 to 101)	56 (56 to 57)
	2030	1,350 (1,305 to 1,404)	5,260 (5,090 to 5,432)	3,268 (3,177 to 3,363)	14 (13 to 14)	99 (98 to 101)	56 (55 to 57)
	2031	1,340 (1,292 to 1,394)	5,252 (5,084 to 5,427)	3,259 (3,170 to 3,353)	14 (13 to 14)	99 (98 to 101)	56 (55 to 57)
	2032	1,332 (1,281 to 1,386)	5,257 (5,093 to 5,431)	3,258 (3,172 to 3,349)	14 (13 to 14)	99 (98 to 100)	56 (55 to 56)
	2033	1,324 (1,273 to 1,377)	5,253 (5,095 to 5,428)	3,252 (3,165 to 3,343)	14 (13 to 14)	99 (98 to 100)	56 (55 to 56)
	2034	1,320 (1,270 to 1,376)	5,261 (5,092 to 5,438)	3,253 (3,165 to 3,347)	14 (13 to 14)	99 (98 to 100)	56 (55 to 56)
	2035	1,255 (1,197 to 1,315)	5,253 (5,080 to 5,436)	3,223 (3,127 to 3,321)	14 (13 to 14)	100 (98 to 101)	56 (55 to 57)
	2036	1,252 (1,195 to 1,311)	5,265 (5,109 to 5,435)	3,227 (3,133 to 3,313)	14 (13 to 14)	100 (98 to 101)	56 (55 to 57)
	2037	1,252 (1,194 to 1,308)	5,258 (5,094 to 5,430)	3,223 (3,124 to 3,309)	14 (13 to 14)	100 (98 to 101)	56 (55 to 57)
	2038	1,253 (1,192 to 1,313)	5,251 (5,072 to 5,428)	3,219 (3,120 to 3,310)	14 (13 to 14)	100 (98 to 102)	56 (55 to 57)
	2039	1,249 (1,194 to 1,310)	5,245 (5,065 to 5,422)	3,213 (3,112 to 3,311)	14 (13 to 14)	100 (98 to 102)	56 (55 to 57)
	2040	1,245 (1,189 to 1,307)	5,243 (5,061 to 5,425)	3,210 (3,105 to 3,307)	14 (13 to 14)	100 (98 to 102)	56 (55 to 57)
	2041	1,238 (1,178 to 1,300)	5,252 (5,065 to 5,446)	3,211 (3,104 to 3,307)	14 (13 to 14)	100 (98 to 102)	56 (55 to 57)
	2042	1,254 (1,194 to 1,316)	5,245 (5,069 to 5,440)	3,214 (3,114 to 3,312)	14 (13 to 14)	100 (98 to 101)	56 (55 to 57)
	2043	1,243 (1,181 to 1,302)	5,238 (5,055 to 5,422)	3,205 (3,098 to 3,296)	13 (13 to 14)	99 (98 to 101)	56 (55 to 56)
	2044	1,237 (1,176 to 1,294)	5,248 (5,066 to 5,435)	3,206 (3,107 to 3,306)	13 (13 to 14)	100 (97 to 101)	56 (55 to 56)
	2045	1,239 (1,183 to 1,295)	5,233 (5,043 to 5,417)	3,199 (3,092 to 3,298)	13 (13 to 14)	100 (97 to 101)	56 (55 to 57)
	2046	1,241 (1,182 to 1,299)	5,249 (5,062 to 5,443)	3,208 (3,110 to 3,312)	13 (13 to 14)	100 (98 to 102)	56 (55 to 57)
	2047	1,241 (1,180 to 1,299)	5,251 (5,069 to 5,453)	3,208 (3,110 to 3,308)	13 (13 to 14)	100 (98 to 102)	56 (55 to 57)
	2048	1,237 (1,176 to 1,296)	5,241 (5,056 to 5,427)	3,201 (3,099 to 3,301)	13 (13 to 14)	100 (98 to 102)	56 (55 to 57)
	2049	1,233 (1,171 to 1,293)	5,235 (5,042 to 5,432)	3,196 (3,088 to 3,300)	13 (13 to 14)	100 (98 to 102)	56 (55 to 57)
	2050	1,236 (1,169 to 1,299)	5,250 (5,063 to 5,439)	3,204 (3,099 to 3,306)	13 (13 to 14)	100 (98 to 102)	56 (55 to 57)
Belize	1990	14,352 (11,595 to 18,361)	26,976 (23,920 to 30,832)	20,538 (18,518 to 23,335)	246 (142 to 390)	789 (499 to 1,144)	513 (318 to 735)
	1991	14,232 (11,585 to 18,113)	26,974 (23,929 to 30,890)	20,480 (18,459 to 23,255)	242 (144 to 370)	784 (497 to 1,139)	508 (324 to 734)
	1992	14,132 (11,493 to 17,821)	26,978 (23,998 to 31,072)	20,437 (18,460 to 23,312)	238 (142 to 371)	779 (495 to 1,126)	503 (324 to 731)
	1993	14,057 (11,484 to 18,004)	26,991 (23,972 to 31,002)	20,413 (18,435 to 23,320)	235 (140 to 366)	775 (492 to 1,126)	500 (328 to 730)
	1994	14,012 (11,425 to 18,553)	27,012 (24,037 to 31,054)	20,409 (18,329 to 23,405)	233 (139 to 368)	772 (489 to 1,131)	498 (328 to 729)
	1995	14,000 (11,295 to 18,825)	27,042 (24,047 to 31,407)	20,428 (18,232 to 23,657)	232 (140 to 370)	771 (490 to 1,146)	497 (326 to 729)
	1996	14,032 (11,340 to 18,692)	27,094 (24,088 to 31,533)	20,481 (18,329 to 23,523)	233 (141 to 359)	771 (492 to 1,135)	498 (325 to 724)
	1997	14,101 (11,395 to 18,521)	27,170 (24,151 to 31,490)	20,566 (18,381 to 23,516)	235 (141 to 361)	772 (495 to 1,130)	500 (327 to 728)
	1998	14,177 (11,484 to 18,496)	27,248 (24,276 to 31,363)	20,655 (18,541 to 23,548)	237 (145 to 367)	774 (499 to 1,130)	502 (328 to 725)
	1999	14,235 (11,478 to 18,724)	27,307 (24,307 to 31,480)	20,726 (18,487 to 23,536)	238 (146 to 378)	775 (502 to 1,138)	504 (331 to 727)
	2000	14,248 (11,284 to 18,682)	27,326 (24,323 to 31,612)	20,753 (18,448 to 23,728)	239 (141 to 374)	775 (503 to 1,139)	505 (331 to 729)
	2001	14,130 (11,459 to 18,584)	27,217 (24,275 to 31,119)	20,651 (18,414 to 23,489)	236 (139 to 365)	770 (497 to 1,138)	501 (329 to 723)
	2002	13,861 (11,232 to 18,209)	26,959 (24,145 to 30,824)	20,400 (18,251 to 23,136)	230 (138 to 350)	758 (492 to 1,124)	493 (326 to 719)
	2003	13,519 (10,920 to 17,811)	26,634 (23,770 to 30,454)	20,079 (17,961 to 22,754)	223 (136 to 338)	743 (473 to 1,099)	482 (319 to 703)
	2004	13,180 (10,614 to 17,408)	26,324 (23,462 to 30,139)	19,765 (17,590 to 22,407)	215 (132 to 326)	728 (464 to 1,084)	471 (311 to 691)
	2005	12,918 (10,306 to 17,525)	26,113 (23,283 to 29,951)	19,539 (17,279 to 22,163)	209 (125 to 323)	718 (458 to 1,080)	463 (300 to 681)
	2006	12,710 (10,222 to 17,137)	25,985 (23,217 to 29,693)	19,380 (17,284 to 22,033)	204 (122 to 314)	710 (457 to 1,070)	457 (300 to 681)
	2007	12,494 (10,079 to 16,590)	25,875 (23,102 to 29,627)	19,225 (17,230 to 21,778)	198 (121 to 314)	704 (449 to 1,059)	452 (294 to 676)
	2008	12,292 (9,949 to 16,450)	25,784 (22,925 to 29,496)	19,087 (17,045 to 21,653)	194 (117 to 305)	698 (446 to 1,055)	447 (292 to 670)
	2009	12,129 (9,774 to 16,300)	25,717 (22,824 to 29,502)	18,979 (16,920 to 21,531)	190 (114 to 302)	693 (446 to 1,044)	442 (287 to 661)
	2010	12,028 (9,581 to 16,329)	25,675 (22,693 to 29,716)	18,915 (16,788 to 21,544)	187 (111 to 302)	690 (446 to 1,028)	439 (285 to 656)
	2011	11,986 (9,637 to 16,327)	25,673 (22,835 to 29,709)	18,901 (16,794 to 21,486)	185 (109 to 301)	686 (443 to 1,027)	437 (287 to 658)
	2012	11,975 (9,604 to 16,176)	25,709 (22,743 to 29,687)	18,921 (16,817 to 21,542)	184 (107 to 301)	683 (442 to 1,017)	435 (284 to 653)
	2013	11,978 (9,596 to 16,359)	25,759 (22,685 to 29,767)	18,954 (16,884 to 21,628)	183 (107 to 297)	681 (445 to 1,013)	434 (282 to 649)
	2014	11,981 (9,514 to 16,447)	25,800 (22,693 to 29,735)	18,982 (16,787 to 21,755)	182 (106 to 300)	679 (440 to 1,009)	433 (280 to 647)
	2015	11,966 (9,429 to 16,363)	25,805 (22,617 to 29,791)	18,983 (16,737 to 22,080)	181 (104 to 300)	677 (436 to 1,007)	431 (279 to 641)
	2016	11,928 (9,417 to 16,387)	25,769 (22,598 to 29,583)	18,950 (16,758 to 21,931)	180 (107 to 303)	674 (433 to 996)	429 (277 to 641)
	2017	11,874 (9,328 to 16,493)	25,709 (22,420 to 29,676)	18,898 (16,763 to 21,829)	178 (103 to 297)	671 (430 to 988)	427 (275 to 637)
	2018	11,815 (9,292 to 16,482)	25,644 (22,373 to 29,709)	18,839 (16,692 to 21,907)	176 (104 to 295)	667 (425 to 981)	424 (273 to 629)
	2019	11,760 (9,239 to 16,640)	25,594 (22,352 to 29,645)	18,789 (16,555 to 21,864)	175 (104 to 292)	665 (427 to 980)	423 (271 to 626)
	2020	11,678 (9,111 to 16,514)	25,532 (22,342 to 29,589)	18,719 (16,504 to 21,943)	174 (102 to 291)	663 (422 to 974)	422 (272 to 629)
	2021	11,610 (9,050 to 16,456)	25,468 (22,296 to 29,619)	18,654 (16,494 to 21,820)	173 (101 to 292)	662 (422 to 987)	421 (271 to 623)
	2022	11,574 (11,439 to 11,646)	25,451 (25,237 to 25,527)	18,625 (18,487 to 18,685)	171 (169 to 172)	659 (654 to 663)	418 (415 to 420)
	2023	11,518 (11,406 to 11,598)	25,446 (25,210 to 25,524)	18,593 (18,456 to 18,658)	170 (169 to 172)	658 (652 to 661)	417 (415 to 419)
	2024	11,494 (11,380 to 11,574)	25,446 (25,227 to 25,538)	18,579 (18,437 to 18,646)	170 (168 to 172)	656 (651 to 660)	416 (414 to 419)
	2025	11,481 (11,357 to 11,578)	25,449 (25,225 to 25,536)	18,572 (18,440 to 18,651)	170 (168 to 172)	656 (651 to 660)	416 (414 to 418)
	2026	11,463 (11,336 to 11,570)	25,442 (25,214 to 25,534)	18,557 (18,416 to 18,636)	169 (168 to 171)	656 (650 to 660)	416 (413 to 418)
	2027	11,463 (11,319 to 11,579)	25,429 (25,203 to 25,532)	18,547 (18,407 to 18,642)	169 (168 to 171)	654 (648 to 658)	415 (412 to 417)
	2028	11,448 (11,298 to 11,566)	25,427 (25,177 to 25,554)	18,535 (18,393 to 18,636)	169 (167 to 171)	654 (648 to 658)	414 (411 to 417)
	2029	11,418 (11,270 to 11,542)	25,428 (25,149 to 25,536)	18,515 (18,367 to 18,613)	169 (167 to 171)	654 (648 to 659)	414 (411 to 417)
	2030	11,402 (11,250 to 11,529)	25,422 (25,139 to 25,532)	18,499 (18,338 to 18,588)	168 (167 to 171)	654 (649 to 659)	414 (411 to 417)
	2031	11,378 (11,238 to 11,514)	25,436 (25,159 to 25,554)	18,488 (18,320 to 18,579)	168 (167 to 170)	654 (649 to 659)	414 (411 to 417)
	2032	11,360 (11,216 to 11,495)	25,441 (25,165 to 25,569)	18,475 (18,312 to 18,573)	168 (167 to 170)	655 (649 to 660)	414 (411 to 417)
	2033	11,351 (11,193 to 11,489)	25,451 (25,165 to 25,597)	18,470 (18,308 to 18,576)	168 (166 to 170)	657 (652 to 662)	415 (412 to 418)
	2034	11,344 (11,185 to 11,491)	25,430 (25,141 to 25,579)	18,450 (18,295 to 18,556)	171 (170 to 174)	657 (652 to 662)	417 (414 to 420)
	2035	11,356 (11,195 to 11,497)	25,420 (25,098 to 25,551)	18,444 (18,268 to 18,549)	175 (173 to 179)	657 (652 to 663)	418 (415 to 422)
	2036	11,331 (11,160 to 11,471)	25,422 (25,108 to 25,554)	18,426 (18,251 to 18,535)	176 (174 to 180)	657 (651 to 663)	419 (415 to 423)
	2037	11,321 (11,142 to 11,466)	25,425 (25,128 to 25,577)	18,416 (18,248 to 18,527)	177 (174 to 181)	657 (652 to 663)	419 (416 to 423)
	2038	11,308 (11,137 to 11,460)	25,428 (25,124 to 25,583)	18,404 (18,231 to 18,526)	178 (175 to 181)	657 (651 to 663)	419 (416 to 423)
	2039	11,283 (11,107 to 11,443)	25,432 (25,126 to 25,586)	18,387 (18,201 to 18,512)	178 (175 to 181)	657 (651 to 663)	419 (416 to 423)
	2040	11,274 (11,096 to 11,441)	25,424 (25,123 to 25,577)	18,372 (18,195 to 18,494)	179 (175 to 182)	657 (651 to 662)	419 (416 to 423)
	2041	11,266 (11,099 to 11,428)	25,420 (25,111 to 25,563)	18,359 (18,174 to 18,476)	179 (175 to 182)	657 (651 to 663)	419 (416 to 423)
	2042	11,256 (11,087 to 11,428)	25,423 (25,113 to 25,579)	18,349 (18,164 to 18,470)	180 (176 to 183)	657 (652 to 663)	420 (416 to 423)
	2043	11,246 (11,079 to 11,418)	25,430 (25,126 to 25,593)	18,340 (18,154 to 18,465)	180 (176 to 183)	658 (652 to 664)	420 (416 to 423)
	2044	11,234 (11,056 to 11,407)	25,434 (25,132 to 25,596)	18,331 (18,137 to 18,457)	180 (176 to 184)	658 (652 to 664)	420 (416 to 423)
	2045	11,224 (11,039 to 11,404)	25,436 (25,129 to 25,602)	18,320 (18,140 to 18,444)	180 (176 to 184)	658 (652 to 664)	420 (416 to 423)
	2046	11,216 (11,022 to 11,394)	25,432 (25,122 to 25,565)	18,308 (18,127 to 18,427)	180 (176 to 184)	658 (653 to 665)	420 (416 to 423)
	2047	11,207 (11,020 to 11,388)	25,430 (25,119 to 25,575)	18,297 (18,113 to 18,418)	180 (177 to 184)	659 (653 to 665)	420 (416 to 423)
	2048	11,198 (11,015 to 11,380)	25,440 (25,147 to 25,587)	18,292 (18,101 to 18,423)	181 (177 to 184)	659 (653 to 666)	420 (416 to 424)
	2049	11,191 (11,013 to 11,371)	25,444 (25,148 to 25,593)	18,285 (18,097 to 18,420)	181 (176 to 185)	660 (653 to 666)	420 (416 to 424)
	2050	11,187 (11,003 to 11,370)	25,439 (25,117 to 25,597)	18,275 (18,071 to 18,403)	181 (176 to 185)	660 (654 to 667)	420 (416 to 424)
Benin	1990	18,314 (16,202 to 20,889)	27,240 (24,398 to 30,260)	23,148 (21,051 to 25,550)	553 (344 to 826)	1,003 (669 to 1,480)	796 (524 to 1,166)
	1991	18,383 (16,273 to 20,923)	27,549 (24,637 to 30,496)	23,339 (21,146 to 25,753)	548 (341 to 828)	1,002 (666 to 1,472)	793 (522 to 1,159)
	1992	18,453 (16,340 to 20,939)	27,842 (24,806 to 30,820)	23,521 (21,295 to 25,877)	542 (339 to 817)	1,002 (663 to 1,469)	790 (521 to 1,152)
	1993	18,522 (16,323 to 20,984)	28,107 (24,985 to 31,029)	23,688 (21,459 to 26,161)	537 (335 to 813)	1,001 (666 to 1,466)	786 (514 to 1,154)
	1994	18,590 (16,293 to 20,985)	28,328 (25,041 to 31,317)	23,829 (21,606 to 26,343)	531 (331 to 800)	1,001 (663 to 1,460)	783 (509 to 1,153)
	1995	18,653 (16,350 to 21,122)	28,493 (25,137 to 31,565)	23,940 (21,705 to 26,550)	525 (323 to 807)	999 (657 to 1,451)	779 (503 to 1,140)
	1996	18,728 (16,366 to 21,209)	28,639 (25,287 to 31,670)	24,045 (21,814 to 26,648)	520 (322 to 801)	999 (655 to 1,447)	776 (503 to 1,131)
	1997	18,815 (16,387 to 21,314)	28,798 (25,513 to 31,800)	24,165 (21,866 to 26,763)	515 (323 to 800)	1,000 (652 to 1,450)	774 (505 to 1,134)
	1998	18,900 (16,369 to 21,514)	28,953 (25,686 to 31,973)	24,280 (22,061 to 26,858)	509 (315 to 801)	1,001 (656 to 1,449)	771 (504 to 1,125)
	1999	18,968 (16,327 to 21,678)	29,087 (25,816 to 32,181)	24,376 (22,146 to 26,883)	503 (308 to 791)	1,001 (654 to 1,443)	768 (503 to 1,130)
	2000	19,005 (16,279 to 21,866)	29,184 (25,953 to 32,410)	24,439 (22,088 to 26,917)	497 (300 to 801)	998 (654 to 1,432)	763 (499 to 1,132)
	2001	19,000 (16,428 to 21,605)	29,167 (26,439 to 32,146)	24,422 (22,176 to 26,708)	490 (300 to 776)	988 (656 to 1,418)	754 (497 to 1,113)
	2002	18,969 (16,547 to 21,377)	29,022 (26,326 to 31,704)	24,323 (22,271 to 26,479)	482 (299 to 762)	968 (654 to 1,403)	740 (495 to 1,098)
	2003	18,936 (16,617 to 21,305)	28,826 (26,380 to 31,416)	24,196 (22,291 to 26,241)	474 (292 to 740)	945 (633 to 1,388)	724 (482 to 1,088)
	2004	18,919 (16,472 to 21,191)	28,653 (25,935 to 31,221)	24,087 (22,173 to 26,043)	468 (287 to 714)	924 (612 to 1,370)	709 (470 to 1,073)
	2005	18,938 (16,348 to 21,385)	28,579 (25,545 to 31,433)	24,048 (21,915 to 26,169)	464 (274 to 715)	909 (597 to 1,360)	699 (461 to 1,061)
	2006	19,026 (16,601 to 21,359)	28,657 (25,902 to 31,483)	24,120 (22,122 to 26,111)	463 (274 to 699)	901 (586 to 1,341)	694 (458 to 1,041)
	2007	19,169 (16,824 to 21,461)	28,851 (26,138 to 31,622)	24,280 (22,380 to 26,269)	462 (276 to 698)	894 (586 to 1,326)	690 (454 to 1,030)
	2008	19,322 (16,968 to 21,732)	29,104 (26,558 to 31,830)	24,476 (22,631 to 26,469)	461 (282 to 700)	889 (584 to 1,303)	686 (449 to 1,019)
	2009	19,443 (17,082 to 22,032)	29,360 (26,712 to 32,140)	24,657 (22,800 to 26,739)	459 (276 to 692)	883 (571 to 1,295)	681 (444 to 1,004)
	2010	19,487 (16,933 to 22,221)	29,561 (26,737 to 32,519)	24,775 (22,758 to 26,924)	456 (271 to 700)	875 (557 to 1,291)	675 (436 to 981)
	2011	19,386 (16,984 to 22,027)	29,653 (27,066 to 32,528)	24,765 (22,868 to 26,723)	449 (266 to 691)	861 (547 to 1,265)	665 (434 to 968)
	2012	19,151 (16,777 to 21,719)	29,667 (27,227 to 32,463)	24,652 (22,699 to 26,645)	438 (262 to 680)	841 (533 to 1,240)	648 (422 to 950)
	2013	18,864 (16,471 to 21,553)	29,680 (27,152 to 32,664)	24,513 (22,704 to 26,591)	424 (253 to 653)	819 (518 to 1,195)	630 (408 to 931)
	2014	18,604 (16,229 to 21,495)	29,768 (27,134 to 32,796)	24,426 (22,619 to 26,634)	413 (242 to 629)	802 (510 to 1,181)	616 (401 to 909)
	2015	18,454 (16,059 to 21,418)	30,004 (27,072 to 33,284)	24,469 (22,593 to 26,750)	407 (236 to 618)	795 (502 to 1,180)	609 (394 to 899)
	2016	18,414 (16,064 to 21,425)	30,473 (27,722 to 33,515)	24,686 (22,812 to 26,878)	406 (238 to 627)	799 (510 to 1,185)	610 (396 to 903)
	2017	18,411 (16,051 to 21,436)	31,105 (28,258 to 34,173)	25,004 (23,066 to 27,154)	405 (243 to 633)	808 (511 to 1,207)	614 (397 to 917)
	2018	18,419 (15,972 to 21,427)	31,741 (28,780 to 35,031)	25,328 (23,199 to 27,442)	405 (242 to 644)	819 (519 to 1,221)	619 (397 to 927)
	2019	18,405 (15,875 to 21,606)	32,217 (28,976 to 35,851)	25,558 (23,219 to 27,779)	404 (242 to 648)	828 (526 to 1,242)	624 (398 to 942)
	2020	18,361 (15,659 to 21,692)	32,551 (29,021 to 36,488)	25,701 (23,334 to 28,347)	403 (238 to 647)	836 (532 to 1,253)	627 (405 to 958)
	2021	17,855 (14,998 to 21,153)	32,159 (28,328 to 36,444)	25,248 (22,813 to 28,139)	383 (228 to 613)	816 (514 to 1,233)	607 (386 to 888)
	2022	17,879 (17,718 to 18,120)	32,198 (31,836 to 32,349)	25,281 (25,110 to 25,431)	386 (381 to 392)	810 (799 to 819)	605 (599 to 612)
	2023	17,877 (17,725 to 18,135)	32,208 (31,829 to 32,372)	25,278 (25,088 to 25,439)	385 (380 to 391)	806 (796 to 816)	603 (597 to 609)
	2024	17,865 (17,707 to 18,131)	32,229 (31,884 to 32,420)	25,274 (25,086 to 25,447)	384 (379 to 391)	804 (794 to 814)	601 (596 to 608)
	2025	17,856 (17,702 to 18,124)	32,268 (31,902 to 32,465)	25,281 (25,091 to 25,454)	384 (378 to 390)	801 (790 to 810)	600 (594 to 606)
	2026	17,830 (17,649 to 18,126)	32,257 (31,900 to 32,493)	25,253 (25,056 to 25,455)	382 (377 to 389)	797 (786 to 806)	597 (591 to 603)
	2027	17,829 (17,642 to 18,130)	32,275 (31,934 to 32,519)	25,253 (25,052 to 25,460)	381 (377 to 388)	792 (782 to 804)	594 (588 to 601)
	2028	17,827 (17,651 to 18,145)	32,293 (31,890 to 32,543)	25,251 (25,034 to 25,461)	381 (376 to 388)	788 (777 to 801)	592 (586 to 599)
	2029	17,825 (17,638 to 18,146)	32,319 (31,914 to 32,600)	25,253 (25,032 to 25,475)	380 (375 to 387)	786 (774 to 799)	590 (584 to 598)
	2030	17,801 (17,614 to 18,125)	32,351 (31,940 to 32,638)	25,248 (25,021 to 25,469)	379 (374 to 386)	784 (772 to 796)	588 (582 to 596)
	2031	17,783 (17,603 to 18,130)	32,361 (31,926 to 32,663)	25,234 (24,998 to 25,477)	378 (373 to 386)	781 (769 to 794)	586 (579 to 594)
	2032	17,771 (17,568 to 18,148)	32,348 (31,921 to 32,694)	25,212 (24,977 to 25,484)	377 (373 to 385)	777 (765 to 791)	584 (577 to 592)
	2033	17,769 (17,563 to 18,141)	32,360 (31,915 to 32,714)	25,207 (24,963 to 25,481)	377 (372 to 385)	773 (760 to 787)	581 (574 to 590)
	2034	17,768 (17,560 to 18,173)	32,364 (31,905 to 32,738)	25,198 (24,949 to 25,486)	376 (371 to 384)	771 (758 to 785)	579 (572 to 589)
	2035	17,759 (17,548 to 18,170)	32,382 (31,912 to 32,771)	25,193 (24,915 to 25,485)	375 (370 to 384)	769 (754 to 784)	578 (570 to 588)
	2036	17,738 (17,526 to 18,158)	32,412 (31,898 to 32,830)	25,188 (24,892 to 25,491)	374 (370 to 383)	768 (753 to 783)	577 (569 to 586)
	2037	17,730 (17,504 to 18,186)	32,397 (31,902 to 32,831)	25,168 (24,886 to 25,505)	374 (369 to 383)	764 (749 to 779)	574 (567 to 584)
	2038	17,728 (17,482 to 18,185)	32,396 (31,871 to 32,843)	25,156 (24,866 to 25,486)	373 (368 to 382)	762 (747 to 778)	573 (565 to 583)
	2039	17,721 (17,473 to 18,200)	32,401 (31,857 to 32,844)	25,146 (24,828 to 25,494)	373 (368 to 382)	760 (745 to 775)	571 (563 to 581)
	2040	17,714 (17,451 to 18,213)	32,417 (31,840 to 32,887)	25,141 (24,836 to 25,504)	372 (367 to 381)	757 (741 to 774)	570 (561 to 580)
	2041	17,700 (17,434 to 18,208)	32,442 (31,850 to 32,947)	25,138 (24,808 to 25,503)	373 (367 to 381)	756 (740 to 773)	569 (560 to 579)
	2042	17,690 (17,403 to 18,224)	32,425 (31,829 to 32,941)	25,116 (24,797 to 25,515)	373 (367 to 381)	754 (737 to 771)	568 (559 to 578)
	2043	17,688 (17,395 to 18,212)	32,437 (31,824 to 32,957)	25,114 (24,783 to 25,527)	372 (366 to 380)	752 (735 to 769)	566 (558 to 577)
	2044	17,686 (17,375 to 18,221)	32,444 (31,825 to 32,979)	25,107 (24,752 to 25,510)	372 (366 to 380)	750 (733 to 767)	565 (556 to 575)
	2045	17,676 (17,368 to 18,247)	32,456 (31,815 to 33,010)	25,101 (24,746 to 25,514)	371 (365 to 379)	748 (731 to 766)	564 (554 to 574)
	2046	17,667 (17,365 to 18,247)	32,464 (31,827 to 33,028)	25,093 (24,752 to 25,540)	371 (364 to 379)	747 (729 to 765)	562 (553 to 573)
	2047	17,652 (17,339 to 18,226)	32,450 (31,769 to 33,025)	25,072 (24,708 to 25,529)	371 (364 to 379)	744 (726 to 764)	561 (551 to 571)
	2048	17,650 (17,338 to 18,240)	32,457 (31,775 to 33,043)	25,067 (24,689 to 25,526)	370 (363 to 379)	743 (724 to 762)	560 (549 to 571)
	2049	17,649 (17,336 to 18,228)	32,462 (31,768 to 33,062)	25,062 (24,677 to 25,538)	370 (363 to 378)	742 (723 to 761)	559 (549 to 570)
	2050	17,643 (17,289 to 18,247)	32,463 (31,777 to 33,065)	25,053 (24,655 to 25,536)	370 (363 to 378)	741 (722 to 759)	558 (548 to 569)
Bermuda	1990	8,133 (6,215 to 12,111)	18,464 (16,302 to 21,383)	13,330 (11,671 to 15,757)	109 (61 to 182)	407 (253 to 623)	259 (163 to 391)
	1991	7,851 (6,073 to 11,852)	18,219 (16,049 to 20,998)	13,072 (11,430 to 15,321)	104 (58 to 177)	399 (249 to 606)	253 (159 to 387)
	1992	7,580 (5,871 to 11,678)	17,968 (15,799 to 20,622)	12,814 (11,249 to 14,963)	99 (55 to 170)	391 (242 to 595)	247 (155 to 376)
	1993	7,319 (5,647 to 11,036)	17,711 (15,529 to 20,368)	12,559 (11,054 to 14,547)	94 (52 to 158)	383 (237 to 589)	240 (150 to 367)
	1994	7,072 (5,444 to 10,693)	17,452 (15,242 to 20,205)	12,310 (10,802 to 14,221)	90 (50 to 148)	375 (232 to 579)	234 (147 to 357)
	1995	6,839 (5,231 to 10,501)	17,191 (14,946 to 19,976)	12,068 (10,577 to 14,033)	86 (47 to 141)	367 (228 to 569)	228 (143 to 348)
	1996	6,601 (5,074 to 10,514)	16,911 (14,708 to 19,582)	11,814 (10,384 to 13,707)	82 (46 to 134)	359 (224 to 555)	222 (140 to 339)
	1997	6,347 (4,901 to 10,155)	16,605 (14,452 to 19,193)	11,538 (10,153 to 13,420)	77 (43 to 128)	350 (219 to 539)	216 (135 to 328)
	1998	6,098 (4,746 to 9,738)	16,295 (14,195 to 18,869)	11,261 (9,910 to 13,136)	73 (40 to 121)	341 (212 to 527)	209 (131 to 319)
	1999	5,870 (4,569 to 9,205)	16,002 (13,946 to 18,631)	11,003 (9,668 to 12,931)	69 (38 to 117)	332 (209 to 512)	203 (129 to 308)
	2000	5,680 (4,412 to 8,901)	15,748 (13,708 to 18,430)	10,783 (9,449 to 12,710)	67 (36 to 113)	325 (204 to 499)	198 (126 to 302)
	2001	5,519 (4,261 to 8,617)	15,522 (13,578 to 18,136)	10,592 (9,284 to 12,272)	64 (35 to 108)	318 (200 to 489)	193 (122 to 295)
	2002	5,365 (4,135 to 8,083)	15,301 (13,437 to 17,807)	10,405 (9,143 to 11,912)	62 (34 to 104)	312 (196 to 476)	189 (120 to 287)
	2003	5,219 (4,017 to 7,697)	15,092 (13,272 to 17,593)	10,227 (9,007 to 11,804)	60 (33 to 103)	305 (192 to 466)	185 (118 to 284)
	2004	5,084 (3,894 to 7,381)	14,899 (13,102 to 17,410)	10,062 (8,860 to 11,645)	58 (31 to 100)	300 (189 to 454)	181 (115 to 276)
	2005	4,959 (3,758 to 7,277)	14,726 (12,880 to 17,364)	9,912 (8,705 to 11,475)	57 (31 to 97)	295 (187 to 448)	178 (114 to 271)
	2006	4,835 (3,757 to 7,166)	14,556 (12,756 to 17,056)	9,765 (8,625 to 11,185)	55 (30 to 93)	290 (184 to 436)	174 (111 to 267)
	2007	4,705 (3,672 to 6,978)	14,380 (12,632 to 16,900)	9,611 (8,483 to 11,012)	53 (30 to 87)	285 (182 to 425)	171 (110 to 259)
	2008	4,582 (3,588 to 6,749)	14,217 (12,425 to 16,727)	9,466 (8,369 to 10,895)	52 (28 to 85)	280 (178 to 424)	168 (107 to 256)
	2009	4,479 (3,503 to 6,610)	14,085 (12,250 to 16,609)	9,344 (8,249 to 10,782)	50 (27 to 82)	277 (177 to 417)	165 (106 to 251)
	2010	4,406 (3,414 to 6,644)	14,002 (12,102 to 16,638)	9,262 (8,157 to 10,744)	49 (26 to 81)	274 (174 to 415)	163 (105 to 248)
	2011	4,362 (3,375 to 6,416)	13,961 (12,094 to 16,484)	9,214 (8,141 to 10,691)	48 (26 to 81)	273 (171 to 413)	162 (103 to 246)
	2012	4,325 (3,365 to 6,334)	13,937 (12,100 to 16,408)	9,178 (8,105 to 10,699)	48 (26 to 80)	271 (172 to 408)	161 (103 to 243)
	2013	4,293 (3,350 to 6,256)	13,920 (12,135 to 16,457)	9,147 (8,093 to 10,729)	47 (26 to 77)	270 (171 to 411)	160 (101 to 242)
	2014	4,263 (3,320 to 6,290)	13,900 (12,108 to 16,504)	9,114 (8,048 to 10,740)	47 (26 to 77)	269 (169 to 408)	159 (100 to 241)
	2015	4,231 (3,290 to 6,395)	13,866 (12,042 to 16,513)	9,074 (7,978 to 10,762)	46 (26 to 77)	268 (168 to 407)	158 (98 to 240)
	2016	4,187 (3,270 to 6,186)	13,787 (12,026 to 16,280)	9,004 (7,948 to 10,635)	46 (25 to 79)	266 (166 to 404)	156 (97 to 238)
	2017	4,134 (3,233 to 6,073)	13,666 (11,915 to 16,040)	8,909 (7,857 to 10,495)	45 (25 to 81)	262 (164 to 399)	154 (95 to 233)
	2018	4,083 (3,169 to 6,032)	13,551 (11,771 to 15,946)	8,819 (7,780 to 10,329)	45 (24 to 79)	259 (161 to 394)	152 (93 to 230)
	2019	4,050 (3,138 to 6,106)	13,487 (11,673 to 15,818)	8,764 (7,716 to 10,265)	44 (24 to 79)	257 (160 to 389)	151 (94 to 228)
	2020	4,036 (3,138 to 6,130)	13,521 (11,725 to 15,807)	8,769 (7,695 to 10,149)	44 (24 to 78)	260 (161 to 390)	152 (94 to 227)
	2021	3,992 (3,130 to 5,901)	13,466 (11,671 to 15,813)	8,716 (7,689 to 10,108)	44 (23 to 78)	258 (159 to 389)	151 (94 to 226)
	2022	3,969 (3,859 to 4,053)	13,357 (13,150 to 13,496)	8,696 (8,579 to 8,780)	44 (43 to 45)	257 (255 to 259)	151 (150 to 153)
	2023	3,965 (3,851 to 4,049)	13,342 (13,119 to 13,478)	8,681 (8,559 to 8,767)	44 (43 to 45)	257 (255 to 259)	151 (150 to 152)
	2024	3,952 (3,829 to 4,027)	13,372 (13,187 to 13,539)	8,687 (8,574 to 8,777)	44 (43 to 44)	257 (256 to 260)	151 (150 to 153)
	2025	3,947 (3,831 to 4,022)	13,373 (13,175 to 13,539)	8,682 (8,556 to 8,767)	44 (43 to 44)	257 (256 to 260)	151 (150 to 153)
	2026	3,943 (3,830 to 4,016)	13,361 (13,143 to 13,512)	8,671 (8,541 to 8,756)	44 (43 to 44)	257 (256 to 260)	151 (150 to 153)
	2027	3,923 (3,813 to 4,018)	13,355 (13,126 to 13,503)	8,659 (8,535 to 8,746)	44 (43 to 44)	257 (256 to 261)	151 (150 to 153)
	2028	3,918 (3,811 to 4,002)	13,364 (13,138 to 13,511)	8,659 (8,535 to 8,740)	44 (43 to 44)	257 (256 to 261)	151 (150 to 153)
	2029	3,908 (3,804 to 3,998)	13,383 (13,169 to 13,525)	8,662 (8,542 to 8,749)	43 (43 to 44)	257 (256 to 262)	151 (150 to 153)
	2030	3,909 (3,808 to 3,990)	13,378 (13,176 to 13,531)	8,658 (8,534 to 8,742)	43 (43 to 44)	258 (256 to 262)	151 (150 to 153)
	2031	3,905 (3,804 to 3,988)	13,313 (13,089 to 13,478)	8,621 (8,492 to 8,712)	43 (43 to 44)	257 (256 to 262)	151 (150 to 153)
	2032	3,889 (3,784 to 3,988)	13,325 (13,106 to 13,483)	8,618 (8,485 to 8,713)	43 (43 to 44)	257 (256 to 263)	151 (150 to 154)
	2033	3,883 (3,777 to 3,983)	13,335 (13,114 to 13,498)	8,619 (8,488 to 8,719)	43 (43 to 44)	257 (256 to 263)	151 (150 to 154)
	2034	3,867 (3,770 to 3,972)	13,369 (13,142 to 13,529)	8,627 (8,489 to 8,721)	43 (43 to 44)	258 (256 to 264)	151 (150 to 154)
	2035	3,861 (3,764 to 3,970)	13,371 (13,134 to 13,514)	8,623 (8,484 to 8,721)	43 (42 to 44)	258 (256 to 264)	151 (150 to 154)
	2036	3,860 (3,767 to 3,970)	13,287 (13,048 to 13,476)	8,579 (8,428 to 8,694)	43 (42 to 44)	258 (256 to 264)	151 (150 to 154)
	2037	3,853 (3,756 to 3,971)	13,300 (13,046 to 13,487)	8,578 (8,430 to 8,697)	43 (42 to 44)	258 (256 to 265)	151 (150 to 154)
	2038	3,871 (3,767 to 3,980)	13,307 (13,044 to 13,498)	8,588 (8,434 to 8,709)	43 (43 to 44)	258 (256 to 265)	151 (150 to 154)
	2039	3,875 (3,768 to 3,980)	13,304 (13,051 to 13,503)	8,585 (8,433 to 8,709)	43 (43 to 44)	258 (256 to 265)	151 (150 to 154)
	2040	3,878 (3,769 to 3,977)	13,305 (13,050 to 13,498)	8,583 (8,436 to 8,711)	43 (43 to 44)	258 (256 to 265)	151 (149 to 154)
	2041	3,866 (3,760 to 3,968)	13,287 (13,007 to 13,494)	8,567 (8,399 to 8,693)	43 (43 to 44)	258 (256 to 266)	150 (149 to 154)
	2042	3,869 (3,746 to 3,986)	13,286 (12,998 to 13,510)	8,565 (8,392 to 8,702)	43 (43 to 44)	258 (256 to 267)	150 (149 to 155)
	2043	3,866 (3,746 to 3,986)	13,297 (12,993 to 13,528)	8,566 (8,393 to 8,709)	43 (43 to 44)	258 (256 to 267)	150 (149 to 155)
	2044	3,859 (3,738 to 3,994)	13,306 (13,004 to 13,530)	8,564 (8,392 to 8,706)	43 (43 to 44)	258 (256 to 267)	150 (149 to 155)
	2045	3,864 (3,735 to 3,999)	13,314 (13,007 to 13,555)	8,566 (8,384 to 8,723)	43 (43 to 44)	258 (256 to 267)	150 (149 to 155)
	2046	3,875 (3,761 to 4,004)	13,289 (12,971 to 13,531)	8,555 (8,375 to 8,714)	43 (43 to 44)	258 (256 to 267)	150 (149 to 155)
	2047	3,875 (3,756 to 3,999)	13,305 (12,981 to 13,560)	8,559 (8,367 to 8,712)	43 (43 to 44)	258 (256 to 269)	150 (149 to 155)
	2048	3,885 (3,764 to 4,014)	13,316 (12,990 to 13,564)	8,565 (8,378 to 8,725)	43 (43 to 44)	258 (256 to 269)	150 (149 to 155)
	2049	3,889 (3,768 to 4,024)	13,336 (12,984 to 13,593)	8,573 (8,382 to 8,729)	43 (43 to 44)	259 (256 to 269)	150 (149 to 155)
	2050	3,889 (3,767 to 4,026)	13,351 (13,013 to 13,608)	8,577 (8,377 to 8,743)	43 (43 to 44)	259 (256 to 269)	150 (149 to 155)
Bhutan	1990	26,660 (20,692 to 31,664)	36,301 (28,869 to 44,339)	31,106 (24,793 to 37,136)	989 (563 to 1,545)	1,275 (725 to 2,061)	1,120 (655 to 1,738)
	1991	27,890 (22,558 to 31,983)	38,290 (32,191 to 45,209)	32,666 (27,549 to 37,474)	1,052 (632 to 1,578)	1,373 (819 to 2,103)	1,199 (730 to 1,786)
	1992	28,987 (24,643 to 32,501)	40,096 (34,811 to 46,131)	34,098 (29,911 to 38,004)	1,108 (693 to 1,633)	1,460 (910 to 2,115)	1,269 (796 to 1,845)
	1993	29,898 (26,266 to 32,781)	41,627 (37,482 to 46,824)	35,343 (31,950 to 38,441)	1,154 (736 to 1,676)	1,533 (987 to 2,214)	1,329 (870 to 1,909)
	1994	30,570 (27,445 to 33,153)	42,788 (39,040 to 47,156)	36,273 (33,400 to 38,676)	1,187 (766 to 1,737)	1,587 (1,022 to 2,296)	1,373 (915 to 1,938)
	1995	30,952 (27,844 to 33,510)	43,486 (39,381 to 47,586)	36,805 (33,837 to 39,174)	1,205 (784 to 1,731)	1,616 (1,033 to 2,330)	1,396 (924 to 1,951)
	1996	31,101 (28,601 to 33,418)	43,862 (40,139 to 47,785)	37,050 (34,510 to 39,330)	1,208 (791 to 1,744)	1,627 (1,048 to 2,317)	1,403 (942 to 1,967)
	1997	31,131 (28,800 to 33,365)	44,135 (40,656 to 48,040)	37,177 (34,971 to 39,341)	1,205 (787 to 1,733)	1,635 (1,067 to 2,305)	1,405 (951 to 1,966)
	1998	31,078 (28,862 to 33,251)	44,325 (41,068 to 48,212)	37,221 (35,334 to 39,414)	1,196 (778 to 1,709)	1,637 (1,071 to 2,305)	1,401 (951 to 1,960)
	1999	30,977 (28,748 to 33,169)	44,456 (41,168 to 48,330)	37,213 (35,345 to 39,396)	1,184 (766 to 1,693)	1,636 (1,057 to 2,296)	1,393 (942 to 1,939)
	2000	30,862 (28,550 to 33,119)	44,548 (41,146 to 48,488)	37,184 (35,296 to 39,535)	1,171 (760 to 1,661)	1,632 (1,044 to 2,303)	1,384 (932 to 1,930)
	2001	30,712 (28,538 to 32,926)	44,588 (41,382 to 48,375)	37,118 (35,299 to 39,575)	1,156 (745 to 1,646)	1,623 (1,040 to 2,283)	1,372 (919 to 1,907)
	2002	30,498 (28,368 to 32,810)	44,563 (41,409 to 48,409)	36,991 (35,182 to 39,310)	1,134 (723 to 1,636)	1,608 (1,028 to 2,264)	1,353 (907 to 1,892)
	2003	30,245 (28,092 to 32,681)	44,494 (41,161 to 48,561)	36,827 (34,979 to 39,211)	1,109 (704 to 1,604)	1,590 (1,020 to 2,265)	1,332 (889 to 1,871)
	2004	29,977 (27,744 to 32,627)	44,401 (41,086 to 48,665)	36,648 (34,713 to 39,268)	1,085 (676 to 1,566)	1,570 (1,008 to 2,270)	1,310 (872 to 1,838)
	2005	29,719 (27,278 to 32,681)	44,306 (40,810 to 48,859)	36,476 (34,387 to 39,285)	1,061 (658 to 1,534)	1,551 (990 to 2,238)	1,289 (856 to 1,820)
	2006	29,450 (26,967 to 32,293)	44,209 (40,649 to 48,735)	36,301 (34,166 to 39,071)	1,038 (637 to 1,511)	1,528 (971 to 2,214)	1,266 (835 to 1,783)
	2007	29,149 (26,579 to 31,740)	44,102 (40,470 to 48,632)	36,104 (33,862 to 38,753)	1,013 (616 to 1,482)	1,500 (951 to 2,176)	1,240 (809 to 1,746)
	2008	28,844 (26,118 to 31,567)	43,993 (40,051 to 48,588)	35,898 (33,551 to 38,405)	988 (600 to 1,460)	1,470 (937 to 2,126)	1,213 (792 to 1,712)
	2009	28,563 (25,650 to 31,301)	43,889 (39,759 to 48,660)	35,703 (33,305 to 38,337)	965 (583 to 1,446)	1,443 (914 to 2,106)	1,189 (773 to 1,699)
	2010	28,334 (25,242 to 31,239)	43,799 (39,446 to 48,634)	35,538 (33,126 to 38,259)	947 (564 to 1,423)	1,424 (895 to 2,076)	1,170 (757 to 1,688)
	2011	28,163 (25,237 to 31,037)	43,739 (39,334 to 48,374)	35,417 (32,942 to 37,996)	934 (564 to 1,413)	1,411 (892 to 2,062)	1,157 (753 to 1,677)
	2012	28,024 (25,165 to 30,824)	43,705 (39,227 to 48,229)	35,324 (32,728 to 38,018)	922 (559 to 1,407)	1,401 (891 to 2,039)	1,146 (741 to 1,664)
	2013	27,895 (24,936 to 30,572)	43,674 (39,140 to 48,693)	35,242 (32,539 to 37,993)	912 (555 to 1,391)	1,393 (878 to 2,035)	1,137 (726 to 1,652)
	2014	27,753 (24,746 to 30,606)	43,625 (39,108 to 48,499)	35,152 (32,331 to 38,031)	901 (542 to 1,370)	1,383 (866 to 2,032)	1,127 (719 to 1,637)
	2015	27,576 (24,378 to 30,791)	43,534 (38,853 to 48,440)	35,032 (32,039 to 38,096)	888 (527 to 1,359)	1,373 (857 to 2,048)	1,116 (700 to 1,620)
	2016	27,335 (24,049 to 30,733)	43,377 (38,697 to 48,096)	34,850 (31,888 to 37,909)	872 (515 to 1,344)	1,358 (847 to 2,011)	1,100 (686 to 1,601)
	2017	27,042 (23,702 to 30,418)	43,174 (38,289 to 47,962)	34,622 (31,639 to 37,538)	852 (495 to 1,315)	1,340 (829 to 1,969)	1,082 (672 to 1,582)
	2018	26,745 (23,375 to 30,092)	42,970 (38,039 to 47,657)	34,392 (31,307 to 37,436)	832 (477 to 1,297)	1,322 (812 to 1,935)	1,064 (662 to 1,560)
	2019	26,489 (23,086 to 30,244)	42,809 (37,796 to 47,541)	34,209 (31,045 to 37,276)	816 (455 to 1,285)	1,309 (806 to 1,895)	1,050 (648 to 1,537)
	2020	26,281 (22,774 to 30,255)	42,671 (37,736 to 47,732)	34,063 (30,829 to 37,204)	805 (448 to 1,282)	1,299 (802 to 1,864)	1,040 (642 to 1,517)
	2021	26,048 (22,440 to 30,096)	42,512 (37,632 to 47,800)	33,893 (30,590 to 37,130)	792 (435 to 1,256)	1,290 (789 to 1,854)	1,030 (636 to 1,496)
	2022	23,150 (22,196 to 23,898)	37,131 (35,231 to 39,176)	29,676 (28,366 to 30,893)	709 (673 to 742)	1,146 (1,076 to 1,206)	913 (864 to 955)
	2023	23,064 (22,125 to 23,834)	37,248 (35,280 to 39,185)	29,699 (28,425 to 30,893)	705 (669 to 737)	1,151 (1,082 to 1,208)	914 (867 to 953)
	2024	23,041 (22,167 to 23,719)	37,329 (35,443 to 39,201)	29,746 (28,557 to 30,859)	702 (667 to 734)	1,148 (1,075 to 1,205)	911 (863 to 950)
	2025	22,960 (22,159 to 23,668)	37,020 (35,014 to 39,040)	29,577 (28,321 to 30,783)	704 (676 to 733)	1,139 (1,067 to 1,198)	908 (860 to 949)
	2026	23,086 (22,291 to 23,738)	36,920 (34,837 to 38,985)	29,608 (28,385 to 30,798)	699 (672 to 728)	1,136 (1,064 to 1,195)	904 (856 to 944)
	2027	23,035 (22,238 to 23,656)	37,055 (35,035 to 39,056)	29,661 (28,405 to 30,835)	696 (669 to 723)	1,138 (1,066 to 1,195)	904 (857 to 943)
	2028	23,018 (22,178 to 23,629)	37,402 (35,509 to 39,160)	29,832 (28,690 to 30,841)	692 (665 to 722)	1,145 (1,078 to 1,196)	905 (865 to 943)
	2029	22,957 (22,198 to 23,619)	37,442 (35,633 to 39,231)	29,837 (28,678 to 30,852)	688 (662 to 716)	1,143 (1,073 to 1,196)	903 (861 to 940)
	2030	22,969 (22,116 to 23,682)	37,334 (35,424 to 39,218)	29,811 (28,662 to 30,880)	687 (659 to 716)	1,138 (1,065 to 1,192)	900 (855 to 936)
	2031	23,192 (22,374 to 23,849)	37,334 (35,383 to 39,295)	29,939 (28,747 to 30,910)	690 (662 to 715)	1,139 (1,068 to 1,190)	902 (862 to 935)
	2032	23,210 (22,458 to 23,802)	37,488 (35,628 to 39,371)	30,035 (28,909 to 30,988)	688 (661 to 712)	1,142 (1,073 to 1,193)	902 (863 to 935)
	2033	23,260 (22,483 to 23,802)	37,774 (36,056 to 39,438)	30,210 (29,144 to 31,086)	686 (662 to 710)	1,151 (1,087 to 1,197)	907 (870 to 937)
	2034	23,301 (22,507 to 23,821)	37,852 (36,068 to 39,519)	30,281 (29,287 to 31,134)	685 (663 to 708)	1,149 (1,079 to 1,196)	905 (869 to 935)
	2035	23,308 (22,513 to 23,854)	37,771 (36,030 to 39,527)	30,261 (29,248 to 31,135)	685 (663 to 708)	1,144 (1,069 to 1,191)	903 (865 to 933)
	2036	23,257 (22,498 to 23,714)	37,791 (36,004 to 39,534)	30,251 (29,201 to 31,145)	689 (666 to 708)	1,145 (1,074 to 1,190)	906 (869 to 933)
	2037	23,274 (22,578 to 23,725)	38,009 (36,315 to 39,639)	30,374 (29,379 to 31,211)	688 (666 to 707)	1,146 (1,078 to 1,194)	906 (870 to 933)
	2038	23,307 (22,668 to 23,703)	38,204 (36,629 to 39,735)	30,495 (29,557 to 31,292)	689 (667 to 707)	1,155 (1,089 to 1,198)	911 (878 to 936)
	2039	23,354 (22,746 to 23,729)	38,346 (36,769 to 39,817)	30,598 (29,698 to 31,385)	690 (670 to 707)	1,155 (1,093 to 1,199)	912 (878 to 937)
	2040	23,358 (22,711 to 23,741)	38,368 (36,762 to 39,858)	30,623 (29,700 to 31,356)	689 (671 to 706)	1,149 (1,078 to 1,197)	909 (874 to 935)
	2041	23,275 (22,617 to 23,699)	38,502 (36,976 to 39,921)	30,652 (29,683 to 31,426)	684 (669 to 702)	1,151 (1,083 to 1,197)	908 (874 to 934)
	2042	23,327 (22,688 to 23,672)	38,543 (37,004 to 39,969)	30,705 (29,764 to 31,455)	684 (668 to 701)	1,154 (1,083 to 1,198)	909 (875 to 933)
	2043	23,405 (22,772 to 23,700)	38,786 (37,313 to 40,086)	30,870 (30,008 to 31,538)	685 (670 to 702)	1,163 (1,095 to 1,203)	915 (882 to 937)
	2044	23,415 (22,735 to 23,759)	38,881 (37,520 to 40,168)	30,927 (30,094 to 31,594)	685 (669 to 699)	1,163 (1,098 to 1,204)	915 (881 to 937)
	2045	23,420 (22,732 to 23,780)	39,015 (37,643 to 40,327)	31,004 (30,184 to 31,674)	685 (671 to 700)	1,163 (1,097 to 1,205)	915 (884 to 938)
	2046	23,462 (22,762 to 23,763)	39,110 (37,744 to 40,357)	31,081 (30,237 to 31,697)	684 (671 to 697)	1,160 (1,095 to 1,205)	914 (880 to 938)
	2047	23,427 (22,814 to 23,749)	39,316 (38,027 to 40,461)	31,168 (30,386 to 31,737)	682 (669 to 697)	1,167 (1,101 to 1,209)	917 (883 to 940)
	2048	23,433 (22,773 to 23,764)	39,461 (38,263 to 40,586)	31,246 (30,503 to 31,818)	682 (669 to 697)	1,171 (1,111 to 1,211)	919 (888 to 941)
	2049	23,434 (22,823 to 23,772)	39,563 (38,371 to 40,716)	31,301 (30,583 to 31,898)	681 (668 to 696)	1,174 (1,113 to 1,214)	920 (888 to 941)
	2050	23,438 (22,812 to 23,770)	39,642 (38,439 to 40,828)	31,347 (30,643 to 31,971)	681 (668 to 697)	1,174 (1,113 to 1,213)	920 (889 to 942)
Bolivia (Plurinational State of)	1990	27,106 (18,808 to 35,524)	23,500 (21,576 to 25,563)	25,268 (21,157 to 29,386)	584 (359 to 939)	748 (493 to 1,076)	669 (451 to 986)
	1991	26,729 (19,237 to 34,532)	23,390 (21,512 to 25,236)	25,026 (21,243 to 28,997)	575 (352 to 919)	745 (496 to 1,071)	663 (449 to 975)
	1992	26,338 (19,037 to 33,968)	23,271 (21,465 to 24,975)	24,775 (21,063 to 28,735)	566 (347 to 897)	740 (490 to 1,063)	656 (441 to 956)
	1993	25,947 (18,535 to 33,528)	23,144 (21,425 to 24,801)	24,518 (21,054 to 28,356)	555 (337 to 876)	736 (489 to 1,053)	649 (435 to 953)
	1994	25,567 (17,914 to 33,170)	23,012 (21,338 to 24,667)	24,264 (20,627 to 27,967)	545 (331 to 846)	731 (486 to 1,040)	641 (430 to 931)
	1995	25,208 (17,513 to 32,729)	22,878 (21,255 to 24,543)	24,019 (20,273 to 27,655)	535 (324 to 827)	726 (482 to 1,035)	633 (425 to 916)
	1996	24,762 (17,625 to 31,779)	22,724 (21,167 to 24,321)	23,721 (20,147 to 27,299)	523 (323 to 803)	719 (479 to 1,023)	624 (420 to 900)
	1997	24,170 (17,368 to 31,008)	22,542 (21,039 to 24,175)	23,339 (19,855 to 26,909)	509 (313 to 781)	712 (476 to 1,010)	613 (413 to 880)
	1998	23,527 (16,642 to 30,452)	22,347 (20,883 to 23,925)	22,924 (19,538 to 26,533)	494 (299 to 755)	705 (471 to 1,012)	602 (407 to 865)
	1999	22,925 (15,789 to 29,847)	22,154 (20,744 to 23,703)	22,531 (18,958 to 26,141)	479 (292 to 733)	697 (466 to 1,002)	591 (399 to 847)
	2000	22,457 (15,101 to 29,823)	21,977 (20,600 to 23,492)	22,211 (18,505 to 25,847)	467 (283 to 712)	691 (460 to 996)	581 (390 to 833)
	2001	22,015 (14,992 to 29,192)	21,816 (20,462 to 23,299)	21,914 (18,278 to 25,575)	455 (279 to 687)	685 (458 to 991)	572 (386 to 820)
	2002	21,481 (14,604 to 28,649)	21,660 (20,324 to 23,095)	21,573 (18,119 to 25,310)	443 (272 to 680)	678 (454 to 981)	563 (377 to 808)
	2003	20,928 (14,223 to 28,088)	21,503 (20,225 to 22,921)	21,222 (17,784 to 25,090)	431 (263 to 663)	672 (447 to 971)	554 (371 to 794)
	2004	20,434 (13,692 to 27,905)	21,338 (20,022 to 22,705)	20,896 (17,378 to 24,844)	420 (253 to 647)	666 (443 to 962)	545 (363 to 783)
	2005	20,071 (12,794 to 27,722)	21,162 (19,789 to 22,553)	20,629 (17,018 to 24,615)	410 (246 to 639)	660 (433 to 954)	537 (358 to 779)
	2006	19,756 (12,665 to 27,064)	20,950 (19,605 to 22,305)	20,367 (16,786 to 24,285)	402 (241 to 620)	653 (427 to 939)	529 (351 to 763)
	2007	19,387 (12,339 to 26,448)	20,696 (19,318 to 22,040)	20,057 (16,395 to 23,763)	393 (235 to 607)	644 (421 to 927)	520 (342 to 750)
	2008	19,013 (11,724 to 26,162)	20,415 (19,021 to 21,775)	19,731 (16,047 to 23,497)	384 (231 to 595)	635 (412 to 907)	510 (337 to 736)
	2009	18,687 (11,229 to 26,168)	20,122 (18,723 to 21,545)	19,422 (15,637 to 23,354)	376 (226 to 584)	625 (401 to 897)	501 (328 to 725)
	2010	18,459 (10,822 to 26,161)	19,834 (18,388 to 21,319)	19,164 (15,260 to 23,234)	369 (222 to 577)	615 (390 to 881)	493 (320 to 714)
	2011	18,281 (11,010 to 26,318)	19,530 (18,075 to 21,077)	18,923 (15,220 to 23,219)	363 (216 to 567)	604 (382 to 866)	485 (314 to 701)
	2012	18,083 (11,014 to 26,451)	19,198 (17,701 to 21,002)	18,658 (15,015 to 22,941)	358 (211 to 557)	592 (374 to 855)	476 (309 to 685)
	2013	17,881 (10,743 to 26,548)	18,862 (17,320 to 20,692)	18,390 (14,749 to 22,770)	353 (208 to 545)	579 (366 to 838)	467 (302 to 678)
	2014	17,693 (10,565 to 26,257)	18,548 (17,014 to 20,407)	18,139 (14,501 to 22,643)	347 (205 to 538)	567 (360 to 825)	458 (297 to 668)
	2015	17,535 (10,134 to 26,700)	18,278 (16,736 to 20,188)	17,925 (14,228 to 22,671)	342 (203 to 531)	557 (353 to 811)	450 (289 to 658)
	2016	17,328 (10,017 to 26,585)	18,036 (16,489 to 20,006)	17,701 (14,064 to 22,402)	335 (198 to 517)	547 (348 to 796)	441 (285 to 641)
	2017	17,039 (9,887 to 26,148)	17,805 (16,242 to 19,887)	17,442 (13,815 to 22,067)	326 (192 to 508)	538 (346 to 788)	432 (281 to 628)
	2018	16,757 (9,569 to 25,627)	17,611 (16,011 to 19,790)	17,203 (13,464 to 21,725)	318 (188 to 498)	530 (340 to 777)	424 (277 to 616)
	2019	16,569 (9,179 to 25,314)	17,475 (15,826 to 19,692)	17,042 (13,247 to 21,456)	313 (183 to 497)	524 (339 to 773)	419 (273 to 611)
	2020	16,470 (9,008 to 25,176)	17,408 (15,758 to 19,629)	16,959 (13,131 to 21,443)	309 (180 to 503)	520 (340 to 764)	415 (270 to 614)
	2021	16,399 (8,856 to 25,028)	17,412 (15,733 to 19,788)	16,927 (13,077 to 21,389)	307 (179 to 497)	520 (338 to 762)	413 (271 to 612)
	2022	15,785 (15,302 to 16,053)	17,227 (16,726 to 17,413)	16,525 (16,134 to 16,689)	303 (297 to 307)	515 (507 to 520)	409 (404 to 412)
	2023	15,706 (15,211 to 16,032)	17,149 (16,638 to 17,333)	16,445 (16,047 to 16,635)	302 (297 to 306)	514 (507 to 519)	408 (403 to 411)
	2024	15,623 (15,145 to 15,979)	17,130 (16,560 to 17,337)	16,394 (15,976 to 16,614)	301 (296 to 306)	513 (506 to 518)	407 (402 to 410)
	2025	15,637 (15,153 to 15,931)	17,144 (16,549 to 17,362)	16,407 (15,939 to 16,621)	301 (296 to 306)	514 (506 to 519)	407 (403 to 411)
	2026	15,636 (15,139 to 15,927)	17,123 (16,508 to 17,342)	16,394 (15,917 to 16,623)	301 (295 to 305)	513 (506 to 519)	407 (402 to 410)
	2027	15,558 (15,063 to 15,874)	17,149 (16,462 to 17,369)	16,367 (15,875 to 16,593)	300 (295 to 305)	512 (505 to 518)	406 (401 to 410)
	2028	15,495 (14,994 to 15,818)	17,133 (16,477 to 17,397)	16,326 (15,825 to 16,542)	299 (293 to 304)	512 (504 to 519)	405 (400 to 409)
	2029	15,486 (14,969 to 15,808)	17,079 (16,336 to 17,308)	16,294 (15,761 to 16,495)	299 (293 to 304)	509 (502 to 516)	404 (399 to 408)
	2030	15,499 (15,005 to 15,825)	17,066 (16,309 to 17,370)	16,293 (15,738 to 16,539)	299 (293 to 304)	510 (502 to 517)	404 (399 to 409)
	2031	15,491 (14,982 to 15,820)	17,061 (16,257 to 17,355)	16,286 (15,730 to 16,534)	298 (293 to 303)	510 (502 to 517)	404 (399 to 408)
	2032	15,467 (14,951 to 15,793)	17,062 (16,225 to 17,378)	16,273 (15,708 to 16,542)	298 (292 to 303)	509 (501 to 516)	403 (398 to 408)
	2033	15,387 (14,872 to 15,714)	17,089 (16,233 to 17,384)	16,247 (15,662 to 16,506)	298 (292 to 303)	509 (501 to 516)	403 (397 to 407)
	2034	15,323 (14,807 to 15,672)	17,033 (16,138 to 17,327)	16,187 (15,586 to 16,453)	297 (291 to 303)	508 (500 to 515)	402 (397 to 406)
	2035	15,314 (14,781 to 15,689)	16,997 (16,047 to 17,346)	16,165 (15,506 to 16,452)	297 (291 to 303)	507 (498 to 515)	401 (395 to 406)
	2036	15,329 (14,801 to 15,700)	16,999 (16,049 to 17,364)	16,173 (15,498 to 16,478)	297 (291 to 303)	508 (498 to 515)	401 (395 to 406)
	2037	15,288 (14,727 to 15,663)	17,004 (16,033 to 17,353)	16,156 (15,470 to 16,487)	296 (291 to 302)	507 (498 to 514)	401 (395 to 406)
	2038	15,243 (14,696 to 15,616)	16,985 (15,998 to 17,373)	16,123 (15,444 to 16,450)	296 (290 to 302)	506 (497 to 514)	400 (394 to 405)
	2039	15,116 (14,562 to 15,529)	16,971 (15,933 to 17,334)	16,052 (15,358 to 16,389)	295 (289 to 301)	505 (496 to 513)	399 (393 to 404)
	2040	15,133 (14,585 to 15,587)	16,924 (15,855 to 17,334)	16,037 (15,301 to 16,417)	295 (289 to 301)	504 (493 to 512)	399 (392 to 404)
	2041	15,128 (14,573 to 15,575)	16,930 (15,874 to 17,361)	16,037 (15,301 to 16,445)	295 (288 to 301)	505 (493 to 513)	399 (392 to 404)
	2042	15,083 (14,453 to 15,538)	16,932 (15,854 to 17,368)	16,015 (15,267 to 16,417)	294 (288 to 301)	505 (493 to 513)	398 (392 to 404)
	2043	15,059 (14,433 to 15,505)	16,934 (15,842 to 17,371)	16,004 (15,249 to 16,405)	294 (288 to 300)	504 (493 to 512)	398 (391 to 403)
	2044	15,022 (14,383 to 15,475)	16,910 (15,818 to 17,339)	15,973 (15,226 to 16,374)	293 (287 to 300)	504 (492 to 512)	397 (390 to 403)
	2045	15,008 (14,391 to 15,488)	16,862 (15,736 to 17,315)	15,943 (15,185 to 16,365)	293 (286 to 300)	502 (488 to 510)	396 (389 to 402)
	2046	14,987 (14,373 to 15,461)	16,881 (15,732 to 17,317)	15,942 (15,159 to 16,381)	293 (286 to 299)	502 (488 to 511)	396 (389 to 402)
	2047	14,977 (14,323 to 15,460)	16,880 (15,724 to 17,321)	15,936 (15,154 to 16,364)	292 (285 to 299)	502 (489 to 511)	396 (389 to 402)
	2048	14,936 (14,269 to 15,434)	16,890 (15,727 to 17,340)	15,922 (15,138 to 16,366)	292 (285 to 298)	502 (488 to 510)	396 (388 to 402)
	2049	14,899 (14,251 to 15,381)	16,890 (15,707 to 17,347)	15,905 (15,130 to 16,331)	291 (284 to 297)	502 (487 to 511)	395 (388 to 401)
	2050	14,877 (14,232 to 15,361)	16,867 (15,692 to 17,334)	15,882 (15,101 to 16,319)	291 (284 to 297)	500 (485 to 509)	394 (386 to 400)
Bosnia and Herzegovina	1990	15,296 (12,946 to 18,712)	17,154 (15,173 to 19,565)	16,180 (14,553 to 18,150)	279 (167 to 446)	432 (266 to 641)	355 (221 to 514)
	1991	15,535 (13,198 to 18,846)	17,309 (15,333 to 19,707)	16,373 (14,726 to 18,347)	283 (170 to 457)	435 (269 to 644)	359 (223 to 520)
	1992	15,687 (13,250 to 18,967)	17,407 (15,456 to 19,808)	16,495 (14,838 to 18,364)	286 (175 to 460)	437 (271 to 650)	361 (227 to 522)
	1993	15,777 (13,300 to 19,094)	17,462 (15,560 to 19,878)	16,568 (14,848 to 18,510)	288 (177 to 456)	438 (271 to 652)	363 (226 to 521)
	1994	15,822 (13,391 to 19,205)	17,485 (15,701 to 19,906)	16,610 (14,875 to 18,490)	288 (178 to 458)	438 (271 to 661)	364 (229 to 527)
	1995	15,839 (13,350 to 19,269)	17,487 (15,673 to 19,780)	16,628 (14,869 to 18,623)	288 (179 to 459)	438 (271 to 664)	364 (230 to 531)
	1996	15,579 (13,204 to 19,081)	17,329 (15,476 to 19,637)	16,427 (14,738 to 18,390)	281 (175 to 448)	432 (269 to 660)	358 (227 to 525)
	1997	14,923 (12,676 to 18,272)	16,944 (15,077 to 19,157)	15,917 (14,282 to 17,665)	263 (163 to 418)	419 (262 to 644)	343 (219 to 506)
	1998	14,081 (11,980 to 17,346)	16,457 (14,668 to 18,531)	15,253 (13,720 to 16,925)	240 (149 to 383)	402 (253 to 620)	323 (207 to 480)
	1999	13,261 (11,221 to 16,535)	15,994 (14,222 to 17,983)	14,606 (13,105 to 16,300)	219 (136 to 355)	386 (243 to 594)	304 (195 to 456)
	2000	12,678 (10,587 to 15,994)	15,676 (13,898 to 17,675)	14,150 (12,683 to 15,933)	204 (126 to 334)	373 (240 to 575)	290 (187 to 435)
	2001	12,304 (10,342 to 15,432)	15,489 (13,727 to 17,393)	13,866 (12,393 to 15,520)	194 (121 to 315)	365 (231 to 567)	281 (181 to 426)
	2002	11,962 (10,047 to 15,030)	15,325 (13,583 to 17,158)	13,609 (12,140 to 15,255)	186 (116 to 300)	358 (228 to 562)	273 (177 to 415)
	2003	11,656 (9,768 to 14,448)	15,182 (13,400 to 16,975)	13,379 (11,957 to 14,967)	179 (110 to 285)	351 (225 to 550)	266 (172 to 405)
	2004	11,377 (9,566 to 14,117)	15,052 (13,313 to 16,861)	13,168 (11,672 to 14,703)	173 (107 to 273)	345 (219 to 545)	259 (167 to 398)
	2005	11,117 (9,312 to 14,016)	14,928 (13,209 to 16,830)	12,970 (11,490 to 14,608)	167 (103 to 264)	339 (214 to 539)	253 (163 to 389)
	2006	10,857 (9,089 to 13,551)	14,801 (13,114 to 16,622)	12,775 (11,390 to 14,368)	162 (100 to 255)	333 (210 to 529)	247 (159 to 379)
	2007	10,593 (8,905 to 13,340)	14,673 (12,994 to 16,465)	12,581 (11,283 to 14,152)	157 (96 to 248)	327 (206 to 518)	242 (156 to 371)
	2008	10,353 (8,699 to 12,931)	14,557 (12,853 to 16,336)	12,400 (11,171 to 13,894)	152 (93 to 240)	322 (203 to 507)	237 (154 to 364)
	2009	10,159 (8,504 to 13,039)	14,469 (12,764 to 16,304)	12,258 (11,010 to 13,857)	149 (90 to 234)	318 (199 to 501)	233 (151 to 356)
	2010	10,049 (8,336 to 12,971)	14,424 (12,687 to 16,265)	12,180 (10,887 to 13,869)	146 (89 to 232)	315 (196 to 494)	230 (149 to 350)
	2011	9,994 (8,363 to 12,553)	14,431 (12,689 to 16,279)	12,157 (10,904 to 13,866)	145 (88 to 229)	312 (194 to 493)	228 (148 to 346)
	2012	9,953 (8,359 to 12,438)	14,477 (12,718 to 16,426)	12,160 (10,948 to 13,945)	144 (87 to 228)	310 (194 to 490)	227 (147 to 340)
	2013	9,916 (8,380 to 12,686)	14,538 (12,765 to 16,644)	12,172 (11,000 to 13,888)	143 (88 to 228)	308 (190 to 484)	225 (146 to 341)
	2014	9,875 (8,371 to 12,689)	14,588 (12,823 to 16,809)	12,177 (10,999 to 14,060)	142 (88 to 227)	307 (188 to 479)	224 (145 to 338)
	2015	9,823 (8,326 to 12,699)	14,603 (12,822 to 16,991)	12,158 (10,890 to 13,910)	142 (88 to 227)	305 (186 to 474)	223 (144 to 335)
	2016	9,730 (8,306 to 12,634)	14,575 (12,783 to 16,992)	12,099 (10,887 to 13,874)	140 (86 to 230)	302 (184 to 470)	221 (141 to 335)
	2017	9,601 (8,195 to 12,453)	14,529 (12,717 to 16,988)	12,011 (10,785 to 13,816)	137 (84 to 225)	299 (181 to 462)	218 (140 to 333)
	2018	9,470 (8,021 to 12,159)	14,480 (12,650 to 16,939)	11,920 (10,745 to 13,831)	134 (80 to 218)	296 (180 to 457)	215 (137 to 327)
	2019	9,374 (7,884 to 12,278)	14,445 (12,582 to 16,846)	11,854 (10,648 to 13,912)	133 (78 to 214)	294 (179 to 456)	213 (135 to 325)
	2020	9,309 (7,805 to 12,303)	14,407 (12,579 to 16,790)	11,801 (10,596 to 13,872)	131 (76 to 213)	293 (179 to 453)	212 (133 to 322)
	2021	9,240 (7,726 to 12,094)	14,373 (12,603 to 16,604)	11,750 (10,556 to 13,664)	130 (74 to 213)	293 (179 to 452)	211 (131 to 320)
	2022	9,282 (9,130 to 9,386)	14,412 (14,195 to 14,545)	11,788 (11,652 to 11,868)	130 (128 to 132)	293 (290 to 296)	211 (209 to 213)
	2023	9,265 (9,118 to 9,368)	14,386 (14,116 to 14,493)	11,767 (11,608 to 11,836)	130 (128 to 132)	293 (290 to 296)	211 (209 to 213)
	2024	9,266 (9,129 to 9,392)	14,399 (14,103 to 14,475)	11,773 (11,606 to 11,834)	130 (128 to 132)	292 (288 to 296)	210 (208 to 213)
	2025	9,273 (9,139 to 9,406)	14,354 (14,069 to 14,461)	11,754 (11,577 to 11,824)	130 (129 to 133)	291 (287 to 294)	210 (208 to 212)
	2026	9,278 (9,137 to 9,416)	14,340 (14,057 to 14,454)	11,749 (11,584 to 11,833)	131 (129 to 133)	292 (288 to 295)	211 (208 to 213)
	2027	9,274 (9,127 to 9,410)	14,326 (13,994 to 14,432)	11,739 (11,549 to 11,815)	131 (129 to 133)	292 (287 to 295)	210 (208 to 213)
	2028	9,265 (9,117 to 9,411)	14,247 (13,912 to 14,406)	11,695 (11,510 to 11,796)	131 (129 to 133)	291 (285 to 293)	210 (207 to 212)
	2029	9,267 (9,132 to 9,449)	14,226 (13,874 to 14,370)	11,686 (11,497 to 11,795)	131 (129 to 134)	289 (284 to 292)	209 (206 to 211)
	2030	9,281 (9,110 to 9,472)	14,179 (13,775 to 14,348)	11,669 (11,451 to 11,785)	132 (129 to 135)	289 (284 to 292)	210 (207 to 212)
	2031	9,277 (9,111 to 9,461)	14,164 (13,755 to 14,342)	11,661 (11,444 to 11,776)	132 (130 to 135)	289 (284 to 292)	210 (207 to 212)
	2032	9,257 (9,077 to 9,448)	14,124 (13,707 to 14,326)	11,633 (11,394 to 11,760)	132 (130 to 135)	288 (283 to 292)	209 (206 to 212)
	2033	9,251 (9,080 to 9,467)	14,030 (13,587 to 14,277)	11,585 (11,354 to 11,737)	132 (130 to 136)	288 (282 to 291)	209 (206 to 212)
	2034	9,242 (9,065 to 9,459)	13,994 (13,523 to 14,251)	11,564 (11,310 to 11,717)	133 (130 to 137)	286 (279 to 290)	209 (205 to 211)
	2035	9,260 (9,066 to 9,508)	13,959 (13,469 to 14,245)	11,556 (11,295 to 11,724)	133 (131 to 137)	286 (280 to 290)	209 (206 to 211)
	2036	9,256 (9,061 to 9,506)	13,959 (13,462 to 14,249)	11,555 (11,299 to 11,720)	134 (131 to 137)	286 (280 to 290)	209 (206 to 212)
	2037	9,255 (9,057 to 9,504)	13,920 (13,381 to 14,228)	11,535 (11,252 to 11,714)	134 (131 to 137)	285 (278 to 290)	209 (205 to 211)
	2038	9,265 (9,063 to 9,522)	13,879 (13,333 to 14,259)	11,519 (11,234 to 11,731)	134 (131 to 138)	284 (276 to 290)	208 (204 to 211)
	2039	9,272 (9,068 to 9,530)	13,820 (13,209 to 14,215)	11,494 (11,190 to 11,718)	135 (132 to 139)	283 (275 to 289)	208 (204 to 212)
	2040	9,280 (9,063 to 9,557)	13,813 (13,204 to 14,208)	11,495 (11,201 to 11,732)	135 (132 to 140)	283 (275 to 289)	208 (204 to 212)
	2041	9,306 (9,071 to 9,628)	13,805 (13,218 to 14,202)	11,506 (11,209 to 11,765)	136 (133 to 140)	283 (275 to 289)	208 (205 to 212)
	2042	9,356 (9,096 to 9,658)	13,741 (13,154 to 14,155)	11,499 (11,201 to 11,758)	136 (133 to 140)	282 (273 to 288)	208 (203 to 212)
	2043	9,379 (9,126 to 9,680)	13,696 (13,063 to 14,152)	11,489 (11,184 to 11,766)	136 (133 to 141)	282 (272 to 288)	208 (204 to 212)
	2044	9,419 (9,156 to 9,755)	13,633 (12,928 to 14,143)	11,478 (11,141 to 11,789)	137 (134 to 142)	281 (272 to 288)	208 (204 to 212)
	2045	9,440 (9,184 to 9,783)	13,617 (12,915 to 14,136)	11,480 (11,148 to 11,803)	138 (134 to 143)	281 (271 to 288)	208 (204 to 212)
	2046	9,443 (9,175 to 9,777)	13,596 (12,920 to 14,124)	11,472 (11,136 to 11,790)	138 (134 to 143)	280 (270 to 287)	208 (203 to 213)
	2047	9,451 (9,177 to 9,794)	13,565 (12,880 to 14,107)	11,460 (11,122 to 11,788)	138 (135 to 144)	280 (269 to 287)	208 (203 to 213)
	2048	9,468 (9,190 to 9,818)	13,498 (12,797 to 14,088)	11,435 (11,064 to 11,796)	139 (135 to 145)	279 (269 to 287)	208 (203 to 213)
	2049	9,494 (9,205 to 9,862)	13,447 (12,655 to 14,075)	11,423 (11,039 to 11,795)	140 (135 to 146)	279 (268 to 287)	208 (203 to 213)
	2050	9,502 (9,191 to 9,877)	13,415 (12,663 to 14,073)	11,411 (11,030 to 11,794)	140 (135 to 146)	278 (267 to 287)	208 (203 to 214)
Botswana	1990	16,438 (13,616 to 20,413)	23,426 (20,732 to 26,767)	20,142 (18,209 to 22,674)	357 (204 to 593)	523 (320 to 789)	447 (273 to 659)
	1991	16,253 (13,613 to 19,997)	23,084 (20,552 to 26,257)	19,858 (18,007 to 22,222)	353 (199 to 574)	514 (317 to 774)	440 (267 to 651)
	1992	16,101 (13,465 to 19,765)	22,795 (20,356 to 25,787)	19,618 (17,836 to 21,889)	350 (199 to 556)	507 (316 to 768)	435 (264 to 646)
	1993	15,986 (13,299 to 19,510)	22,568 (20,219 to 25,778)	19,432 (17,687 to 21,714)	348 (197 to 558)	502 (312 to 754)	431 (262 to 637)
	1994	15,914 (13,200 to 19,718)	22,414 (20,109 to 25,786)	19,306 (17,564 to 21,780)	347 (196 to 553)	499 (312 to 748)	428 (263 to 639)
	1995	15,890 (13,128 to 19,830)	22,345 (20,036 to 25,915)	19,249 (17,381 to 21,843)	347 (193 to 559)	497 (307 to 750)	427 (259 to 642)
	1996	15,949 (13,229 to 19,566)	22,388 (20,170 to 25,830)	19,291 (17,489 to 21,665)	350 (196 to 562)	499 (308 to 748)	429 (260 to 647)
	1997	16,085 (13,439 to 19,573)	22,523 (20,198 to 26,197)	19,419 (17,648 to 21,679)	355 (198 to 559)	504 (310 to 762)	434 (264 to 659)
	1998	16,241 (13,542 to 19,722)	22,689 (20,279 to 26,311)	19,572 (17,852 to 21,872)	360 (200 to 564)	510 (314 to 767)	440 (268 to 667)
	1999	16,361 (13,598 to 20,046)	22,821 (20,284 to 26,461)	19,690 (17,916 to 22,000)	364 (200 to 576)	515 (316 to 771)	444 (274 to 670)
	2000	16,387 (13,466 to 20,249)	22,858 (20,177 to 26,642)	19,714 (17,770 to 22,230)	365 (199 to 585)	516 (317 to 775)	445 (274 to 670)
	2001	16,284 (13,388 to 20,071)	22,794 (20,098 to 26,248)	19,624 (17,700 to 22,227)	362 (197 to 580)	514 (316 to 770)	442 (271 to 664)
	2002	16,087 (13,258 to 19,876)	22,678 (20,000 to 26,193)	19,460 (17,480 to 22,054)	355 (190 to 569)	510 (314 to 765)	437 (269 to 662)
	2003	15,834 (12,970 to 19,603)	22,530 (19,857 to 26,402)	19,252 (17,264 to 22,002)	346 (187 to 564)	506 (313 to 756)	430 (264 to 654)
	2004	15,567 (12,711 to 19,495)	22,369 (19,728 to 26,293)	19,031 (17,011 to 21,848)	337 (181 to 564)	501 (308 to 755)	423 (260 to 649)
	2005	15,328 (12,398 to 19,556)	22,215 (19,449 to 26,254)	18,827 (16,591 to 21,775)	329 (173 to 560)	497 (303 to 751)	417 (256 to 639)
	2006	15,089 (12,328 to 19,023)	22,053 (19,327 to 26,052)	18,619 (16,401 to 21,365)	323 (173 to 541)	492 (303 to 755)	412 (253 to 624)
	2007	14,814 (12,112 to 18,510)	21,865 (19,196 to 25,883)	18,379 (16,247 to 21,032)	316 (172 to 522)	486 (298 to 735)	405 (245 to 606)
	2008	14,528 (11,872 to 18,199)	21,668 (19,040 to 25,849)	18,130 (15,964 to 20,747)	309 (168 to 506)	480 (292 to 737)	398 (243 to 596)
	2009	14,259 (11,652 to 17,886)	21,479 (18,772 to 25,710)	17,894 (15,709 to 20,661)	303 (163 to 502)	474 (285 to 736)	392 (235 to 589)
	2010	14,032 (11,373 to 17,805)	21,312 (18,463 to 25,665)	17,691 (15,532 to 20,564)	296 (158 to 507)	470 (280 to 715)	386 (227 to 580)
	2011	13,828 (11,242 to 17,744)	21,151 (18,348 to 25,135)	17,503 (15,370 to 20,276)	290 (156 to 486)	466 (279 to 704)	381 (228 to 570)
	2012	13,618 (11,126 to 17,378)	20,978 (18,243 to 25,046)	17,307 (15,221 to 19,818)	283 (154 to 471)	462 (277 to 696)	375 (229 to 560)
	2013	13,413 (10,928 to 17,274)	20,809 (18,082 to 24,950)	17,116 (15,028 to 19,597)	276 (151 to 461)	458 (279 to 691)	370 (226 to 552)
	2014	13,226 (10,756 to 17,431)	20,661 (17,913 to 24,798)	16,944 (14,872 to 19,438)	270 (145 to 454)	455 (274 to 685)	364 (223 to 543)
	2015	13,068 (10,604 to 17,505)	20,552 (17,789 to 24,992)	16,806 (14,699 to 19,690)	264 (142 to 457)	452 (273 to 686)	360 (219 to 542)
	2016	12,936 (10,565 to 17,002)	20,471 (17,742 to 24,631)	16,695 (14,575 to 19,182)	259 (143 to 443)	450 (276 to 676)	356 (217 to 529)
	2017	12,819 (10,424 to 17,113)	20,403 (17,633 to 24,312)	16,596 (14,487 to 18,991)	253 (140 to 436)	448 (276 to 671)	352 (214 to 530)
	2018	12,719 (10,336 to 17,133)	20,352 (17,522 to 24,410)	16,516 (14,359 to 19,094)	248 (135 to 429)	446 (274 to 671)	348 (212 to 518)
	2019	12,639 (10,283 to 17,146)	20,325 (17,503 to 24,724)	16,459 (14,223 to 19,294)	245 (134 to 439)	445 (275 to 673)	346 (214 to 518)
	2020	12,554 (10,117 to 17,029)	20,361 (17,541 to 24,505)	16,433 (14,234 to 19,283)	243 (132 to 440)	447 (276 to 684)	346 (212 to 525)
	2021	12,631 (10,183 to 17,001)	20,489 (17,627 to 24,677)	16,532 (14,346 to 19,454)	244 (131 to 446)	450 (275 to 691)	348 (213 to 531)
	2022	12,475 (12,169 to 12,601)	20,493 (20,274 to 20,704)	16,498 (16,293 to 16,612)	243 (237 to 245)	449 (444 to 453)	347 (343 to 350)
	2023	12,402 (12,119 to 12,545)	20,480 (20,201 to 20,707)	16,453 (16,242 to 16,580)	243 (236 to 246)	449 (443 to 453)	347 (343 to 350)
	2024	12,374 (12,074 to 12,502)	20,508 (20,229 to 20,719)	16,450 (16,211 to 16,567)	243 (237 to 248)	450 (444 to 455)	348 (343 to 351)
	2025	12,305 (12,023 to 12,443)	20,508 (20,167 to 20,729)	16,414 (16,172 to 16,531)	243 (236 to 248)	451 (444 to 456)	348 (343 to 352)
	2026	12,238 (11,963 to 12,401)	20,552 (20,184 to 20,803)	16,400 (16,146 to 16,545)	243 (237 to 248)	452 (446 to 458)	349 (344 to 353)
	2027	12,163 (11,863 to 12,335)	20,614 (20,255 to 20,884)	16,391 (16,115 to 16,548)	243 (236 to 248)	454 (447 to 459)	349 (344 to 353)
	2028	12,145 (11,853 to 12,336)	20,634 (20,304 to 20,868)	16,388 (16,127 to 16,537)	243 (236 to 249)	455 (448 to 459)	350 (344 to 354)
	2029	12,113 (11,821 to 12,301)	20,660 (20,342 to 20,898)	16,383 (16,124 to 16,533)	244 (237 to 250)	455 (448 to 460)	350 (345 to 355)
	2030	12,046 (11,787 to 12,252)	20,652 (20,330 to 20,897)	16,342 (16,088 to 16,510)	244 (237 to 250)	455 (448 to 460)	350 (345 to 354)
	2031	12,010 (11,740 to 12,239)	20,670 (20,346 to 20,949)	16,331 (16,083 to 16,517)	244 (237 to 250)	455 (448 to 460)	350 (345 to 354)
	2032	11,960 (11,690 to 12,192)	20,682 (20,341 to 20,963)	16,310 (16,070 to 16,490)	244 (237 to 251)	455 (448 to 461)	350 (345 to 355)
	2033	11,916 (11,630 to 12,149)	20,696 (20,340 to 20,992)	16,294 (16,052 to 16,480)	245 (238 to 251)	455 (448 to 461)	350 (345 to 355)
	2034	11,865 (11,565 to 12,109)	20,702 (20,342 to 21,014)	16,268 (16,014 to 16,451)	244 (236 to 250)	455 (448 to 461)	350 (344 to 355)
	2035	11,812 (11,541 to 12,052)	20,696 (20,334 to 20,994)	16,236 (15,987 to 16,418)	243 (236 to 250)	455 (448 to 461)	349 (343 to 354)
	2036	11,792 (11,491 to 12,039)	20,691 (20,324 to 20,986)	16,221 (15,959 to 16,396)	243 (235 to 249)	455 (448 to 460)	349 (343 to 354)
	2037	11,755 (11,458 to 12,017)	20,742 (20,384 to 21,052)	16,226 (15,973 to 16,408)	242 (234 to 249)	456 (448 to 461)	349 (343 to 354)
	2038	11,725 (11,433 to 12,001)	20,735 (20,364 to 21,055)	16,204 (15,944 to 16,408)	242 (234 to 248)	455 (449 to 462)	349 (343 to 354)
	2039	11,699 (11,423 to 11,965)	20,732 (20,382 to 21,078)	16,187 (15,936 to 16,394)	241 (232 to 248)	455 (448 to 461)	348 (342 to 353)
	2040	11,675 (11,377 to 11,948)	20,738 (20,372 to 21,095)	16,175 (15,907 to 16,389)	241 (231 to 248)	455 (448 to 461)	348 (341 to 353)
	2041	11,629 (11,352 to 11,901)	20,760 (20,390 to 21,092)	16,161 (15,905 to 16,383)	240 (231 to 247)	455 (448 to 461)	347 (341 to 353)
	2042	11,616 (11,322 to 11,900)	20,782 (20,404 to 21,128)	16,163 (15,908 to 16,396)	240 (230 to 247)	455 (448 to 461)	347 (340 to 352)
	2043	11,608 (11,315 to 11,916)	20,848 (20,501 to 21,215)	16,190 (15,932 to 16,426)	240 (230 to 247)	456 (449 to 463)	347 (341 to 353)
	2044	11,597 (11,280 to 11,903)	20,854 (20,508 to 21,208)	16,187 (15,928 to 16,430)	239 (230 to 247)	456 (449 to 462)	347 (341 to 353)
	2045	11,584 (11,303 to 11,894)	20,864 (20,508 to 21,237)	16,184 (15,919 to 16,439)	239 (230 to 247)	456 (449 to 462)	346 (340 to 352)
	2046	11,582 (11,288 to 11,883)	20,870 (20,507 to 21,237)	16,184 (15,911 to 16,424)	238 (229 to 246)	455 (448 to 461)	346 (339 to 352)
	2047	11,533 (11,234 to 11,823)	20,894 (20,505 to 21,277)	16,170 (15,892 to 16,410)	236 (227 to 244)	455 (447 to 462)	345 (338 to 350)
	2048	11,514 (11,137 to 11,832)	20,879 (20,440 to 21,266)	16,152 (15,873 to 16,415)	235 (226 to 243)	455 (447 to 461)	344 (337 to 350)
	2049	11,525 (11,161 to 11,880)	20,895 (20,463 to 21,327)	16,165 (15,888 to 16,452)	235 (226 to 243)	455 (447 to 461)	344 (337 to 350)
	2050	11,508 (11,130 to 11,826)	20,893 (20,454 to 21,308)	16,154 (15,886 to 16,420)	234 (225 to 243)	455 (447 to 460)	343 (336 to 349)
Brazil	1990	10,931 (8,997 to 13,597)	26,808 (24,002 to 29,817)	19,000 (17,232 to 20,890)	229 (132 to 364)	812 (548 to 1,150)	524 (351 to 751)
	1991	10,620 (8,815 to 13,054)	26,584 (23,833 to 29,559)	18,737 (16,974 to 20,591)	221 (127 to 352)	801 (543 to 1,133)	515 (344 to 742)
	1992	10,315 (8,499 to 12,577)	26,359 (23,578 to 29,206)	18,476 (16,810 to 20,289)	214 (123 to 340)	790 (534 to 1,118)	506 (338 to 731)
	1993	10,022 (8,228 to 12,307)	26,135 (23,432 to 28,914)	18,222 (16,579 to 20,036)	207 (119 to 327)	780 (529 to 1,104)	497 (331 to 722)
	1994	9,746 (7,975 to 12,034)	25,918 (23,310 to 28,816)	17,977 (16,330 to 19,837)	200 (115 to 317)	770 (525 to 1,091)	489 (325 to 712)
	1995	9,490 (7,761 to 11,801)	25,709 (23,113 to 28,658)	17,745 (16,101 to 19,653)	194 (111 to 309)	760 (517 to 1,081)	481 (318 to 702)
	1996	9,225 (7,569 to 11,425)	25,480 (23,007 to 28,319)	17,497 (15,941 to 19,146)	187 (109 to 298)	750 (509 to 1,066)	473 (312 to 693)
	1997	8,937 (7,384 to 11,017)	25,220 (22,796 to 28,008)	17,221 (15,735 to 18,849)	181 (106 to 289)	739 (502 to 1,050)	464 (307 to 677)
	1998	8,655 (7,194 to 10,582)	24,963 (22,583 to 27,757)	16,949 (15,450 to 18,581)	174 (104 to 279)	728 (497 to 1,031)	455 (303 to 660)
	1999	8,408 (7,037 to 10,288)	24,741 (22,370 to 27,507)	16,710 (15,249 to 18,377)	169 (100 to 268)	719 (491 to 1,015)	447 (298 to 647)
	2000	8,225 (6,865 to 10,120)	24,587 (22,210 to 27,400)	16,537 (15,067 to 18,234)	165 (97 to 263)	712 (483 to 1,004)	442 (295 to 634)
	2001	8,088 (6,771 to 9,815)	24,492 (22,214 to 27,089)	16,417 (14,987 to 18,035)	162 (96 to 255)	708 (481 to 1,001)	438 (293 to 629)
	2002	7,961 (6,722 to 9,630)	24,419 (22,153 to 26,899)	16,315 (14,918 to 17,857)	159 (96 to 250)	705 (478 to 996)	435 (291 to 622)
	2003	7,842 (6,628 to 9,427)	24,358 (22,096 to 26,680)	16,223 (14,823 to 17,686)	157 (95 to 246)	702 (476 to 994)	432 (289 to 620)
	2004	7,730 (6,561 to 9,258)	24,297 (22,044 to 26,564)	16,135 (14,771 to 17,580)	155 (93 to 245)	699 (474 to 998)	430 (287 to 617)
	2005	7,624 (6,413 to 9,196)	24,224 (21,947 to 26,555)	16,045 (14,676 to 17,527)	152 (91 to 240)	695 (470 to 999)	427 (285 to 612)
	2006	7,507 (6,327 to 9,045)	24,118 (21,892 to 26,403)	15,934 (14,607 to 17,426)	149 (88 to 234)	690 (467 to 985)	423 (282 to 604)
	2007	7,371 (6,215 to 9,016)	23,975 (21,777 to 26,220)	15,795 (14,531 to 17,215)	145 (85 to 226)	684 (462 to 967)	417 (277 to 595)
	2008	7,228 (6,083 to 8,900)	23,816 (21,641 to 26,123)	15,644 (14,414 to 17,095)	141 (83 to 218)	676 (454 to 950)	411 (274 to 583)
	2009	7,092 (5,937 to 8,933)	23,660 (21,478 to 26,014)	15,499 (14,241 to 16,931)	137 (81 to 210)	668 (445 to 937)	405 (270 to 574)
	2010	6,975 (5,793 to 8,669)	23,526 (21,260 to 26,041)	15,375 (14,052 to 16,894)	134 (80 to 203)	662 (438 to 933)	400 (267 to 569)
	2011	6,871 (5,707 to 8,380)	23,404 (21,199 to 25,951)	15,262 (13,953 to 16,798)	131 (79 to 199)	656 (434 to 931)	396 (263 to 563)
	2012	6,767 (5,643 to 8,370)	23,274 (21,079 to 25,833)	15,145 (13,855 to 16,634)	128 (78 to 194)	651 (432 to 931)	392 (260 to 557)
	2013	6,668 (5,521 to 8,302)	23,143 (20,967 to 25,770)	15,030 (13,710 to 16,498)	125 (77 to 192)	645 (429 to 932)	388 (258 to 554)
	2014	6,576 (5,426 to 8,339)	23,018 (20,740 to 25,747)	14,921 (13,593 to 16,414)	122 (74 to 187)	640 (424 to 928)	384 (256 to 550)
	2015	6,495 (5,328 to 8,297)	22,908 (20,622 to 25,640)	14,825 (13,499 to 16,367)	120 (71 to 185)	636 (421 to 923)	381 (253 to 546)
	2016	6,417 (5,274 to 8,023)	22,798 (20,544 to 25,520)	14,729 (13,423 to 16,252)	118 (70 to 180)	632 (421 to 916)	378 (253 to 542)
	2017	6,336 (5,214 to 7,960)	22,678 (20,412 to 25,434)	14,627 (13,352 to 16,209)	116 (70 to 179)	628 (419 to 915)	375 (251 to 538)
	2018	6,262 (5,159 to 8,016)	22,567 (20,273 to 25,432)	14,532 (13,221 to 16,178)	115 (68 to 178)	625 (413 to 918)	372 (247 to 536)
	2019	6,203 (5,046 to 8,133)	22,482 (20,110 to 25,393)	14,458 (13,103 to 16,167)	113 (67 to 177)	622 (407 to 917)	370 (242 to 536)
	2020	6,152 (5,013 to 8,020)	22,419 (20,081 to 25,404)	14,398 (13,058 to 16,167)	112 (66 to 174)	620 (401 to 912)	368 (239 to 533)
	2021	6,105 (4,986 to 8,053)	22,357 (20,052 to 25,321)	14,341 (13,001 to 16,056)	111 (65 to 175)	618 (400 to 906)	366 (238 to 529)
	2022	6,026 (5,868 to 6,095)	22,350 (22,120 to 22,471)	14,291 (14,157 to 14,367)	113 (110 to 116)	619 (615 to 621)	368 (366 to 369)
	2023	5,978 (5,810 to 6,051)	22,372 (22,126 to 22,497)	14,275 (14,119 to 14,354)	112 (110 to 116)	619 (615 to 621)	368 (365 to 369)
	2024	5,962 (5,802 to 6,039)	22,362 (22,116 to 22,482)	14,259 (14,105 to 14,333)	112 (109 to 115)	619 (616 to 621)	367 (365 to 369)
	2025	5,950 (5,787 to 6,029)	22,381 (22,133 to 22,495)	14,259 (14,093 to 14,329)	112 (109 to 115)	619 (616 to 621)	367 (365 to 369)
	2026	5,922 (5,770 to 6,001)	22,317 (22,102 to 22,454)	14,208 (14,072 to 14,292)	112 (109 to 115)	619 (616 to 621)	367 (365 to 369)
	2027	5,925 (5,768 to 6,006)	22,295 (22,064 to 22,440)	14,195 (14,048 to 14,279)	112 (109 to 115)	619 (616 to 621)	367 (365 to 369)
	2028	5,910 (5,756 to 5,992)	22,290 (22,070 to 22,431)	14,181 (14,033 to 14,267)	112 (109 to 115)	619 (616 to 621)	366 (364 to 368)
	2029	5,892 (5,736 to 5,972)	22,294 (22,052 to 22,445)	14,170 (14,016 to 14,257)	111 (108 to 115)	619 (616 to 621)	366 (364 to 368)
	2030	5,879 (5,717 to 5,956)	22,307 (22,075 to 22,450)	14,165 (14,008 to 14,244)	111 (108 to 115)	619 (616 to 622)	366 (364 to 368)
	2031	5,880 (5,713 to 5,965)	22,275 (22,065 to 22,436)	14,146 (14,004 to 14,234)	111 (108 to 114)	619 (616 to 621)	366 (364 to 368)
	2032	5,868 (5,701 to 5,950)	22,267 (22,050 to 22,425)	14,131 (13,993 to 14,219)	111 (108 to 114)	619 (616 to 621)	366 (363 to 368)
	2033	5,863 (5,697 to 5,950)	22,271 (22,064 to 22,434)	14,127 (13,980 to 14,217)	111 (108 to 114)	619 (616 to 621)	365 (363 to 367)
	2034	5,833 (5,662 to 5,912)	22,280 (22,045 to 22,446)	14,113 (13,964 to 14,206)	110 (108 to 114)	619 (616 to 621)	365 (363 to 367)
	2035	5,843 (5,672 to 5,925)	22,274 (22,063 to 22,464)	14,111 (13,965 to 14,211)	110 (107 to 114)	619 (616 to 621)	365 (363 to 367)
	2036	5,844 (5,673 to 5,922)	22,272 (22,062 to 22,451)	14,107 (13,962 to 14,208)	110 (107 to 114)	619 (616 to 621)	365 (363 to 367)
	2037	5,827 (5,650 to 5,900)	22,273 (22,066 to 22,449)	14,096 (13,957 to 14,191)	110 (107 to 114)	619 (615 to 621)	365 (362 to 367)
	2038	5,815 (5,653 to 5,892)	22,275 (22,039 to 22,462)	14,088 (13,944 to 14,181)	110 (107 to 114)	619 (615 to 621)	364 (362 to 366)
	2039	5,829 (5,661 to 5,913)	22,287 (22,049 to 22,473)	14,096 (13,939 to 14,199)	110 (107 to 114)	619 (615 to 621)	364 (362 to 366)
	2040	5,837 (5,664 to 5,919)	22,273 (22,066 to 22,472)	14,089 (13,948 to 14,197)	110 (107 to 114)	619 (615 to 621)	364 (362 to 366)
	2041	5,849 (5,686 to 5,939)	22,269 (22,054 to 22,462)	14,089 (13,956 to 14,201)	110 (107 to 113)	619 (615 to 621)	364 (361 to 366)
	2042	5,862 (5,709 to 5,957)	22,292 (22,093 to 22,482)	14,103 (13,978 to 14,212)	110 (107 to 113)	619 (615 to 621)	364 (361 to 366)
	2043	5,877 (5,721 to 5,974)	22,288 (22,059 to 22,489)	14,103 (13,964 to 14,218)	110 (107 to 113)	619 (615 to 621)	364 (361 to 366)
	2044	5,888 (5,741 to 5,994)	22,277 (22,043 to 22,488)	14,099 (13,960 to 14,221)	110 (107 to 113)	619 (615 to 621)	363 (361 to 366)
	2045	5,892 (5,736 to 5,999)	22,266 (22,053 to 22,480)	14,092 (13,959 to 14,221)	110 (107 to 113)	619 (615 to 621)	363 (361 to 366)
	2046	5,922 (5,768 to 6,039)	22,265 (22,037 to 22,480)	14,102 (13,968 to 14,226)	110 (107 to 113)	619 (614 to 621)	363 (360 to 366)
	2047	5,933 (5,775 to 6,060)	22,276 (22,042 to 22,479)	14,109 (13,965 to 14,237)	110 (107 to 113)	619 (614 to 621)	363 (360 to 366)
	2048	5,940 (5,784 to 6,065)	22,289 (22,052 to 22,500)	14,116 (13,969 to 14,254)	110 (107 to 113)	619 (614 to 621)	363 (360 to 365)
	2049	5,963 (5,797 to 6,096)	22,274 (22,054 to 22,495)	14,116 (13,976 to 14,257)	110 (107 to 113)	618 (614 to 621)	363 (360 to 365)
	2050	5,981 (5,808 to 6,130)	22,266 (22,035 to 22,490)	14,118 (13,971 to 14,267)	110 (107 to 113)	619 (614 to 621)	363 (360 to 365)
Brunei Darussalam	1990	7,121 (5,953 to 9,816)	8,657 (7,335 to 10,579)	7,767 (6,841 to 9,198)	89 (52 to 149)	117 (71 to 193)	100 (61 to 163)
	1991	6,960 (5,817 to 9,386)	8,560 (7,361 to 10,189)	7,640 (6,760 to 8,978)	86 (51 to 144)	116 (70 to 190)	99 (60 to 160)
	1992	6,803 (5,707 to 9,190)	8,463 (7,379 to 9,953)	7,514 (6,660 to 8,897)	84 (49 to 140)	116 (71 to 188)	97 (59 to 157)
	1993	6,652 (5,589 to 9,117)	8,369 (7,329 to 9,784)	7,392 (6,582 to 8,792)	82 (48 to 137)	115 (70 to 187)	96 (58 to 156)
	1994	6,509 (5,470 to 9,062)	8,281 (7,209 to 9,724)	7,285 (6,454 to 8,687)	80 (47 to 132)	114 (71 to 184)	95 (57 to 151)
	1995	6,375 (5,316 to 8,893)	8,201 (7,080 to 9,674)	7,185 (6,352 to 8,673)	77 (45 to 129)	113 (70 to 180)	93 (57 to 151)
	1996	6,235 (5,198 to 8,547)	8,115 (7,019 to 9,514)	7,083 (6,288 to 8,514)	75 (43 to 125)	112 (69 to 178)	92 (56 to 147)
	1997	6,077 (5,096 to 8,349)	8,014 (6,957 to 9,353)	6,966 (6,217 to 8,309)	73 (42 to 121)	111 (69 to 176)	90 (55 to 145)
	1998	5,918 (4,960 to 8,186)	7,907 (6,851 to 9,189)	6,847 (6,076 to 8,130)	70 (40 to 117)	110 (67 to 172)	88 (54 to 142)
	1999	5,770 (4,819 to 8,090)	7,806 (6,785 to 9,024)	6,736 (5,959 to 7,984)	68 (38 to 113)	108 (66 to 170)	87 (53 to 139)
	2000	5,644 (4,690 to 8,043)	7,722 (6,674 to 8,918)	6,640 (5,875 to 7,923)	66 (37 to 110)	107 (66 to 168)	85 (52 to 136)
	2001	5,529 (4,612 to 7,753)	7,646 (6,635 to 8,820)	6,556 (5,791 to 7,833)	64 (36 to 106)	106 (64 to 166)	84 (51 to 133)
	2002	5,415 (4,528 to 7,484)	7,566 (6,550 to 8,766)	6,464 (5,705 to 7,694)	63 (36 to 103)	105 (64 to 163)	83 (50 to 129)
	2003	5,310 (4,461 to 7,403)	7,491 (6,478 to 8,663)	6,374 (5,636 to 7,592)	61 (35 to 101)	104 (63 to 162)	81 (49 to 127)
	2004	5,223 (4,368 to 7,339)	7,432 (6,392 to 8,612)	6,300 (5,578 to 7,509)	60 (35 to 101)	103 (63 to 159)	80 (49 to 124)
	2005	5,162 (4,299 to 7,429)	7,400 (6,341 to 8,539)	6,250 (5,505 to 7,511)	59 (34 to 101)	102 (62 to 160)	80 (48 to 124)
	2006	5,119 (4,291 to 7,334)	7,391 (6,348 to 8,600)	6,222 (5,512 to 7,371)	58 (34 to 99)	102 (62 to 158)	80 (48 to 123)
	2007	5,080 (4,274 to 7,291)	7,396 (6,376 to 8,689)	6,201 (5,492 to 7,311)	58 (33 to 101)	103 (62 to 159)	80 (48 to 123)
	2008	5,049 (4,234 to 7,264)	7,408 (6,374 to 8,802)	6,186 (5,468 to 7,413)	58 (33 to 101)	104 (62 to 160)	80 (48 to 122)
	2009	5,028 (4,199 to 7,275)	7,425 (6,385 to 8,846)	6,180 (5,453 to 7,381)	57 (33 to 100)	104 (62 to 162)	80 (48 to 121)
	2010	5,017 (4,158 to 7,216)	7,442 (6,350 to 8,988)	6,172 (5,412 to 7,399)	57 (33 to 101)	105 (62 to 164)	80 (48 to 122)
	2011	5,014 (4,149 to 7,101)	7,466 (6,392 to 8,888)	6,172 (5,426 to 7,323)	57 (33 to 101)	105 (63 to 165)	80 (49 to 123)
	2012	5,014 (4,151 to 6,860)	7,500 (6,400 to 8,906)	6,176 (5,433 to 7,356)	57 (33 to 100)	106 (63 to 167)	81 (49 to 124)
	2013	5,018 (4,148 to 6,645)	7,534 (6,396 to 8,991)	6,178 (5,434 to 7,389)	57 (34 to 99)	107 (64 to 169)	81 (49 to 125)
	2014	5,013 (4,143 to 6,908)	7,563 (6,399 to 9,043)	6,174 (5,407 to 7,416)	57 (33 to 100)	108 (64 to 168)	81 (48 to 124)
	2015	4,989 (4,102 to 7,020)	7,572 (6,384 to 9,241)	6,149 (5,354 to 7,441)	57 (33 to 102)	108 (64 to 168)	81 (49 to 124)
	2016	4,943 (4,093 to 6,826)	7,567 (6,416 to 9,215)	6,111 (5,355 to 7,380)	57 (33 to 99)	108 (64 to 166)	80 (48 to 125)
	2017	4,883 (4,054 to 6,685)	7,552 (6,390 to 9,213)	6,063 (5,331 to 7,373)	56 (32 to 97)	108 (63 to 166)	80 (48 to 123)
	2018	4,818 (4,010 to 6,555)	7,537 (6,353 to 9,308)	6,017 (5,270 to 7,377)	55 (31 to 95)	108 (64 to 168)	79 (48 to 124)
	2019	4,771 (3,978 to 6,659)	7,525 (6,332 to 9,565)	5,982 (5,224 to 7,298)	55 (32 to 93)	108 (63 to 169)	79 (47 to 123)
	2020	4,747 (3,951 to 6,614)	7,526 (6,348 to 9,525)	5,964 (5,220 to 7,271)	55 (32 to 91)	108 (64 to 170)	79 (48 to 124)
	2021	4,703 (3,911 to 6,646)	7,531 (6,328 to 9,590)	5,937 (5,192 to 7,239)	54 (31 to 89)	108 (63 to 175)	78 (47 to 124)
	2022	4,633 (4,532 to 4,735)	7,673 (7,484 to 7,878)	6,009 (5,899 to 6,123)	54 (53 to 55)	112 (109 to 115)	81 (79 to 82)
	2023	4,603 (4,506 to 4,706)	7,661 (7,486 to 7,878)	5,989 (5,889 to 6,107)	54 (52 to 55)	112 (108 to 115)	80 (79 to 82)
	2024	4,597 (4,496 to 4,707)	7,652 (7,455 to 7,862)	5,983 (5,874 to 6,109)	53 (52 to 55)	111 (108 to 114)	80 (78 to 82)
	2025	4,523 (4,421 to 4,631)	7,677 (7,393 to 7,886)	5,963 (5,817 to 6,084)	52 (51 to 53)	113 (109 to 117)	80 (78 to 82)
	2026	4,489 (4,362 to 4,619)	7,682 (7,424 to 7,929)	5,951 (5,813 to 6,084)	51 (50 to 53)	113 (109 to 117)	80 (78 to 82)
	2027	4,414 (4,298 to 4,546)	7,690 (7,413 to 7,942)	5,919 (5,768 to 6,051)	51 (49 to 52)	113 (108 to 117)	80 (77 to 82)
	2028	4,393 (4,285 to 4,524)	7,695 (7,427 to 7,946)	5,913 (5,759 to 6,048)	50 (49 to 52)	113 (109 to 118)	80 (77 to 82)
	2029	4,359 (4,249 to 4,469)	7,708 (7,430 to 7,965)	5,904 (5,748 to 6,034)	50 (49 to 52)	113 (109 to 118)	79 (77 to 82)
	2030	4,352 (4,238 to 4,456)	7,730 (7,395 to 7,975)	5,914 (5,741 to 6,038)	50 (48 to 51)	113 (108 to 118)	79 (77 to 82)
	2031	4,334 (4,220 to 4,439)	7,747 (7,466 to 8,020)	5,916 (5,758 to 6,057)	49 (48 to 51)	114 (110 to 120)	80 (77 to 82)
	2032	4,309 (4,182 to 4,435)	7,750 (7,459 to 8,033)	5,909 (5,755 to 6,054)	49 (47 to 51)	115 (110 to 121)	80 (77 to 83)
	2033	4,248 (4,124 to 4,376)	7,771 (7,481 to 8,067)	5,891 (5,721 to 6,052)	48 (47 to 50)	115 (110 to 121)	80 (77 to 82)
	2034	4,206 (4,081 to 4,346)	7,799 (7,491 to 8,081)	5,885 (5,714 to 6,028)	48 (46 to 50)	115 (110 to 121)	80 (77 to 82)
	2035	4,191 (4,073 to 4,323)	7,807 (7,509 to 8,080)	5,884 (5,714 to 6,029)	48 (46 to 49)	115 (111 to 121)	80 (77 to 82)
	2036	4,180 (4,067 to 4,298)	7,847 (7,573 to 8,136)	5,899 (5,760 to 6,050)	48 (46 to 49)	116 (111 to 121)	80 (78 to 83)
	2037	4,180 (4,069 to 4,298)	7,842 (7,583 to 8,143)	5,900 (5,748 to 6,062)	47 (46 to 49)	116 (112 to 122)	80 (78 to 83)
	2038	4,150 (4,027 to 4,289)	7,900 (7,608 to 8,206)	5,915 (5,756 to 6,083)	47 (45 to 49)	117 (112 to 124)	80 (78 to 84)
	2039	4,140 (4,014 to 4,267)	7,932 (7,620 to 8,217)	5,927 (5,769 to 6,079)	47 (45 to 48)	118 (113 to 125)	80 (78 to 84)
	2040	4,116 (3,988 to 4,247)	7,988 (7,676 to 8,298)	5,944 (5,781 to 6,111)	47 (45 to 48)	119 (114 to 126)	81 (79 to 84)
	2041	4,105 (3,969 to 4,239)	7,990 (7,703 to 8,312)	5,942 (5,788 to 6,125)	47 (45 to 49)	119 (115 to 126)	81 (79 to 84)
	2042	4,066 (3,935 to 4,214)	8,007 (7,706 to 8,355)	5,934 (5,782 to 6,134)	46 (44 to 48)	119 (115 to 126)	81 (79 to 84)
	2043	4,065 (3,938 to 4,217)	8,039 (7,734 to 8,397)	5,951 (5,786 to 6,150)	46 (44 to 48)	119 (114 to 126)	81 (79 to 84)
	2044	4,074 (3,945 to 4,220)	8,051 (7,748 to 8,440)	5,963 (5,800 to 6,163)	46 (44 to 48)	120 (115 to 127)	81 (79 to 85)
	2045	4,087 (3,958 to 4,238)	8,079 (7,759 to 8,471)	5,986 (5,811 to 6,203)	46 (44 to 48)	121 (116 to 128)	82 (79 to 85)
	2046	4,099 (3,957 to 4,250)	8,103 (7,753 to 8,510)	6,006 (5,824 to 6,228)	46 (44 to 48)	121 (116 to 129)	82 (79 to 86)
	2047	4,093 (3,956 to 4,226)	8,110 (7,758 to 8,542)	6,009 (5,819 to 6,242)	46 (44 to 48)	121 (116 to 128)	82 (79 to 86)
	2048	4,091 (3,951 to 4,250)	8,133 (7,769 to 8,573)	6,022 (5,826 to 6,254)	46 (44 to 48)	121 (116 to 129)	82 (79 to 86)
	2049	4,075 (3,920 to 4,232)	8,142 (7,754 to 8,618)	6,021 (5,812 to 6,266)	45 (43 to 48)	122 (116 to 129)	82 (79 to 86)
	2050	4,069 (3,926 to 4,242)	8,160 (7,733 to 8,644)	6,029 (5,811 to 6,288)	45 (43 to 48)	122 (117 to 130)	82 (79 to 86)
Bulgaria	1990	13,678 (11,445 to 17,259)	16,712 (14,884 to 19,073)	15,185 (13,750 to 17,418)	234 (141 to 374)	411 (260 to 591)	324 (207 to 480)
	1991	13,360 (11,151 to 16,517)	16,567 (14,794 to 18,827)	14,953 (13,598 to 17,066)	227 (136 to 361)	408 (259 to 589)	319 (204 to 472)
	1992	13,094 (10,999 to 16,164)	16,447 (14,740 to 18,563)	14,759 (13,461 to 16,927)	221 (131 to 353)	405 (255 to 585)	314 (199 to 465)
	1993	12,892 (10,910 to 15,886)	16,356 (14,625 to 18,513)	14,612 (13,294 to 16,734)	216 (128 to 340)	402 (255 to 585)	310 (197 to 455)
	1994	12,764 (10,778 to 15,887)	16,296 (14,522 to 18,490)	14,517 (13,189 to 16,610)	213 (126 to 338)	400 (252 to 580)	307 (193 to 452)
	1995	12,724 (10,747 to 15,778)	16,273 (14,494 to 18,490)	14,484 (13,094 to 16,536)	211 (124 to 340)	399 (251 to 581)	306 (191 to 450)
	1996	12,781 (10,810 to 15,786)	16,293 (14,562 to 18,491)	14,519 (13,213 to 16,481)	212 (127 to 334)	398 (249 to 581)	306 (192 to 448)
	1997	12,906 (10,918 to 15,908)	16,349 (14,632 to 18,525)	14,607 (13,297 to 16,559)	214 (130 to 336)	399 (248 to 578)	307 (192 to 449)
	1998	13,057 (10,977 to 15,989)	16,421 (14,751 to 18,606)	14,715 (13,381 to 16,631)	216 (130 to 338)	399 (248 to 580)	308 (193 to 449)
	1999	13,185 (11,010 to 16,389)	16,486 (14,799 to 18,720)	14,809 (13,433 to 16,769)	217 (131 to 340)	399 (249 to 576)	309 (192 to 451)
	2000	13,246 (10,995 to 16,564)	16,521 (14,789 to 18,922)	14,855 (13,413 to 16,897)	218 (132 to 340)	398 (248 to 578)	309 (193 to 452)
	2001	13,199 (11,026 to 16,593)	16,509 (14,772 to 18,838)	14,822 (13,412 to 16,812)	217 (131 to 334)	396 (244 to 574)	307 (190 to 447)
	2002	13,059 (10,879 to 16,525)	16,456 (14,707 to 18,769)	14,723 (13,337 to 16,651)	213 (129 to 329)	391 (239 to 569)	302 (187 to 442)
	2003	12,858 (10,689 to 16,264)	16,373 (14,627 to 18,740)	14,581 (13,175 to 16,477)	207 (125 to 327)	385 (236 to 564)	296 (183 to 431)
	2004	12,641 (10,513 to 16,152)	16,280 (14,556 to 18,727)	14,425 (13,012 to 16,331)	201 (122 to 323)	378 (231 to 554)	290 (180 to 423)
	2005	12,450 (10,479 to 16,136)	16,195 (14,438 to 18,612)	14,285 (12,874 to 16,260)	196 (119 to 320)	372 (226 to 548)	285 (177 to 419)
	2006	12,271 (10,380 to 15,717)	16,115 (14,395 to 18,505)	14,153 (12,745 to 16,036)	192 (117 to 315)	367 (224 to 539)	280 (174 to 411)
	2007	12,077 (10,204 to 15,315)	16,029 (14,313 to 18,350)	14,009 (12,653 to 15,838)	188 (114 to 307)	362 (222 to 528)	275 (172 to 405)
	2008	11,881 (10,015 to 14,946)	15,942 (14,253 to 18,248)	13,862 (12,543 to 15,655)	183 (111 to 298)	357 (220 to 518)	270 (170 to 396)
	2009	11,692 (9,811 to 14,564)	15,859 (14,160 to 18,123)	13,717 (12,442 to 15,586)	179 (108 to 291)	352 (219 to 511)	265 (168 to 392)
	2010	11,518 (9,636 to 14,466)	15,782 (14,054 to 18,133)	13,581 (12,315 to 15,439)	175 (105 to 284)	347 (214 to 509)	260 (164 to 387)
	2011	11,340 (9,532 to 14,124)	15,709 (13,970 to 17,989)	13,443 (12,225 to 15,334)	171 (102 to 276)	342 (211 to 500)	255 (160 to 379)
	2012	11,142 (9,389 to 13,690)	15,635 (13,906 to 18,006)	13,299 (12,084 to 15,088)	167 (101 to 264)	337 (208 to 494)	251 (158 to 371)
	2013	10,944 (9,221 to 13,465)	15,563 (13,880 to 18,121)	13,158 (11,903 to 15,014)	163 (97 to 258)	332 (201 to 487)	246 (156 to 362)
	2014	10,768 (9,015 to 13,342)	15,499 (13,824 to 18,216)	13,035 (11,782 to 14,881)	159 (94 to 252)	327 (200 to 483)	242 (153 to 358)
	2015	10,633 (8,879 to 13,503)	15,446 (13,715 to 18,326)	12,940 (11,655 to 14,830)	156 (93 to 249)	324 (199 to 478)	239 (149 to 349)
	2016	10,534 (8,844 to 13,224)	15,403 (13,724 to 18,339)	12,866 (11,633 to 14,732)	154 (92 to 244)	320 (198 to 472)	236 (146 to 350)
	2017	10,443 (8,746 to 13,205)	15,362 (13,736 to 18,225)	12,798 (11,563 to 14,705)	152 (91 to 242)	317 (193 to 465)	233 (142 to 345)
	2018	10,366 (8,670 to 13,405)	15,330 (13,623 to 18,244)	12,742 (11,503 to 14,619)	150 (90 to 240)	314 (190 to 460)	230 (141 to 343)
	2019	10,302 (8,559 to 13,557)	15,309 (13,575 to 18,297)	12,698 (11,409 to 14,660)	149 (89 to 236)	312 (188 to 460)	229 (140 to 344)
	2020	10,231 (8,529 to 13,465)	15,291 (13,581 to 18,102)	12,652 (11,400 to 14,544)	148 (87 to 231)	312 (189 to 458)	228 (140 to 341)
	2021	10,228 (8,562 to 13,512)	15,345 (13,645 to 18,126)	12,677 (11,414 to 14,246)	148 (89 to 233)	314 (190 to 458)	229 (142 to 338)
	2022	10,195 (10,030 to 10,308)	15,215 (14,927 to 15,400)	12,599 (12,434 to 12,714)	148 (146 to 150)	309 (302 to 315)	227 (224 to 230)
	2023	10,270 (10,112 to 10,395)	15,155 (14,847 to 15,306)	12,609 (12,431 to 12,712)	148 (146 to 150)	308 (301 to 315)	227 (223 to 230)
	2024	10,271 (10,110 to 10,408)	15,147 (14,834 to 15,322)	12,607 (12,436 to 12,717)	148 (147 to 150)	307 (300 to 313)	226 (223 to 230)
	2025	10,268 (10,108 to 10,409)	15,131 (14,856 to 15,367)	12,598 (12,441 to 12,745)	149 (147 to 151)	306 (298 to 312)	226 (222 to 229)
	2026	10,276 (10,107 to 10,422)	15,106 (14,837 to 15,353)	12,591 (12,435 to 12,745)	149 (147 to 152)	303 (294 to 309)	225 (221 to 228)
	2027	10,286 (10,078 to 10,446)	15,031 (14,702 to 15,286)	12,565 (12,382 to 12,731)	149 (147 to 152)	299 (290 to 306)	223 (219 to 227)
	2028	10,297 (10,106 to 10,511)	15,040 (14,715 to 15,288)	12,580 (12,392 to 12,753)	149 (147 to 152)	299 (290 to 306)	223 (219 to 227)
	2029	10,286 (10,104 to 10,492)	15,017 (14,682 to 15,285)	12,568 (12,374 to 12,761)	149 (147 to 152)	298 (289 to 305)	223 (218 to 226)
	2030	10,301 (10,119 to 10,483)	14,999 (14,610 to 15,267)	12,569 (12,357 to 12,748)	150 (148 to 153)	297 (287 to 304)	222 (218 to 226)
	2031	10,331 (10,134 to 10,523)	14,961 (14,575 to 15,264)	12,566 (12,354 to 12,762)	151 (148 to 154)	291 (280 to 299)	220 (215 to 224)
	2032	10,383 (10,179 to 10,604)	14,943 (14,541 to 15,279)	12,585 (12,359 to 12,821)	151 (148 to 154)	290 (280 to 298)	220 (214 to 224)
	2033	10,361 (10,162 to 10,585)	14,897 (14,465 to 15,248)	12,552 (12,323 to 12,787)	151 (148 to 154)	289 (279 to 297)	219 (214 to 223)
	2034	10,396 (10,193 to 10,625)	14,872 (14,458 to 15,251)	12,559 (12,322 to 12,790)	151 (148 to 154)	288 (277 to 296)	219 (213 to 223)
	2035	10,408 (10,200 to 10,633)	14,854 (14,415 to 15,241)	12,557 (12,306 to 12,793)	151 (149 to 154)	287 (275 to 295)	218 (212 to 223)
	2036	10,427 (10,200 to 10,645)	14,856 (14,410 to 15,252)	12,570 (12,325 to 12,808)	152 (149 to 155)	282 (269 to 290)	216 (210 to 221)
	2037	10,461 (10,219 to 10,703)	14,822 (14,347 to 15,240)	12,572 (12,301 to 12,834)	152 (149 to 155)	281 (269 to 289)	216 (210 to 220)
	2038	10,475 (10,226 to 10,742)	14,804 (14,280 to 15,237)	12,571 (12,289 to 12,839)	152 (149 to 155)	280 (268 to 288)	215 (209 to 220)
	2039	10,465 (10,230 to 10,719)	14,792 (14,264 to 15,236)	12,561 (12,274 to 12,836)	152 (149 to 156)	280 (267 to 288)	215 (209 to 220)
	2040	10,468 (10,229 to 10,720)	14,781 (14,244 to 15,232)	12,559 (12,268 to 12,831)	153 (150 to 156)	278 (265 to 287)	215 (209 to 219)
	2041	10,491 (10,240 to 10,750)	14,777 (14,256 to 15,230)	12,569 (12,280 to 12,843)	153 (150 to 157)	274 (261 to 283)	213 (206 to 218)
	2042	10,508 (10,245 to 10,784)	14,768 (14,256 to 15,225)	12,574 (12,285 to 12,869)	153 (150 to 157)	273 (260 to 283)	213 (206 to 218)
	2043	10,521 (10,249 to 10,819)	14,765 (14,256 to 15,225)	12,580 (12,285 to 12,881)	154 (150 to 157)	272 (260 to 282)	212 (206 to 217)
	2044	10,537 (10,257 to 10,832)	14,750 (14,199 to 15,216)	12,582 (12,275 to 12,884)	154 (151 to 158)	272 (259 to 282)	212 (206 to 218)
	2045	10,552 (10,266 to 10,850)	14,739 (14,198 to 15,229)	12,586 (12,275 to 12,891)	155 (151 to 159)	270 (257 to 280)	212 (205 to 217)
	2046	10,578 (10,287 to 10,894)	14,729 (14,184 to 15,229)	12,595 (12,281 to 12,914)	155 (151 to 159)	269 (256 to 280)	211 (205 to 217)
	2047	10,593 (10,281 to 10,938)	14,728 (14,187 to 15,314)	12,604 (12,293 to 12,952)	155 (151 to 159)	269 (255 to 279)	211 (205 to 217)
	2048	10,617 (10,299 to 10,973)	14,805 (14,224 to 15,399)	12,654 (12,314 to 13,018)	155 (151 to 160)	269 (255 to 279)	211 (205 to 217)
	2049	10,626 (10,300 to 11,011)	14,785 (14,175 to 15,403)	12,650 (12,309 to 13,019)	156 (152 to 160)	269 (255 to 279)	212 (205 to 217)
	2050	10,653 (10,336 to 11,171)	14,894 (14,303 to 15,440)	12,718 (12,390 to 13,125)	156 (152 to 161)	267 (254 to 278)	211 (204 to 217)
Burkina Faso	1990	17,390 (14,728 to 20,480)	23,425 (20,741 to 26,290)	20,617 (18,410 to 22,917)	400 (228 to 653)	671 (405 to 1,005)	543 (336 to 828)
	1991	17,415 (14,806 to 20,351)	23,509 (20,950 to 26,269)	20,671 (18,527 to 22,961)	401 (229 to 656)	674 (405 to 1,009)	545 (339 to 826)
	1992	17,458 (14,923 to 20,392)	23,623 (21,089 to 26,347)	20,750 (18,676 to 23,028)	402 (235 to 664)	680 (408 to 1,013)	548 (341 to 833)
	1993	17,515 (14,999 to 20,488)	23,765 (21,216 to 26,554)	20,851 (18,684 to 23,068)	404 (239 to 662)	685 (409 to 1,018)	552 (347 to 836)
	1994	17,585 (15,028 to 20,497)	23,930 (21,282 to 26,729)	20,971 (18,790 to 23,140)	407 (241 to 658)	692 (413 to 1,030)	557 (352 to 844)
	1995	17,664 (14,961 to 20,606)	24,116 (21,483 to 26,965)	21,106 (18,850 to 23,265)	410 (242 to 658)	700 (417 to 1,044)	562 (355 to 861)
	1996	17,775 (15,176 to 20,752)	24,342 (21,653 to 27,126)	21,278 (19,105 to 23,322)	414 (250 to 660)	709 (425 to 1,054)	569 (363 to 866)
	1997	17,933 (15,298 to 20,878)	24,621 (22,027 to 27,463)	21,501 (19,375 to 23,629)	420 (254 to 667)	720 (435 to 1,080)	578 (370 to 874)
	1998	18,127 (15,536 to 20,938)	24,944 (22,233 to 27,831)	21,764 (19,646 to 23,924)	428 (263 to 674)	734 (446 to 1,114)	589 (379 to 882)
	1999	18,345 (15,679 to 21,210)	25,300 (22,484 to 28,200)	22,055 (19,994 to 24,246)	437 (270 to 683)	749 (460 to 1,127)	601 (385 to 890)
	2000	18,577 (15,728 to 21,344)	25,678 (22,790 to 28,675)	22,363 (20,238 to 24,621)	447 (273 to 697)	764 (469 to 1,152)	614 (395 to 907)
	2001	18,976 (16,415 to 21,625)	26,229 (23,691 to 28,985)	22,842 (20,912 to 24,906)	465 (285 to 715)	790 (496 to 1,195)	636 (411 to 939)
	2002	19,592 (17,117 to 22,210)	26,989 (24,685 to 29,622)	23,536 (21,665 to 25,411)	495 (310 to 751)	827 (532 to 1,251)	670 (433 to 984)
	2003	20,244 (17,744 to 22,789)	27,774 (25,566 to 30,353)	24,261 (22,425 to 26,099)	528 (329 to 793)	865 (562 to 1,295)	706 (458 to 1,037)
	2004	20,757 (18,185 to 23,257)	28,404 (26,099 to 31,033)	24,836 (22,998 to 26,599)	555 (347 to 833)	896 (577 to 1,342)	735 (472 to 1,087)
	2005	20,954 (18,297 to 23,496)	28,697 (26,292 to 31,400)	25,081 (23,104 to 26,931)	566 (351 to 853)	909 (579 to 1,370)	747 (478 to 1,109)
	2006	20,838 (18,247 to 23,373)	28,645 (26,332 to 31,244)	24,991 (23,114 to 26,758)	564 (349 to 844)	904 (582 to 1,359)	744 (479 to 1,101)
	2007	20,587 (17,996 to 23,049)	28,427 (26,194 to 30,904)	24,749 (22,899 to 26,480)	559 (344 to 841)	892 (575 to 1,345)	734 (475 to 1,084)
	2008	20,291 (17,677 to 22,646)	28,150 (25,831 to 30,529)	24,455 (22,535 to 26,203)	551 (341 to 840)	878 (563 to 1,317)	723 (467 to 1,070)
	2009	20,040 (17,438 to 22,467)	27,916 (25,568 to 30,319)	24,207 (22,240 to 25,994)	546 (337 to 839)	865 (551 to 1,298)	714 (458 to 1,054)
	2010	19,922 (17,266 to 22,462)	27,829 (25,266 to 30,249)	24,099 (22,125 to 25,960)	543 (333 to 838)	858 (539 to 1,285)	709 (448 to 1,042)
	2011	20,078 (17,470 to 22,513)	28,144 (25,644 to 30,581)	24,335 (22,397 to 26,192)	545 (339 to 833)	868 (544 to 1,305)	715 (454 to 1,045)
	2012	20,486 (17,882 to 22,964)	28,876 (26,437 to 31,204)	24,910 (22,990 to 26,728)	551 (342 to 849)	894 (567 to 1,344)	731 (467 to 1,070)
	2013	20,999 (18,413 to 23,411)	29,781 (27,297 to 32,228)	25,626 (23,751 to 27,487)	559 (342 to 861)	927 (588 to 1,378)	752 (483 to 1,105)
	2014	21,470 (18,718 to 23,984)	30,610 (28,185 to 33,309)	26,283 (24,248 to 28,338)	567 (340 to 876)	957 (614 to 1,401)	771 (499 to 1,133)
	2015	21,748 (18,823 to 24,238)	31,118 (28,431 to 33,983)	26,680 (24,649 to 28,891)	572 (340 to 887)	976 (624 to 1,432)	784 (510 to 1,156)
	2016	21,892 (19,008 to 24,473)	31,386 (28,711 to 34,474)	26,887 (24,697 to 29,213)	579 (343 to 884)	986 (636 to 1,444)	793 (511 to 1,160)
	2017	22,035 (18,927 to 24,767)	31,639 (28,813 to 34,865)	27,087 (24,772 to 29,685)	588 (354 to 890)	997 (635 to 1,455)	803 (515 to 1,163)
	2018	22,145 (19,064 to 25,284)	31,845 (28,554 to 35,517)	27,246 (24,642 to 29,944)	597 (357 to 910)	1,005 (635 to 1,455)	812 (518 to 1,174)
	2019	22,188 (18,854 to 25,642)	31,972 (28,414 to 36,019)	27,332 (24,387 to 30,379)	603 (366 to 919)	1,010 (648 to 1,468)	817 (509 to 1,189)
	2020	22,076 (18,763 to 25,502)	31,974 (28,270 to 36,200)	27,279 (24,339 to 30,398)	600 (364 to 922)	1,008 (630 to 1,471)	814 (510 to 1,196)
	2021	21,162 (17,869 to 24,415)	30,907 (27,284 to 35,100)	26,284 (23,232 to 29,446)	564 (338 to 880)	953 (589 to 1,405)	768 (490 to 1,127)
	2022	21,120 (20,777 to 21,486)	31,125 (30,615 to 31,539)	26,379 (26,048 to 26,680)	564 (547 to 593)	951 (927 to 980)	767 (750 to 791)
	2023	21,054 (20,721 to 21,470)	31,181 (30,667 to 31,575)	26,370 (26,052 to 26,702)	561 (545 to 593)	955 (928 to 983)	767 (751 to 792)
	2024	21,025 (20,672 to 21,457)	31,198 (30,710 to 31,580)	26,358 (26,041 to 26,693)	558 (542 to 591)	957 (929 to 986)	766 (747 to 792)
	2025	20,986 (20,644 to 21,385)	31,197 (30,689 to 31,617)	26,331 (26,012 to 26,669)	557 (541 to 589)	954 (923 to 987)	764 (744 to 792)
	2026	20,946 (20,587 to 21,367)	31,211 (30,659 to 31,660)	26,312 (25,968 to 26,661)	555 (537 to 589)	954 (922 to 989)	763 (742 to 791)
	2027	20,900 (20,566 to 21,340)	31,247 (30,710 to 31,728)	26,301 (25,968 to 26,663)	554 (537 to 586)	955 (923 to 990)	763 (742 to 791)
	2028	20,870 (20,545 to 21,325)	31,270 (30,707 to 31,759)	26,291 (25,931 to 26,672)	552 (535 to 585)	956 (923 to 992)	762 (740 to 792)
	2029	20,851 (20,509 to 21,315)	31,291 (30,706 to 31,821)	26,287 (25,909 to 26,691)	550 (533 to 583)	956 (923 to 993)	761 (739 to 792)
	2030	20,842 (20,501 to 21,308)	31,326 (30,738 to 31,880)	26,293 (25,913 to 26,708)	549 (532 to 583)	957 (922 to 994)	760 (738 to 793)
	2031	20,833 (20,498 to 21,301)	31,336 (30,746 to 31,932)	26,285 (25,912 to 26,743)	548 (532 to 582)	956 (920 to 993)	759 (735 to 791)
	2032	20,813 (20,446 to 21,319)	31,378 (30,766 to 32,021)	26,290 (25,899 to 26,782)	548 (531 to 582)	957 (921 to 994)	759 (736 to 791)
	2033	20,793 (20,434 to 21,301)	31,448 (30,790 to 32,204)	26,309 (25,898 to 26,850)	546 (531 to 582)	960 (922 to 1,000)	759 (736 to 792)
	2034	20,784 (20,425 to 21,324)	31,483 (30,797 to 32,280)	26,316 (25,877 to 26,880)	545 (530 to 581)	960 (922 to 1,002)	759 (736 to 792)
	2035	20,792 (20,419 to 21,369)	31,527 (30,830 to 32,331)	26,335 (25,885 to 26,914)	546 (530 to 582)	962 (922 to 1,004)	759 (735 to 792)
	2036	20,801 (20,415 to 21,386)	31,548 (30,830 to 32,355)	26,343 (25,899 to 26,922)	544 (528 to 581)	962 (923 to 1,005)	759 (734 to 792)
	2037	20,797 (20,423 to 21,363)	31,564 (30,828 to 32,410)	26,341 (25,879 to 26,929)	544 (528 to 587)	964 (924 to 1,007)	759 (735 to 795)
	2038	20,778 (20,392 to 21,349)	31,607 (30,848 to 32,497)	26,348 (25,871 to 26,950)	543 (527 to 587)	964 (923 to 1,007)	759 (733 to 795)
	2039	20,755 (20,357 to 21,343)	31,629 (30,869 to 32,524)	26,343 (25,866 to 26,946)	543 (527 to 587)	965 (923 to 1,007)	759 (733 to 794)
	2040	20,741 (20,341 to 21,338)	31,664 (30,886 to 32,546)	26,347 (25,860 to 26,963)	543 (527 to 588)	967 (925 to 1,009)	759 (734 to 797)
	2041	20,738 (20,322 to 21,369)	31,681 (30,908 to 32,572)	26,347 (25,857 to 26,982)	543 (527 to 588)	967 (925 to 1,010)	759 (734 to 797)
	2042	20,749 (20,328 to 21,371)	31,689 (30,904 to 32,605)	26,348 (25,855 to 26,997)	543 (527 to 588)	967 (925 to 1,010)	759 (733 to 797)
	2043	20,751 (20,316 to 21,372)	31,697 (30,898 to 32,679)	26,345 (25,853 to 27,001)	542 (526 to 588)	967 (925 to 1,011)	759 (732 to 797)
	2044	20,747 (20,305 to 21,368)	31,718 (30,898 to 32,707)	26,345 (25,833 to 27,020)	541 (524 to 588)	967 (925 to 1,011)	758 (730 to 797)
	2045	20,726 (20,269 to 21,349)	31,724 (30,904 to 32,716)	26,332 (25,818 to 27,008)	540 (524 to 587)	968 (926 to 1,012)	758 (730 to 797)
	2046	20,720 (20,265 to 21,362)	31,749 (30,923 to 32,754)	26,336 (25,816 to 27,034)	540 (524 to 587)	968 (926 to 1,012)	757 (730 to 797)
	2047	20,701 (20,241 to 21,359)	31,777 (30,932 to 32,803)	26,336 (25,810 to 27,043)	540 (523 to 587)	968 (926 to 1,012)	757 (730 to 797)
	2048	20,705 (20,240 to 21,367)	31,795 (30,957 to 32,880)	26,340 (25,815 to 27,039)	541 (525 to 587)	969 (926 to 1,013)	758 (731 to 797)
	2049	20,701 (20,216 to 21,355)	31,814 (30,972 to 32,901)	26,340 (25,812 to 27,061)	541 (525 to 587)	969 (927 to 1,015)	758 (732 to 797)
	2050	20,701 (20,204 to 21,366)	31,821 (30,969 to 32,904)	26,338 (25,799 to 27,114)	541 (525 to 586)	970 (927 to 1,015)	758 (732 to 796)
Burundi	1990	14,074 (11,063 to 17,264)	19,636 (15,798 to 24,159)	17,006 (14,264 to 20,042)	384 (205 to 659)	456 (252 to 722)	424 (249 to 655)
	1991	13,986 (10,966 to 17,172)	19,459 (15,662 to 23,755)	16,866 (14,123 to 19,879)	384 (206 to 664)	455 (251 to 720)	423 (254 to 657)
	1992	13,919 (10,874 to 17,080)	19,316 (15,681 to 23,594)	16,749 (14,080 to 19,716)	386 (204 to 663)	455 (249 to 716)	424 (254 to 660)
	1993	13,873 (10,832 to 17,041)	19,210 (15,622 to 23,382)	16,673 (13,965 to 19,689)	388 (202 to 664)	456 (250 to 711)	425 (254 to 668)
	1994	13,851 (10,780 to 17,110)	19,145 (15,529 to 23,293)	16,633 (13,926 to 19,643)	392 (204 to 676)	457 (253 to 719)	428 (257 to 673)
	1995	13,854 (10,749 to 17,131)	19,125 (15,380 to 23,270)	16,608 (13,848 to 19,600)	396 (204 to 691)	460 (255 to 726)	431 (262 to 685)
	1996	13,901 (10,833 to 17,106)	19,164 (15,482 to 23,142)	16,638 (13,955 to 19,581)	403 (216 to 691)	465 (260 to 724)	436 (264 to 684)
	1997	13,995 (10,967 to 17,147)	19,264 (15,601 to 23,089)	16,738 (14,153 to 19,676)	414 (226 to 693)	473 (266 to 726)	446 (272 to 692)
	1998	14,111 (10,993 to 17,340)	19,401 (15,800 to 23,067)	16,861 (14,221 to 19,809)	426 (238 to 710)	483 (276 to 737)	457 (280 to 702)
	1999	14,223 (11,139 to 17,440)	19,553 (15,959 to 23,150)	16,985 (14,337 to 19,912)	436 (245 to 720)	491 (282 to 746)	466 (285 to 708)
	2000	14,303 (11,168 to 17,600)	19,696 (16,035 to 23,307)	17,087 (14,414 to 20,013)	440 (245 to 727)	498 (285 to 755)	471 (286 to 721)
	2001	14,395 (11,550 to 17,442)	19,917 (16,692 to 23,247)	17,232 (14,794 to 19,799)	433 (241 to 714)	503 (293 to 752)	470 (295 to 704)
	2002	14,528 (11,823 to 17,319)	20,271 (17,482 to 23,368)	17,464 (15,186 to 19,722)	415 (230 to 698)	508 (303 to 758)	463 (295 to 696)
	2003	14,678 (12,059 to 17,247)	20,688 (18,003 to 23,477)	17,737 (15,630 to 19,870)	392 (214 to 651)	513 (312 to 769)	454 (294 to 691)
	2004	14,821 (12,198 to 17,311)	21,102 (18,491 to 23,943)	18,004 (16,000 to 20,032)	371 (201 to 633)	517 (316 to 792)	445 (291 to 685)
	2005	14,934 (12,126 to 17,485)	21,448 (18,931 to 24,415)	18,219 (16,087 to 20,292)	359 (192 to 617)	520 (322 to 803)	441 (287 to 678)
	2006	15,010 (12,331 to 17,445)	21,735 (19,278 to 24,570)	18,386 (16,411 to 20,292)	355 (187 to 606)	524 (326 to 807)	440 (288 to 677)
	2007	15,071 (12,339 to 17,416)	22,021 (19,569 to 24,817)	18,542 (16,679 to 20,313)	351 (183 to 594)	526 (328 to 810)	438 (285 to 675)
	2008	15,119 (12,355 to 17,437)	22,303 (19,870 to 25,070)	18,687 (16,879 to 20,435)	348 (179 to 585)	528 (327 to 813)	437 (282 to 668)
	2009	15,156 (12,298 to 17,483)	22,576 (20,064 to 25,555)	18,818 (16,958 to 20,629)	346 (178 to 587)	530 (329 to 821)	437 (275 to 662)
	2010	15,186 (12,236 to 17,843)	22,834 (20,166 to 26,034)	18,938 (17,009 to 20,810)	346 (172 to 595)	533 (327 to 836)	438 (271 to 673)
	2011	15,222 (12,305 to 17,532)	23,150 (20,458 to 26,221)	19,100 (17,274 to 20,837)	350 (179 to 601)	540 (334 to 850)	442 (275 to 675)
	2012	15,264 (12,420 to 17,377)	23,544 (20,878 to 26,403)	19,312 (17,485 to 21,016)	355 (181 to 606)	549 (340 to 871)	450 (278 to 685)
	2013	15,294 (12,426 to 17,401)	23,934 (21,293 to 26,809)	19,514 (17,672 to 21,203)	362 (185 to 609)	558 (347 to 875)	458 (281 to 688)
	2014	15,289 (12,364 to 17,520)	24,238 (21,508 to 27,235)	19,656 (17,735 to 21,464)	368 (188 to 616)	566 (355 to 890)	464 (282 to 700)
	2015	15,233 (12,290 to 17,738)	24,371 (21,569 to 27,664)	19,692 (17,703 to 21,745)	370 (187 to 634)	567 (352 to 887)	466 (283 to 704)
	2016	15,012 (12,086 to 17,313)	24,174 (21,527 to 27,392)	19,490 (17,517 to 21,446)	366 (190 to 622)	558 (344 to 864)	459 (282 to 697)
	2017	14,639 (11,711 to 16,997)	23,718 (21,140 to 27,013)	19,083 (17,137 to 21,028)	357 (182 to 620)	541 (335 to 839)	447 (273 to 676)
	2018	14,278 (11,248 to 16,701)	23,266 (20,581 to 26,627)	18,677 (16,749 to 20,618)	349 (176 to 612)	524 (322 to 814)	434 (264 to 659)
	2019	14,094 (10,849 to 16,659)	23,083 (20,236 to 26,744)	18,486 (16,346 to 20,622)	345 (169 to 600)	515 (313 to 793)	427 (258 to 661)
	2020	14,119 (10,860 to 16,704)	23,291 (20,191 to 27,360)	18,599 (16,322 to 21,116)	348 (172 to 603)	517 (312 to 804)	430 (261 to 676)
	2021	14,225 (11,076 to 17,090)	23,646 (20,020 to 27,968)	18,831 (16,229 to 21,484)	352 (172 to 619)	524 (312 to 811)	435 (267 to 698)
	2022	14,182 (13,554 to 14,528)	23,646 (23,322 to 23,796)	18,928 (18,542 to 19,096)	348 (344 to 352)	524 (517 to 528)	436 (432 to 439)
	2023	14,210 (13,496 to 14,593)	23,595 (23,289 to 23,730)	18,932 (18,510 to 19,111)	350 (344 to 353)	522 (516 to 526)	437 (431 to 439)
	2024	14,197 (13,487 to 14,649)	23,501 (23,181 to 23,679)	18,893 (18,488 to 19,109)	352 (344 to 353)	521 (514 to 525)	438 (432 to 439)
	2025	14,292 (13,567 to 14,802)	23,466 (23,127 to 23,685)	18,935 (18,525 to 19,205)	351 (343 to 354)	521 (513 to 524)	437 (431 to 439)
	2026	14,294 (13,550 to 14,796)	23,474 (23,126 to 23,684)	18,952 (18,517 to 19,201)	350 (343 to 355)	521 (513 to 524)	437 (431 to 440)
	2027	14,332 (13,574 to 14,779)	23,479 (23,119 to 23,691)	18,985 (18,539 to 19,197)	350 (343 to 355)	521 (513 to 524)	437 (432 to 440)
	2028	14,360 (13,567 to 14,808)	23,444 (23,060 to 23,655)	18,991 (18,543 to 19,228)	350 (343 to 356)	520 (510 to 524)	437 (431 to 440)
	2029	14,360 (13,545 to 14,811)	23,409 (23,004 to 23,636)	18,982 (18,522 to 19,226)	350 (343 to 356)	520 (509 to 523)	437 (431 to 440)
	2030	14,371 (13,581 to 14,800)	23,359 (22,931 to 23,614)	18,971 (18,519 to 19,236)	350 (343 to 355)	518 (507 to 523)	437 (430 to 440)
	2031	14,363 (13,542 to 14,823)	23,364 (22,943 to 23,638)	18,977 (18,500 to 19,254)	349 (343 to 356)	518 (507 to 523)	436 (430 to 440)
	2032	14,348 (13,542 to 14,813)	23,357 (22,897 to 23,636)	18,972 (18,510 to 19,262)	349 (342 to 355)	518 (506 to 523)	436 (430 to 440)
	2033	14,358 (13,534 to 14,857)	23,358 (22,921 to 23,658)	18,983 (18,514 to 19,282)	349 (342 to 355)	517 (506 to 522)	436 (430 to 440)
	2034	14,351 (13,518 to 14,858)	23,327 (22,846 to 23,631)	18,968 (18,483 to 19,275)	349 (342 to 355)	517 (505 to 522)	436 (429 to 440)
	2035	14,351 (13,501 to 14,857)	23,273 (22,773 to 23,591)	18,944 (18,454 to 19,259)	348 (341 to 354)	516 (503 to 522)	436 (428 to 440)
	2036	14,359 (13,507 to 14,865)	23,264 (22,752 to 23,593)	18,947 (18,450 to 19,272)	348 (341 to 354)	515 (502 to 522)	435 (428 to 439)
	2037	14,378 (13,437 to 14,880)	23,254 (22,743 to 23,597)	18,954 (18,434 to 19,309)	347 (339 to 354)	514 (502 to 520)	435 (427 to 439)
	2038	14,391 (13,407 to 14,896)	23,256 (22,731 to 23,604)	18,964 (18,427 to 19,309)	346 (337 to 352)	514 (502 to 520)	434 (425 to 439)
	2039	14,375 (13,395 to 14,881)	23,234 (22,663 to 23,599)	18,946 (18,396 to 19,297)	346 (336 to 352)	513 (498 to 520)	433 (424 to 438)
	2040	14,365 (13,373 to 14,879)	23,200 (22,592 to 23,604)	18,925 (18,348 to 19,284)	346 (335 to 353)	511 (497 to 519)	432 (422 to 437)
	2041	14,351 (13,287 to 14,873)	23,180 (22,527 to 23,611)	18,909 (18,324 to 19,288)	345 (334 to 352)	510 (496 to 518)	432 (422 to 436)
	2042	14,333 (13,253 to 14,860)	23,171 (22,521 to 23,603)	18,895 (18,310 to 19,278)	345 (334 to 352)	509 (494 to 518)	431 (420 to 436)
	2043	14,312 (13,200 to 14,836)	23,149 (22,484 to 23,600)	18,873 (18,211 to 19,277)	344 (333 to 352)	509 (494 to 518)	430 (420 to 436)
	2044	14,286 (13,175 to 14,853)	23,140 (22,450 to 23,596)	18,857 (18,187 to 19,293)	343 (332 to 350)	508 (493 to 518)	429 (419 to 435)
	2045	14,283 (13,168 to 14,858)	23,125 (22,413 to 23,594)	18,846 (18,171 to 19,308)	341 (331 to 349)	508 (492 to 518)	428 (418 to 435)
	2046	14,265 (13,107 to 14,850)	23,099 (22,329 to 23,593)	18,823 (18,148 to 19,279)	341 (330 to 348)	507 (490 to 518)	428 (417 to 434)
	2047	14,259 (13,102 to 14,849)	23,095 (22,348 to 23,604)	18,816 (18,140 to 19,270)	340 (330 to 348)	507 (490 to 518)	427 (417 to 434)
	2048	14,248 (13,085 to 14,867)	23,092 (22,331 to 23,606)	18,808 (18,134 to 19,267)	340 (329 to 347)	507 (490 to 518)	427 (416 to 434)
	2049	14,239 (13,067 to 14,865)	23,076 (22,313 to 23,604)	18,793 (18,128 to 19,265)	339 (329 to 346)	505 (490 to 517)	426 (416 to 433)
	2050	14,222 (13,048 to 14,834)	23,067 (22,266 to 23,613)	18,778 (18,096 to 19,262)	338 (327 to 346)	505 (488 to 517)	425 (415 to 433)
Cabo Verde	1990	18,000 (15,350 to 21,825)	31,474 (27,598 to 36,691)	25,440 (22,752 to 28,475)	401 (238 to 609)	848 (532 to 1,260)	650 (418 to 947)
	1991	18,002 (15,438 to 21,538)	31,562 (27,774 to 36,738)	25,436 (22,794 to 28,410)	401 (238 to 604)	848 (532 to 1,255)	648 (414 to 948)
	1992	17,984 (15,363 to 21,446)	31,620 (27,818 to 36,741)	25,412 (22,691 to 28,508)	400 (236 to 608)	847 (531 to 1,260)	646 (411 to 948)
	1993	17,948 (15,257 to 21,462)	31,652 (27,861 to 36,904)	25,371 (22,691 to 28,635)	398 (238 to 618)	845 (531 to 1,258)	643 (407 to 948)
	1994	17,896 (15,146 to 21,588)	31,660 (27,827 to 37,292)	25,313 (22,562 to 28,643)	395 (235 to 625)	843 (536 to 1,258)	639 (404 to 948)
	1995	17,829 (14,999 to 22,068)	31,648 (27,724 to 37,173)	25,240 (22,501 to 28,499)	392 (229 to 627)	841 (539 to 1,263)	636 (402 to 946)
	1996	17,734 (14,944 to 21,833)	31,592 (27,751 to 36,928)	25,130 (22,506 to 28,241)	387 (228 to 613)	837 (541 to 1,278)	631 (402 to 946)
	1997	17,600 (14,788 to 21,468)	31,476 (27,671 to 36,882)	24,972 (22,432 to 28,049)	381 (222 to 605)	832 (538 to 1,279)	624 (402 to 935)
	1998	17,437 (14,588 to 20,951)	31,319 (27,533 to 36,658)	24,779 (22,222 to 27,888)	374 (216 to 607)	826 (539 to 1,284)	616 (395 to 938)
	1999	17,253 (14,439 to 21,076)	31,142 (27,341 to 36,573)	24,564 (22,011 to 27,661)	365 (212 to 592)	818 (531 to 1,282)	607 (391 to 923)
	2000	17,056 (14,219 to 21,132)	30,964 (27,106 to 36,445)	24,342 (21,752 to 27,539)	357 (209 to 587)	812 (528 to 1,268)	599 (385 to 908)
	2001	16,826 (14,122 to 20,490)	30,748 (26,931 to 35,908)	24,080 (21,558 to 27,052)	349 (202 to 572)	804 (519 to 1,252)	590 (378 to 890)
	2002	16,550 (13,925 to 20,209)	30,470 (26,623 to 35,218)	23,763 (21,300 to 26,521)	338 (193 to 550)	795 (510 to 1,227)	579 (370 to 876)
	2003	16,252 (13,555 to 19,833)	30,167 (26,309 to 34,901)	23,423 (20,981 to 26,178)	327 (188 to 534)	785 (494 to 1,204)	567 (361 to 855)
	2004	15,954 (13,181 to 19,633)	29,876 (26,056 to 34,471)	23,090 (20,592 to 25,785)	317 (180 to 514)	775 (488 to 1,185)	555 (352 to 839)
	2005	15,681 (12,822 to 19,652)	29,635 (25,920 to 33,924)	22,795 (20,243 to 25,515)	307 (173 to 506)	766 (480 to 1,178)	544 (347 to 829)
	2006	15,425 (12,671 to 19,270)	29,419 (25,814 to 33,951)	22,521 (20,045 to 25,338)	298 (168 to 493)	756 (476 to 1,159)	534 (341 to 812)
	2007	15,167 (12,471 to 19,216)	29,194 (25,666 to 33,750)	22,244 (19,825 to 25,041)	289 (165 to 484)	747 (473 to 1,130)	524 (330 to 800)
	2008	14,913 (12,207 to 19,109)	28,978 (25,526 to 33,525)	21,976 (19,655 to 25,061)	281 (158 to 473)	737 (469 to 1,121)	514 (325 to 789)
	2009	14,667 (11,903 to 19,130)	28,789 (25,350 to 33,591)	21,727 (19,430 to 25,140)	272 (152 to 466)	728 (462 to 1,109)	504 (316 to 773)
	2010	14,433 (11,611 to 19,284)	28,647 (25,055 to 33,806)	21,510 (19,173 to 25,167)	265 (147 to 452)	721 (452 to 1,107)	496 (312 to 765)
	2011	14,180 (11,358 to 18,877)	28,532 (24,944 to 33,590)	21,299 (19,031 to 24,917)	257 (144 to 446)	713 (448 to 1,095)	487 (305 to 748)
	2012	13,902 (11,140 to 18,686)	28,423 (24,839 to 33,430)	21,081 (18,803 to 24,634)	249 (140 to 446)	706 (443 to 1,078)	479 (298 to 726)
	2013	13,644 (10,955 to 18,492)	28,333 (24,756 to 33,383)	20,885 (18,610 to 24,466)	241 (134 to 417)	700 (437 to 1,068)	471 (290 to 715)
	2014	13,448 (10,757 to 18,261)	28,275 (24,627 to 33,341)	20,737 (18,477 to 24,236)	236 (130 to 422)	694 (434 to 1,064)	465 (287 to 699)
	2015	13,359 (10,625 to 18,259)	28,262 (24,538 to 33,278)	20,667 (18,287 to 24,312)	233 (128 to 411)	692 (429 to 1,063)	461 (283 to 686)
	2016	13,362 (10,715 to 17,886)	28,327 (24,587 to 33,198)	20,682 (18,309 to 24,248)	233 (127 to 408)	692 (431 to 1,057)	461 (283 to 691)
	2017	13,391 (10,695 to 17,832)	28,450 (24,671 to 33,585)	20,742 (18,358 to 24,037)	233 (128 to 418)	694 (428 to 1,062)	461 (283 to 694)
	2018	13,416 (10,726 to 17,908)	28,569 (24,663 to 33,898)	20,799 (18,361 to 24,216)	234 (127 to 419)	696 (432 to 1,071)	462 (285 to 697)
	2019	13,409 (10,665 to 17,778)	28,622 (24,514 to 34,020)	20,810 (18,274 to 24,260)	234 (127 to 425)	696 (431 to 1,073)	462 (285 to 694)
	2020	13,213 (10,435 to 17,840)	28,456 (24,301 to 33,626)	20,622 (17,963 to 24,194)	229 (126 to 415)	690 (427 to 1,056)	456 (280 to 683)
	2021	13,048 (10,290 to 17,711)	28,316 (24,193 to 33,694)	20,461 (17,851 to 23,793)	224 (124 to 404)	684 (426 to 1,042)	451 (275 to 671)
	2022	12,978 (12,745 to 13,089)	28,261 (27,955 to 28,382)	20,458 (20,265 to 20,547)	225 (221 to 228)	685 (681 to 688)	452 (450 to 454)
	2023	12,946 (12,722 to 13,075)	28,262 (27,962 to 28,390)	20,448 (20,269 to 20,540)	225 (221 to 227)	684 (681 to 688)	452 (450 to 454)
	2024	12,946 (12,722 to 13,065)	28,263 (27,991 to 28,396)	20,453 (20,278 to 20,546)	225 (221 to 227)	684 (681 to 689)	452 (450 to 454)
	2025	12,930 (12,694 to 13,040)	28,274 (28,026 to 28,411)	20,456 (20,293 to 20,546)	224 (220 to 226)	685 (682 to 690)	452 (449 to 454)
	2026	12,917 (12,682 to 13,024)	28,284 (28,025 to 28,417)	20,461 (20,301 to 20,550)	223 (220 to 227)	685 (681 to 690)	451 (449 to 455)
	2027	12,894 (12,657 to 13,010)	28,289 (28,034 to 28,419)	20,458 (20,307 to 20,547)	223 (220 to 227)	685 (682 to 691)	451 (449 to 455)
	2028	12,865 (12,633 to 12,993)	28,295 (28,047 to 28,431)	20,452 (20,292 to 20,555)	222 (219 to 227)	685 (682 to 692)	451 (449 to 455)
	2029	12,855 (12,616 to 12,975)	28,309 (28,050 to 28,450)	20,459 (20,294 to 20,551)	222 (219 to 227)	685 (682 to 695)	451 (449 to 457)
	2030	12,833 (12,634 to 12,971)	28,333 (28,058 to 28,456)	20,464 (20,298 to 20,558)	222 (219 to 228)	686 (682 to 695)	451 (449 to 458)
	2031	12,796 (12,612 to 12,946)	28,340 (28,077 to 28,450)	20,455 (20,302 to 20,555)	221 (218 to 228)	686 (683 to 696)	451 (449 to 458)
	2032	12,801 (12,589 to 12,936)	28,328 (28,077 to 28,443)	20,458 (20,296 to 20,562)	222 (218 to 229)	686 (682 to 696)	452 (449 to 459)
	2033	12,776 (12,564 to 12,918)	28,333 (28,079 to 28,453)	20,457 (20,304 to 20,557)	222 (218 to 229)	686 (683 to 697)	452 (449 to 459)
	2034	12,760 (12,553 to 12,904)	28,335 (28,091 to 28,460)	20,458 (20,304 to 20,562)	222 (218 to 230)	687 (683 to 698)	452 (449 to 461)
	2035	12,747 (12,533 to 12,882)	28,346 (28,117 to 28,471)	20,463 (20,302 to 20,568)	222 (218 to 231)	688 (683 to 698)	453 (450 to 462)
	2036	12,732 (12,521 to 12,875)	28,335 (28,109 to 28,462)	20,457 (20,299 to 20,563)	222 (218 to 231)	689 (684 to 699)	454 (450 to 462)
	2037	12,712 (12,494 to 12,858)	28,331 (28,109 to 28,463)	20,450 (20,287 to 20,560)	222 (217 to 232)	689 (684 to 700)	454 (449 to 463)
	2038	12,707 (12,495 to 12,855)	28,334 (28,105 to 28,467)	20,454 (20,289 to 20,565)	224 (218 to 233)	689 (684 to 700)	455 (450 to 464)
	2039	12,680 (12,464 to 12,829)	28,335 (28,110 to 28,470)	20,446 (20,287 to 20,561)	224 (218 to 233)	690 (684 to 701)	455 (450 to 464)
	2040	12,654 (12,439 to 12,808)	28,333 (28,104 to 28,467)	20,438 (20,282 to 20,556)	224 (218 to 234)	691 (684 to 703)	456 (450 to 466)
	2041	12,643 (12,421 to 12,800)	28,335 (28,126 to 28,492)	20,438 (20,285 to 20,566)	224 (218 to 234)	691 (684 to 703)	456 (450 to 466)
	2042	12,638 (12,407 to 12,787)	28,337 (28,107 to 28,508)	20,440 (20,290 to 20,567)	224 (218 to 234)	692 (684 to 703)	456 (450 to 466)
	2043	12,631 (12,405 to 12,795)	28,338 (28,104 to 28,508)	20,441 (20,287 to 20,572)	224 (218 to 236)	692 (684 to 703)	457 (450 to 467)
	2044	12,621 (12,398 to 12,792)	28,346 (28,105 to 28,519)	20,443 (20,284 to 20,579)	224 (217 to 236)	692 (684 to 704)	457 (450 to 468)
	2045	12,604 (12,381 to 12,771)	28,341 (28,110 to 28,509)	20,435 (20,277 to 20,575)	224 (217 to 236)	693 (684 to 705)	457 (450 to 469)
	2046	12,596 (12,374 to 12,769)	28,340 (28,119 to 28,507)	20,433 (20,275 to 20,571)	224 (217 to 236)	693 (684 to 705)	457 (450 to 469)
	2047	12,584 (12,368 to 12,760)	28,342 (28,114 to 28,509)	20,431 (20,273 to 20,569)	223 (217 to 235)	693 (684 to 705)	457 (450 to 468)
	2048	12,577 (12,354 to 12,752)	28,344 (28,113 to 28,505)	20,431 (20,266 to 20,565)	223 (216 to 235)	693 (684 to 705)	457 (450 to 469)
	2049	12,578 (12,350 to 12,746)	28,347 (28,108 to 28,511)	20,434 (20,266 to 20,575)	223 (216 to 235)	693 (684 to 705)	457 (450 to 469)
	2050	12,563 (12,343 to 12,734)	28,347 (28,114 to 28,516)	20,429 (20,261 to 20,570)	223 (216 to 235)	693 (684 to 706)	457 (450 to 469)
Cambodia	1990	19,859 (16,666 to 23,606)	33,681 (30,265 to 37,696)	27,431 (25,027 to 30,211)	445 (260 to 706)	1,049 (677 to 1,559)	782 (513 to 1,143)
	1991	19,813 (16,801 to 23,289)	33,694 (30,422 to 37,250)	27,397 (25,055 to 30,087)	442 (258 to 695)	1,047 (683 to 1,546)	780 (512 to 1,142)
	1992	19,747 (16,815 to 23,003)	33,689 (30,551 to 37,200)	27,344 (25,160 to 30,100)	438 (256 to 690)	1,045 (680 to 1,541)	776 (507 to 1,138)
	1993	19,664 (16,702 to 23,001)	33,667 (30,538 to 37,278)	27,271 (25,070 to 29,977)	434 (255 to 693)	1,042 (676 to 1,536)	772 (506 to 1,139)
	1994	19,567 (16,528 to 22,955)	33,628 (30,556 to 37,582)	27,184 (24,958 to 29,843)	430 (253 to 689)	1,039 (671 to 1,536)	767 (500 to 1,134)
	1995	19,458 (16,360 to 23,056)	33,574 (30,616 to 37,576)	27,087 (24,918 to 29,756)	426 (251 to 687)	1,034 (665 to 1,533)	762 (496 to 1,123)
	1996	19,324 (16,266 to 22,760)	33,492 (30,642 to 37,136)	26,964 (24,871 to 29,511)	420 (252 to 675)	1,029 (667 to 1,516)	756 (497 to 1,106)
	1997	19,153 (16,088 to 22,402)	33,374 (30,494 to 36,890)	26,804 (24,753 to 29,257)	414 (249 to 656)	1,023 (668 to 1,510)	749 (494 to 1,092)
	1998	18,958 (15,856 to 22,085)	33,230 (30,498 to 36,692)	26,616 (24,634 to 28,939)	407 (246 to 647)	1,016 (667 to 1,494)	740 (491 to 1,074)
	1999	18,747 (15,601 to 21,884)	33,067 (30,447 to 36,448)	26,408 (24,388 to 28,757)	399 (241 to 633)	1,007 (664 to 1,476)	731 (486 to 1,058)
	2000	18,532 (15,351 to 21,916)	32,893 (30,246 to 36,402)	26,190 (24,216 to 28,647)	392 (238 to 625)	998 (658 to 1,473)	721 (477 to 1,062)
	2001	18,303 (15,246 to 21,494)	32,678 (30,100 to 35,888)	25,946 (24,110 to 28,302)	384 (234 to 614)	985 (648 to 1,452)	710 (470 to 1,036)
	2002	18,050 (15,069 to 21,170)	32,400 (29,886 to 35,487)	25,656 (23,816 to 27,927)	375 (228 to 604)	968 (635 to 1,426)	695 (455 to 1,004)
	2003	17,781 (14,902 to 20,884)	32,082 (29,670 to 35,256)	25,340 (23,487 to 27,624)	366 (222 to 588)	948 (622 to 1,408)	679 (445 to 975)
	2004	17,501 (14,697 to 20,778)	31,746 (29,441 to 34,774)	25,010 (23,105 to 27,288)	356 (215 to 574)	928 (607 to 1,370)	663 (432 to 960)
	2005	17,219 (14,290 to 20,887)	31,413 (29,059 to 34,693)	24,681 (22,672 to 27,048)	347 (209 to 575)	909 (592 to 1,367)	648 (419 to 952)
	2006	16,907 (14,134 to 20,326)	31,041 (28,763 to 34,069)	24,319 (22,349 to 26,575)	337 (203 to 558)	889 (583 to 1,329)	632 (411 to 933)
	2007	16,552 (13,905 to 19,935)	30,604 (28,337 to 33,417)	23,902 (21,960 to 26,151)	327 (197 to 541)	868 (568 to 1,286)	615 (400 to 904)
	2008	16,184 (13,529 to 19,549)	30,152 (27,922 to 32,959)	23,473 (21,552 to 25,626)	316 (189 to 523)	847 (550 to 1,241)	598 (390 to 884)
	2009	15,831 (13,218 to 19,328)	29,734 (27,445 to 32,713)	23,068 (21,114 to 25,331)	306 (182 to 505)	827 (538 to 1,230)	582 (377 to 871)
	2010	15,520 (12,876 to 19,158)	29,396 (26,967 to 32,537)	22,726 (20,707 to 25,203)	298 (175 to 495)	810 (524 to 1,207)	568 (369 to 849)
	2011	15,237 (12,703 to 18,617)	29,121 (26,687 to 32,219)	22,430 (20,489 to 24,782)	289 (172 to 487)	795 (512 to 1,168)	556 (363 to 827)
	2012	14,956 (12,457 to 18,310)	28,863 (26,499 to 31,942)	22,142 (20,233 to 24,539)	282 (167 to 473)	781 (506 to 1,139)	544 (358 to 806)
	2013	14,692 (12,251 to 18,107)	28,630 (26,252 to 31,907)	21,877 (19,994 to 24,189)	274 (164 to 462)	768 (497 to 1,139)	533 (351 to 785)
	2014	14,457 (12,024 to 18,091)	28,433 (26,079 to 32,008)	21,644 (19,811 to 24,149)	267 (160 to 451)	757 (490 to 1,137)	523 (346 to 766)
	2015	14,267 (11,615 to 18,277)	28,280 (25,798 to 32,093)	21,457 (19,581 to 24,056)	262 (156 to 450)	747 (487 to 1,124)	515 (338 to 757)
	2016	14,121 (11,541 to 18,041)	28,180 (25,704 to 31,827)	21,320 (19,498 to 23,706)	258 (155 to 433)	739 (483 to 1,099)	509 (335 to 749)
	2017	14,000 (11,483 to 18,097)	28,122 (25,649 to 31,905)	21,217 (19,370 to 23,627)	254 (154 to 434)	732 (479 to 1,084)	503 (334 to 749)
	2018	13,891 (11,272 to 17,911)	28,086 (25,570 to 31,896)	21,131 (19,246 to 24,004)	251 (150 to 434)	725 (474 to 1,081)	497 (328 to 730)
	2019	13,781 (11,115 to 18,002)	28,052 (25,452 to 32,091)	21,045 (19,031 to 23,996)	248 (145 to 434)	720 (474 to 1,077)	492 (325 to 734)
	2020	13,646 (10,860 to 17,904)	28,021 (25,370 to 32,059)	20,949 (18,894 to 23,921)	244 (142 to 436)	715 (467 to 1,075)	487 (319 to 724)
	2021	13,400 (10,751 to 17,728)	27,851 (25,131 to 31,837)	20,731 (18,652 to 23,674)	238 (132 to 420)	705 (464 to 1,057)	479 (311 to 710)
	2022	13,256 (13,100 to 13,416)	27,654 (27,365 to 27,895)	20,543 (20,352 to 20,697)	237 (233 to 241)	707 (698 to 715)	479 (474 to 483)
	2023	13,190 (13,028 to 13,358)	27,599 (27,322 to 27,809)	20,473 (20,302 to 20,626)	236 (232 to 241)	705 (697 to 713)	477 (473 to 482)
	2024	13,146 (12,980 to 13,311)	27,580 (27,304 to 27,801)	20,432 (20,251 to 20,583)	235 (232 to 240)	703 (694 to 712)	475 (471 to 481)
	2025	13,054 (12,867 to 13,223)	27,560 (27,288 to 27,765)	20,368 (20,209 to 20,518)	234 (231 to 239)	699 (689 to 708)	473 (467 to 478)
	2026	12,999 (12,834 to 13,176)	27,548 (27,296 to 27,767)	20,326 (20,170 to 20,485)	234 (230 to 239)	698 (689 to 706)	472 (467 to 477)
	2027	12,938 (12,773 to 13,116)	27,538 (27,301 to 27,775)	20,283 (20,132 to 20,438)	234 (230 to 239)	695 (685 to 704)	470 (465 to 475)
	2028	12,932 (12,751 to 13,092)	27,487 (27,218 to 27,735)	20,246 (20,086 to 20,402)	234 (229 to 240)	694 (684 to 705)	469 (464 to 475)
	2029	12,920 (12,730 to 13,094)	27,400 (27,130 to 27,647)	20,189 (20,008 to 20,353)	234 (229 to 240)	695 (684 to 703)	469 (463 to 474)
	2030	12,852 (12,668 to 13,025)	27,391 (27,120 to 27,650)	20,145 (19,968 to 20,313)	233 (228 to 240)	695 (685 to 704)	468 (463 to 474)
	2031	12,783 (12,584 to 12,968)	27,384 (27,091 to 27,644)	20,104 (19,911 to 20,271)	233 (228 to 239)	694 (683 to 700)	467 (461 to 472)
	2032	12,743 (12,556 to 12,930)	27,374 (27,103 to 27,612)	20,074 (19,884 to 20,238)	232 (227 to 239)	693 (682 to 701)	466 (461 to 472)
	2033	12,669 (12,480 to 12,860)	27,390 (27,120 to 27,639)	20,040 (19,852 to 20,211)	232 (227 to 239)	692 (680 to 700)	465 (459 to 471)
	2034	12,612 (12,409 to 12,804)	27,388 (27,107 to 27,643)	20,007 (19,819 to 20,182)	231 (226 to 238)	690 (679 to 699)	464 (458 to 470)
	2035	12,573 (12,348 to 12,763)	27,410 (27,107 to 27,697)	19,993 (19,790 to 20,163)	231 (225 to 239)	691 (680 to 699)	464 (458 to 470)
	2036	12,513 (12,280 to 12,705)	27,429 (27,130 to 27,724)	19,970 (19,758 to 20,154)	231 (224 to 239)	690 (679 to 697)	463 (457 to 469)
	2037	12,505 (12,262 to 12,693)	27,399 (27,089 to 27,675)	19,946 (19,721 to 20,117)	231 (224 to 239)	689 (677 to 696)	462 (456 to 468)
	2038	12,481 (12,228 to 12,707)	27,422 (27,109 to 27,705)	19,943 (19,724 to 20,137)	231 (224 to 239)	692 (680 to 698)	463 (457 to 469)
	2039	12,440 (12,186 to 12,673)	27,424 (27,105 to 27,703)	19,919 (19,685 to 20,122)	231 (223 to 240)	692 (680 to 699)	463 (456 to 470)
	2040	12,390 (12,150 to 12,628)	27,456 (27,121 to 27,799)	19,905 (19,673 to 20,130)	231 (222 to 239)	693 (680 to 700)	463 (456 to 470)
	2041	12,361 (12,108 to 12,613)	27,544 (27,214 to 27,833)	19,931 (19,714 to 20,134)	231 (222 to 239)	694 (682 to 701)	464 (456 to 470)
	2042	12,344 (12,086 to 12,603)	27,503 (27,161 to 27,818)	19,900 (19,685 to 20,121)	230 (222 to 240)	692 (680 to 699)	463 (455 to 469)
	2043	12,340 (12,068 to 12,603)	27,534 (27,196 to 27,845)	19,910 (19,693 to 20,133)	230 (222 to 239)	692 (680 to 699)	462 (455 to 468)
	2044	12,287 (12,033 to 12,554)	27,604 (27,235 to 27,962)	19,917 (19,678 to 20,162)	229 (221 to 239)	692 (680 to 700)	462 (454 to 469)
	2045	12,233 (11,963 to 12,511)	27,730 (27,314 to 28,057)	19,951 (19,701 to 20,181)	229 (220 to 239)	695 (682 to 702)	463 (455 to 469)
	2046	12,206 (11,946 to 12,491)	27,696 (27,328 to 28,034)	19,919 (19,695 to 20,182)	229 (220 to 239)	694 (680 to 702)	462 (453 to 468)
	2047	12,220 (11,950 to 12,518)	27,703 (27,332 to 28,062)	19,926 (19,669 to 20,196)	229 (220 to 238)	694 (681 to 702)	462 (454 to 469)
	2048	12,208 (11,942 to 12,499)	27,658 (27,255 to 28,043)	19,894 (19,635 to 20,165)	228 (220 to 238)	692 (680 to 701)	461 (453 to 467)
	2049	12,162 (11,889 to 12,461)	27,703 (27,338 to 28,030)	19,893 (19,628 to 20,156)	228 (219 to 238)	693 (681 to 701)	461 (454 to 468)
	2050	12,137 (11,855 to 12,441)	27,688 (27,323 to 28,027)	19,872 (19,636 to 20,139)	228 (219 to 237)	693 (681 to 702)	460 (453 to 467)
Cameroon	1990	12,298 (10,449 to 14,409)	19,941 (17,634 to 22,293)	16,275 (14,732 to 18,168)	283 (161 to 473)	643 (395 to 961)	470 (301 to 703)
	1991	12,299 (10,504 to 14,421)	20,066 (17,791 to 22,358)	16,339 (14,792 to 18,195)	283 (161 to 471)	639 (396 to 958)	468 (297 to 697)
	1992	12,324 (10,514 to 14,357)	20,215 (17,911 to 22,491)	16,428 (14,865 to 18,293)	283 (162 to 470)	637 (395 to 948)	467 (294 to 701)
	1993	12,375 (10,497 to 14,351)	20,388 (18,081 to 22,675)	16,540 (15,010 to 18,343)	284 (161 to 471)	636 (392 to 944)	466 (293 to 693)
	1994	12,446 (10,518 to 14,446)	20,579 (18,285 to 22,830)	16,670 (15,102 to 18,437)	286 (162 to 469)	635 (391 to 934)	467 (292 to 697)
	1995	12,534 (10,546 to 14,585)	20,784 (18,504 to 23,095)	16,815 (15,226 to 18,547)	288 (164 to 471)	636 (392 to 930)	468 (293 to 700)
	1996	12,670 (10,707 to 14,653)	21,037 (18,794 to 23,451)	17,008 (15,424 to 18,733)	291 (167 to 476)	638 (395 to 927)	470 (294 to 700)
	1997	12,869 (10,875 to 14,826)	21,352 (19,161 to 23,859)	17,262 (15,595 to 19,038)	296 (170 to 491)	643 (398 to 934)	475 (297 to 711)
	1998	13,091 (11,065 to 15,051)	21,686 (19,418 to 24,144)	17,537 (15,824 to 19,290)	303 (172 to 509)	648 (407 to 953)	481 (302 to 720)
	1999	13,310 (11,285 to 15,320)	22,002 (19,595 to 24,407)	17,801 (16,031 to 19,605)	308 (174 to 520)	654 (407 to 963)	486 (307 to 729)
	2000	13,494 (11,435 to 15,511)	22,262 (19,741 to 24,761)	18,019 (16,213 to 19,936)	313 (178 to 519)	658 (408 to 987)	491 (308 to 740)
	2001	13,681 (11,767 to 15,615)	22,504 (20,181 to 24,888)	18,228 (16,656 to 20,000)	317 (182 to 522)	662 (412 to 984)	494 (312 to 753)
	2002	13,901 (12,045 to 15,838)	22,766 (20,541 to 25,163)	18,463 (16,959 to 20,203)	320 (183 to 516)	666 (413 to 977)	498 (314 to 756)
	2003	14,113 (12,225 to 16,086)	23,011 (20,779 to 25,386)	18,686 (17,151 to 20,412)	324 (185 to 510)	669 (416 to 989)	501 (314 to 761)
	2004	14,272 (12,318 to 16,358)	23,201 (20,875 to 25,586)	18,856 (17,270 to 20,553)	326 (188 to 519)	671 (419 to 1,011)	503 (313 to 760)
	2005	14,335 (12,286 to 16,585)	23,299 (20,817 to 25,948)	18,933 (17,186 to 20,691)	326 (186 to 520)	672 (419 to 1,032)	503 (312 to 760)
	2006	14,263 (12,352 to 16,397)	23,302 (21,046 to 25,685)	18,893 (17,281 to 20,541)	322 (182 to 519)	669 (414 to 1,020)	499 (310 to 758)
	2007	14,088 (12,271 to 16,219)	23,257 (21,133 to 25,528)	18,778 (17,282 to 20,336)	313 (178 to 511)	666 (416 to 993)	493 (304 to 745)
	2008	13,872 (12,145 to 16,000)	23,194 (21,200 to 25,406)	18,635 (17,272 to 20,181)	304 (171 to 498)	661 (411 to 971)	486 (299 to 730)
	2009	13,681 (11,899 to 15,876)	23,144 (21,211 to 25,283)	18,509 (17,226 to 20,084)	295 (169 to 483)	658 (417 to 966)	480 (300 to 719)
	2010	13,577 (11,715 to 15,842)	23,139 (21,222 to 25,270)	18,450 (17,068 to 20,088)	290 (167 to 469)	656 (419 to 963)	477 (302 to 711)
	2011	13,547 (11,738 to 15,842)	23,188 (21,353 to 25,265)	18,457 (17,147 to 20,063)	288 (169 to 465)	657 (414 to 965)	476 (299 to 714)
	2012	13,533 (11,729 to 15,852)	23,269 (21,488 to 25,389)	18,488 (17,194 to 20,069)	287 (169 to 463)	660 (411 to 968)	476 (296 to 718)
	2013	13,520 (11,728 to 16,068)	23,361 (21,465 to 25,559)	18,525 (17,173 to 20,086)	285 (165 to 458)	662 (414 to 973)	477 (300 to 723)
	2014	13,495 (11,620 to 16,198)	23,441 (21,240 to 25,704)	18,550 (17,102 to 20,210)	284 (162 to 458)	664 (413 to 978)	477 (304 to 728)
	2015	13,444 (11,504 to 16,435)	23,488 (20,996 to 25,933)	18,546 (16,831 to 20,430)	281 (160 to 462)	664 (411 to 991)	476 (304 to 731)
	2016	13,346 (11,466 to 16,147)	23,491 (21,211 to 25,864)	18,497 (16,854 to 20,320)	277 (158 to 455)	663 (419 to 993)	473 (303 to 720)
	2017	13,189 (11,330 to 16,074)	23,458 (21,253 to 25,804)	18,400 (16,843 to 20,300)	271 (154 to 449)	660 (426 to 988)	468 (300 to 706)
	2018	13,002 (11,105 to 15,986)	23,400 (21,115 to 25,821)	18,276 (16,666 to 20,258)	265 (147 to 444)	656 (419 to 987)	463 (294 to 696)
	2019	12,811 (10,801 to 15,921)	23,330 (20,978 to 25,857)	18,144 (16,328 to 20,268)	259 (144 to 427)	652 (415 to 985)	458 (290 to 686)
	2020	12,588 (10,505 to 15,618)	23,219 (20,750 to 25,692)	17,976 (16,087 to 20,095)	252 (141 to 424)	647 (412 to 977)	452 (289 to 674)
	2021	12,419 (10,263 to 15,446)	23,202 (20,592 to 25,693)	17,885 (15,964 to 19,917)	248 (139 to 408)	645 (415 to 969)	449 (292 to 681)
	2022	12,366 (12,159 to 12,557)	23,064 (22,824 to 23,155)	17,800 (17,637 to 17,908)	251 (245 to 259)	645 (638 to 650)	451 (446 to 456)
	2023	12,356 (12,149 to 12,551)	23,058 (22,820 to 23,145)	17,792 (17,631 to 17,907)	251 (245 to 259)	645 (638 to 650)	451 (446 to 456)
	2024	12,341 (12,127 to 12,531)	23,052 (22,818 to 23,145)	17,783 (17,614 to 17,900)	251 (245 to 259)	645 (638 to 650)	451 (446 to 456)
	2025	12,324 (12,118 to 12,511)	23,053 (22,811 to 23,149)	17,774 (17,605 to 17,888)	251 (245 to 259)	645 (638 to 651)	451 (446 to 456)
	2026	12,310 (12,099 to 12,512)	23,059 (22,813 to 23,158)	17,771 (17,610 to 17,882)	251 (245 to 259)	645 (638 to 651)	451 (446 to 456)
	2027	12,290 (12,066 to 12,504)	23,052 (22,810 to 23,154)	17,758 (17,589 to 17,870)	251 (245 to 259)	644 (638 to 651)	451 (446 to 456)
	2028	12,276 (12,062 to 12,506)	23,047 (22,787 to 23,154)	17,748 (17,582 to 17,871)	251 (245 to 259)	645 (637 to 652)	451 (446 to 457)
	2029	12,272 (12,049 to 12,503)	23,049 (22,789 to 23,156)	17,747 (17,577 to 17,871)	251 (245 to 259)	645 (637 to 652)	451 (446 to 456)
	2030	12,256 (12,034 to 12,493)	23,045 (22,793 to 23,150)	17,738 (17,564 to 17,859)	251 (245 to 259)	645 (637 to 652)	451 (446 to 457)
	2031	12,247 (12,020 to 12,480)	23,048 (22,783 to 23,163)	17,734 (17,554 to 17,859)	252 (246 to 260)	645 (638 to 653)	452 (446 to 457)
	2032	12,234 (12,012 to 12,478)	23,048 (22,772 to 23,169)	17,728 (17,545 to 17,860)	252 (246 to 260)	645 (638 to 654)	452 (446 to 458)
	2033	12,218 (11,995 to 12,478)	23,036 (22,751 to 23,148)	17,713 (17,536 to 17,842)	252 (246 to 260)	645 (638 to 654)	452 (446 to 458)
[truncated: 12,096 more rows]
