# Supplementary material for: Iron Deficiency: Global Trends and Projections from 1990 to 2050
Source: Nutrients. 2024 Oct 10;16(20):3434. doi: 10.3390/nu16203434 (PMC11510637; doi:10.3390/nu16203434)
Supplement: Supplementary file 1 [file nutrients-16-03434-s001.zip › Table S3.xlsx]

## Sheet: Sheet 1
Table S3. EAPCs of ASR from 1990 to 2021 and from 2021 to 2050 at the National or Regional Level. Abbreviations: EAPC, estimated annual percentage change; ASRs, age-standardized rates; SDI, Socio-Demographic Index; CI, confidence interval.
Measure	Location	EAPC (95% CI) of 1990–2021 (%)			EAPC (95% CI) of 2021–2050 (%)
		Male	Female	Both	Male	Female	Both
ASPR	Nation
	Afghanistan	–1.09 (–1.21 to –0.97)	–0.72 (–0.77 to –0.68)	–0.93 (–1.00 to –0.86)	–0.47 (–0.52 to –0.43)	–0.33 (–0.37 to –0.28)	–0.39 (–0.44 to –0.35)
	Albania	–2.72 (–2.94 to –2.51)	–1.48 (–1.69 to –1.27)	–1.97 (–2.18 to –1.77)	0.01 (0.00 to 0.02)	–0.09 (–0.12 to –0.06)	–0.07 (–0.09 to –0.04)
	Algeria	–1.50 (–1.53 to –1.47)	–0.76 (–0.79 to –0.73)	–1.02 (–1.04 to –0.99)	–0.21 (–0.22 to –0.19)	–0.03 (–0.03 to –0.02)	–0.10 (–0.11 to –0.10)
	American Samoa	–0.20 (–0.24 to –0.16)	–0.14 (–0.17 to –0.12)	–0.16 (–0.19 to –0.13)	–0.26 (–0.29 to –0.24)	–0.68 (–0.75 to –0.62)	–0.55 (–0.58 to –0.51)
	Andorra	–1.23 (–1.42 to –1.04)	–0.74 (–0.86 to –0.62)	–0.78 (–0.92 to –0.65)	–0.28 (–0.34 to –0.22)	0.08 (0.06 to 0.09)	0.03 (0.02 to 0.04)
	Angola	–0.79 (–1.03 to –0.56)	–0.15 (–0.30 to 0.00)	–0.36 (–0.54 to –0.18)	–0.42 (–0.46 to –0.38)	–0.50 (–0.53 to –0.47)	–0.52 (–0.55 to –0.49)
	Antigua and Barbuda	–1.16 (–1.25 to –1.07)	–0.58 (–0.63 to –0.53)	–0.80 (–0.85 to –0.74)	0.05 (0.03 to 0.07)	–0.19 (–0.20 to –0.18)	–0.15 (–0.16 to –0.14)
	Argentina	–1.31 (–1.55 to –1.07)	–0.34 (–0.48 to –0.19)	–0.76 (–0.95 to –0.57)	–0.45 (–0.48 to –0.43)	–0.08 (–0.10 to –0.07)	–0.23 (–0.25 to –0.21)
	Armenia	–1.29 (–1.34 to –1.24)	–0.42 (–0.44 to –0.40)	–0.76 (–0.79 to –0.74)	–0.03 (–0.04 to –0.02)	–0.06 (–0.07 to –0.05)	–0.10 (–0.11 to –0.09)
	Australia	–1.67 (–1.87 to –1.46)	–0.55 (–0.67 to –0.43)	–0.91 (–1.06 to –0.76)	–0.46 (–0.54 to –0.38)	–0.07 (–0.08 to –0.06)	–0.22 (–0.25 to –0.18)
	Austria	–1.90 (–2.11 to –1.69)	–0.89 (–0.98 to –0.80)	–1.14 (–1.25 to –1.02)	–0.34 (–0.41 to –0.26)	–0.01 (–0.02 to 0.01)	–0.07 (–0.08 to –0.06)
	Azerbaijan	–1.40 (–1.58 to –1.21)	–0.65 (–0.71 to –0.58)	–0.95 (–1.06 to –0.84)	–0.06 (–0.07 to –0.05)	0.00 (–0.01 to 0.00)	–0.06 (–0.07 to –0.05)
	Bahamas	–0.96 (–1.14 to –0.78)	–0.35 (–0.42 to –0.28)	–0.53 (–0.63 to –0.43)	–0.05 (–0.06 to –0.04)	0.00 (–0.01 to 0.00)	–0.04 (–0.05 to –0.04)
	Bahrain	–2.03 (–2.09 to –1.98)	–1.07 (–1.12 to –1.03)	–1.62 (–1.67 to –1.57)	–0.41 (–0.45 to –0.38)	–0.11 (–0.14 to –0.08)	0.01 (–0.01 to 0.03)
	Bangladesh	–1.69 (–1.75 to –1.63)	–1.28 (–1.40 to –1.15)	–1.41 (–1.49 to –1.33)	0.30 (0.24 to 0.36)	0.20 (0.18 to 0.22)	0.22 (0.20 to 0.23)
	Barbados	–0.75 (–0.83 to –0.68)	–0.47 (–0.51 to –0.42)	–0.55 (–0.60 to –0.50)	0.00 (–0.02 to 0.02)	–0.04 (–0.04 to –0.03)	–0.06 (–0.07 to –0.06)
	Belarus	–1.90 (–2.07 to –1.73)	–0.80 (–0.88 to –0.71)	–1.16 (–1.27 to –1.05)	–0.08 (–0.09 to –0.06)	–0.16 (–0.17 to –0.15)	–0.14 (–0.15 to –0.13)
	Belgium	–1.66 (–1.75 to –1.57)	–0.83 (–0.88 to –0.78)	–1.01 (–1.07 to –0.94)	–0.59 (–0.67 to –0.51)	–0.05 (–0.07 to –0.03)	–0.15 (–0.17 to –0.13)
	Belize	–0.81 (–0.91 to –0.71)	–0.25 (–0.29 to –0.20)	–0.39 (–0.45 to –0.33)	–0.12 (–0.13 to –0.11)	0.00 (0.00 to 0.00)	–0.07 (–0.07 to –0.07)
	Benin	–0.02 (–0.10 to 0.06)	0.42 (0.35 to 0.50)	0.23 (0.19 to 0.27)	–0.05 (–0.05 to –0.05)	0.03 (0.03 to 0.03)	–0.03 (–0.04 to –0.03)
	Bermuda	–2.30 (–2.51 to –2.09)	–1.05 (–1.15 to –0.94)	–1.39 (–1.51 to –1.26)	–0.09 (–0.11 to –0.06)	–0.02 (–0.03 to –0.01)	–0.06 (–0.07 to –0.05)
	Bhutan	–0.42 (–0.58 to –0.25)	0.17 (0.01 to 0.34)	–0.07 (–0.23 to 0.09)	–0.01 (–0.10 to 0.09)	0.16 (0.04 to 0.27)	0.13 (0.02 to 0.24)
	Bolivia (Plurinational State of)	–1.72 (–1.81 to –1.64)	–1.06 (–1.13 to –1.00)	–1.39 (–1.41 to –1.36)	–0.23 (–0.26 to –0.20)	–0.08 (–0.09 to –0.07)	–0.15 (–0.17 to –0.13)
	Bosnia and Herzegovina	–2.00 (–2.21 to –1.79)	–0.73 (–0.85 to –0.60)	–1.29 (–1.46 to –1.12)	0.08 (0.06 to 0.11)	–0.26 (–0.27 to –0.25)	–0.12 (–0.13 to –0.11)
	Botswana	–0.99 (–1.11 to –0.86)	–0.46 (–0.52 to –0.40)	–0.71 (–0.79 to –0.62)	–0.30 (–0.33 to –0.27)	0.07 (0.07 to 0.08)	–0.08 (–0.09 to –0.07)
	Brazil	–1.83 (–1.94 to –1.72)	–0.57 (–0.59 to –0.54)	–0.88 (–0.93 to –0.82)	–0.04 (–0.09 to 0.01)	–0.01 (–0.02 to –0.01)	–0.05 (–0.06 to –0.03)
	Brunei Darussalam	–1.25 (–1.41 to –1.08)	–0.40 (–0.52 to –0.29)	–0.80 (–0.91 to –0.68)	–0.49 (–0.56 to –0.43)	0.26 (0.24 to 0.28)	0.03 (0.00 to 0.06)
	Bulgaria	–0.97 (–1.09 to –0.84)	–0.29 (–0.33 to –0.25)	–0.61 (–0.68 to –0.53)	0.14 (0.14 to 0.15)	–0.11 (–0.13 to –0.09)	0.01 (–0.01 to 0.02)
	Burkina Faso	0.86 (0.75 to 0.98)	1.10 (1.00 to 1.19)	1.00 (0.89 to 1.10)	–0.06 (–0.07 to –0.05)	0.09 (0.08 to 0.09)	0.00 (0.00 to 0.01)
	Burundi	0.21 (0.09 to 0.33)	0.90 (0.78 to 1.02)	0.57 (0.46 to 0.67)	0.00 (–0.02 to 0.02)	–0.08 (–0.09 to –0.08)	–0.02 (–0.04 to –0.01)
	Cabo Verde	–1.24 (–1.33 to –1.16)	–0.46 (–0.51 to –0.41)	–0.86 (–0.92 to –0.79)	–0.12 (–0.13 to –0.12)	0.01 (0.01 to 0.01)	–0.01 (–0.01 to 0.00)
	Cambodia	–1.43 (–1.51 to –1.35)	–0.76 (–0.82 to –0.70)	–1.06 (–1.12 to –0.99)	–0.32 (–0.34 to –0.30)	0.01 (–0.01 to 0.03)	–0.12 (–0.14 to –0.09)
	Cameroon	0.15 (–0.03 to 0.34)	0.52 (0.41 to 0.62)	0.36 (0.23 to 0.49)	–0.08 (–0.09 to –0.07)	–0.01 (–0.01 to 0.00)	–0.03 (–0.04 to –0.03)
	Canada	–1.18 (–1.34 to –1.02)	–0.42 (–0.53 to –0.31)	–0.56 (–0.67 to –0.44)	–0.25 (–0.30 to –0.20)	–0.02 (–0.03 to –0.01)	–0.10 (–0.11 to –0.09)
	Central African Republic	0.06 (–0.02 to 0.15)	0.31 (0.26 to 0.37)	0.21 (0.15 to 0.27)	–0.07 (–0.08 to –0.06)	0.01 (0.01 to 0.02)	–0.03 (–0.03 to –0.02)
	Chad	–0.11 (–0.21 to –0.01)	0.14 (0.07 to 0.20)	0.02 (–0.05 to 0.09)	0.13 (0.12 to 0.14)	0.08 (0.07 to 0.09)	0.07 (0.06 to 0.08)
	Chile	–2.33 (–2.47 to –2.20)	–1.35 (–1.39 to –1.30)	–1.80 (–1.88 to –1.71)	–0.34 (–0.45 to –0.24)	0.04 (0.00 to 0.09)	–0.07 (–0.14 to –0.01)
	China	–4.23 (–4.39 to –4.08)	–1.87 (–1.93 to –1.81)	–2.77 (–2.85 to –2.68)	0.95 (0.88 to 1.02)	0.15 (0.13 to 0.16)	0.36 (0.33 to 0.39)
	Colombia	–2.57 (–2.66 to –2.49)	–1.33 (–1.38 to –1.28)	–1.83 (–1.89 to –1.77)	–0.28 (–0.32 to –0.25)	0.03 (0.01 to 0.05)	–0.10 (–0.12 to –0.07)
	Comoros	–0.77 (–0.93 to –0.62)	–0.80 (–0.95 to –0.65)	–0.81 (–0.95 to –0.66)	–0.20 (–0.23 to –0.18)	–0.04 (–0.06 to –0.02)	–0.11 (–0.14 to –0.09)
	Congo	–0.76 (–0.98 to –0.53)	0.01 (–0.11 to 0.12)	–0.29 (–0.44 to –0.13)	–0.06 (–0.08 to –0.04)	–0.01 (–0.02 to 0.01)	–0.03 (–0.05 to –0.02)
	Cook Islands	–1.33 (–1.40 to –1.26)	–0.80 (–0.84 to –0.75)	–0.85 (–0.91 to –0.78)	0.02 (0.01 to 0.03)	–0.06 (–0.07 to –0.06)	–0.04 (–0.04 to –0.04)
	Costa Rica	–1.42 (–1.46 to –1.39)	–0.58 (–0.62 to –0.54)	–0.80 (–0.84 to –0.75)	–0.32 (–0.34 to –0.30)	0.05 (0.04 to 0.06)	–0.10 (–0.11 to –0.10)
	Côte d'Ivoire	0.29 (0.14 to 0.43)	0.46 (0.30 to 0.62)	0.38 (0.23 to 0.53)	–0.08 (–0.10 to –0.07)	–0.01 (–0.01 to –0.01)	–0.02 (–0.03 to –0.01)
	Croatia	–1.74 (–1.80 to –1.68)	–0.66 (–0.70 to –0.62)	–1.08 (–1.12 to –1.03)	0.29 (0.24 to 0.34)	–0.27 (–0.30 to –0.23)	–0.06 (–0.09 to –0.02)
	Cuba	–0.80 (–0.92 to –0.69)	–0.28 (–0.33 to –0.23)	–0.45 (–0.52 to –0.39)	0.02 (0.00 to 0.05)	0.03 (0.02 to 0.04)	0.02 (0.01 to 0.03)
	Cyprus	–3.42 (–3.65 to –3.18)	–1.47 (–1.60 to –1.34)	–1.90 (–2.06 to –1.73)	–0.21 (–0.23 to –0.18)	0.04 (0.03 to 0.05)	–0.03 (–0.04 to –0.03)
	Czechia	–1.80 (–2.00 to –1.59)	–0.74 (–0.85 to –0.63)	–1.17 (–1.32 to –1.02)	0.05 (0.02 to 0.07)	–0.18 (–0.19 to –0.16)	–0.09 (–0.10 to –0.07)
	Democratic People's Republic of Korea	–1.85 (–1.94 to –1.75)	–1.00 (–1.07 to –0.93)	–1.42 (–1.49 to –1.34)	0.42 (0.36 to 0.47)	0.05 (0.03 to 0.07)	0.23 (0.20 to 0.26)
	Democratic Republic of the Congo	–1.38 (–1.57 to –1.18)	–1.27 (–1.38 to –1.15)	–1.34 (–1.37 to –1.30)	–0.53 (–0.58 to –0.48)	–0.66 (–0.69 to –0.63)	–0.60 (–0.64 to –0.57)
	Denmark	–2.13 (–2.25 to –2.00)	–1.06 (–1.13 to –0.99)	–1.31 (–1.39 to –1.23)	–0.39 (–0.46 to –0.31)	0.02 (0.00 to 0.04)	–0.06 (–0.08 to –0.04)
	Djibouti	–0.85 (–1.00 to –0.70)	–0.88 (–0.93 to –0.83)	–0.87 (–0.94 to –0.80)	–0.23 (–0.27 to –0.20)	–0.31 (–0.33 to –0.28)	–0.26 (–0.29 to –0.24)
	Dominica	–0.68 (–0.79 to –0.57)	–0.34 (–0.40 to –0.27)	–0.44 (–0.52 to –0.36)	0.07 (0.03 to 0.11)	0.02 (0.01 to 0.03)	0.05 (0.04 to 0.07)
	Dominican Republic	–1.15 (–1.40 to –0.90)	–0.52 (–0.63 to –0.42)	–0.80 (–0.96 to –0.64)	–0.17 (–0.19 to –0.15)	0.02 (0.01 to 0.03)	–0.04 (–0.05 to –0.02)
	Ecuador	–2.44 (–2.70 to –2.18)	–1.37 (–1.49 to –1.25)	–1.78 (–1.95 to –1.61)	–0.12 (–0.16 to –0.08)	0.02 (–0.01 to 0.06)	–0.04 (–0.08 to –0.01)
	Egypt	–0.97 (–1.07 to –0.88)	–0.69 (–0.75 to –0.62)	–0.82 (–0.88 to –0.76)	–0.31 (–0.33 to –0.30)	–0.42 (–0.43 to –0.40)	–0.36 (–0.37 to –0.35)
	El Salvador	–1.41 (–1.63 to –1.20)	–0.40 (–0.53 to –0.28)	–0.86 (–1.02 to –0.69)	–0.34 (–0.36 to –0.31)	0.02 (0.00 to 0.05)	–0.16 (–0.18 to –0.14)
	Equatorial Guinea	–2.57 (–2.83 to –2.30)	–1.14 (–1.29 to –0.99)	–1.77 (–1.96 to –1.59)	–0.19 (–0.20 to –0.17)	–0.11 (–0.13 to –0.10)	–0.14 (–0.16 to –0.12)
	Eritrea	–0.56 (–0.60 to –0.52)	–0.72 (–0.81 to –0.64)	–0.68 (–0.72 to –0.64)	–0.28 (–0.29 to –0.26)	–0.11 (–0.12 to –0.10)	–0.17 (–0.18 to –0.16)
	Estonia	–2.24 (–2.41 to –2.06)	–1.02 (–1.08 to –0.95)	–1.45 (–1.55 to –1.35)	0.01 (–0.01 to 0.03)	–0.14 (–0.15 to –0.12)	–0.08 (–0.09 to –0.07)
	Eswatini	–0.61 (–0.72 to –0.50)	–0.37 (–0.40 to –0.33)	–0.50 (–0.57 to –0.44)	–0.30 (–0.32 to –0.27)	–0.03 (–0.03 to –0.02)	–0.12 (–0.13 to –0.11)
	Ethiopia	–1.20 (–1.30 to –1.10)	–0.62 (–0.71 to –0.54)	–0.89 (–0.98 to –0.80)	–0.21 (–0.23 to –0.19)	–0.04 (–0.04 to –0.03)	–0.12 (–0.13 to –0.11)
	Fiji	0.75 (0.63 to 0.87)	0.15 (0.10 to 0.20)	0.38 (0.31 to 0.45)	–0.26 (–0.28 to –0.24)	–0.08 (–0.09 to –0.07)	–0.15 (–0.16 to –0.14)
	Finland	–2.25 (–2.44 to –2.06)	–1.13 (–1.22 to –1.03)	–1.39 (–1.51 to –1.26)	–0.26 (–0.33 to –0.19)	0.01 (0.00 to 0.02)	–0.03 (–0.04 to –0.02)
	France	–2.21 (–2.35 to –2.07)	–1.04 (–1.14 to –0.94)	–1.31 (–1.42 to –1.20)	–0.42 (–0.51 to –0.33)	0.00 (–0.03 to 0.04)	–0.08 (–0.12 to –0.04)
	Gabon	–1.13 (–1.38 to –0.88)	–0.34 (–0.49 to –0.18)	–0.58 (–0.76 to –0.40)	0.02 (0.00 to 0.04)	0.03 (0.02 to 0.03)	0.00 (0.00 to 0.01)
	Gambia	–0.57 (–0.69 to –0.45)	–0.12 (–0.18 to –0.06)	–0.24 (–0.33 to –0.16)	–0.10 (–0.10 to –0.09)	0.00 (0.00 to 0.01)	–0.05 (–0.06 to –0.04)
	Georgia	–0.47 (–0.53 to –0.40)	–0.40 (–0.43 to –0.38)	–0.46 (–0.50 to –0.43)	–0.02 (–0.02 to –0.01)	–0.02 (–0.02 to –0.02)	–0.04 (–0.05 to –0.04)
	Germany	–1.93 (–2.24 to –1.62)	–0.77 (–1.14 to –0.40)	–1.01 (–1.37 to –0.65)	–0.09 (–0.14 to –0.05)	–0.02 (–0.03 to –0.01)	–0.03 (–0.04 to –0.02)
	Ghana	0.17 (0.05 to 0.30)	0.23 (0.11 to 0.34)	0.24 (0.13 to 0.35)	0.09 (0.06 to 0.13)	0.06 (0.05 to 0.07)	0.04 (0.02 to 0.06)
	Greece	–0.81 (–1.01 to –0.62)	–0.49 (–0.60 to –0.38)	–0.54 (–0.68 to –0.40)	–0.06 (–0.07 to –0.04)	–0.09 (–0.11 to –0.07)	–0.10 (–0.11 to –0.08)
	Greenland	–2.10 (–2.17 to –2.04)	–1.19 (–1.27 to –1.12)	–1.43 (–1.49 to –1.36)	–0.09 (–0.16 to –0.01)	0.25 (0.21 to 0.29)	0.13 (0.09 to 0.17)
	Grenada	–0.66 (–0.78 to –0.54)	–0.32 (–0.37 to –0.28)	–0.51 (–0.58 to –0.43)	–0.05 (–0.06 to –0.04)	0.01 (0.00 to 0.02)	0.01 (0.00 to 0.01)
	Guam	–0.39 (–0.61 to –0.18)	–0.27 (–0.40 to –0.15)	–0.26 (–0.39 to –0.13)	–0.11 (–0.13 to –0.10)	–0.21 (–0.22 to –0.19)	–0.15 (–0.16 to –0.14)
	Guatemala	–1.23 (–1.43 to –1.03)	–0.26 (–0.32 to –0.19)	–0.54 (–0.62 to –0.46)	–0.17 (–0.20 to –0.14)	0.01 (0.00 to 0.02)	–0.10 (–0.12 to –0.09)
	Guinea	0.37 (0.22 to 0.52)	0.31 (0.19 to 0.44)	0.34 (0.21 to 0.47)	0.29 (0.28 to 0.30)	0.17 (0.17 to 0.18)	0.18 (0.18 to 0.19)
	Guinea-Bissau	–0.14 (–0.23 to –0.05)	0.20 (0.15 to 0.25)	0.07 (0.01 to 0.13)	–0.07 (–0.08 to –0.07)	0.06 (0.06 to 0.07)	–0.02 (–0.02 to –0.02)
	Guyana	–0.89 (–1.01 to –0.77)	–0.62 (–0.70 to –0.54)	–0.72 (–0.82 to –0.63)	–0.17 (–0.21 to –0.12)	–0.04 (–0.04 to –0.04)	–0.09 (–0.11 to –0.08)
	Haiti	–0.17 (–0.23 to –0.11)	0.17 (0.08 to 0.26)	0.03 (–0.03 to 0.10)	–0.13 (–0.14 to –0.12)	0.11 (0.10 to 0.12)	–0.01 (–0.02 to 0.00)
	Honduras	–0.82 (–0.89 to –0.75)	–0.55 (–0.61 to –0.50)	–0.64 (–0.70 to –0.58)	–0.25 (–0.26 to –0.24)	–0.12 (–0.13 to –0.11)	–0.21 (–0.22 to –0.21)
	Hungary	–1.64 (–1.77 to –1.51)	–0.70 (–0.78 to –0.62)	–1.09 (–1.19 to –0.99)	0.06 (0.05 to 0.07)	–0.25 (–0.27 to –0.23)	–0.14 (–0.15 to –0.13)
	Iceland	–1.59 (–1.77 to –1.40)	–0.89 (–0.98 to –0.80)	–1.05 (–1.15 to –0.94)	–0.48 (–0.51 to –0.44)	0.01 (–0.01 to 0.02)	–0.05 (–0.06 to –0.04)
	India	–0.79 (–0.85 to –0.73)	–0.19 (–0.21 to –0.18)	–0.42 (–0.45 to –0.39)	–0.38 (–0.41 to –0.34)	–0.03 (–0.05 to –0.01)	–0.16 (–0.19 to –0.14)
	Indonesia	–2.04 (–2.19 to –1.90)	–1.21 (–1.41 to –1.01)	–1.56 (–1.73 to –1.39)	–0.47 (–0.54 to –0.40)	–0.10 (–0.12 to –0.08)	–0.23 (–0.26 to –0.19)
	Iran (Islamic Republic of)	–1.93 (–1.98 to –1.88)	–0.79 (–0.87 to –0.71)	–1.19 (–1.26 to –1.12)	–0.26 (–0.29 to –0.23)	0.04 (0.03 to 0.05)	–0.05 (–0.06 to –0.03)
	Iraq	–1.55 (–1.66 to –1.45)	–0.89 (–0.93 to –0.86)	–1.17 (–1.23 to –1.11)	–0.46 (–0.52 to –0.40)	–0.42 (–0.49 to –0.35)	–0.41 (–0.47 to –0.35)
	Ireland	–2.86 (–3.04 to –2.68)	–1.47 (–1.55 to –1.40)	–1.77 (–1.87 to –1.66)	–0.26 (–0.36 to –0.16)	0.01 (0.00 to 0.02)	–0.06 (–0.08 to –0.04)
	Israel	–1.91 (–2.03 to –1.79)	–1.00 (–1.06 to –0.94)	–1.24 (–1.32 to –1.16)	–0.53 (–0.62 to –0.45)	–0.19 (–0.20 to –0.17)	–0.26 (–0.29 to –0.24)
	Italy	–1.57 (–1.72 to –1.41)	–0.88 (–0.96 to –0.79)	–1.06 (–1.16 to –0.95)	0.19 (0.14 to 0.23)	–0.03 (–0.05 to –0.02)	0.01 (0.00 to 0.02)
	Jamaica	–0.51 (–0.65 to –0.38)	–0.27 (–0.33 to –0.20)	–0.37 (–0.45 to –0.28)	0.02 (0.00 to 0.04)	0.01 (0.00 to 0.01)	0.00 (0.00 to 0.01)
	Japan	–0.97 (–1.19 to –0.76)	–0.45 (–0.68 to –0.22)	–0.60 (–0.83 to –0.38)	1.10 (1.06 to 1.14)	0.01 (–0.03 to 0.06)	0.33 (0.29 to 0.37)
	Jordan	–1.80 (–1.93 to –1.66)	–0.43 (–0.61 to –0.25)	–0.93 (–1.07 to –0.79)	–0.28 (–0.30 to –0.27)	–0.22 (–0.23 to –0.21)	–0.16 (–0.17 to –0.15)
	Kazakhstan	–1.75 (–1.97 to –1.52)	–0.86 (–0.94 to –0.78)	–1.15 (–1.28 to –1.02)	–0.10 (–0.11 to –0.09)	0.02 (0.02 to 0.02)	–0.04 (–0.05 to –0.04)
	Kenya	–0.31 (–0.48 to –0.13)	0.17 (0.04 to 0.30)	–0.04 (–0.19 to 0.11)	–0.39 (–0.42 to –0.35)	–0.22 (–0.24 to –0.19)	–0.28 (–0.31 to –0.26)
	Kiribati	–0.26 (–0.29 to –0.22)	–0.22 (–0.25 to –0.20)	–0.24 (–0.26 to –0.22)	–0.35 (–0.38 to –0.33)	–0.29 (–0.31 to –0.28)	–0.34 (–0.36 to –0.32)
	Kuwait	–1.56 (–1.66 to –1.45)	–0.83 (–1.06 to –0.61)	–0.85 (–1.08 to –0.62)	–0.16 (–0.20 to –0.13)	–0.02 (–0.03 to 0.00)	0.01 (–0.01 to 0.03)
	Kyrgyzstan	–1.16 (–1.30 to –1.03)	–0.48 (–0.53 to –0.44)	–0.72 (–0.80 to –0.65)	–0.14 (–0.14 to –0.13)	–0.04 (–0.05 to –0.04)	–0.10 (–0.10 to –0.09)
	Lao People's Democratic Republic	–1.75 (–1.84 to –1.67)	–0.22 (–0.33 to –0.11)	–0.81 (–0.89 to –0.73)	–0.64 (–0.67 to –0.61)	0.05 (0.04 to 0.05)	–0.15 (–0.16 to –0.14)
	Latvia	–1.30 (–1.39 to –1.21)	–0.58 (–0.62 to –0.54)	–0.85 (–0.90 to –0.79)	0.46 (0.41 to 0.51)	–0.03 (–0.04 to –0.02)	0.13 (0.11 to 0.15)
	Lebanon	–1.93 (–2.02 to –1.84)	–0.99 (–1.08 to –0.89)	–1.34 (–1.42 to –1.25)	–0.17 (–0.19 to –0.16)	0.01 (0.00 to 0.02)	–0.05 (–0.07 to –0.03)
	Lesotho	–0.02 (–0.08 to 0.04)	–0.29 (–0.34 to –0.23)	–0.26 (–0.31 to –0.21)	–0.02 (–0.04 to –0.01)	0.06 (0.05 to 0.07)	0.04 (0.03 to 0.04)
	Liberia	–0.95 (–1.12 to –0.77)	0.27 (0.22 to 0.31)	–0.17 (–0.25 to –0.10)	–0.11 (–0.12 to –0.10)	–0.04 (–0.04 to –0.03)	–0.06 (–0.07 to –0.06)
	Libya	–1.13 (–1.32 to –0.93)	–0.56 (–0.70 to –0.42)	–0.73 (–0.89 to –0.58)	–0.12 (–0.14 to –0.10)	0.02 (0.01 to 0.03)	0.00 (–0.01 to 0.01)
	Lithuania	–1.11 (–1.16 to –1.06)	–0.46 (–0.50 to –0.42)	–0.70 (–0.74 to –0.66)	–0.18 (–0.20 to –0.16)	–0.07 (–0.08 to –0.06)	–0.11 (–0.12 to –0.10)
	Luxembourg	–2.15 (–2.32 to –1.98)	–1.25 (–1.36 to –1.15)	–1.47 (–1.59 to –1.34)	–0.55 (–0.61 to –0.48)	–0.05 (–0.07 to –0.04)	–0.14 (–0.16 to –0.12)
	Madagascar	–0.47 (–0.52 to –0.43)	–0.28 (–0.34 to –0.22)	–0.37 (–0.42 to –0.31)	–0.09 (–0.10 to –0.08)	0.01 (0.01 to 0.02)	–0.04 (–0.05 to –0.03)
	Malawi	–0.71 (–0.82 to –0.61)	–0.97 (–1.14 to –0.80)	–0.87 (–1.01 to –0.72)	–0.24 (–0.27 to –0.22)	–0.02 (–0.03 to –0.02)	–0.09 (–0.11 to –0.08)
	Malaysia	–1.37 (–1.43 to –1.31)	1.41 (0.95 to 1.88)	0.61 (0.28 to 0.94)	–0.15 (–0.31 to 0.01)	0.07 (0.04 to 0.09)	0.07 (0.03 to 0.11)
	Maldives	–2.63 (–2.83 to –2.43)	–0.61 (–0.76 to –0.46)	–1.66 (–1.74 to –1.57)	–0.36 (–0.39 to –0.34)	0.02 (–0.03 to 0.07)	0.26 (0.22 to 0.29)
	Mali	0.62 (0.47 to 0.76)	0.47 (0.35 to 0.59)	0.51 (0.38 to 0.65)	0.22 (0.20 to 0.23)	0.04 (0.04 to 0.05)	0.10 (0.09 to 0.10)
	Malta	–2.07 (–2.19 to –1.94)	–1.03 (–1.07 to –0.99)	–1.31 (–1.37 to –1.25)	–0.60 (–0.69 to –0.52)	0.00 (–0.01 to 0.01)	–0.10 (–0.12 to –0.09)
	Marshall Islands	–0.27 (–0.34 to –0.20)	–0.04 (–0.08 to –0.01)	–0.14 (–0.19 to –0.09)	–0.28 (–0.29 to –0.27)	–0.28 (–0.30 to –0.26)	–0.28 (–0.29 to –0.26)
	Mauritania	–1.08 (–1.17 to –0.99)	–0.35 (–0.38 to –0.33)	–0.60 (–0.65 to –0.56)	–0.10 (–0.11 to –0.09)	0.00 (–0.01 to 0.00)	–0.08 (–0.09 to –0.07)
	Mauritius	–0.81 (–0.88 to –0.73)	–0.49 (–0.55 to –0.43)	–0.60 (–0.66 to –0.53)	0.31 (0.26 to 0.36)	–0.02 (–0.03 to 0.00)	0.10 (0.07 to 0.12)
	Mexico	–1.19 (–1.32 to –1.06)	–0.37 (–0.41 to –0.32)	–0.72 (–0.79 to –0.65)	–0.20 (–0.22 to –0.19)	–0.35 (–0.39 to –0.32)	–0.32 (–0.35 to –0.30)
	Micronesia (Federated States of)	–0.67 (–0.70 to –0.64)	–0.42 (–0.45 to –0.40)	–0.54 (–0.56 to –0.52)	–0.76 (–0.78 to –0.73)	–0.72 (–0.78 to –0.66)	–0.73 (–0.77 to –0.69)
	Monaco	–0.95 (–1.02 to –0.87)	–0.75 (–0.79 to –0.72)	–0.76 (–0.80 to –0.71)	–0.06 (–0.07 to –0.05)	–0.01 (–0.01 to –0.01)	–0.02 (–0.03 to –0.02)
	Mongolia	–1.66 (–1.78 to –1.54)	–1.01 (–1.08 to –0.94)	–1.28 (–1.37 to –1.19)	–0.10 (–0.12 to –0.08)	0.01 (0.01 to 0.01)	–0.03 (–0.04 to –0.02)
	Montenegro	–1.13 (–1.31 to –0.95)	–0.38 (–0.44 to –0.31)	–0.67 (–0.78 to –0.57)	0.00 (–0.01 to 0.02)	–0.12 (–0.14 to –0.11)	–0.09 (–0.11 to –0.08)
	Morocco	–1.16 (–1.21 to –1.10)	–0.71 (–0.73 to –0.69)	–0.90 (–0.93 to –0.87)	–0.14 (–0.15 to –0.13)	0.05 (0.04 to 0.05)	–0.04 (–0.05 to –0.03)
	Mozambique	–0.42 (–0.51 to –0.33)	0.35 (0.29 to 0.41)	0.08 (0.03 to 0.13)	–0.17 (–0.19 to –0.15)	0.07 (0.07 to 0.08)	–0.04 (–0.04 to –0.03)
	Myanmar	–0.85 (–0.91 to –0.79)	0.28 (0.21 to 0.34)	–0.10 (–0.14 to –0.06)	–0.47 (–0.54 to –0.40)	0.00 (–0.01 to 0.01)	–0.18 (–0.20 to –0.16)
	Namibia	–1.28 (–1.40 to –1.16)	–2.69 (–2.86 to –2.52)	–2.21 (–2.33 to –2.10)	–0.30 (–0.32 to –0.27)	–0.04 (–0.05 to –0.03)	–0.13 (–0.15 to –0.12)
	Nauru	–0.37 (–0.59 to –0.15)	–0.25 (–0.34 to –0.17)	–0.31 (–0.45 to –0.17)	–0.02 (–0.02 to –0.01)	–0.09 (–0.10 to –0.07)	–0.06 (–0.07 to –0.05)
	Nepal	–0.62 (–0.68 to –0.56)	–1.25 (–1.48 to –1.02)	–0.97 (–1.13 to –0.81)	–0.15 (–0.20 to –0.10)	–0.05 (–0.05 to –0.04)	–0.13 (–0.15 to –0.10)
	Netherlands	–1.76 (–1.90 to –1.62)	–0.98 (–1.07 to –0.89)	–1.12 (–1.22 to –1.02)	–0.16 (–0.20 to –0.11)	–0.06 (–0.06 to –0.05)	–0.08 (–0.09 to –0.08)
	New Zealand	–1.15 (–1.25 to –1.05)	–0.66 (–0.72 to –0.60)	–0.86 (–0.93 to –0.79)	–0.42 (–0.53 to –0.31)	–0.01 (–0.03 to 0.00)	–0.22 (–0.26 to –0.18)
	Nicaragua	–1.47 (–1.51 to –1.44)	–0.60 (–0.62 to –0.58)	–0.95 (–0.98 to –0.93)	–0.19 (–0.22 to –0.16)	0.14 (0.10 to 0.17)	0.00 (–0.03 to 0.03)
	Niger	–0.36 (–0.47 to –0.25)	–0.86 (–0.99 to –0.74)	–0.67 (–0.77 to –0.57)	–0.07 (–0.08 to –0.07)	–0.04 (–0.05 to –0.03)	–0.08 (–0.08 to –0.07)
	Nigeria	–0.16 (–0.27 to –0.05)	0.18 (0.15 to 0.21)	0.16 (0.12 to 0.21)	–0.09 (–0.10 to –0.08)	0.02 (0.02 to 0.03)	–0.06 (–0.07 to –0.06)
	Niue	–0.74 (–0.76 to –0.72)	–0.46 (–0.48 to –0.44)	–0.56 (–0.58 to –0.53)	–0.02 (–0.03 to –0.01)	–0.06 (–0.07 to –0.05)	–0.05 (–0.05 to –0.04)
	North Macedonia	–1.77 (–1.90 to –1.64)	–0.68 (–0.74 to –0.61)	–1.20 (–1.29 to –1.10)	0.07 (0.05 to 0.08)	–0.16 (–0.17 to –0.16)	–0.06 (–0.07 to –0.05)
	Northern Mariana Islands	–0.03 (–0.18 to 0.12)	–0.12 (–0.20 to –0.04)	–0.13 (–0.20 to –0.05)	–0.07 (–0.13 to –0.01)	0.00 (–0.01 to 0.00)	–0.01 (–0.03 to 0.00)
	Norway	–1.94 (–2.15 to –1.74)	–1.20 (–1.34 to –1.07)	–1.42 (–1.58 to –1.27)	–0.59 (–0.70 to –0.48)	–0.42 (–0.48 to –0.35)	–0.44 (–0.50 to –0.38)
	Oman	–1.64 (–1.75 to –1.53)	–1.71 (–1.96 to –1.45)	–1.67 (–1.82 to –1.52)	–0.26 (–0.29 to –0.23)	–0.20 (–0.22 to –0.18)	0.01 (–0.02 to 0.05)
	Pakistan	–0.18 (–0.24 to –0.11)	–0.39 (–0.46 to –0.33)	–0.27 (–0.31 to –0.23)	–0.18 (–0.19 to –0.18)	0.02 (0.02 to 0.03)	–0.08 (–0.09 to –0.07)
	Palau	–0.54 (–0.62 to –0.47)	–0.33 (–0.36 to –0.30)	–0.53 (–0.59 to –0.47)	0.09 (0.08 to 0.10)	0.01 (0.00 to 0.01)	0.04 (0.03 to 0.05)
	Palestine	–1.34 (–1.37 to –1.30)	–1.02 (–1.06 to –0.99)	–1.18 (–1.21 to –1.16)	–0.44 (–0.48 to –0.40)	–0.39 (–0.41 to –0.38)	–0.40 (–0.42 to –0.38)
	Panama	–1.17 (–1.26 to –1.08)	–0.78 (–0.85 to –0.70)	–0.89 (–0.97 to –0.81)	–0.26 (–0.27 to –0.24)	–0.43 (–0.46 to –0.39)	–0.39 (–0.42 to –0.37)
	Papua New Guinea	0.13 (0.05 to 0.21)	–0.74 (–0.92 to –0.56)	–0.45 (–0.55 to –0.34)	–0.10 (–0.11 to –0.10)	–0.08 (–0.09 to –0.07)	–0.09 (–0.10 to –0.09)
	Paraguay	–1.33 (–1.37 to –1.30)	–0.49 (–0.52 to –0.46)	–0.75 (–0.78 to –0.72)	–0.22 (–0.26 to –0.19)	–0.02 (–0.10 to 0.07)	–0.08 (–0.15 to –0.01)
	Peru	–2.45 (–2.54 to –2.36)	–1.85 (–2.18 to –1.52)	–2.04 (–2.29 to –1.80)	–0.24 (–0.27 to –0.21)	–0.08 (–0.09 to –0.06)	–0.14 (–0.16 to –0.13)
	Philippines	–1.19 (–1.23 to –1.15)	–0.88 (–0.93 to –0.83)	–1.00 (–1.04 to –0.96)	–0.55 (–0.59 to –0.51)	–0.39 (–0.40 to –0.37)	–0.43 (–0.44 to –0.42)
	Poland	–2.00 (–2.09 to –1.91)	–0.84 (–0.91 to –0.76)	–1.35 (–1.43 to –1.26)	0.10 (0.08 to 0.11)	–0.17 (–0.18 to –0.15)	–0.06 (–0.07 to –0.04)
	Portugal	–2.66 (–2.82 to –2.51)	–1.29 (–1.38 to –1.20)	–1.61 (–1.72 to –1.50)	–0.27 (–0.34 to –0.19)	0.04 (0.01 to 0.07)	–0.04 (–0.08 to –0.01)
	Puerto Rico	–1.82 (–1.96 to –1.69)	–0.83 (–0.91 to –0.76)	–1.14 (–1.24 to –1.05)	0.15 (0.08 to 0.21)	–0.05 (–0.08 to –0.03)	–0.04 (–0.08 to 0.00)
	Qatar	–2.41 (–2.47 to –2.34)	–1.37 (–1.42 to –1.33)	–2.00 (–2.13 to –1.88)	–0.23 (–0.28 to –0.18)	0.04 (0.04 to 0.05)	0.55 (0.49 to 0.61)
	Republic of Korea	–3.76 (–4.10 to –3.41)	–1.88 (–2.11 to –1.64)	–2.47 (–2.74 to –2.20)	0.39 (0.30 to 0.48)	–0.15 (–0.17 to –0.14)	0.06 (0.03 to 0.09)
	Republic of Moldova	–1.54 (–1.72 to –1.36)	–0.85 (–0.92 to –0.79)	–1.10 (–1.20 to –1.01)	0.05 (0.03 to 0.08)	–0.10 (–0.11 to –0.09)	–0.06 (–0.07 to –0.05)
	Romania	–2.02 (–2.10 to –1.93)	–0.82 (–0.88 to –0.77)	–1.35 (–1.42 to –1.29)	0.08 (0.05 to 0.11)	–0.07 (–0.10 to –0.05)	0.00 (–0.03 to 0.02)
	Russian Federation	–1.68 (–1.94 to –1.43)	–0.80 (–0.92 to –0.68)	–1.09 (–1.26 to –0.92)	–0.08 (–0.10 to –0.05)	–0.12 (–0.14 to –0.11)	–0.12 (–0.13 to –0.11)
	Rwanda	–1.64 (–1.80 to –1.48)	–0.75 (–0.83 to –0.67)	–1.17 (–1.29 to –1.06)	–0.56 (–0.60 to –0.52)	–0.26 (–0.29 to –0.23)	–0.39 (–0.43 to –0.36)
	Saint Kitts and Nevis	–1.76 (–1.95 to –1.57)	–0.69 (–0.79 to –0.60)	–1.09 (–1.22 to –0.95)	–0.20 (–0.21 to –0.19)	–0.14 (–0.16 to –0.13)	–0.16 (–0.17 to –0.15)
	Saint Lucia	–1.27 (–1.42 to –1.11)	–0.43 (–0.50 to –0.35)	–0.75 (–0.84 to –0.65)	0.05 (0.03 to 0.08)	–0.01 (–0.02 to 0.00)	0.01 (0.00 to 0.02)
	Saint Vincent and the Grenadines	–0.73 (–0.82 to –0.64)	–0.26 (–0.31 to –0.21)	–0.42 (–0.48 to –0.35)	0.12 (0.10 to 0.14)	–0.04 (–0.05 to –0.03)	0.02 (0.01 to 0.03)
	Samoa	–0.47 (–0.53 to –0.41)	–0.21 (–0.25 to –0.17)	–0.30 (–0.35 to –0.25)	–0.52 (–0.55 to –0.49)	–0.20 (–0.21 to –0.18)	–0.32 (–0.34 to –0.30)
	San Marino	–0.70 (–0.91 to –0.48)	–0.44 (–0.58 to –0.30)	–0.47 (–0.62 to –0.32)	–0.03 (–0.05 to –0.02)	0.00 (0.00 to 0.00)	0.00 (–0.01 to 0.00)
	Sao Tome and Principe	–0.33 (–0.66 to 0.01)	0.13 (–0.22 to 0.48)	–0.07 (–0.41 to 0.27)	–0.08 (–0.09 to –0.07)	0.00 (0.00 to 0.01)	–0.02 (–0.03 to –0.02)
	Saudi Arabia	–1.80 (–1.90 to –1.71)	–0.73 (–0.77 to –0.68)	–1.12 (–1.18 to –1.07)	–0.24 (–0.30 to –0.18)	0.16 (0.13 to 0.19)	0.22 (0.18 to 0.26)
	Senegal	–0.45 (–0.49 to –0.40)	0.22 (0.13 to 0.32)	–0.05 (–0.11 to 0.01)	–0.07 (–0.08 to –0.06)	0.01 (0.00 to 0.02)	–0.04 (–0.05 to –0.04)
	Serbia	–2.00 (–2.09 to –1.90)	–0.73 (–0.79 to –0.68)	–1.26 (–1.33 to –1.20)	0.13 (0.10 to 0.16)	–0.49 (–0.52 to –0.47)	–0.24 (–0.26 to –0.22)
	Seychelles	–1.21 (–1.28 to –1.14)	–0.45 (–0.49 to –0.41)	–0.81 (–0.85 to –0.76)	–0.13 (–0.17 to –0.08)	–0.02 (–0.03 to –0.01)	0.05 (0.04 to 0.07)
	Sierra Leone	–0.09 (–0.29 to 0.10)	0.21 (0.08 to 0.33)	0.06 (–0.09 to 0.22)	–0.15 (–0.17 to –0.13)	0.01 (0.00 to 0.02)	–0.06 (–0.08 to –0.05)
	Singapore	–2.93 (–3.14 to –2.73)	–2.06 (–2.33 to –1.79)	–2.27 (–2.55 to –1.99)	–0.09 (–0.29 to 0.11)	0.04 (0.02 to 0.07)	–0.08 (–0.11 to –0.05)
	Slovakia	–1.64 (–1.68 to –1.60)	–0.66 (–0.70 to –0.63)	–1.09 (–1.12 to –1.05)	0.11 (0.09 to 0.12)	–0.24 (–0.25 to –0.23)	–0.09 (–0.10 to –0.08)
	Slovenia	–2.43 (–2.56 to –2.31)	–1.00 (–1.07 to –0.92)	–1.56 (–1.65 to –1.47)	0.01 (–0.01 to 0.03)	–0.25 (–0.27 to –0.24)	–0.14 (–0.16 to –0.13)
	Solomon Islands	–0.10 (–0.15 to –0.04)	–0.01 (–0.03 to 0.02)	–0.03 (–0.07 to 0.00)	–0.23 (–0.23 to –0.22)	–0.16 (–0.17 to –0.15)	–0.21 (–0.22 to –0.21)
	Somalia	–0.03 (–0.15 to 0.08)	–0.93 (–1.03 to –0.83)	–0.59 (–0.67 to –0.50)	–0.11 (–0.12 to –0.11)	–0.17 (–0.18 to –0.16)	–0.13 (–0.14 to –0.13)
	South Africa	–0.72 (–0.78 to –0.66)	–0.46 (–0.50 to –0.43)	–0.59 (–0.61 to –0.57)	–0.09 (–0.11 to –0.07)	–0.03 (–0.05 to –0.02)	–0.06 (–0.07 to –0.04)
	South Sudan	–0.56 (–0.70 to –0.41)	–0.60 (–0.65 to –0.56)	–0.52 (–0.61 to –0.44)	–0.21 (–0.25 to –0.18)	–0.15 (–0.16 to –0.13)	–0.19 (–0.22 to –0.16)
	Spain	–2.32 (–2.55 to –2.09)	–1.09 (–1.19 to –0.99)	–1.37 (–1.51 to –1.23)	–0.34 (–0.44 to –0.24)	0.02 (0.00 to 0.05)	–0.05 (–0.09 to –0.02)
	Sri Lanka	–2.18 (–2.24 to –2.13)	–1.52 (–1.72 to –1.31)	–1.63 (–1.78 to –1.48)	0.28 (0.10 to 0.46)	0.41 (0.33 to 0.48)	0.34 (0.31 to 0.37)
	Sudan	–0.98 (–1.02 to –0.94)	–0.43 (–0.47 to –0.40)	–0.65 (–0.68 to –0.62)	–0.16 (–0.17 to –0.15)	–0.15 (–0.16 to –0.14)	–0.17 (–0.18 to –0.17)
	Suriname	–0.75 (–0.83 to –0.66)	–0.24 (–0.29 to –0.20)	–0.42 (–0.49 to –0.35)	–0.09 (–0.12 to –0.07)	0.03 (0.02 to 0.04)	–0.03 (–0.04 to –0.02)
	Sweden	–1.41 (–1.56 to –1.27)	–0.87 (–0.93 to –0.80)	–1.01 (–1.09 to –0.93)	–0.36 (–0.41 to –0.30)	–0.11 (–0.12 to –0.10)	–0.15 (–0.17 to –0.14)
	Switzerland	–1.39 (–1.55 to –1.22)	–0.07 (–0.40 to 0.26)	–0.32 (–0.61 to –0.03)	–0.30 (–0.40 to –0.20)	0.00 (–0.05 to 0.05)	–0.04 (–0.08 to –0.01)
	Syrian Arab Republic	–1.62 (–1.79 to –1.45)	–0.80 (–0.89 to –0.72)	–0.95 (–1.11 to –0.79)	–0.12 (–0.14 to –0.10)	–0.02 (–0.03 to 0.00)	–0.05 (–0.09 to 0.00)
	Taiwan (Province of China)	–2.27 (–2.50 to –2.04)	–1.20 (–1.27 to –1.12)	–1.51 (–1.63 to –1.38)	0.46 (0.29 to 0.64)	0.08 (0.03 to 0.13)	0.19 (0.11 to 0.28)
	Tajikistan	–0.49 (–0.53 to –0.44)	–0.01 (–0.10 to 0.07)	–0.19 (–0.24 to –0.15)	–0.13 (–0.14 to –0.13)	–0.18 (–0.19 to –0.17)	–0.17 (–0.18 to –0.17)
	Thailand	–1.55 (–1.63 to –1.47)	–0.70 (–0.74 to –0.67)	–0.95 (–1.00 to –0.90)	0.47 (0.37 to 0.57)	–0.04 (–0.06 to –0.01)	0.10 (0.05 to 0.15)
	Timor-Leste	–0.79 (–0.99 to –0.59)	–0.43 (–0.60 to –0.26)	–0.56 (–0.74 to –0.38)	–0.16 (–0.16 to –0.15)	–0.03 (–0.03 to –0.02)	–0.08 (–0.08 to –0.07)
	Togo	0.51 (0.40 to 0.62)	0.97 (0.83 to 1.12)	0.80 (0.67 to 0.93)	–0.04 (–0.05 to –0.04)	0.06 (0.04 to 0.07)	–0.01 (–0.02 to 0.00)
	Tokelau	–0.98 (–1.01 to –0.94)	–0.50 (–0.52 to –0.49)	–0.74 (–0.76 to –0.72)	–0.22 (–0.24 to –0.21)	–0.08 (–0.09 to –0.07)	–0.13 (–0.14 to –0.13)
	Tonga	–0.34 (–0.39 to –0.30)	–0.27 (–0.28 to –0.26)	–0.29 (–0.30 to –0.27)	–0.53 (–0.56 to –0.49)	–0.98 (–1.04 to –0.92)	–0.81 (–0.86 to –0.77)
	Trinidad and Tobago	–1.59 (–1.70 to –1.48)	–0.60 (–0.65 to –0.55)	–0.94 (–1.01 to –0.87)	0.06 (0.03 to 0.09)	0.01 (0.00 to 0.01)	0.04 (0.03 to 0.04)
	Tunisia	–1.44 (–1.47 to –1.41)	–0.47 (–0.49 to –0.46)	–0.79 (–0.80 to –0.77)	–0.23 (–0.24 to –0.21)	0.00 (–0.01 to 0.01)	–0.11 (–0.12 to –0.10)
	Türkiye	–2.50 (–2.60 to –2.40)	–1.12 (–1.19 to –1.05)	–1.58 (–1.66 to –1.50)	–0.29 (–0.30 to –0.27)	–0.08 (–0.10 to –0.06)	–0.14 (–0.16 to –0.12)
	Turkmenistan	–0.99 (–1.04 to –0.95)	–0.59 (–0.61 to –0.56)	–0.79 (–0.82 to –0.77)	–0.21 (–0.22 to –0.20)	–0.43 (–0.46 to –0.40)	–0.32 (–0.34 to –0.30)
	Tuvalu	–0.82 (–0.85 to –0.78)	–0.43 (–0.46 to –0.40)	–0.71 (–0.74 to –0.68)	–0.57 (–0.60 to –0.55)	–0.37 (–0.38 to –0.36)	–0.44 (–0.45 to –0.43)
	Uganda	–1.04 (–1.31 to –0.76)	–0.35 (–0.56 to –0.14)	–0.64 (–0.88 to –0.41)	–0.38 (–0.41 to –0.35)	–0.08 (–0.09 to –0.07)	–0.21 (–0.23 to –0.20)
	Ukraine	–0.69 (–0.83 to –0.54)	–0.37 (–0.43 to –0.31)	–0.49 (–0.58 to –0.40)	0.07 (0.05 to 0.10)	–0.06 (–0.07 to –0.05)	–0.01 (–0.01 to 0.00)
	United Arab Emirates	–1.17 (–1.24 to –1.09)	–0.76 (–0.82 to –0.69)	–1.00 (–1.07 to –0.93)	0.20 (0.18 to 0.23)	0.11 (0.10 to 0.12)	0.70 (0.66 to 0.73)
	United Kingdom	–0.66 (–0.86 to –0.45)	–0.61 (–0.72 to –0.51)	–0.62 (–0.76 to –0.49)	–0.13 (–0.15 to –0.11)	0.02 (0.01 to 0.04)	–0.03 (–0.04 to –0.02)
	United Republic of Tanzania	–1.14 (–1.26 to –1.03)	–1.19 (–1.40 to –0.97)	–1.18 (–1.36 to –1.00)	0.02 (0.00 to 0.03)	0.01 (0.00 to 0.03)	–0.01 (–0.02 to 0.00)
	United States of America	0.07 (–0.14 to 0.29)	0.42 (0.20 to 0.64)	0.33 (0.11 to 0.55)	–0.18 (–0.24 to –0.11)	–0.08 (–0.10 to –0.06)	–0.12 (–0.15 to –0.09)
	United States Virgin Islands	–0.97 (–1.06 to –0.87)	–0.39 (–0.47 to –0.31)	–0.60 (–0.67 to –0.53)	–0.04 (–0.06 to –0.03)	0.00 (0.00 to 0.01)	–0.08 (–0.09 to –0.06)
	Uruguay	–1.28 (–1.40 to –1.15)	–1.49 (–1.58 to –1.39)	–1.41 (–1.51 to –1.30)	–0.50 (–0.56 to –0.44)	–0.03 (–0.06 to –0.01)	–0.21 (–0.24 to –0.18)
	Uzbekistan	–0.75 (–0.83 to –0.68)	–0.50 (–0.54 to –0.47)	–0.59 (–0.63 to –0.54)	–0.10 (–0.11 to –0.10)	0.01 (0.01 to 0.02)	–0.06 (–0.06 to –0.06)
	Vanuatu	0.25 (0.16 to 0.35)	0.49 (0.42 to 0.57)	0.41 (0.33 to 0.49)	–0.34 (–0.35 to –0.34)	–0.11 (–0.11 to –0.10)	–0.22 (–0.22 to –0.21)
	Venezuela (Bolivarian Republic of)	–1.25 (–1.41 to –1.10)	–1.06 (–1.15 to –0.97)	–1.13 (–1.24 to –1.01)	–0.21 (–0.22 to –0.19)	0.00 (–0.01 to 0.00)	–0.07 (–0.09 to –0.06)
	Viet Nam	–1.99 (–2.04 to –1.93)	–0.94 (–0.98 to –0.89)	–1.32 (–1.37 to –1.26)	0.13 (0.05 to 0.21)	0.17 (0.15 to 0.20)	0.14 (0.11 to 0.17)
	Yemen	–0.23 (–0.27 to –0.20)	0.45 (0.41 to 0.49)	0.23 (0.20 to 0.26)	–0.14 (–0.16 to –0.13)	–0.12 (–0.12 to –0.11)	–0.14 (–0.15 to –0.13)
	Zambia	2.05 (1.78 to 2.33)	–0.07 (–0.19 to 0.04)	0.92 (0.75 to 1.08)	0.03 (0.02 to 0.04)	0.00 (–0.02 to 0.01)	0.02 (0.01 to 0.03)
	Zimbabwe	0.53 (0.35 to 0.72)	–0.20 (–0.28 to –0.13)	0.08 (–0.02 to 0.19)	–0.10 (–0.12 to –0.09)	0.01 (0.00 to 0.01)	–0.05 (–0.06 to –0.04)
	Region
	Global	–0.78 (–0.82 to –0.75)	–0.10 (–0.13 to –0.08)	–0.36 (–0.38 to –0.34)	–0.18 (–0.19 to –0.16)	–0.02 (–0.03 to –0.02)	–0.09 (–0.10 to –0.08)
	Andean Latin America	–2.06 (–2.14 to –1.99)	–1.65 (–1.87 to –1.43)	–1.81 (–1.97 to –1.64)	–0.32 (–0.35 to –0.30)	–0.15 (–0.16 to –0.14)	–0.22 (–0.23 to –0.22)
	Australasia	–1.56 (–1.73 to –1.38)	–0.57 (–0.68 to –0.46)	–0.91 (–1.04 to –0.78)	–0.49 (–0.57 to –0.41)	–0.08 (–0.10 to –0.06)	–0.24 (–0.28 to –0.20)
	Caribbean	–0.08 (–0.21 to 0.05)	0.12 (0.03 to 0.21)	0.03 (–0.07 to 0.14)	–0.03 (–0.04 to –0.02)	–0.02 (–0.03 to –0.01)	–0.04 (–0.05 to –0.03)
	Central Asia	–0.97 (–1.07 to –0.86)	–0.44 (–0.48 to –0.41)	–0.64 (–0.70 to –0.58)	–0.14 (–0.14 to –0.13)	0.01 (0.01 to 0.01)	–0.06 (–0.06 to –0.06)
	Central Europe	–1.92 (–2.00 to –1.84)	–0.79 (–0.86 to –0.73)	–1.28 (–1.35 to –1.21)	0.10 (0.09 to 0.11)	–0.24 (–0.25 to –0.22)	–0.10 (–0.11 to –0.09)
	Central Latin America	–1.38 (–1.49 to –1.27)	–0.55 (–0.58 to –0.51)	–0.87 (–0.94 to –0.81)	–0.21 (–0.23 to –0.20)	–0.06 (–0.08 to –0.04)	–0.14 (–0.16 to –0.12)
	Central Sub-Saharan Africa	–1.21 (–1.40 to –1.02)	–0.94 (–1.00 to –0.89)	–1.05 (–1.11 to –1.00)	–0.38 (–0.42 to –0.35)	–0.55 (–0.57 to –0.53)	–0.49 (–0.51 to –0.46)
	East Asia	–4.13 (–4.29 to –3.98)	–1.84 (–1.90 to –1.78)	–2.71 (–2.80 to –2.62)	0.85 (0.78 to 0.93)	0.17 (0.15 to 0.20)	0.35 (0.32 to 0.38)
	Eastern Europe	–1.47 (–1.67 to –1.26)	–0.71 (–0.81 to –0.61)	–0.96 (–1.10 to –0.83)	0.11 (0.08 to 0.14)	–0.15 (–0.17 to –0.13)	–0.07 (–0.08 to –0.06)
	Eastern Sub-Saharan Africa	–0.64 (–0.67 to –0.61)	–0.52 (–0.58 to –0.46)	–0.57 (–0.61 to –0.53)	–0.11 (–0.13 to –0.10)	–0.05 (–0.06 to –0.03)	–0.08 (–0.10 to –0.06)
	High-income Asia Pacific	–1.65 (–1.92 to –1.38)	–0.85 (–1.08 to –0.62)	–1.09 (–1.33 to –0.85)	0.65 (0.56 to 0.74)	–0.07 (–0.10 to –0.05)	0.16 (0.12 to 0.20)
	High-income North America	–0.02 (–0.23 to 0.19)	0.33 (0.12 to 0.54)	0.25 (0.04 to 0.46)	–0.17 (–0.23 to –0.12)	–0.09 (–0.11 to –0.07)	–0.13 (–0.16 to –0.10)
	North Africa and Middle East	–1.36 (–1.39 to –1.32)	–0.61 (–0.64 to –0.57)	–0.91 (–0.94 to –0.88)	–0.25 (–0.26 to –0.23)	–0.27 (–0.30 to –0.24)	–0.24 (–0.26 to –0.21)
	Oceania	0.16 (0.08 to 0.23)	–0.44 (–0.57 to –0.31)	–0.23 (–0.31 to –0.15)	–0.12 (–0.13 to –0.12)	–0.09 (–0.09 to –0.08)	–0.11 (–0.11 to –0.10)
	South Asia	–0.75 (–0.80 to –0.69)	–0.32 (–0.33 to –0.31)	–0.48 (–0.50 to –0.46)	–0.38 (–0.41 to –0.36)	–0.05 (–0.06 to –0.04)	–0.18 (–0.20 to –0.17)
	Southeast Asia	–1.63 (–1.71 to –1.54)	–0.71 (–0.78 to –0.63)	–1.05 (–1.13 to –0.98)	–0.44 (–0.47 to –0.41)	–0.03 (–0.03 to –0.02)	–0.16 (–0.17 to –0.15)
	Southern Latin America	–1.43 (–1.64 to –1.23)	–0.54 (–0.67 to –0.42)	–0.94 (–1.10 to –0.77)	–0.60 (–0.63 to –0.58)	–0.05 (–0.07 to –0.03)	–0.26 (–0.28 to –0.23)
	Southern Sub-Saharan Africa	–0.49 (–0.55 to –0.43)	–0.48 (–0.51 to –0.45)	–0.50 (–0.52 to –0.49)	–0.13 (–0.15 to –0.11)	–0.02 (–0.02 to –0.01)	–0.06 (–0.07 to –0.05)
	Tropical Latin America	–1.82 (–1.93 to –1.71)	–0.57 (–0.60 to –0.54)	–0.88 (–0.93 to –0.83)	–0.05 (–0.10 to –0.01)	0.00 (–0.01 to 0.00)	–0.04 (–0.05 to –0.03)
	Western Europe	–1.65 (–1.85 to –1.46)	–0.87 (–1.01 to –0.72)	–1.05 (–1.21 to –0.89)	–0.21 (–0.31 to –0.11)	–0.04 (–0.06 to –0.03)	–0.08 (–0.10 to –0.05)
	Western Sub-Saharan Africa	–0.01 (–0.09 to 0.07)	0.24 (0.20 to 0.28)	0.19 (0.15 to 0.23)	0.00 (0.00 to 0.01)	0.03 (0.02 to 0.03)	–0.01 (–0.01 to –0.01)
	High SDI	–1.39 (–1.56 to –1.22)	–0.49 (–0.65 to –0.32)	–0.78 (–0.94 to –0.61)	–0.25 (–0.27 to –0.23)	0.13 (0.08 to 0.17)	0.03 (–0.01 to 0.06)
	High-middle SDI	–2.63 (–2.75 to –2.52)	–0.87 (–0.91 to –0.84)	–1.50 (–1.56 to –1.44)	–0.24 (–0.25 to –0.22)	–0.05 (–0.07 to –0.03)	–0.10 (–0.11 to –0.09)
	Middle SDI	–1.62 (–1.66 to –1.59)	–0.40 (–0.42 to –0.37)	–0.83 (–0.85 to –0.81)	–0.36 (–0.38 to –0.34)	–0.11 (–0.12 to –0.10)	–0.19 (–0.20 to –0.17)
	Low-middle SDI	–0.81 (–0.85 to –0.76)	–0.37 (–0.38 to –0.36)	–0.54 (–0.56 to –0.52)	–0.30 (–0.32 to –0.29)	–0.04 (–0.04 to –0.03)	–0.14 (–0.15 to –0.13)
	Low SDI	–0.56 (–0.61 to –0.50)	–0.37 (–0.41 to –0.32)	–0.44 (–0.47 to –0.41)	–0.21 (–0.22 to –0.19)	–0.04 (–0.05 to –0.04)	–0.11 (–0.11 to –0.10)
ASDR	Nation
	Afghanistan	–1.94 (–2.17 to –1.72)	–0.89 (–0.97 to –0.80)	–1.44 (–1.58 to –1.29)	–0.28 (–0.30 to –0.25)	–0.09 (–0.11 to –0.08)	–0.17 (–0.19 to –0.15)
	Albania	–3.56 (–3.91 to –3.22)	–1.78 (–1.94 to –1.63)	–2.40 (–2.61 to –2.18)	0.04 (0.03 to 0.06)	0.01 (0.00 to 0.02)	–0.01 (–0.03 to 0.01)
	Algeria	–2.34 (–2.37 to –2.30)	–0.84 (–0.86 to –0.82)	–1.33 (–1.36 to –1.30)	–0.18 (–0.19 to –0.16)	–0.02 (–0.03 to –0.01)	–0.08 (–0.09 to –0.08)
	American Samoa	–0.41 (–0.48 to –0.34)	–0.18 (–0.21 to –0.14)	–0.23 (–0.26 to –0.19)	–0.09 (–0.11 to –0.08)	–0.17 (–0.18 to –0.16)	–0.19 (–0.19 to –0.18)
	Andorra	–1.63 (–1.88 to –1.39)	–0.98 (–1.16 to –0.81)	–0.99 (–1.18 to –0.80)	–0.11 (–0.13 to –0.08)	–0.02 (–0.02 to –0.01)	–0.02 (–0.03 to –0.02)
	Angola	–1.89 (–2.14 to –1.65)	–0.74 (–0.91 to –0.58)	–1.16 (–1.35 to –0.97)	–0.10 (–0.11 to –0.09)	–0.16 (–0.17 to –0.15)	–0.17 (–0.18 to –0.16)
	Antigua and Barbuda	–1.60 (–1.74 to –1.45)	–0.89 (–0.95 to –0.83)	–1.10 (–1.16 to –1.04)	0.02 (0.00 to 0.03)	0.01 (0.01 to 0.02)	–0.04 (–0.05 to –0.03)
	Argentina	–1.63 (–1.94 to –1.32)	–0.50 (–0.70 to –0.30)	–1.02 (–1.28 to –0.76)	–0.55 (–0.62 to –0.48)	–0.01 (–0.05 to 0.02)	–0.23 (–0.28 to –0.18)
	Armenia	–2.11 (–2.19 to –2.02)	–1.08 (–1.14 to –1.01)	–1.47 (–1.54 to –1.41)	0.06 (0.02 to 0.10)	–0.06 (–0.07 to –0.06)	–0.08 (–0.09 to –0.07)
	Australia	–1.84 (–2.07 to –1.61)	–0.44 (–0.56 to –0.31)	–0.75 (–0.89 to –0.60)	–0.56 (–0.65 to –0.46)	–0.01 (–0.01 to –0.01)	–0.16 (–0.18 to –0.14)
	Austria	–2.32 (–2.56 to –2.07)	–1.23 (–1.36 to –1.10)	–1.42 (–1.57 to –1.27)	–0.07 (–0.09 to –0.05)	–0.01 (–0.01 to 0.00)	–0.03 (–0.04 to –0.03)
	Azerbaijan	–2.26 (–2.53 to –1.99)	–1.36 (–1.46 to –1.26)	–1.70 (–1.85 to –1.55)	0.06 (0.03 to 0.08)	–0.03 (–0.04 to –0.03)	–0.07 (–0.07 to –0.06)
	Bahamas	–1.40 (–1.63 to –1.16)	–0.69 (–0.80 to –0.59)	–0.83 (–0.96 to –0.70)	–0.02 (–0.03 to 0.00)	0.08 (0.08 to 0.09)	0.02 (0.02 to 0.03)
	Bahrain	–3.03 (–3.13 to –2.92)	–1.22 (–1.32 to –1.13)	–1.98 (–2.07 to –1.89)	–0.30 (–0.34 to –0.25)	–0.06 (–0.09 to –0.04)	0.13 (0.11 to 0.14)
	Bangladesh	–3.10 (–3.16 to –3.04)	–1.39 (–1.43 to –1.35)	–2.08 (–2.12 to –2.04)	0.16 (0.04 to 0.29)	–0.09 (–0.15 to –0.04)	–0.02 (–0.10 to 0.05)
	Barbados	–1.27 (–1.40 to –1.15)	–0.65 (–0.72 to –0.58)	–0.78 (–0.86 to –0.70)	0.00 (–0.01 to 0.01)	0.11 (0.10 to 0.12)	0.03 (0.03 to 0.04)
	Belarus	–2.84 (–3.08 to –2.59)	–1.26 (–1.38 to –1.15)	–1.61 (–1.75 to –1.47)	–0.07 (–0.07 to –0.06)	–0.07 (–0.09 to –0.06)	–0.12 (–0.12 to –0.11)
	Belgium	–2.07 (–2.19 to –1.94)	–1.15 (–1.24 to –1.06)	–1.27 (–1.36 to –1.18)	–0.23 (–0.25 to –0.20)	0.03 (0.03 to 0.04)	–0.01 (–0.02 to –0.01)
	Belize	–1.30 (–1.43 to –1.16)	–0.66 (–0.72 to –0.60)	–0.74 (–0.81 to –0.66)	0.29 (0.23 to 0.35)	0.01 (0.00 to 0.03)	0.04 (0.02 to 0.06)
	Benin	–1.13 (–1.19 to –1.08)	–0.89 (–0.99 to –0.78)	–1.01 (–1.09 to –0.93)	–0.15 (–0.16 to –0.14)	–0.33 (–0.34 to –0.31)	–0.30 (–0.31 to –0.28)
	Bermuda	–2.92 (–3.20 to –2.63)	–1.52 (–1.66 to –1.38)	–1.78 (–1.94 to –1.62)	–0.04 (–0.06 to –0.03)	0.02 (0.01 to 0.02)	–0.03 (–0.03 to –0.02)
	Bhutan	–1.27 (–1.53 to –1.02)	–0.55 (–0.81 to –0.29)	–0.85 (–1.11 to –0.59)	–0.19 (–0.29 to –0.09)	0.01 (–0.09 to 0.11)	–0.04 (–0.14 to 0.07)
	Bolivia (Plurinational State of)	–2.17 (–2.23 to –2.10)	–1.26 (–1.34 to –1.19)	–1.65 (–1.68 to –1.61)	–0.14 (–0.16 to –0.13)	–0.11 (–0.12 to –0.10)	–0.13 (–0.14 to –0.12)
	Bosnia and Herzegovina	–2.96 (–3.29 to –2.62)	–1.53 (–1.67 to –1.39)	–2.05 (–2.26 to –1.83)	0.26 (0.25 to 0.28)	–0.19 (–0.20 to –0.18)	–0.05 (–0.06 to –0.05)
	Botswana	–1.42 (–1.62 to –1.22)	–0.54 (–0.62 to –0.45)	–0.91 (–1.04 to –0.79)	–0.13 (–0.16 to –0.10)	0.04 (0.03 to 0.05)	–0.04 (–0.06 to –0.02)
	Brazil	–2.29 (–2.39 to –2.19)	–0.86 (–0.91 to –0.82)	–1.13 (–1.19 to –1.07)	–0.09 (–0.11 to –0.08)	0.00 (0.00 to 0.00)	–0.05 (–0.05 to –0.04)
	Brunei Darussalam	–1.51 (–1.73 to –1.28)	–0.23 (–0.36 to –0.10)	–0.73 (–0.87 to –0.58)	–0.60 (–0.67 to –0.53)	0.36 (0.34 to 0.39)	0.11 (0.08 to 0.14)
	Bulgaria	–1.57 (–1.72 to –1.42)	–1.02 (–1.10 to –0.93)	–1.24 (–1.35 to –1.13)	0.19 (0.18 to 0.19)	–0.57 (–0.60 to –0.54)	–0.30 (–0.32 to –0.28)
	Burkina Faso	1.51 (1.28 to 1.73)	1.43 (1.27 to 1.59)	1.45 (1.28 to 1.63)	–0.14 (–0.16 to –0.12)	0.07 (0.06 to 0.07)	–0.04 (–0.05 to –0.03)
	Burundi	–0.56 (–0.78 to –0.33)	0.65 (0.51 to 0.79)	0.07 (–0.06 to 0.20)	–0.12 (–0.14 to –0.11)	–0.13 (–0.14 to –0.13)	–0.10 (–0.11 to –0.08)
	Cabo Verde	–2.23 (–2.38 to –2.09)	–0.84 (–0.90 to –0.78)	–1.40 (–1.48 to –1.31)	0.00 (–0.02 to 0.02)	0.05 (0.05 to 0.06)	0.06 (0.05 to 0.07)
	Cambodia	–2.23 (–2.34 to –2.13)	–1.50 (–1.61 to –1.40)	–1.81 (–1.91 to –1.70)	–0.13 (–0.14 to –0.12)	–0.05 (–0.07 to –0.03)	–0.12 (–0.14 to –0.10)
	Cameroon	–0.36 (–0.61 to –0.10)	0.10 (0.03 to 0.16)	–0.07 (–0.19 to 0.04)	0.08 (0.07 to 0.09)	0.01 (0.01 to 0.01)	0.03 (0.02 to 0.03)
	Canada	–1.34 (–1.53 to –1.15)	0.10 (0.03 to 0.17)	–0.21 (–0.30 to –0.11)	–0.28 (–0.33 to –0.23)	–0.03 (–0.04 to –0.03)	–0.12 (–0.14 to –0.11)
	Central African Republic	–0.10 (–0.31 to 0.12)	0.30 (0.17 to 0.44)	0.17 (0.01 to 0.33)	–0.05 (–0.08 to –0.03)	0.01 (0.00 to 0.01)	–0.01 (–0.02 to 0.00)
	Chad	–0.40 (–0.55 to –0.25)	–0.22 (–0.34 to –0.10)	–0.33 (–0.45 to –0.20)	0.02 (0.01 to 0.03)	0.06 (0.05 to 0.06)	0.03 (0.02 to 0.04)
	Chile	–2.95 (–3.14 to –2.77)	–1.15 (–1.19 to –1.12)	–1.84 (–1.93 to –1.74)	–0.57 (–0.66 to –0.47)	–0.05 (–0.08 to –0.02)	–0.20 (–0.25 to –0.15)
	China	–5.56 (–5.77 to –5.36)	–2.09 (–2.17 to –2.00)	–3.18 (–3.30 to –3.07)	1.13 (1.07 to 1.19)	–0.04 (–0.08 to –0.01)	0.17 (0.15 to 0.19)
	Colombia	–2.87 (–3.01 to –2.73)	–0.60 (–0.68 to –0.52)	–1.47 (–1.57 to –1.36)	–0.28 (–0.31 to –0.25)	0.07 (0.03 to 0.10)	–0.06 (–0.10 to –0.03)
	Comoros	–1.38 (–1.62 to –1.15)	–0.44 (–0.61 to –0.27)	–0.81 (–1.01 to –0.62)	–0.16 (–0.17 to –0.15)	–0.08 (–0.09 to –0.07)	–0.12 (–0.13 to –0.11)
	Congo	–1.40 (–1.67 to –1.13)	–0.21 (–0.37 to –0.05)	–0.60 (–0.78 to –0.41)	–0.09 (–0.10 to –0.08)	–0.03 (–0.04 to –0.03)	–0.06 (–0.07 to –0.05)
	Cook Islands	–2.19 (–2.32 to –2.06)	–0.99 (–1.05 to –0.94)	–1.11 (–1.21 to –1.01)	0.00 (0.00 to 0.01)	0.01 (0.01 to 0.02)	0.01 (0.01 to 0.01)
	Costa Rica	–1.92 (–1.96 to –1.89)	–0.36 (–0.40 to –0.32)	–0.85 (–0.88 to –0.83)	–0.21 (–0.22 to –0.20)	0.07 (0.06 to 0.08)	–0.05 (–0.06 to –0.04)
	Côte d'Ivoire	0.37 (0.17 to 0.58)	1.30 (1.13 to 1.47)	0.97 (0.79 to 1.15)	–0.02 (–0.03 to –0.02)	–0.02 (–0.02 to –0.01)	0.02 (0.02 to 0.02)
	Croatia	–2.42 (–2.51 to –2.33)	–1.33 (–1.38 to –1.27)	–1.66 (–1.72 to –1.59)	0.31 (0.30 to 0.32)	–0.17 (–0.19 to –0.14)	–0.05 (–0.07 to –0.03)
	Cuba	–1.23 (–1.35 to –1.11)	–0.61 (–0.65 to –0.56)	–0.75 (–0.81 to –0.69)	–0.02 (–0.03 to –0.02)	0.27 (0.25 to 0.29)	0.21 (0.20 to 0.23)
	Cyprus	–3.85 (–4.15 to –3.54)	–1.69 (–1.85 to –1.52)	–2.01 (–2.21 to –1.81)	–0.40 (–0.48 to –0.33)	–0.01 (–0.01 to 0.00)	–0.10 (–0.11 to –0.08)
	Czechia	–2.44 (–2.71 to –2.16)	–1.43 (–1.53 to –1.33)	–1.76 (–1.91 to –1.61)	0.02 (0.01 to 0.03)	–0.16 (–0.18 to –0.15)	–0.11 (–0.13 to –0.10)
	Democratic People's Republic of Korea	–2.17 (–2.28 to –2.07)	–0.80 (–0.85 to –0.75)	–1.41 (–1.47 to –1.34)	0.81 (0.69 to 0.92)	0.15 (0.12 to 0.19)	0.41 (0.35 to 0.46)
	Democratic Republic of the Congo	–1.96 (–2.25 to –1.66)	–1.40 (–1.48 to –1.31)	–1.62 (–1.72 to –1.52)	0.09 (0.07 to 0.10)	–0.21 (–0.23 to –0.20)	–0.11 (–0.11 to –0.10)
	Denmark	–2.51 (–2.67 to –2.36)	–1.33 (–1.43 to –1.23)	–1.53 (–1.64 to –1.41)	–0.16 (–0.20 to –0.12)	–0.02 (–0.05 to 0.00)	–0.05 (–0.07 to –0.03)
	Djibouti	–1.31 (–1.54 to –1.07)	–0.51 (–0.58 to –0.43)	–0.87 (–1.01 to –0.72)	–0.20 (–0.22 to –0.19)	–0.11 (–0.12 to –0.10)	–0.11 (–0.13 to –0.10)
	Dominica	–0.89 (–1.03 to –0.74)	–0.46 (–0.52 to –0.41)	–0.58 (–0.66 to –0.49)	0.02 (0.00 to 0.04)	0.02 (0.02 to 0.03)	0.04 (0.04 to 0.05)
	Dominican Republic	–1.64 (–1.93 to –1.35)	–0.85 (–0.96 to –0.75)	–1.15 (–1.31 to –0.98)	0.38 (0.34 to 0.42)	0.05 (0.03 to 0.06)	0.14 (0.12 to 0.16)
	Ecuador	–2.75 (–3.03 to –2.48)	–1.21 (–1.31 to –1.11)	–1.73 (–1.90 to –1.57)	–0.02 (–0.08 to 0.04)	0.00 (–0.02 to 0.02)	–0.03 (–0.06 to –0.01)
	Egypt	–1.85 (–1.98 to –1.73)	–1.06 (–1.15 to –0.96)	–1.38 (–1.45 to –1.31)	–0.31 (–0.33 to –0.29)	–0.39 (–0.41 to –0.37)	–0.34 (–0.36 to –0.33)
	El Salvador	–2.49 (–2.77 to –2.20)	–0.84 (–0.94 to –0.73)	–1.54 (–1.72 to –1.35)	–0.32 (–0.37 to –0.27)	–0.16 (–0.20 to –0.12)	–0.26 (–0.30 to –0.22)
	Equatorial Guinea	–4.15 (–4.63 to –3.67)	–2.08 (–2.38 to –1.77)	–2.89 (–3.24 to –2.54)	–0.10 (–0.12 to –0.09)	–0.16 (–0.18 to –0.14)	–0.16 (–0.18 to –0.14)
	Eritrea	–1.02 (–1.07 to –0.97)	–0.40 (–0.45 to –0.36)	–0.70 (–0.73 to –0.66)	–0.22 (–0.23 to –0.21)	–0.04 (–0.04 to –0.04)	–0.11 (–0.12 to –0.10)
	Estonia	–3.27 (–3.52 to –3.03)	–1.55 (–1.65 to –1.45)	–1.98 (–2.11 to –1.85)	–0.02 (–0.03 to –0.01)	–0.04 (–0.05 to –0.03)	–0.05 (–0.06 to –0.04)
	Eswatini	–0.80 (–0.99 to –0.61)	–0.38 (–0.46 to –0.29)	–0.56 (–0.69 to –0.44)	–0.13 (–0.16 to –0.10)	0.05 (0.04 to 0.06)	0.00 (–0.01 to 0.02)
	Ethiopia	–2.05 (–2.19 to –1.90)	–0.90 (–0.99 to –0.81)	–1.37 (–1.48 to –1.26)	–0.07 (–0.08 to –0.06)	–0.04 (–0.06 to –0.02)	–0.06 (–0.08 to –0.04)
	Fiji	–0.28 (–0.36 to –0.19)	–0.20 (–0.23 to –0.16)	–0.24 (–0.29 to –0.19)	–0.17 (–0.20 to –0.15)	–0.05 (–0.07 to –0.03)	–0.08 (–0.10 to –0.07)
	Finland	–2.71 (–2.96 to –2.47)	–1.38 (–1.51 to –1.24)	–1.59 (–1.75 to –1.44)	–0.07 (–0.10 to –0.05)	0.01 (0.00 to 0.01)	0.00 (0.00 to 0.00)
	France	–2.71 (–2.88 to –2.53)	–1.42 (–1.55 to –1.29)	–1.59 (–1.72 to –1.45)	–0.14 (–0.17 to –0.11)	–0.01 (–0.02 to 0.01)	–0.05 (–0.06 to –0.03)
	Gabon	–2.27 (–2.64 to –1.89)	–0.90 (–1.11 to –0.69)	–1.22 (–1.46 to –0.98)	0.10 (0.06 to 0.14)	–0.07 (–0.08 to –0.06)	–0.04 (–0.05 to –0.03)
	Gambia	–1.06 (–1.23 to –0.90)	–0.45 (–0.53 to –0.36)	–0.55 (–0.66 to –0.44)	–0.02 (–0.06 to 0.01)	0.01 (0.01 to 0.02)	–0.01 (–0.02 to –0.01)
	Georgia	–0.74 (–0.83 to –0.65)	–0.33 (–0.38 to –0.29)	–0.51 (–0.56 to –0.45)	0.02 (0.00 to 0.04)	–0.02 (–0.03 to –0.02)	–0.05 (–0.05 to –0.04)
	Germany	–2.29 (–2.62 to –1.97)	–1.14 (–1.40 to –0.88)	–1.35 (–1.62 to –1.08)	–0.04 (–0.06 to –0.02)	0.00 (0.00 to 0.01)	–0.01 (–0.02 to 0.00)
	Ghana	–0.14 (–0.39 to 0.12)	0.28 (0.08 to 0.47)	0.20 (–0.01 to 0.40)	–0.02 (–0.03 to –0.01)	0.06 (0.06 to 0.07)	0.00 (–0.01 to 0.01)
	Greece	–1.13 (–1.39 to –0.87)	–0.72 (–0.88 to –0.56)	–0.75 (–0.93 to –0.58)	–0.04 (–0.06 to –0.03)	–0.04 (–0.05 to –0.03)	–0.07 (–0.08 to –0.06)
	Greenland	–2.64 (–2.74 to –2.54)	–0.91 (–0.96 to –0.87)	–1.34 (–1.41 to –1.28)	–0.23 (–0.29 to –0.16)	0.09 (0.05 to 0.13)	0.03 (0.00 to 0.06)
	Grenada	–1.44 (–1.61 to –1.26)	–0.82 (–0.89 to –0.75)	–1.05 (–1.15 to –0.96)	–0.04 (–0.05 to –0.03)	0.00 (–0.02 to 0.02)	0.02 (0.00 to 0.03)
	Guam	–0.58 (–0.90 to –0.26)	–0.32 (–0.47 to –0.16)	–0.31 (–0.47 to –0.14)	–0.19 (–0.24 to –0.15)	–0.09 (–0.10 to –0.08)	–0.09 (–0.10 to –0.07)
	Guatemala	–2.13 (–2.44 to –1.83)	–0.40 (–0.67 to –0.13)	–0.84 (–0.99 to –0.69)	–0.20 (–0.25 to –0.14)	0.03 (0.02 to 0.04)	–0.10 (–0.12 to –0.07)
	Guinea	0.38 (0.11 to 0.64)	0.29 (0.08 to 0.50)	0.32 (0.09 to 0.55)	0.29 (0.25 to 0.34)	0.17 (0.16 to 0.18)	0.18 (0.16 to 0.20)
	Guinea-Bissau	–0.50 (–0.64 to –0.35)	–0.08 (–0.16 to 0.01)	–0.23 (–0.33 to –0.13)	–0.18 (–0.20 to –0.17)	0.01 (0.00 to 0.01)	–0.09 (–0.10 to –0.08)
	Guyana	–0.89 (–1.06 to –0.71)	–0.36 (–0.45 to –0.28)	–0.50 (–0.62 to –0.39)	–0.05 (–0.06 to –0.03)	0.01 (0.00 to 0.01)	–0.02 (–0.03 to –0.01)
	Haiti	–1.26 (–1.34 to –1.18)	–1.02 (–1.09 to –0.94)	–1.11 (–1.18 to –1.03)	–0.22 (–0.24 to –0.20)	–0.03 (–0.03 to –0.02)	–0.12 (–0.13 to –0.12)
	Honduras	–1.58 (–1.65 to –1.51)	–0.57 (–0.59 to –0.55)	–0.96 (–0.98 to –0.93)	–0.12 (–0.17 to –0.08)	–0.10 (–0.14 to –0.06)	–0.16 (–0.21 to –0.12)
	Hungary	–2.39 (–2.59 to –2.18)	–1.36 (–1.44 to –1.29)	–1.70 (–1.82 to –1.59)	0.12 (0.11 to 0.13)	–0.27 (–0.30 to –0.23)	–0.18 (–0.20 to –0.15)
	Iceland	–1.84 (–2.08 to –1.61)	–1.12 (–1.24 to –1.01)	–1.23 (–1.36 to –1.10)	–0.07 (–0.08 to –0.06)	–0.02 (–0.03 to –0.01)	–0.02 (–0.03 to –0.01)
	India	–1.72 (–1.85 to –1.60)	–0.89 (–0.93 to –0.85)	–1.13 (–1.19 to –1.06)	–0.48 (–0.51 to –0.46)	–0.06 (–0.07 to –0.06)	–0.19 (–0.20 to –0.18)
	Indonesia	–1.99 (–2.06 to –1.92)	–1.06 (–1.15 to –0.97)	–1.41 (–1.49 to –1.33)	–0.27 (–0.32 to –0.23)	–0.06 (–0.07 to –0.05)	–0.13 (–0.15 to –0.12)
	Iran (Islamic Republic of)	–2.44 (–2.52 to –2.37)	–0.79 (–0.84 to –0.74)	–1.26 (–1.32 to –1.19)	–0.23 (–0.24 to –0.22)	0.13 (0.11 to 0.14)	0.05 (0.04 to 0.06)
	Iraq	–2.52 (–2.70 to –2.34)	–1.07 (–1.15 to –0.99)	–1.60 (–1.71 to –1.50)	–0.30 (–0.35 to –0.25)	–0.24 (–0.26 to –0.21)	–0.23 (–0.26 to –0.20)
	Ireland	–3.52 (–3.74 to –3.30)	–1.87 (–1.99 to –1.75)	–2.10 (–2.24 to –1.96)	–0.21 (–0.26 to –0.16)	–0.01 (–0.01 to 0.00)	–0.06 (–0.06 to –0.05)
	Israel	–2.47 (–2.63 to –2.30)	–1.29 (–1.38 to –1.19)	–1.50 (–1.60 to –1.39)	–0.30 (–0.36 to –0.24)	–0.03 (–0.04 to –0.03)	–0.09 (–0.10 to –0.08)
	Italy	–1.86 (–2.05 to –1.67)	–1.03 (–1.15 to –0.92)	–1.18 (–1.31 to –1.05)	1.05 (0.96 to 1.14)	–0.06 (–0.08 to –0.05)	0.11 (0.10 to 0.12)
	Jamaica	–0.90 (–1.09 to –0.72)	–0.61 (–0.69 to –0.52)	–0.70 (–0.81 to –0.60)	–0.05 (–0.07 to –0.04)	0.15 (0.15 to 0.16)	0.10 (0.09 to 0.11)
	Japan	–1.12 (–1.34 to –0.89)	–0.21 (–0.44 to 0.02)	–0.44 (–0.67 to –0.22)	1.53 (1.38 to 1.68)	–0.04 (–0.04 to –0.04)	0.40 (0.36 to 0.43)
	Jordan	–2.74 (–2.91 to –2.57)	–0.50 (–0.59 to –0.42)	–1.17 (–1.25 to –1.09)	–0.22 (–0.25 to –0.19)	–0.17 (–0.18 to –0.16)	–0.09 (–0.10 to –0.08)
	Kazakhstan	–3.50 (–3.91 to –3.09)	–1.72 (–1.90 to –1.54)	–2.21 (–2.45 to –1.97)	–0.30 (–0.40 to –0.20)	0.00 (–0.01 to 0.01)	–0.11 (–0.14 to –0.09)
	Kenya	–0.97 (–1.22 to –0.73)	0.19 (–0.01 to 0.39)	–0.21 (–0.42 to 0.00)	–0.23 (–0.27 to –0.20)	–0.16 (–0.19 to –0.14)	–0.17 (–0.19 to –0.15)
	Kiribati	–0.60 (–0.65 to –0.56)	–0.30 (–0.34 to –0.26)	–0.41 (–0.44 to –0.37)	–0.25 (–0.26 to –0.24)	–0.40 (–0.42 to –0.38)	–0.38 (–0.39 to –0.36)
	Kuwait	–1.98 (–2.09 to –1.86)	–0.69 (–0.83 to –0.55)	–0.74 (–0.93 to –0.55)	–0.05 (–0.08 to –0.03)	0.04 (0.03 to 0.06)	0.12 (0.10 to 0.14)
	Kyrgyzstan	–1.98 (–2.20 to –1.76)	–0.80 (–0.88 to –0.71)	–1.15 (–1.27 to –1.03)	–0.13 (–0.15 to –0.11)	–0.03 (–0.04 to –0.03)	–0.10 (–0.10 to –0.09)
	Lao People's Democratic Republic	–2.45 (–2.57 to –2.34)	–1.24 (–1.31 to –1.17)	–1.65 (–1.73 to –1.57)	–0.43 (–0.44 to –0.41)	–0.02 (–0.04 to –0.01)	–0.13 (–0.14 to –0.11)
	Latvia	–2.11 (–2.25 to –1.98)	–1.04 (–1.10 to –0.97)	–1.32 (–1.40 to –1.23)	0.25 (0.23 to 0.27)	–0.11 (–0.12 to –0.10)	–0.06 (–0.07 to –0.06)
	Lebanon	–2.83 (–2.97 to –2.69)	–0.95 (–1.02 to –0.88)	–1.44 (–1.52 to –1.36)	–0.27 (–0.30 to –0.25)	0.00 (–0.01 to 0.01)	–0.07 (–0.09 to –0.05)
	Lesotho	–0.21 (–0.36 to –0.06)	–0.14 (–0.27 to –0.01)	–0.29 (–0.42 to –0.16)	–0.18 (–0.24 to –0.11)	0.04 (0.03 to 0.05)	–0.02 (–0.05 to 0.01)
	Liberia	–1.22 (–1.53 to –0.91)	0.20 (0.10 to 0.30)	–0.16 (–0.30 to –0.03)	0.00 (–0.02 to 0.02)	–0.17 (–0.20 to –0.14)	–0.13 (–0.16 to –0.10)
	Libya	–1.51 (–1.82 to –1.20)	–0.29 (–0.48 to –0.10)	–0.61 (–0.83 to –0.39)	–0.15 (–0.17 to –0.12)	0.03 (0.02 to 0.04)	0.01 (0.00 to 0.03)
	Lithuania	–1.87 (–1.90 to –1.83)	–0.93 (–0.97 to –0.90)	–1.17 (–1.21 to –1.14)	–0.04 (–0.05 to –0.03)	–0.06 (–0.07 to –0.06)	–0.09 (–0.09 to –0.08)
	Luxembourg	–2.67 (–2.91 to –2.43)	–1.57 (–1.74 to –1.40)	–1.76 (–1.94 to –1.57)	–0.28 (–0.31 to –0.26)	0.00 (–0.01 to 0.00)	–0.05 (–0.05 to –0.04)
	Madagascar	–1.40 (–1.47 to –1.33)	–0.59 (–0.67 to –0.51)	–0.88 (–0.95 to –0.80)	–0.19 (–0.21 to –0.18)	–0.06 (–0.07 to –0.06)	–0.12 (–0.14 to –0.11)
	Malawi	–1.79 (–1.99 to –1.60)	–3.39 (–3.84 to –2.94)	–2.89 (–3.26 to –2.52)	–0.22 (–0.24 to –0.19)	–0.11 (–0.11 to –0.10)	–0.14 (–0.15 to –0.14)
	Malaysia	–2.60 (–2.74 to –2.45)	–0.65 (–0.71 to –0.60)	–1.18 (–1.22 to –1.14)	–0.25 (–0.30 to –0.21)	–0.03 (–0.04 to –0.02)	–0.04 (–0.05 to –0.03)
	Maldives	–4.00 (–4.28 to –3.72)	–1.50 (–1.66 to –1.35)	–2.58 (–2.67 to –2.49)	0.00 (–0.03 to 0.02)	0.00 (–0.01 to 0.01)	0.39 (0.35 to 0.42)
	Mali	0.87 (0.66 to 1.07)	0.48 (0.29 to 0.67)	0.58 (0.38 to 0.77)	0.29 (0.26 to 0.31)	0.29 (0.28 to 0.31)	0.27 (0.25 to 0.30)
	Malta	–2.63 (–2.79 to –2.46)	–1.38 (–1.46 to –1.31)	–1.62 (–1.71 to –1.53)	–0.40 (–0.43 to –0.36)	–0.02 (–0.03 to –0.02)	–0.07 (–0.08 to –0.07)
	Marshall Islands	–0.57 (–0.70 to –0.43)	–0.25 (–0.31 to –0.19)	–0.35 (–0.44 to –0.26)	–0.22 (–0.23 to –0.20)	–0.21 (–0.22 to –0.19)	–0.20 (–0.21 to –0.19)
	Mauritania	–2.02 (–2.13 to –1.91)	–0.87 (–0.93 to –0.82)	–1.25 (–1.31 to –1.18)	–0.23 (–0.27 to –0.18)	–0.02 (–0.04 to 0.00)	–0.13 (–0.15 to –0.10)
	Mauritius	–1.38 (–1.54 to –1.22)	–0.73 (–0.80 to –0.66)	–0.90 (–0.99 to –0.81)	0.07 (0.06 to 0.08)	–0.03 (–0.04 to –0.02)	–0.01 (–0.02 to 0.00)
	Mexico	–1.90 (–2.05 to –1.75)	–0.52 (–0.58 to –0.47)	–1.06 (–1.13 to –0.99)	–0.19 (–0.20 to –0.18)	–0.43 (–0.48 to –0.37)	–0.38 (–0.41 to –0.34)
	Micronesia (Federated States of)	–1.16 (–1.21 to –1.10)	–0.44 (–0.48 to –0.40)	–0.70 (–0.75 to –0.65)	–0.34 (–0.36 to –0.33)	–0.21 (–0.23 to –0.18)	–0.24 (–0.26 to –0.22)
	Monaco	–1.23 (–1.30 to –1.16)	–0.91 (–0.97 to –0.85)	–0.92 (–0.99 to –0.85)	–0.06 (–0.08 to –0.04)	–0.01 (–0.01 to 0.00)	–0.02 (–0.02 to –0.01)
	Mongolia	–2.59 (–2.78 to –2.40)	–1.42 (–1.51 to –1.33)	–1.79 (–1.91 to –1.67)	–0.05 (–0.06 to –0.04)	0.00 (–0.01 to 0.02)	–0.02 (–0.03 to –0.01)
	Montenegro	–1.65 (–1.87 to –1.43)	–1.03 (–1.15 to –0.92)	–1.21 (–1.35 to –1.06)	0.00 (–0.01 to 0.00)	–0.04 (–0.05 to –0.03)	–0.07 (–0.08 to –0.06)
	Morocco	–1.76 (–1.85 to –1.68)	–0.72 (–0.75 to –0.69)	–1.13 (–1.19 to –1.08)	–0.16 (–0.17 to –0.14)	0.09 (0.08 to 0.11)	–0.01 (–0.02 to 0.00)
	Mozambique	–1.27 (–1.40 to –1.14)	0.89 (0.78 to 1.00)	0.49 (0.39 to 0.59)	0.05 (0.00 to 0.10)	0.14 (0.13 to 0.14)	0.08 (0.07 to 0.09)
	Myanmar	–1.73 (–1.83 to –1.62)	–0.94 (–1.01 to –0.87)	–1.14 (–1.22 to –1.05)	–0.24 (–0.29 to –0.19)	–0.10 (–0.13 to –0.07)	–0.19 (–0.22 to –0.16)
	Namibia	–2.04 (–2.25 to –1.84)	–1.21 (–1.28 to –1.13)	–1.56 (–1.64 to –1.47)	–0.20 (–0.21 to –0.18)	0.01 (0.00 to 0.02)	–0.07 (–0.08 to –0.06)
	Nauru	–0.75 (–1.10 to –0.39)	–0.30 (–0.46 to –0.14)	–0.44 (–0.67 to –0.20)	0.02 (0.01 to 0.02)	–0.09 (–0.09 to –0.08)	–0.05 (–0.06 to –0.05)
	Nepal	–1.90 (–2.02 to –1.78)	–1.08 (–1.41 to –0.76)	–1.42 (–1.66 to –1.18)	–0.27 (–0.36 to –0.19)	–0.09 (–0.11 to –0.08)	–0.21 (–0.25 to –0.17)
	Netherlands	–2.24 (–2.41 to –2.07)	–1.28 (–1.41 to –1.16)	–1.41 (–1.54 to –1.28)	–0.11 (–0.14 to –0.07)	–0.05 (–0.06 to –0.04)	–0.08 (–0.09 to –0.07)
	New Zealand	–1.48 (–1.58 to –1.37)	–0.55 (–0.61 to –0.50)	–0.86 (–0.92 to –0.80)	–0.54 (–0.68 to –0.40)	–0.03 (–0.04 to –0.02)	–0.25 (–0.30 to –0.21)
	Nicaragua	–2.09 (–2.13 to –2.04)	–0.22 (–0.28 to –0.16)	–0.93 (–0.97 to –0.90)	–0.26 (–0.29 to –0.23)	0.02 (–0.01 to 0.04)	–0.10 (–0.13 to –0.07)
	Niger	–1.04 (–1.28 to –0.80)	–0.89 (–1.01 to –0.76)	–0.92 (–1.03 to –0.80)	–0.26 (–0.29 to –0.24)	–0.12 (–0.13 to –0.11)	–0.19 (–0.20 to –0.17)
	Nigeria	–0.63 (–0.84 to –0.42)	–0.23 (–0.31 to –0.15)	–0.22 (–0.33 to –0.12)	–0.08 (–0.08 to –0.07)	–0.04 (–0.04 to –0.03)	–0.10 (–0.11 to –0.10)
	Niue	–1.35 (–1.39 to –1.30)	–0.59 (–0.64 to –0.55)	–0.82 (–0.88 to –0.75)	0.00 (0.00 to 0.00)	–0.04 (–0.04 to –0.03)	–0.03 (–0.03 to –0.02)
	North Macedonia	–2.66 (–2.87 to –2.46)	–1.43 (–1.53 to –1.33)	–1.89 (–2.03 to –1.75)	0.21 (0.20 to 0.23)	–0.40 (–0.42 to –0.37)	–0.19 (–0.21 to –0.17)
	Northern Mariana Islands	–0.02 (–0.27 to 0.22)	0.10 (–0.03 to 0.22)	0.05 (–0.09 to 0.19)	–0.11 (–0.17 to –0.04)	–0.01 (–0.02 to –0.01)	0.00 (–0.02 to 0.01)
	Norway	–2.39 (–2.66 to –2.13)	–1.50 (–1.68 to –1.32)	–1.68 (–1.88 to –1.49)	–0.43 (–0.50 to –0.36)	–0.09 (–0.10 to –0.08)	–0.14 (–0.15 to –0.13)
	Oman	–2.67 (–2.87 to –2.48)	–1.29 (–1.43 to –1.15)	–1.79 (–1.92 to –1.66)	–0.32 (–0.36 to –0.28)	–0.11 (–0.13 to –0.09)	0.13 (0.09 to 0.17)
	Pakistan	–0.70 (–0.82 to –0.58)	–0.81 (–0.86 to –0.76)	–0.74 (–0.81 to –0.67)	–0.33 (–0.34 to –0.31)	0.03 (0.02 to 0.04)	–0.14 (–0.16 to –0.13)
	Palau	–0.98 (–1.04 to –0.91)	–0.43 (–0.46 to –0.40)	–0.75 (–0.83 to –0.67)	0.02 (0.02 to 0.03)	–0.01 (–0.02 to –0.01)	0.00 (0.00 to 0.00)
	Palestine	–2.19 (–2.26 to –2.12)	–1.07 (–1.09 to –1.05)	–1.53 (–1.56 to –1.50)	–0.44 (–0.49 to –0.38)	–0.24 (–0.26 to –0.22)	–0.29 (–0.32 to –0.27)
	Panama	–2.05 (–2.19 to –1.91)	–0.70 (–0.82 to –0.58)	–1.14 (–1.27 to –1.01)	–0.28 (–0.31 to –0.25)	–0.18 (–0.20 to –0.15)	–0.21 (–0.24 to –0.19)
	Papua New Guinea	0.07 (–0.04 to 0.18)	–0.14 (–0.33 to 0.05)	–0.06 (–0.19 to 0.07)	–0.13 (–0.13 to –0.12)	–0.08 (–0.08 to –0.07)	–0.10 (–0.11 to –0.10)
	Paraguay	–1.71 (–1.79 to –1.64)	–0.71 (–0.78 to –0.63)	–0.97 (–1.05 to –0.90)	0.32 (0.22 to 0.42)	0.09 (0.00 to 0.17)	0.13 (0.05 to 0.22)
	Peru	–3.45 (–3.53 to –3.37)	–2.25 (–2.37 to –2.14)	–2.62 (–2.71 to –2.53)	–0.13 (–0.15 to –0.11)	–0.17 (–0.18 to –0.15)	–0.18 (–0.19 to –0.17)
	Philippines	–0.69 (–0.77 to –0.62)	–0.07 (–0.11 to –0.04)	–0.26 (–0.30 to –0.21)	–0.08 (–0.09 to –0.07)	–0.37 (–0.38 to –0.35)	–0.30 (–0.31 to –0.29)
	Poland	–2.92 (–3.07 to –2.77)	–1.63 (–1.70 to –1.57)	–2.10 (–2.20 to –2.00)	0.18 (0.17 to 0.20)	–0.36 (–0.38 to –0.34)	–0.19 (–0.20 to –0.18)
	Portugal	–3.26 (–3.48 to –3.03)	–1.53 (–1.67 to –1.39)	–1.82 (–1.98 to –1.65)	–0.27 (–0.31 to –0.23)	0.05 (0.03 to 0.07)	–0.03 (–0.05 to –0.01)
	Puerto Rico	–2.40 (–2.57 to –2.22)	–1.21 (–1.31 to –1.11)	–1.48 (–1.60 to –1.36)	–0.05 (–0.07 to –0.02)	0.00 (–0.01 to 0.00)	–0.07 (–0.07 to –0.06)
	Qatar	–3.56 (–3.67 to –3.44)	–1.93 (–2.09 to –1.77)	–2.64 (–2.84 to –2.43)	–0.28 (–0.32 to –0.23)	0.00 (–0.01 to 0.01)	0.59 (0.52 to 0.65)
	Republic of Korea	–4.21 (–4.61 to –3.81)	–1.10 (–1.18 to –1.02)	–1.90 (–2.07 to –1.72)	0.57 (0.38 to 0.76)	–0.09 (–0.11 to –0.08)	0.08 (0.04 to 0.12)
	Republic of Moldova	–2.38 (–2.64 to –2.11)	–0.94 (–1.02 to –0.86)	–1.33 (–1.45 to –1.21)	0.01 (–0.02 to 0.03)	–0.06 (–0.07 to –0.04)	–0.07 (–0.09 to –0.06)
	Romania	–3.10 (–3.23 to –2.97)	–1.64 (–1.70 to –1.58)	–2.18 (–2.27 to –2.10)	0.13 (0.11 to 0.15)	–0.36 (–0.39 to –0.34)	–0.20 (–0.22 to –0.18)
	Russian Federation	–2.67 (–3.04 to –2.29)	–1.31 (–1.48 to –1.13)	–1.63 (–1.85 to –1.40)	–0.02 (–0.03 to –0.01)	–0.07 (–0.07 to –0.06)	–0.09 (–0.09 to –0.08)
	Rwanda	–3.05 (–3.30 to –2.81)	–0.97 (–1.11 to –0.83)	–1.83 (–2.00 to –1.66)	–0.30 (–0.32 to –0.28)	0.00 (–0.01 to 0.01)	–0.13 (–0.14 to –0.11)
	Saint Kitts and Nevis	–2.61 (–2.91 to –2.30)	–1.29 (–1.41 to –1.17)	–1.66 (–1.83 to –1.48)	–0.07 (–0.07 to –0.06)	–0.06 (–0.07 to –0.04)	–0.06 (–0.07 to –0.05)
	Saint Lucia	–1.84 (–2.06 to –1.61)	–0.87 (–0.96 to –0.78)	–1.16 (–1.28 to –1.04)	–0.06 (–0.07 to –0.05)	0.07 (0.06 to 0.08)	0.04 (0.03 to 0.05)
	Saint Vincent and the Grenadines	–1.20 (–1.31 to –1.09)	–0.67 (–0.73 to –0.62)	–0.81 (–0.89 to –0.74)	0.00 (–0.01 to 0.01)	0.07 (0.05 to 0.08)	0.07 (0.06 to 0.09)
	Samoa	–0.97 (–1.07 to –0.87)	–0.42 (–0.48 to –0.37)	–0.58 (–0.66 to –0.51)	–0.42 (–0.45 to –0.39)	–0.79 (–0.84 to –0.74)	–0.67 (–0.71 to –0.63)
	San Marino	–1.00 (–1.29 to –0.71)	–0.63 (–0.85 to –0.41)	–0.66 (–0.88 to –0.43)	–0.02 (–0.04 to –0.01)	0.00 (0.00 to 0.00)	0.00 (–0.01 to 0.00)
	Sao Tome and Principe	–1.02 (–1.45 to –0.58)	0.03 (–0.42 to 0.49)	–0.34 (–0.78 to 0.11)	0.07 (0.05 to 0.10)	0.04 (0.04 to 0.05)	0.05 (0.04 to 0.06)
	Saudi Arabia	–3.14 (–3.23 to –3.06)	–1.29 (–1.33 to –1.24)	–1.88 (–1.93 to –1.84)	–0.08 (–0.11 to –0.05)	0.00 (–0.01 to 0.01)	0.16 (0.15 to 0.17)
	Senegal	–1.28 (–1.40 to –1.16)	–1.01 (–1.09 to –0.92)	–1.12 (–1.21 to –1.03)	–0.07 (–0.08 to –0.06)	0.01 (0.01 to 0.02)	–0.04 (–0.04 to –0.03)
	Serbia	–2.85 (–2.99 to –2.70)	–1.49 (–1.57 to –1.40)	–1.92 (–2.01 to –1.83)	0.50 (0.48 to 0.53)	–0.10 (–0.13 to –0.08)	0.06 (0.04 to 0.08)
	Seychelles	–1.74 (–1.84 to –1.63)	–0.84 (–0.88 to –0.80)	–1.19 (–1.23 to –1.14)	–0.07 (–0.10 to –0.04)	0.04 (0.03 to 0.05)	0.11 (0.10 to 0.13)
	Sierra Leone	–0.22 (–0.54 to 0.10)	0.33 (0.10 to 0.56)	0.11 (–0.16 to 0.38)	–0.11 (–0.15 to –0.07)	0.01 (0.00 to 0.03)	–0.03 (–0.05 to –0.01)
	Singapore	–3.34 (–3.60 to –3.09)	–2.07 (–2.39 to –1.75)	–2.41 (–2.74 to –2.08)	–0.35 (–0.66 to –0.04)	–0.03 (–0.08 to 0.02)	–0.15 (–0.17 to –0.13)
	Slovakia	–2.38 (–2.44 to –2.31)	–1.41 (–1.45 to –1.37)	–1.75 (–1.80 to –1.70)	0.22 (0.20 to 0.24)	–0.23 (–0.25 to –0.21)	–0.10 (–0.11 to –0.08)
	Slovenia	–3.14 (–3.32 to –2.97)	–1.63 (–1.72 to –1.55)	–2.09 (–2.20 to –1.98)	0.17 (0.16 to 0.19)	–0.14 (–0.17 to –0.11)	–0.05 (–0.07 to –0.02)
	Solomon Islands	–0.40 (–0.47 to –0.34)	0.05 (0.01 to 0.09)	–0.09 (–0.14 to –0.05)	–0.23 (–0.24 to –0.22)	–0.05 (–0.07 to –0.04)	–0.14 (–0.15 to –0.14)
	Somalia	–0.15 (–0.29 to –0.01)	–1.47 (–1.79 to –1.14)	–0.93 (–1.10 to –0.75)	–0.16 (–0.16 to –0.15)	–0.11 (–0.11 to –0.10)	–0.12 (–0.13 to –0.11)
	South Africa	–0.86 (–1.02 to –0.70)	–0.41 (–0.47 to –0.34)	–0.60 (–0.70 to –0.49)	0.02 (–0.01 to 0.05)	0.02 (0.00 to 0.03)	0.01 (–0.01 to 0.03)
	South Sudan	–1.06 (–1.32 to –0.80)	–0.20 (–0.32 to –0.08)	–0.50 (–0.67 to –0.32)	–0.19 (–0.21 to –0.17)	–0.05 (–0.05 to –0.04)	–0.10 (–0.12 to –0.08)
	Spain	–2.65 (–2.91 to –2.39)	–1.34 (–1.47 to –1.21)	–1.53 (–1.69 to –1.38)	–0.15 (–0.19 to –0.11)	0.00 (0.00 to 0.00)	–0.04 (–0.04 to –0.03)
	Sri Lanka	–2.43 (–2.53 to –2.33)	–1.23 (–1.26 to –1.19)	–1.36 (–1.41 to –1.31)	0.10 (–0.03 to 0.24)	0.34 (0.26 to 0.42)	0.25 (0.19 to 0.31)
	Sudan	–1.81 (–1.89 to –1.73)	–0.59 (–0.63 to –0.55)	–1.06 (–1.10 to –1.02)	–0.20 (–0.22 to –0.19)	–0.11 (–0.12 to –0.11)	–0.16 (–0.17 to –0.15)
	Suriname	–1.30 (–1.39 to –1.21)	–0.68 (–0.73 to –0.62)	–0.84 (–0.92 to –0.77)	0.15 (0.12 to 0.18)	0.09 (0.07 to 0.11)	0.09 (0.07 to 0.11)
	Sweden	–1.77 (–1.96 to –1.59)	–1.13 (–1.23 to –1.02)	–1.24 (–1.36 to –1.13)	–0.19 (–0.22 to –0.16)	–0.03 (–0.05 to –0.02)	–0.06 (–0.07 to –0.05)
	Switzerland	–1.77 (–1.98 to –1.56)	–0.66 (–0.93 to –0.40)	–0.86 (–1.11 to –0.60)	–0.09 (–0.11 to –0.08)	–0.01 (–0.05 to 0.02)	–0.03 (–0.06 to 0.00)
	Syrian Arab Republic	–2.45 (–2.69 to –2.21)	–0.86 (–0.96 to –0.75)	–1.18 (–1.38 to –0.99)	–0.23 (–0.24 to –0.21)	–0.06 (–0.07 to –0.04)	–0.07 (–0.11 to –0.03)
	Taiwan (Province of China)	–2.89 (–3.17 to –2.61)	–1.48 (–1.58 to –1.38)	–1.75 (–1.90 to –1.61)	1.09 (0.80 to 1.38)	0.17 (0.11 to 0.23)	0.35 (0.25 to 0.46)
	Tajikistan	–0.74 (–0.82 to –0.66)	–0.45 (–0.50 to –0.39)	–0.55 (–0.61 to –0.49)	–0.08 (–0.08 to –0.07)	–0.12 (–0.12 to –0.11)	–0.12 (–0.13 to –0.12)
	Thailand	–2.38 (–2.51 to –2.25)	–1.14 (–1.20 to –1.07)	–1.35 (–1.43 to –1.27)	1.77 (1.57 to 1.98)	–0.11 (–0.13 to –0.10)	0.20 (0.15 to 0.24)
	Timor-Leste	–1.69 (–2.03 to –1.36)	–1.33 (–1.56 to –1.10)	–1.42 (–1.68 to –1.16)	–0.12 (–0.13 to –0.12)	–0.34 (–0.36 to –0.32)	–0.26 (–0.27 to –0.24)
	Togo	0.87 (0.68 to 1.06)	1.05 (0.87 to 1.24)	0.98 (0.80 to 1.15)	–0.38 (–0.41 to –0.36)	–0.06 (–0.09 to –0.03)	–0.18 (–0.20 to –0.15)
	Tokelau	–1.66 (–1.68 to –1.64)	–0.68 (–0.69 to –0.66)	–1.07 (–1.10 to –1.04)	–0.06 (–0.07 to –0.05)	–0.13 (–0.14 to –0.12)	–0.11 (–0.12 to –0.10)
	Tonga	–0.68 (–0.73 to –0.63)	–0.29 (–0.32 to –0.27)	–0.40 (–0.43 to –0.37)	–0.14 (–0.18 to –0.09)	–0.58 (–0.61 to –0.54)	–0.45 (–0.49 to –0.41)
	Trinidad and Tobago	–2.50 (–2.67 to –2.33)	–1.34 (–1.44 to –1.25)	–1.64 (–1.75 to –1.52)	0.10 (0.07 to 0.12)	0.07 (0.06 to 0.09)	0.09 (0.08 to 0.11)
	Tunisia	–2.24 (–2.28 to –2.21)	–0.74 (–0.75 to –0.72)	–1.13 (–1.15 to –1.10)	–0.19 (–0.20 to –0.18)	0.16 (0.13 to 0.19)	0.03 (0.02 to 0.05)
	Türkiye	–3.68 (–3.83 to –3.54)	–1.42 (–1.48 to –1.36)	–2.08 (–2.17 to –1.99)	–0.31 (–0.33 to –0.29)	–0.01 (–0.02 to 0.01)	–0.08 (–0.09 to –0.07)
	Turkmenistan	–1.79 (–1.90 to –1.68)	–1.15 (–1.20 to –1.10)	–1.43 (–1.49 to –1.36)	–0.07 (–0.08 to –0.06)	–0.18 (–0.19 to –0.16)	–0.13 (–0.14 to –0.12)
	Tuvalu	–1.45 (–1.53 to –1.38)	–0.55 (–0.60 to –0.50)	–1.05 (–1.11 to –0.98)	–0.33 (–0.34 to –0.32)	–0.39 (–0.41 to –0.37)	–0.36 (–0.38 to –0.35)
	Uganda	–2.08 (–2.50 to –1.67)	–1.11 (–1.47 to –0.76)	–1.47 (–1.84 to –1.09)	–0.23 (–0.25 to –0.21)	–0.12 (–0.13 to –0.10)	–0.17 (–0.18 to –0.16)
	Ukraine	–1.30 (–1.52 to –1.08)	–0.56 (–0.65 to –0.47)	–0.74 (–0.86 to –0.63)	–0.01 (–0.02 to –0.01)	–0.08 (–0.09 to –0.06)	–0.10 (–0.11 to –0.08)
	United Arab Emirates	–1.48 (–1.63 to –1.34)	–0.11 (–0.25 to 0.03)	–0.76 (–0.87 to –0.66)	0.00 (–0.01 to 0.02)	0.03 (0.02 to 0.04)	0.57 (0.55 to 0.59)
	United Kingdom	–0.92 (–1.15 to –0.68)	–0.83 (–0.91 to –0.75)	–0.85 (–0.96 to –0.74)	–0.06 (–0.10 to –0.03)	0.02 (0.01 to 0.02)	–0.01 (–0.02 to –0.01)
	United Republic of Tanzania	–2.22 (–2.45 to –2.00)	–2.45 (–2.98 to –1.93)	–2.42 (–2.84 to –2.00)	–0.19 (–0.21 to –0.16)	0.00 (–0.01 to 0.00)	–0.08 (–0.09 to –0.07)
	United States of America	–0.39 (–0.51 to –0.27)	1.07 (0.89 to 1.24)	0.77 (0.61 to 0.92)	–0.24 (–0.28 to –0.20)	–0.03 (–0.04 to –0.02)	–0.09 (–0.11 to –0.08)
	United States Virgin Islands	–1.49 (–1.67 to –1.31)	–0.83 (–1.00 to –0.66)	–1.03 (–1.18 to –0.87)	–0.05 (–0.06 to –0.03)	0.01 (0.01 to 0.02)	–0.06 (–0.07 to –0.05)
	Uruguay	–1.58 (–1.71 to –1.45)	–1.29 (–1.36 to –1.22)	–1.41 (–1.50 to –1.31)	–0.66 (–0.73 to –0.59)	0.01 (–0.03 to 0.05)	–0.27 (–0.31 to –0.22)
	Uzbekistan	–1.32 (–1.46 to –1.17)	–0.60 (–0.66 to –0.55)	–0.81 (–0.88 to –0.73)	–0.03 (–0.04 to –0.01)	0.02 (0.01 to 0.02)	–0.04 (–0.04 to –0.03)
	Vanuatu	0.14 (0.01 to 0.26)	0.61 (0.49 to 0.73)	0.46 (0.34 to 0.58)	–0.11 (–0.12 to –0.11)	–0.33 (–0.34 to –0.32)	–0.28 (–0.28 to –0.27)
	Venezuela (Bolivarian Republic of)	–1.93 (–2.17 to –1.69)	–0.77 (–0.86 to –0.68)	–1.19 (–1.34 to –1.04)	–0.17 (–0.19 to –0.15)	0.01 (–0.01 to 0.03)	–0.06 (–0.08 to –0.03)
	Viet Nam	–2.85 (–2.91 to –2.79)	–1.00 (–1.02 to –0.98)	–1.52 (–1.56 to –1.49)	–0.25 (–0.27 to –0.23)	0.13 (0.11 to 0.15)	0.02 (0.01 to 0.03)
	Yemen	–0.29 (–0.32 to –0.26)	0.01 (–0.01 to 0.03)	–0.04 (–0.06 to –0.03)	–0.04 (–0.05 to –0.03)	0.00 (–0.01 to 0.00)	–0.03 (–0.03 to –0.03)
	Zambia	0.12 (–0.10 to 0.34)	–1.39 (–1.81 to –0.98)	–0.89 (–1.23 to –0.55)	0.03 (0.02 to 0.05)	–0.08 (–0.09 to –0.08)	–0.01 (–0.02 to 0.00)
	Zimbabwe	0.82 (0.56 to 1.08)	0.50 (0.37 to 0.63)	0.64 (0.47 to 0.81)	–0.02 (–0.03 to –0.01)	0.06 (0.05 to 0.06)	0.01 (0.01 to 0.01)
	Region
	Global	–1.32 (–1.40 to –1.24)	–0.37 (–0.39 to –0.34)	–0.68 (–0.72 to –0.64)	–0.15 (–0.17 to –0.12)	0.05 (0.04 to 0.06)	–0.02 (–0.04 to –0.01)
	Andean Latin America	–2.81 (–2.87 to –2.74)	–1.85 (–1.92 to –1.78)	–2.18 (–2.23 to –2.13)	–0.18 (–0.21 to –0.16)	–0.09 (–0.11 to –0.07)	–0.14 (–0.16 to –0.12)
	Australasia	–1.77 (–1.95 to –1.59)	–0.46 (–0.57 to –0.35)	–0.78 (–0.91 to –0.66)	–0.52 (–0.62 to –0.42)	–0.08 (–0.09 to –0.07)	–0.22 (–0.25 to –0.19)
	Caribbean	–0.56 (–0.71 to –0.42)	–0.35 (–0.43 to –0.27)	–0.44 (–0.54 to –0.34)	0.19 (0.16 to 0.22)	0.01 (0.00 to 0.02)	0.04 (0.03 to 0.05)
	Central Asia	–1.70 (–1.88 to –1.52)	–0.78 (–0.86 to –0.70)	–1.07 (–1.18 to –0.96)	–0.06 (–0.07 to –0.05)	0.00 (0.00 to 0.01)	–0.05 (–0.05 to –0.05)
	Central Europe	–2.82 (–2.95 to –2.69)	–1.53 (–1.58 to –1.47)	–1.98 (–2.07 to –1.90)	0.25 (0.23 to 0.26)	–0.35 (–0.38 to –0.33)	–0.17 (–0.19 to –0.14)
	Central Latin America	–2.04 (–2.19 to –1.89)	–0.37 (–0.44 to –0.30)	–0.99 (–1.06 to –0.92)	–0.29 (–0.30 to –0.28)	–0.09 (–0.11 to –0.06)	–0.19 (–0.21 to –0.17)
	Central Sub-Saharan Africa	–1.88 (–2.15 to –1.61)	–1.19 (–1.25 to –1.13)	–1.45 (–1.56 to –1.33)	0.02 (0.01 to 0.02)	–0.17 (–0.18 to –0.16)	–0.11 (–0.12 to –0.10)
	East Asia	–5.43 (–5.62 to –5.23)	–2.05 (–2.13 to –1.97)	–3.12 (–3.23 to –3.01)	1.12 (1.04 to 1.20)	0.00 (–0.02 to 0.03)	0.21 (0.19 to 0.23)
	Eastern Europe	–2.36 (–2.68 to –2.04)	–1.12 (–1.27 to –0.98)	–1.42 (–1.60 to –1.23)	–0.06 (–0.07 to –0.06)	–0.11 (–0.13 to –0.10)	–0.14 (–0.15 to –0.13)
	Eastern Sub-Saharan Africa	–1.59 (–1.69 to –1.49)	–1.02 (–1.14 to –0.91)	–1.22 (–1.30 to –1.14)	–0.18 (–0.19 to –0.16)	–0.06 (–0.07 to –0.06)	–0.11 (–0.12 to –0.10)
	High-income Asia Pacific	–1.89 (–2.20 to –1.58)	–0.49 (–0.66 to –0.32)	–0.87 (–1.07 to –0.66)	0.66 (0.47 to 0.84)	–0.04 (–0.06 to –0.03)	0.16 (0.12 to 0.21)
	High-income North America	–0.46 (–0.58 to –0.34)	1.01 (0.84 to 1.17)	0.70 (0.55 to 0.85)	–0.24 (–0.28 to –0.21)	–0.03 (–0.04 to –0.03)	–0.10 (–0.11 to –0.09)
	North Africa and Middle East	–1.83 (–1.85 to –1.81)	–0.59 (–0.61 to –0.57)	–1.03 (–1.05 to –1.01)	–0.21 (–0.23 to –0.20)	–0.06 (–0.07 to –0.05)	–0.07 (–0.08 to –0.06)
	Oceania	0.01 (–0.08 to 0.10)	–0.14 (–0.28 to 0.00)	–0.08 (–0.18 to 0.02)	–0.12 (–0.12 to –0.11)	–0.09 (–0.10 to –0.08)	–0.11 (–0.11 to –0.10)
	South Asia	–1.55 (–1.64 to –1.45)	–0.89 (–0.92 to –0.87)	–1.09 (–1.13 to –1.04)	–0.48 (–0.51 to –0.45)	–0.06 (–0.07 to –0.05)	–0.20 (–0.22 to –0.18)
	Southeast Asia	–1.80 (–1.85 to –1.75)	–0.87 (–0.90 to –0.84)	–1.16 (–1.20 to –1.13)	–0.23 (–0.25 to –0.22)	0.02 (0.00 to 0.04)	–0.06 (–0.08 to –0.05)
	Southern Latin America	–1.86 (–2.13 to –1.59)	–0.70 (–0.84 to –0.56)	–1.21 (–1.41 to –1.00)	–0.69 (–0.72 to –0.66)	–0.09 (–0.11 to –0.07)	–0.32 (–0.34 to –0.29)
	Southern Sub-Saharan Africa	–0.65 (–0.79 to –0.50)	–0.31 (–0.37 to –0.25)	–0.45 (–0.55 to –0.35)	–0.10 (–0.12 to –0.08)	–0.03 (–0.04 to –0.01)	–0.06 (–0.08 to –0.05)
	Tropical Latin America	–2.28 (–2.37 to –2.18)	–0.87 (–0.91 to –0.83)	–1.14 (–1.19 to –1.08)	–0.10 (–0.11 to –0.08)	0.00 (–0.01 to 0.00)	–0.05 (–0.05 to –0.05)
	Western Europe	–1.98 (–2.21 to –1.74)	–1.13 (–1.27 to –0.99)	–1.27 (–1.42 to –1.12)	–0.02 (–0.09 to 0.05)	0.00 (–0.01 to 0.00)	–0.02 (–0.03 to –0.01)
	Western Sub-Saharan Africa	–0.35 (–0.51 to –0.18)	–0.04 (–0.11 to 0.02)	–0.08 (–0.17 to 0.01)	–0.09 (–0.10 to –0.09)	0.00 (0.00 to 0.00)	–0.06 (–0.06 to –0.06)
	High SDI	–2.10 (–2.30 to –1.91)	–0.50 (–0.60 to –0.40)	–0.92 (–1.04 to –0.79)	–0.37 (–0.40 to –0.33)	0.05 (0.05 to 0.06)	–0.03 (–0.04 to –0.02)
	High-middle SDI	–3.72 (–3.88 to –3.56)	–1.43 (–1.51 to –1.35)	–2.09 (–2.18 to –1.99)	–0.23 (–0.24 to –0.22)	0.00 (–0.01 to 0.01)	–0.05 (–0.05 to –0.04)
	Middle SDI	–2.35 (–2.42 to –2.28)	–0.64 (–0.67 to –0.60)	–1.14 (–1.18 to –1.10)	–0.41 (–0.43 to –0.38)	–0.10 (–0.10 to –0.09)	–0.17 (–0.17 to –0.17)
	Low-middle SDI	–1.56 (–1.65 to –1.46)	–0.82 (–0.85 to –0.78)	–1.06 (–1.11 to –1.00)	–0.34 (–0.35 to –0.34)	–0.05 (–0.05 to –0.05)	–0.14 (–0.14 to –0.13)
	Low SDI	–1.05 (–1.14 to –0.96)	–0.70 (–0.75 to –0.64)	–0.81 (–0.84 to –0.78)	–0.26 (–0.28 to –0.25)	–0.07 (–0.08 to –0.06)	–0.13 (–0.14 to –0.12)
