# Supplementary material for: Iron Deficiency: Global Trends and Projections from 1990 to 2050
Source: Nutrients. 2024 Oct 10;16(20):3434. doi: 10.3390/nu16203434 (PMC11510637; doi:10.3390/nu16203434)
Supplement: Supplementary file 1 [file nutrients-16-03434-s001.zip › Table S4.xlsx]

## Sheet: Sheet 1
Table S4. Prevalence and DALYs Rates by Nation/Region, Year, Sex, and Age Group. Abbreviations: DALYs, disability-adjusted life years; SDI, Socio-Demographic Index; UI, uncertainty interval.
Location	Year	Age (years)	Prevalence Rate (95% UI) (per 100,000)			DALYs Rate (95% UI) (per 100, 000)
			Male	Female	Both	Male	Female	Both
Nation
Afghanistan	1990	<1	29,907 (23,356 to 40,552)	31,073 (26,252 to 36,919)	30,469 (26,100 to 36,613)	1,006 (426 to 1,641)	1,226 (641 to 1,943)	1,112 (643 to 1,770)
		1–<2	29,784 (20,658 to 44,645)	30,047 (22,837 to 39,738)	29,911 (23,203 to 38,470)	1,047 (282 to 1,868)	1,063 (379 to 1,912)	1,055 (539 to 1,626)
		2–4	23,772 (15,426 to 31,670)	23,932 (16,792 to 31,099)	23,850 (17,898 to 29,704)	886 (238 to 1,684)	838 (300 to 1,578)	863 (390 to 1,491)
		5–9	12,729 (4,580 to 24,077)	17,317 (9,260 to 26,803)	14,988 (9,104 to 23,060)	444 (56 to 1,132)	652 (143 to 1,443)	546 (180 to 1,096)
		10–14	10,128 (4,657 to 17,284)	11,721 (6,416 to 18,656)	10,917 (6,839 to 15,282)	433 (115 to 973)	414 (119 to 896)	423 (186 to 800)
		15–19	15,885 (10,383 to 21,930)	18,454 (12,004 to 26,477)	17,183 (12,938 to 22,059)	459 (215 to 877)	451 (164 to 882)	455 (245 to 791)
		20–24	11,899 (8,601 to 15,871)	20,216 (13,083 to 30,272)	16,471 (11,980 to 22,688)	288 (157 to 474)	466 (167 to 973)	386 (194 to 712)
		25–29	12,854 (9,955 to 17,503)	22,008 (15,037 to 30,409)	18,574 (13,890 to 24,342)	309 (180 to 515)	553 (212 to 1,154)	462 (229 to 856)
		30–34	13,688 (9,875 to 18,909)	21,966 (14,817 to 31,990)	18,786 (14,075 to 25,445)	304 (156 to 542)	580 (214 to 1,222)	474 (226 to 871)
		35–39	14,295 (9,459 to 20,268)	22,264 (15,022 to 32,757)	18,990 (13,978 to 24,972)	329 (148 to 635)	621 (227 to 1,231)	501 (232 to 926)
		40–44	14,975 (9,746 to 21,556)	19,671 (12,598 to 29,627)	17,601 (13,145 to 24,049)	390 (162 to 826)	445 (162 to 911)	421 (208 to 738)
		45–49	16,410 (10,762 to 23,122)	18,038 (11,581 to 25,357)	17,273 (12,754 to 22,657)	449 (167 to 976)	469 (166 to 989)	460 (227 to 827)
		50–54	16,473 (11,003 to 22,676)	19,994 (12,454 to 29,532)	18,262 (13,853 to 23,883)	463 (176 to 987)	508 (176 to 1,060)	486 (235 to 889)
		55–59	18,173 (12,257 to 24,573)	20,432 (13,135 to 29,930)	19,283 (14,318 to 24,771)	577 (230 to 1,160)	524 (157 to 1,022)	551 (254 to 1,002)
		60–64	17,066 (11,190 to 23,596)	20,733 (12,844 to 35,322)	18,778 (13,769 to 25,645)	497 (211 to 983)	431 (122 to 940)	467 (218 to 818)
		65–69	19,807 (13,225 to 26,606)	21,810 (12,763 to 38,668)	20,729 (15,109 to 30,130)	612 (248 to 1,160)	392 (98 to 985)	511 (232 to 933)
		70–74	22,785 (16,278 to 30,593)	19,771 (10,474 to 40,957)	21,410 (15,329 to 30,911)	790 (350 to 1,386)	319 (61 to 769)	575 (257 to 961)
		75–79	24,078 (17,953 to 31,194)	21,534 (10,061 to 46,048)	22,949 (16,268 to 34,476)	858 (381 to 1,438)	274 (55 to 720)	599 (275 to 967)
		80–84	25,137 (19,147 to 32,036)	24,547 (10,203 to 59,957)	24,883 (17,295 to 40,530)	915 (428 to 1,494)	248 (46 to 760)	628 (313 to 1,038)
		85+	28,458 (23,203 to 34,478)	33,331 (19,938 to 55,359)	30,600 (23,168 to 40,742)	1,092 (665 to 1,565)	622 (251 to 1,374)	885 (535 to 1,387)
	1991	<1	29,921 (23,724 to 40,074)	31,156 (26,581 to 36,513)	30,517 (26,488 to 36,177)	1,010 (429 to 1,640)	1,231 (657 to 1,949)	1,117 (655 to 1,766)
		1–<2	30,064 (21,195 to 44,756)	30,324 (23,350 to 40,077)	30,190 (23,616 to 38,710)	1,068 (324 to 1,896)	1,068 (406 to 1,872)	1,068 (551 to 1,653)
		2–4	23,867 (16,049 to 31,534)	23,969 (16,950 to 30,981)	23,917 (18,169 to 29,477)	894 (252 to 1,674)	840 (311 to 1,591)	868 (400 to 1,492)
		5–9	12,797 (4,881 to 23,634)	17,506 (9,669 to 26,997)	15,112 (9,293 to 22,479)	445 (64 to 1,114)	657 (143 to 1,394)	549 (184 to 1,090)
		10–14	10,160 (4,628 to 17,220)	11,806 (6,526 to 18,639)	10,974 (6,972 to 15,276)	433 (116 to 970)	419 (127 to 934)	426 (191 to 797)
		15–19	15,879 (10,529 to 21,854)	18,396 (12,154 to 26,021)	17,148 (12,970 to 21,718)	460 (215 to 868)	452 (169 to 876)	456 (245 to 792)
		20–24	11,913 (8,685 to 15,810)	20,163 (13,095 to 29,420)	16,399 (12,042 to 22,210)	289 (163 to 469)	467 (171 to 961)	386 (201 to 703)
		25–29	12,856 (10,032 to 17,090)	21,943 (15,052 to 29,601)	18,491 (13,907 to 23,914)	310 (177 to 504)	554 (218 to 1,118)	461 (227 to 841)
		30–34	13,694 (9,998 to 18,823)	21,886 (15,010 to 31,142)	18,754 (14,180 to 24,748)	303 (153 to 537)	580 (217 to 1,201)	474 (222 to 864)
		35–39	14,290 (9,621 to 19,858)	22,218 (14,939 to 31,831)	19,067 (14,262 to 24,785)	328 (149 to 639)	622 (235 to 1,216)	505 (232 to 902)
		40–44	14,984 (9,873 to 21,416)	19,619 (12,983 to 29,342)	17,632 (13,191 to 24,274)	392 (165 to 809)	445 (170 to 899)	422 (209 to 732)
		45–49	16,415 (10,923 to 23,073)	18,035 (11,746 to 25,184)	17,271 (12,896 to 22,544)	449 (170 to 946)	471 (177 to 973)	460 (228 to 848)
		50–54	16,473 (11,185 to 22,871)	20,025 (12,734 to 29,045)	18,287 (13,828 to 23,952)	462 (182 to 963)	513 (181 to 1,068)	488 (229 to 886)
		55–59	18,189 (12,318 to 24,648)	20,443 (13,189 to 29,879)	19,307 (14,303 to 24,885)	578 (236 to 1,161)	527 (162 to 1,010)	553 (256 to 1,007)
		60–64	17,114 (11,256 to 23,693)	20,693 (13,084 to 34,454)	18,798 (13,914 to 25,287)	497 (210 to 996)	435 (130 to 918)	468 (221 to 808)
		65–69	19,838 (13,374 to 26,723)	21,799 (12,683 to 37,065)	20,743 (15,125 to 29,438)	614 (255 to 1,156)	398 (103 to 993)	514 (240 to 921)
		70–74	22,803 (16,245 to 30,988)	19,860 (10,701 to 40,517)	21,456 (15,499 to 31,224)	791 (353 to 1,377)	326 (68 to 793)	578 (268 to 971)
		75–79	24,104 (18,029 to 30,991)	21,712 (10,079 to 46,426)	23,034 (16,496 to 34,184)	857 (389 to 1,417)	283 (60 to 741)	600 (277 to 983)
		80–84	25,185 (19,161 to 32,077)	24,672 (10,517 to 58,737)	24,964 (17,324 to 40,191)	917 (432 to 1,493)	255 (52 to 826)	632 (312 to 1,049)
		85+	28,466 (23,266 to 34,183)	33,666 (20,964 to 54,280)	30,740 (23,539 to 40,451)	1,090 (666 to 1,565)	640 (259 to 1,362)	893 (540 to 1,368)
	1992	<1	29,914 (23,675 to 39,820)	31,215 (26,553 to 36,392)	30,541 (26,660 to 36,169)	1,017 (429 to 1,644)	1,238 (673 to 1,942)	1,123 (663 to 1,767)
		1–<2	30,311 (21,595 to 46,109)	30,543 (23,440 to 40,788)	30,424 (24,074 to 38,834)	1,082 (347 to 1,915)	1,071 (428 to 1,872)	1,077 (561 to 1,671)
		2–4	23,932 (15,944 to 31,531)	23,967 (17,141 to 30,666)	23,949 (18,358 to 29,190)	902 (260 to 1,701)	835 (321 to 1,532)	870 (401 to 1,508)
		5–9	12,838 (5,071 to 24,565)	17,635 (9,868 to 26,571)	15,192 (9,196 to 22,836)	445 (66 to 1,055)	661 (151 to 1,380)	551 (187 to 1,088)
		10–14	10,185 (4,585 to 17,176)	11,880 (6,637 to 18,526)	11,021 (6,967 to 15,157)	434 (128 to 976)	423 (127 to 932)	429 (193 to 798)
		15–19	15,873 (10,651 to 21,725)	18,330 (12,186 to 25,753)	17,095 (13,109 to 21,654)	461 (216 to 850)	453 (176 to 902)	457 (247 to 788)
		20–24	11,924 (8,631 to 15,822)	20,101 (13,565 to 28,867)	16,285 (12,151 to 21,503)	290 (160 to 471)	468 (179 to 964)	385 (204 to 689)
		25–29	12,858 (10,019 to 17,037)	21,869 (15,126 to 29,141)	18,266 (14,011 to 23,286)	311 (182 to 513)	556 (222 to 1,104)	458 (227 to 803)
		30–34	13,700 (10,151 to 18,741)	21,799 (15,091 to 30,250)	18,718 (14,204 to 24,536)	302 (156 to 545)	579 (221 to 1,173)	474 (226 to 850)
		35–39	14,284 (9,610 to 19,630)	22,161 (15,225 to 30,828)	19,104 (14,456 to 24,443)	327 (150 to 644)	624 (235 to 1,199)	509 (236 to 905)
		40–44	14,993 (9,992 to 21,465)	19,553 (13,340 to 29,256)	17,644 (13,238 to 24,382)	391 (158 to 801)	445 (176 to 866)	422 (209 to 727)
		45–49	16,419 (10,943 to 22,979)	18,026 (11,883 to 25,231)	17,269 (12,934 to 22,466)	450 (169 to 943)	470 (178 to 969)	461 (232 to 853)
		50–54	16,474 (11,223 to 22,877)	20,053 (12,917 to 29,639)	18,317 (13,873 to 24,014)	463 (184 to 947)	515 (178 to 1,065)	490 (233 to 898)
		55–59	18,205 (12,385 to 24,496)	20,458 (13,196 to 30,234)	19,331 (14,378 to 25,041)	581 (238 to 1,173)	530 (172 to 1,021)	555 (258 to 994)
		60–64	17,162 (11,467 to 23,964)	20,655 (12,978 to 34,307)	18,820 (13,904 to 25,393)	501 (210 to 960)	440 (130 to 906)	472 (216 to 828)
		65–69	19,873 (13,488 to 26,623)	21,794 (12,769 to 37,392)	20,761 (15,095 to 29,122)	615 (259 to 1,151)	403 (104 to 991)	517 (242 to 921)
		70–74	22,825 (16,369 to 31,073)	19,943 (10,877 to 40,440)	21,504 (15,632 to 31,968)	793 (351 to 1,379)	333 (70 to 805)	582 (277 to 987)
		75–79	24,136 (18,122 to 30,916)	21,891 (10,264 to 47,551)	23,126 (16,686 to 34,446)	861 (391 to 1,410)	291 (64 to 764)	605 (288 to 986)
		80–84	25,240 (19,196 to 32,241)	24,804 (10,827 to 57,137)	25,051 (17,691 to 39,919)	920 (440 to 1,532)	261 (59 to 814)	634 (308 to 1,065)
		85+	28,484 (23,320 to 34,335)	33,981 (21,779 to 53,589)	30,874 (23,926 to 40,279)	1,087 (658 to 1,555)	658 (269 to 1,376)	900 (542 to 1,367)
	1993	<1	29,889 (23,975 to 39,477)	31,246 (26,602 to 36,009)	30,542 (26,562 to 35,911)	1,021 (427 to 1,680)	1,244 (679 to 1,940)	1,128 (662 to 1,790)
		1–<2	30,521 (21,953 to 45,684)	30,704 (24,049 to 40,851)	30,610 (24,352 to 39,074)	1,096 (344 to 1,949)	1,070 (425 to 1,872)	1,083 (552 to 1,705)
		2–4	23,966 (15,684 to 31,412)	23,930 (17,402 to 30,452)	23,948 (18,518 to 28,931)	907 (269 to 1,691)	829 (328 to 1,480)	869 (408 to 1,494)
		5–9	12,858 (5,189 to 24,173)	17,714 (10,052 to 26,688)	15,235 (9,066 to 23,681)	444 (59 to 1,076)	663 (153 to 1,378)	551 (185 to 1,089)
		10–14	10,203 (4,583 to 17,208)	11,941 (6,646 to 18,295)	11,055 (7,008 to 15,064)	435 (127 to 976)	426 (131 to 917)	430 (201 to 807)
		15–19	15,866 (10,711 to 21,759)	18,258 (12,187 to 25,268)	17,026 (13,146 to 21,538)	461 (217 to 845)	454 (180 to 883)	457 (250 to 768)
		20–24	11,933 (8,663 to 15,693)	20,031 (13,700 to 28,758)	16,120 (12,144 to 21,153)	291 (164 to 477)	469 (183 to 964)	383 (206 to 683)
		25–29	12,857 (9,962 to 16,976)	21,786 (15,261 to 28,988)	17,938 (13,849 to 22,503)	312 (177 to 500)	556 (229 to 1,092)	451 (223 to 789)
		30–34	13,703 (10,185 to 18,718)	21,706 (15,192 to 29,950)	18,658 (14,240 to 24,124)	302 (156 to 540)	579 (222 to 1,192)	474 (233 to 859)
		35–39	14,277 (9,606 to 19,729)	22,094 (15,413 to 30,160)	19,085 (14,545 to 24,590)	325 (146 to 665)	625 (238 to 1,209)	510 (237 to 900)
		40–44	15,002 (9,981 to 21,342)	19,474 (13,474 to 28,826)	17,619 (13,342 to 24,227)	392 (159 to 812)	445 (180 to 850)	423 (206 to 739)
		45–49	16,423 (10,967 to 23,015)	18,012 (12,034 to 25,168)	17,272 (13,001 to 22,369)	451 (174 to 926)	470 (185 to 948)	461 (236 to 833)
		50–54	16,478 (11,288 to 23,098)	20,078 (12,835 to 29,411)	18,355 (13,944 to 24,021)	464 (180 to 961)	517 (179 to 1,081)	492 (233 to 888)
		55–59	18,221 (12,429 to 24,654)	20,475 (13,269 to 30,664)	19,353 (14,370 to 24,978)	582 (235 to 1,147)	535 (175 to 1,039)	558 (263 to 1,007)
		60–64	17,210 (11,555 to 24,209)	20,620 (12,932 to 33,343)	18,843 (13,944 to 25,357)	503 (217 to 964)	443 (134 to 926)	474 (221 to 829)
		65–69	19,910 (13,551 to 26,741)	21,796 (12,587 to 37,612)	20,780 (15,107 to 29,430)	616 (255 to 1,145)	408 (104 to 968)	520 (245 to 907)
		70–74	22,850 (16,420 to 31,173)	20,021 (11,073 to 40,444)	21,552 (15,575 to 32,013)	795 (350 to 1,385)	339 (68 to 800)	586 (276 to 992)
		75–79	24,169 (18,133 to 30,859)	22,064 (10,696 to 46,722)	23,218 (16,904 to 34,560)	860 (394 to 1,413)	299 (64 to 772)	606 (299 to 988)
		80–84	25,299 (19,320 to 32,401)	24,937 (11,148 to 56,711)	25,141 (17,860 to 39,963)	921 (430 to 1,514)	266 (60 to 791)	636 (304 to 1,053)
		85+	28,507 (23,268 to 34,527)	34,270 (22,440 to 53,403)	30,997 (24,244 to 40,168)	1,085 (663 to 1,559)	673 (287 to 1,353)	907 (541 to 1,397)
	1994	<1	29,848 (23,906 to 38,868)	31,249 (26,696 to 35,708)	30,522 (26,723 to 35,820)	1,025 (433 to 1,674)	1,245 (683 to 1,942)	1,131 (654 to 1,761)
		1–<2	30,689 (22,399 to 45,427)	30,806 (24,158 to 41,218)	30,745 (24,494 to 39,316)	1,108 (333 to 1,979)	1,069 (392 to 1,873)	1,089 (558 to 1,734)
		2–4	23,970 (15,870 to 30,946)	23,862 (17,496 to 30,255)	23,918 (18,742 to 28,488)	910 (265 to 1,681)	824 (330 to 1,481)	869 (416 to 1,496)
		5–9	12,860 (5,062 to 24,010)	17,753 (10,028 to 26,543)	15,250 (8,964 to 23,131)	444 (61 to 1,080)	663 (163 to 1,381)	551 (188 to 1,076)
		10–14	10,215 (4,505 to 17,300)	11,986 (6,641 to 18,187)	11,078 (7,031 to 15,083)	436 (125 to 965)	430 (131 to 928)	433 (195 to 829)
		15–19	15,858 (10,683 to 21,727)	18,181 (12,160 to 25,250)	16,966 (13,054 to 21,388)	461 (217 to 852)	454 (182 to 876)	457 (248 to 779)
		20–24	11,938 (8,650 to 15,787)	19,956 (13,959 to 28,427)	15,955 (12,227 to 20,751)	292 (163 to 480)	470 (187 to 983)	381 (209 to 668)
		25–29	12,855 (9,945 to 16,945)	21,695 (15,259 to 28,794)	17,637 (13,675 to 22,079)	313 (177 to 497)	558 (230 to 1,097)	446 (228 to 763)
		30–34	13,705 (10,139 to 18,617)	21,608 (15,027 to 30,057)	18,570 (14,069 to 23,801)	301 (154 to 537)	579 (225 to 1,155)	472 (228 to 856)
		35–39	14,270 (9,639 to 19,578)	22,018 (15,441 to 29,957)	19,022 (14,600 to 24,415)	324 (147 to 644)	626 (240 to 1,208)	509 (236 to 887)
		40–44	15,010 (9,945 to 21,201)	19,386 (13,495 to 28,604)	17,538 (13,369 to 23,646)	392 (157 to 820)	445 (182 to 853)	423 (202 to 723)
		45–49	16,427 (10,904 to 23,001)	17,993 (11,991 to 25,059)	17,288 (12,951 to 22,337)	453 (178 to 924)	471 (185 to 928)	463 (236 to 846)
		50–54	16,481 (11,445 to 23,096)	20,099 (12,622 to 29,449)	18,401 (13,996 to 24,244)	463 (178 to 954)	519 (179 to 1,108)	493 (225 to 903)
		55–59	18,236 (12,582 to 24,556)	20,492 (13,042 to 30,839)	19,373 (14,421 to 25,076)	583 (245 to 1,146)	537 (172 to 1,058)	560 (258 to 1,000)
		60–64	17,256 (11,449 to 24,265)	20,590 (12,967 to 33,672)	18,869 (14,010 to 25,368)	505 (217 to 943)	445 (131 to 925)	476 (227 to 816)
		65–69	19,946 (13,568 to 27,002)	21,802 (12,802 to 38,591)	20,803 (15,044 to 29,669)	617 (256 to 1,147)	412 (104 to 961)	522 (244 to 920)
		70–74	22,879 (16,442 to 31,030)	20,093 (11,292 to 40,447)	21,600 (15,541 to 31,608)	798 (348 to 1,385)	344 (66 to 809)	589 (279 to 1,006)
		75–79	24,205 (18,049 to 31,023)	22,222 (11,147 to 47,767)	23,307 (16,804 to 34,839)	864 (396 to 1,423)	307 (66 to 790)	612 (303 to 1,031)
		80–84	25,360 (19,397 to 32,537)	25,063 (11,382 to 56,821)	25,230 (17,843 to 39,938)	923 (410 to 1,516)	271 (61 to 774)	637 (302 to 1,057)
		85+	28,536 (23,249 to 34,609)	34,523 (22,954 to 53,880)	31,107 (24,391 to 40,293)	1,083 (664 to 1,551)	686 (293 to 1,433)	913 (546 to 1,358)
	1995	<1	29,788 (24,063 to 38,592)	31,220 (26,725 to 35,745)	30,477 (26,642 to 35,573)	1,029 (433 to 1,650)	1,245 (693 to 1,942)	1,133 (654 to 1,776)
		1–<2	30,809 (22,714 to 44,588)	30,848 (24,063 to 41,388)	30,828 (24,573 to 39,469)	1,115 (297 to 1,981)	1,063 (397 to 1,856)	1,090 (538 to 1,740)
		2–4	23,946 (15,979 to 31,179)	23,766 (17,601 to 29,892)	23,859 (18,825 to 28,375)	912 (272 to 1,720)	818 (332 to 1,442)	866 (397 to 1,487)
		5–9	12,851 (5,083 to 24,698)	17,761 (9,797 to 26,286)	15,244 (8,859 to 23,227)	444 (62 to 1,086)	663 (152 to 1,425)	551 (185 to 1,073)
		10–14	10,219 (4,598 to 17,462)	12,012 (6,618 to 18,122)	11,090 (6,935 to 15,004)	436 (122 to 1,003)	431 (129 to 931)	434 (198 to 834)
		15–19	15,850 (10,725 to 21,982)	18,100 (12,262 to 25,360)	16,921 (13,058 to 21,242)	461 (214 to 860)	454 (186 to 886)	458 (247 to 785)
		20–24	11,939 (8,552 to 16,034)	19,877 (13,895 to 27,778)	15,814 (12,139 to 20,381)	293 (163 to 486)	471 (192 to 971)	380 (211 to 659)
		25–29	12,852 (9,827 to 16,849)	21,599 (15,276 to 28,493)	17,427 (13,550 to 21,685)	315 (178 to 497)	559 (230 to 1,130)	442 (227 to 749)
		30–34	13,706 (10,115 to 18,528)	21,506 (14,841 to 29,454)	18,442 (13,928 to 23,749)	302 (153 to 537)	579 (224 to 1,130)	470 (228 to 847)
		35–39	14,261 (9,509 to 19,620)	21,934 (15,395 to 29,483)	18,937 (14,549 to 24,349)	322 (144 to 657)	626 (247 to 1,201)	508 (238 to 883)
		40–44	15,016 (9,912 to 21,167)	19,290 (13,598 to 28,208)	17,526 (13,397 to 23,402)	393 (159 to 821)	445 (180 to 874)	424 (206 to 732)
		45–49	16,430 (10,905 to 22,789)	17,971 (11,995 to 24,868)	17,291 (12,994 to 22,235)	453 (171 to 913)	471 (194 to 908)	463 (235 to 837)
		50–54	16,485 (11,442 to 23,330)	20,115 (12,559 to 29,531)	18,405 (14,133 to 24,578)	463 (175 to 985)	520 (173 to 1,115)	493 (218 to 911)
		55–59	18,249 (12,598 to 24,586)	20,510 (13,134 to 31,052)	19,395 (14,389 to 25,362)	584 (237 to 1,134)	539 (174 to 1,069)	561 (263 to 1,022)
		60–64	17,297 (11,429 to 24,388)	20,565 (12,714 to 33,948)	18,895 (14,006 to 25,596)	507 (216 to 935)	448 (131 to 985)	478 (221 to 830)
		65–69	19,980 (13,614 to 27,207)	21,815 (12,885 to 38,440)	20,830 (14,975 to 29,584)	619 (258 to 1,150)	415 (105 to 969)	524 (245 to 926)
		70–74	22,910 (16,280 to 30,838)	20,157 (11,235 to 40,037)	21,645 (15,484 to 30,955)	799 (341 to 1,389)	348 (68 to 799)	592 (276 to 1,020)
		75–79	24,239 (17,918 to 31,020)	22,357 (11,499 to 48,370)	23,385 (16,565 to 35,589)	865 (392 to 1,434)	312 (64 to 808)	614 (303 to 1,033)
		80–84	25,420 (19,271 to 32,563)	25,173 (11,466 to 58,801)	25,311 (17,929 to 40,575)	925 (393 to 1,531)	275 (63 to 774)	638 (299 to 1,059)
		85+	28,589 (23,236 to 34,720)	34,605 (22,968 to 55,128)	31,174 (24,434 to 40,382)	1,083 (653 to 1,545)	691 (301 to 1,465)	915 (536 to 1,367)
	1996	<1	29,689 (24,341 to 37,840)	31,142 (26,771 to 35,365)	30,388 (26,842 to 35,026)	1,031 (465 to 1,652)	1,244 (694 to 1,958)	1,134 (666 to 1,750)
		1–<2	30,878 (23,015 to 44,135)	30,811 (24,120 to 40,372)	30,846 (24,931 to 38,319)	1,122 (318 to 2,006)	1,057 (412 to 1,824)	1,091 (561 to 1,733)
		2–4	23,875 (16,366 to 30,645)	23,600 (17,438 to 29,304)	23,742 (18,875 to 28,132)	912 (286 to 1,710)	808 (340 to 1,448)	862 (405 to 1,473)
		5–9	12,797 (5,004 to 25,407)	17,682 (9,564 to 26,240)	15,176 (8,765 to 23,239)	443 (62 to 1,112)	659 (149 to 1,415)	548 (184 to 1,055)
		10–14	10,218 (4,696 to 17,123)	12,020 (6,564 to 18,104)	11,092 (6,885 to 15,026)	437 (121 to 998)	432 (134 to 908)	435 (198 to 804)
		15–19	15,845 (10,719 to 21,720)	18,012 (12,391 to 24,758)	16,884 (13,150 to 21,157)	463 (217 to 842)	455 (193 to 873)	459 (246 to 790)
		20–24	11,939 (8,558 to 15,838)	19,790 (13,996 to 27,214)	15,695 (12,166 to 19,858)	295 (172 to 478)	472 (202 to 949)	379 (217 to 634)
		25–29	12,850 (9,913 to 16,640)	21,495 (15,563 to 27,960)	17,297 (13,599 to 21,184)	318 (177 to 508)	559 (238 to 1,108)	442 (227 to 734)
		30–34	13,706 (10,278 to 18,508)	21,399 (14,986 to 28,520)	18,255 (14,006 to 23,435)	301 (155 to 524)	578 (223 to 1,112)	465 (232 to 823)
		35–39	14,254 (9,702 to 19,780)	21,838 (15,752 to 28,636)	18,853 (14,728 to 23,823)	321 (148 to 624)	626 (257 to 1,202)	506 (248 to 879)
		40–44	15,027 (9,962 to 20,907)	19,175 (13,699 to 27,693)	17,508 (13,461 to 23,291)	393 (154 to 832)	444 (187 to 855)	423 (214 to 737)
		45–49	16,441 (11,022 to 22,811)	17,942 (12,333 to 24,303)	17,296 (13,132 to 22,051)	452 (171 to 910)	470 (199 to 903)	463 (235 to 824)
		50–54	16,496 (11,536 to 22,916)	20,132 (12,749 to 29,451)	18,412 (14,207 to 24,494)	465 (181 to 1,008)	522 (178 to 1,116)	495 (223 to 898)
		55–59	18,269 (12,521 to 24,416)	20,537 (13,212 to 31,523)	19,425 (14,420 to 25,377)	586 (244 to 1,136)	540 (169 to 1,098)	562 (262 to 999)
		60–64	17,349 (11,403 to 24,165)	20,549 (12,805 to 33,588)	18,930 (14,049 to 25,577)	509 (227 to 931)	449 (136 to 987)	480 (228 to 834)
		65–69	20,032 (13,738 to 27,253)	21,840 (12,923 to 37,895)	20,877 (15,187 to 28,958)	622 (269 to 1,158)	417 (104 to 995)	526 (248 to 930)
		70–74	22,956 (16,429 to 31,010)	20,214 (11,367 to 39,645)	21,697 (15,650 to 31,208)	801 (339 to 1,384)	351 (70 to 830)	595 (289 to 1,017)
		75–79	24,292 (17,999 to 31,069)	22,500 (11,595 to 48,375)	23,476 (16,747 to 35,298)	868 (405 to 1,423)	316 (67 to 822)	616 (310 to 1,026)
		80–84	25,506 (19,304 to 32,543)	25,297 (11,924 to 58,112)	25,413 (18,053 to 40,178)	928 (396 to 1,521)	276 (64 to 761)	638 (303 to 1,067)
		85+	28,664 (23,335 to 34,804)	34,660 (22,899 to 54,668)	31,242 (24,583 to 40,309)	1,084 (668 to 1,542)	695 (307 to 1,390)	917 (541 to 1,381)
	1997	<1	29,538 (24,337 to 36,858)	31,011 (26,776 to 34,994)	30,247 (26,856 to 34,370)	1,035 (489 to 1,696)	1,240 (716 to 1,956)	1,134 (673 to 1,757)
		1–<2	30,902 (23,433 to 43,747)	30,694 (24,332 to 39,541)	30,801 (25,051 to 37,988)	1,128 (330 to 2,003)	1,047 (425 to 1,796)	1,089 (572 to 1,715)
		2–4	23,753 (16,425 to 29,902)	23,345 (17,177 to 28,909)	23,556 (18,847 to 27,661)	908 (302 to 1,685)	797 (339 to 1,408)	855 (400 to 1,467)
		5–9	12,678 (4,837 to 24,448)	17,488 (9,283 to 26,018)	15,018 (8,625 to 22,516)	438 (61 to 1,090)	652 (141 to 1,387)	542 (184 to 1,044)
		10–14	10,211 (4,741 to 17,124)	12,014 (6,501 to 18,060)	11,085 (6,865 to 15,016)	437 (117 to 992)	434 (134 to 927)	436 (197 to 798)
		15–19	15,842 (10,770 to 21,429)	17,912 (12,601 to 23,752)	16,843 (13,237 to 20,837)	463 (216 to 850)	455 (200 to 833)	459 (243 to 788)
		20–24	11,939 (8,693 to 15,726)	19,689 (14,086 to 26,674)	15,597 (12,244 to 19,367)	294 (166 to 476)	473 (206 to 944)	378 (219 to 638)
		25–29	12,849 (9,958 to 16,578)	21,378 (15,647 to 27,556)	17,194 (13,625 to 20,793)	319 (179 to 505)	560 (242 to 1,056)	442 (230 to 725)
		30–34	13,704 (10,257 to 18,557)	21,284 (15,245 to 28,394)	18,030 (14,051 to 22,965)	303 (155 to 544)	578 (233 to 1,096)	460 (233 to 782)
		35–39	14,249 (9,730 to 19,757)	21,724 (15,863 to 28,251)	18,795 (14,807 to 23,395)	320 (146 to 623)	627 (262 to 1,167)	507 (253 to 891)
		40–44	15,044 (10,013 to 20,836)	19,030 (13,761 to 27,614)	17,464 (13,557 to 23,210)	392 (164 to 828)	443 (193 to 848)	423 (222 to 741)
		45–49	16,461 (11,105 to 22,764)	17,901 (12,628 to 23,937)	17,295 (13,378 to 21,768)	453 (176 to 919)	471 (204 to 879)	463 (240 to 802)
		50–54	16,518 (11,589 to 22,727)	20,151 (12,684 to 29,426)	18,433 (14,280 to 24,005)	465 (174 to 1,000)	522 (177 to 1,137)	495 (218 to 907)
		55–59	18,295 (12,584 to 24,338)	20,578 (13,315 to 31,434)	19,468 (14,440 to 25,303)	587 (246 to 1,129)	542 (178 to 1,113)	564 (263 to 1,010)
		60–64	17,417 (11,466 to 24,166)	20,539 (12,849 to 33,725)	18,973 (14,112 to 25,820)	513 (229 to 931)	451 (133 to 988)	482 (229 to 846)
		65–69	20,109 (14,006 to 27,116)	21,878 (12,892 to 37,755)	20,945 (15,346 to 28,849)	625 (266 to 1,163)	419 (103 to 1,043)	528 (253 to 928)
		70–74	23,019 (16,556 to 31,089)	20,263 (11,470 to 39,143)	21,754 (15,713 to 31,284)	806 (342 to 1,361)	354 (71 to 830)	599 (288 to 1,008)
		75–79	24,370 (18,062 to 31,213)	22,672 (11,804 to 47,489)	23,596 (16,979 to 35,493)	872 (405 to 1,435)	319 (70 to 814)	620 (323 to 1,040)
		80–84	25,627 (19,445 to 32,471)	25,458 (11,832 to 57,513)	25,551 (18,196 to 39,880)	932 (407 to 1,560)	279 (63 to 741)	640 (300 to 1,075)
		85+	28,765 (23,581 to 34,920)	34,694 (22,999 to 54,053)	31,317 (24,637 to 40,458)	1,085 (659 to 1,538)	698 (308 to 1,343)	918 (534 to 1,388)
	1998	<1	29,365 (24,382 to 35,726)	30,852 (26,840 to 34,723)	30,081 (26,782 to 34,010)	1,037 (496 to 1,646)	1,237 (702 to 1,956)	1,133 (671 to 1,755)
		1–<2	30,893 (23,696 to 42,985)	30,522 (24,316 to 38,799)	30,714 (25,112 to 37,472)	1,133 (353 to 2,014)	1,035 (418 to 1,755)	1,086 (564 to 1,691)
		2–4	23,599 (16,395 to 29,328)	23,038 (16,922 to 28,445)	23,328 (18,732 to 27,214)	902 (314 to 1,654)	782 (337 to 1,398)	844 (394 to 1,454)
		5–9	12,512 (4,817 to 23,826)	17,226 (9,036 to 25,412)	14,804 (8,521 to 22,156)	433 (57 to 1,102)	643 (131 to 1,372)	536 (182 to 1,034)
		10–14	10,196 (4,877 to 17,211)	11,998 (6,532 to 18,023)	11,070 (6,899 to 15,033)	438 (120 to 967)	435 (131 to 929)	437 (200 to 796)
		15–19	15,837 (10,919 to 21,301)	17,798 (12,792 to 23,313)	16,790 (13,309 to 20,728)	464 (218 to 858)	455 (208 to 812)	460 (246 to 787)
		20–24	11,935 (8,739 to 15,703)	19,572 (14,048 to 26,337)	15,525 (12,323 to 19,055)	293 (167 to 474)	474 (208 to 937)	378 (218 to 632)
		25–29	12,847 (9,917 to 16,299)	21,249 (15,774 to 27,377)	17,075 (13,696 to 20,439)	320 (183 to 489)	560 (242 to 1,017)	441 (231 to 741)
		30–34	13,698 (10,290 to 18,323)	21,159 (15,402 to 28,482)	17,803 (14,063 to 22,593)	305 (156 to 542)	577 (237 to 1,090)	455 (237 to 767)
		35–39	14,241 (9,786 to 19,667)	21,595 (15,914 to 27,581)	18,744 (14,948 to 23,172)	320 (146 to 610)	629 (265 to 1,166)	509 (259 to 885)
		40–44	15,060 (10,000 to 20,816)	18,864 (13,717 to 26,732)	17,390 (13,596 to 23,011)	393 (160 to 818)	440 (202 to 838)	422 (222 to 724)
		45–49	16,481 (11,135 to 22,566)	17,847 (12,767 to 23,828)	17,279 (13,492 to 21,603)	456 (183 to 925)	470 (206 to 872)	464 (242 to 786)
		50–54	16,541 (11,544 to 22,480)	20,166 (12,510 to 29,151)	18,473 (14,216 to 24,118)	468 (183 to 998)	524 (177 to 1,149)	498 (215 to 898)
		55–59	18,319 (12,578 to 24,229)	20,620 (13,235 to 31,368)	19,517 (14,441 to 25,466)	589 (250 to 1,145)	544 (178 to 1,122)	565 (269 to 1,004)
		60–64	17,485 (11,506 to 24,174)	20,528 (12,671 to 33,082)	19,011 (14,152 to 25,998)	516 (228 to 923)	452 (140 to 991)	484 (229 to 840)
		65–69	20,190 (14,149 to 27,274)	21,919 (12,911 to 38,052)	21,016 (15,362 to 29,622)	628 (272 to 1,174)	422 (100 to 1,068)	530 (258 to 927)
		70–74	23,084 (16,839 to 31,318)	20,307 (11,445 to 38,666)	21,808 (15,771 to 31,268)	810 (337 to 1,357)	357 (68 to 834)	602 (282 to 1,017)
		75–79	24,454 (18,167 to 31,687)	22,854 (11,939 to 47,403)	23,724 (17,263 to 35,912)	875 (411 to 1,420)	322 (76 to 806)	623 (321 to 1,051)
		80–84	25,758 (19,714 to 32,675)	25,641 (11,652 to 57,438)	25,705 (18,312 to 39,688)	936 (417 to 1,565)	281 (61 to 747)	642 (292 to 1,072)
		85+	28,873 (23,843 to 34,901)	34,721 (22,829 to 54,328)	31,396 (24,755 to 40,592)	1,087 (638 to 1,548)	700 (300 to 1,342)	920 (539 to 1,332)
	1999	<1	29,198 (24,439 to 35,309)	30,689 (26,687 to 34,397)	29,915 (26,691 to 33,604)	1,040 (506 to 1,668)	1,229 (706 to 1,950)	1,131 (663 to 1,749)
		1–<2	30,865 (23,972 to 41,413)	30,323 (24,217 to 37,674)	30,603 (25,123 to 36,867)	1,133 (372 to 2,021)	1,021 (385 to 1,760)	1,079 (567 to 1,707)
		2–4	23,435 (16,537 to 29,062)	22,715 (17,097 to 27,952)	23,087 (18,600 to 26,811)	892 (325 to 1,640)	765 (322 to 1,363)	830 (405 to 1,434)
		5–9	12,321 (4,546 to 23,004)	16,943 (8,640 to 25,365)	14,568 (8,483 to 21,198)	427 (50 to 1,082)	633 (124 to 1,358)	527 (178 to 1,014)
		10–14	10,174 (4,826 to 17,262)	11,975 (6,449 to 18,183)	11,047 (6,880 to 15,013)	437 (118 to 971)	435 (132 to 946)	436 (194 to 819)
		15–19	15,824 (11,004 to 21,351)	17,671 (12,820 to 23,122)	16,721 (13,241 to 20,591)	466 (216 to 872)	454 (210 to 809)	460 (250 to 797)
		20–24	11,926 (8,707 to 15,669)	19,439 (14,009 to 25,918)	15,472 (12,387 to 18,863)	294 (167 to 485)	473 (209 to 950)	378 (218 to 626)
		25–29	12,837 (9,852 to 16,177)	21,107 (15,879 to 27,012)	16,937 (13,610 to 20,198)	322 (182 to 491)	560 (245 to 1,006)	440 (238 to 716)
		30–34	13,686 (10,318 to 18,258)	21,021 (15,367 to 28,154)	17,596 (14,096 to 22,232)	306 (157 to 532)	576 (248 to 1,047)	450 (238 to 735)
		35–39	14,227 (9,801 to 19,945)	21,451 (15,975 to 27,305)	18,659 (15,075 to 22,962)	318 (147 to 625)	628 (272 to 1,177)	509 (258 to 894)
		40–44	15,066 (10,066 to 20,809)	18,686 (13,618 to 26,147)	17,286 (13,571 to 22,663)	393 (162 to 812)	437 (203 to 838)	420 (225 to 737)
		45–49	16,489 (11,157 to 22,599)	17,779 (12,963 to 23,609)	17,235 (13,448 to 21,423)	457 (181 to 932)	469 (207 to 871)	464 (243 to 780)
		50–54	16,558 (11,497 to 22,616)	20,170 (12,331 to 29,536)	18,544 (14,209 to 24,176)	469 (182 to 999)	525 (183 to 1,113)	500 (218 to 904)
		55–59	18,333 (12,616 to 24,214)	20,651 (13,124 to 31,910)	19,561 (14,486 to 25,582)	591 (250 to 1,166)	545 (175 to 1,143)	566 (269 to 1,014)
		60–64	17,538 (11,449 to 24,320)	20,508 (12,529 to 32,722)	19,032 (14,064 to 26,280)	519 (223 to 930)	453 (137 to 992)	485 (232 to 849)
		65–69	20,254 (14,053 to 27,583)	21,953 (13,024 to 39,158)	21,076 (15,443 to 30,258)	630 (267 to 1,172)	423 (102 to 1,076)	530 (251 to 943)
		70–74	23,137 (16,882 to 31,206)	20,346 (11,496 to 38,705)	21,850 (15,734 to 31,524)	814 (330 to 1,365)	359 (68 to 861)	604 (277 to 1,039)
		75–79	24,525 (18,195 to 31,922)	23,027 (12,022 to 48,297)	23,841 (17,383 to 36,062)	878 (423 to 1,453)	326 (74 to 821)	626 (320 to 1,055)
		80–84	25,873 (19,824 to 33,101)	25,829 (11,612 to 57,702)	25,854 (18,407 to 39,903)	941 (441 to 1,574)	283 (64 to 766)	646 (300 to 1,114)
		85+	28,973 (23,829 to 34,946)	34,754 (22,715 to 54,252)	31,473 (24,880 to 40,615)	1,090 (641 to 1,567)	703 (303 to 1,393)	922 (536 to 1,355)
	2000	<1	29,062 (24,300 to 34,957)	30,543 (26,427 to 34,123)	29,775 (26,618 to 33,252)	1,037 (510 to 1,677)	1,225 (713 to 1,966)	1,127 (661 to 1,753)
		1–<2	30,829 (23,799 to 40,174)	30,124 (23,995 to 37,408)	30,489 (25,001 to 36,748)	1,132 (366 to 2,007)	1,007 (386 to 1,700)	1,072 (555 to 1,704)
		2–4	23,281 (16,407 to 28,809)	22,414 (17,141 to 27,567)	22,861 (18,450 to 26,576)	883 (329 to 1,607)	750 (332 to 1,357)	819 (397 to 1,407)
		5–9	12,125 (4,288 to 22,100)	16,686 (8,356 to 25,374)	14,343 (8,128 to 21,217)	421 (44 to 1,105)	623 (117 to 1,346)	519 (169 to 993)
		10–14	10,142 (4,803 to 17,155)	11,949 (6,406 to 18,037)	11,018 (6,886 to 15,124)	436 (114 to 971)	436 (124 to 941)	436 (190 to 812)
		15–19	15,797 (10,900 to 21,457)	17,530 (12,823 to 22,760)	16,641 (13,072 to 20,464)	468 (217 to 884)	452 (215 to 802)	460 (244 to 798)
		20–24	11,907 (8,684 to 15,625)	19,288 (14,108 to 25,609)	15,438 (12,338 to 18,852)	294 (170 to 465)	472 (207 to 929)	379 (222 to 627)
		25–29	12,816 (9,803 to 16,125)	20,952 (15,882 to 26,755)	16,802 (13,505 to 19,963)	322 (181 to 493)	559 (242 to 975)	438 (238 to 704)
		30–34	13,664 (10,344 to 18,159)	20,869 (15,315 to 28,189)	17,430 (14,100 to 21,961)	306 (157 to 533)	574 (253 to 1,019)	446 (238 to 726)
		35–39	14,202 (9,722 to 20,137)	21,295 (15,927 to 27,020)	18,518 (15,038 to 22,764)	318 (150 to 619)	628 (277 to 1,170)	507 (256 to 896)
		40–44	15,054 (10,072 to 21,127)	18,502 (13,515 to 25,718)	17,161 (13,506 to 22,071)	391 (160 to 828)	434 (207 to 831)	417 (222 to 753)
		45–49	16,476 (10,994 to 22,417)	17,695 (12,898 to 23,419)	17,193 (13,440 to 21,324)	454 (177 to 944)	466 (209 to 860)	461 (240 to 749)
		50–54	16,557 (11,420 to 22,658)	20,158 (12,331 to 30,501)	18,568 (14,019 to 24,410)	469 (185 to 987)	525 (177 to 1,163)	500 (217 to 914)
		55–59	18,329 (12,478 to 24,283)	20,658 (12,971 to 31,417)	19,558 (14,326 to 25,705)	591 (247 to 1,151)	545 (172 to 1,144)	566 (266 to 1,014)
		60–64	17,559 (11,433 to 24,481)	20,472 (12,288 to 33,412)	19,033 (13,870 to 26,374)	519 (226 to 959)	453 (133 to 1,039)	485 (229 to 860)
		65–69	20,281 (13,895 to 27,710)	21,968 (12,961 to 40,682)	21,108 (15,520 to 30,107)	631 (264 to 1,169)	424 (102 to 1,095)	529 (253 to 948)
		70–74	23,163 (16,915 to 31,377)	20,383 (11,608 to 39,068)	21,874 (15,874 to 31,163)	815 (318 to 1,361)	361 (67 to 884)	605 (275 to 1,044)
		75–79	24,564 (18,164 to 31,815)	23,169 (12,299 to 49,972)	23,927 (17,330 to 36,104)	879 (411 to 1,464)	329 (74 to 828)	628 (309 to 1,063)
		80–84	25,948 (19,803 to 33,069)	26,008 (11,644 to 58,230)	25,975 (18,483 to 40,335)	941 (447 to 1,557)	285 (61 to 827)	646 (303 to 1,136)
		85+	29,042 (23,915 to 35,036)	34,749 (22,541 to 54,573)	31,524 (24,906 to 41,077)	1,088 (624 to 1,552)	701 (293 to 1,433)	920 (537 to 1,342)
	2001	<1	28,891 (24,244 to 34,163)	30,390 (26,458 to 33,828)	29,612 (26,650 to 32,923)	1,030 (509 to 1,642)	1,218 (722 to 1,915)	1,120 (661 to 1,700)
		1–<2	30,695 (23,996 to 39,488)	29,896 (23,968 to 36,842)	30,310 (25,263 to 36,195)	1,118 (390 to 1,989)	993 (397 to 1,691)	1,058 (551 to 1,664)
		2–4	23,028 (16,433 to 28,212)	22,115 (17,124 to 26,802)	22,586 (18,355 to 26,194)	863 (337 to 1,533)	733 (319 to 1,295)	800 (394 to 1,362)
		5–9	11,864 (4,105 to 22,244)	16,417 (8,168 to 25,323)	14,081 (8,180 to 21,364)	413 (44 to 1,052)	612 (115 to 1,336)	510 (165 to 988)
		10–14	10,051 (4,725 to 16,849)	11,909 (6,448 to 18,143)	10,952 (6,944 to 15,187)	432 (122 to 972)	436 (128 to 918)	434 (189 to 803)
		15–19	15,703 (10,855 to 21,310)	17,354 (12,977 to 22,452)	16,512 (13,059 to 20,196)	464 (214 to 890)	449 (213 to 792)	456 (250 to 784)
		20–24	11,851 (8,703 to 15,442)	19,096 (14,097 to 25,070)	15,387 (12,357 to 18,554)	291 (170 to 464)	469 (216 to 896)	378 (220 to 618)
		25–29	12,752 (9,796 to 15,824)	20,764 (16,034 to 26,100)	16,660 (13,626 to 19,593)	320 (179 to 493)	556 (245 to 974)	435 (238 to 683)
		30–34	13,594 (10,338 to 17,790)	20,686 (15,545 to 27,209)	17,279 (14,113 to 21,514)	305 (158 to 514)	570 (261 to 1,003)	443 (246 to 714)
		35–39	14,113 (9,793 to 19,951)	21,114 (15,942 to 26,418)	18,281 (15,123 to 22,142)	316 (146 to 615)	625 (278 to 1,122)	500 (265 to 866)
		40–44	14,978 (10,074 to 21,068)	18,298 (13,510 to 24,909)	17,000 (13,443 to 21,503)	387 (160 to 811)	429 (213 to 820)	413 (224 to 728)
		45–49	16,402 (11,010 to 22,243)	17,573 (13,023 to 22,963)	17,104 (13,522 to 21,082)	452 (180 to 923)	464 (208 to 840)	459 (241 to 746)
		50–54	16,504 (11,463 to 22,643)	20,102 (12,566 to 30,278)	18,552 (13,823 to 24,404)	467 (186 to 996)	523 (175 to 1,133)	499 (216 to 910)
		55–59	18,279 (12,500 to 24,138)	20,623 (13,005 to 30,646)	19,512 (14,337 to 25,475)	588 (246 to 1,150)	544 (161 to 1,148)	565 (264 to 1,011)
		60–64	17,531 (11,500 to 24,340)	20,406 (12,158 to 32,979)	18,995 (13,925 to 26,166)	519 (222 to 943)	450 (134 to 1,026)	484 (227 to 850)
		65–69	20,250 (14,096 to 27,734)	21,959 (12,886 to 40,326)	21,098 (15,689 to 30,833)	630 (265 to 1,161)	423 (109 to 1,081)	527 (256 to 943)
		70–74	23,142 (16,808 to 31,504)	20,431 (11,625 to 39,348)	21,872 (15,831 to 30,784)	813 (327 to 1,343)	363 (74 to 891)	602 (272 to 1,046)
		75–79	24,566 (18,332 to 31,719)	23,317 (12,463 to 49,660)	23,996 (17,446 to 35,015)	877 (408 to 1,456)	334 (77 to 833)	629 (310 to 1,068)
		80–84	25,989 (19,850 to 33,013)	26,225 (11,649 to 56,297)	26,096 (18,730 to 40,148)	940 (453 to 1,536)	288 (63 to 820)	646 (311 to 1,118)
		85+	29,085 (23,947 to 35,267)	34,789 (22,611 to 53,669)	31,576 (25,012 to 40,795)	1,087 (622 to 1,534)	701 (290 to 1,414)	919 (538 to 1,350)
	2002	<1	28,623 (24,080 to 33,516)	30,199 (26,334 to 33,548)	29,381 (26,625 to 32,459)	1,010 (503 to 1,604)	1,207 (720 to 1,926)	1,105 (669 to 1,668)
		1–<2	30,401 (23,959 to 38,834)	29,615 (23,847 to 35,805)	30,022 (25,339 to 35,531)	1,087 (399 to 1,932)	972 (401 to 1,664)	1,032 (540 to 1,638)
		2–4	22,600 (16,316 to 27,461)	21,787 (17,320 to 26,216)	22,207 (18,076 to 25,597)	829 (333 to 1,461)	715 (331 to 1,229)	774 (393 to 1,305)
		5–9	11,503 (3,954 to 22,788)	16,095 (7,975 to 25,216)	13,739 (7,905 to 21,320)	400 (42 to 997)	598 (116 to 1,333)	496 (159 to 990)
		10–14	9,875 (4,575 to 16,841)	11,849 (6,528 to 18,295)	10,832 (6,931 to 15,147)	424 (122 to 935)	434 (125 to 906)	429 (194 to 796)
		15–19	15,516 (10,849 to 21,109)	17,138 (13,162 to 21,839)	16,308 (13,005 to 19,795)	455 (214 to 867)	443 (214 to 775)	449 (239 to 766)
		20–24	11,742 (8,644 to 15,230)	18,857 (14,081 to 24,304)	15,249 (12,442 to 18,183)	288 (166 to 456)	465 (223 to 865)	375 (215 to 620)
		25–29	12,635 (9,695 to 15,653)	20,536 (15,971 to 25,574)	16,442 (13,603 to 19,180)	316 (183 to 489)	553 (253 to 962)	430 (241 to 666)
		30–34	13,458 (10,300 to 17,503)	20,468 (15,655 to 26,587)	17,074 (13,993 to 21,048)	302 (166 to 507)	564 (270 to 977)	437 (247 to 706)
		35–39	13,931 (9,776 to 19,654)	20,902 (16,122 to 25,780)	17,941 (14,879 to 21,772)	309 (144 to 590)	622 (288 to 1,075)	489 (270 to 829)
		40–44	14,815 (9,979 to 21,010)	18,061 (13,480 to 23,832)	16,799 (13,285 to 21,137)	376 (153 to 786)	425 (216 to 777)	406 (217 to 675)
		45–49	16,253 (10,943 to 22,054)	17,404 (13,097 to 22,625)	16,954 (13,506 to 20,910)	443 (179 to 893)	458 (210 to 827)	452 (239 to 723)
		50–54	16,386 (11,420 to 22,619)	19,989 (12,692 to 29,665)	18,472 (13,832 to 24,159)	460 (180 to 965)	520 (173 to 1,121)	495 (215 to 898)
		55–59	18,175 (12,471 to 23,958)	20,547 (13,022 to 30,466)	19,423 (14,228 to 25,279)	583 (248 to 1,134)	540 (162 to 1,132)	560 (263 to 996)
		60–64	17,457 (11,633 to 24,278)	20,307 (12,290 to 32,692)	18,920 (13,904 to 25,830)	513 (220 to 954)	447 (133 to 1,019)	479 (226 to 851)
		65–69	20,166 (13,982 to 27,590)	21,930 (12,894 to 41,494)	21,049 (15,504 to 30,453)	623 (270 to 1,146)	421 (114 to 1,028)	522 (254 to 928)
		70–74	23,074 (16,664 to 31,374)	20,496 (11,694 to 38,870)	21,853 (15,822 to 30,365)	808 (314 to 1,359)	366 (82 to 888)	598 (275 to 1,029)
		75–79	24,542 (18,263 to 31,635)	23,499 (12,465 to 49,430)	24,067 (17,538 to 35,649)	869 (421 to 1,412)	338 (80 to 842)	627 (319 to 1,076)
		80–84	26,023 (19,889 to 33,237)	26,507 (11,851 to 56,286)	26,242 (18,809 to 40,179)	937 (459 to 1,552)	292 (65 to 806)	646 (319 to 1,119)
		85+	29,116 (23,817 to 35,246)	34,855 (22,748 to 52,391)	31,628 (25,251 to 40,413)	1,081 (614 to 1,536)	702 (285 to 1,383)	915 (541 to 1,343)
	2003	<1	28,299 (23,649 to 33,096)	29,994 (26,497 to 33,347)	29,113 (26,325 to 32,137)	990 (502 to 1,560)	1,194 (701 to 1,905)	1,088 (644 to 1,662)
		1–<2	30,004 (23,776 to 37,900)	29,306 (23,643 to 34,921)	29,668 (25,362 to 34,759)	1,048 (381 to 1,865)	951 (397 to 1,624)	1,001 (529 to 1,571)
		2–4	22,066 (16,044 to 26,866)	21,456 (17,327 to 25,483)	21,771 (17,839 to 25,142)	788 (331 to 1,373)	696 (347 to 1,187)	744 (393 to 1,250)
		5–9	11,092 (3,812 to 21,631)	15,760 (7,539 to 24,878)	13,363 (7,546 to 21,200)	384 (39 to 984)	585 (106 to 1,303)	481 (147 to 968)
		10–14	9,645 (4,455 to 16,578)	11,779 (6,513 to 18,329)	10,678 (6,804 to 15,072)	412 (109 to 920)	433 (131 to 910)	422 (190 to 777)
		15–19	15,272 (10,844 to 20,954)	16,902 (13,177 to 21,778)	16,058 (12,978 to 19,610)	442 (211 to 850)	438 (216 to 782)	440 (247 to 742)
		20–24	11,603 (8,543 to 14,864)	18,592 (14,142 to 23,611)	15,035 (12,431 to 17,842)	284 (163 to 448)	458 (222 to 840)	369 (213 to 607)
		25–29	12,484 (9,591 to 15,596)	20,288 (15,848 to 24,832)	16,175 (13,497 to 18,772)	311 (176 to 471)	548 (248 to 934)	423 (237 to 657)
		30–34	13,281 (10,094 to 17,138)	20,232 (15,685 to 25,979)	16,808 (13,948 to 20,588)	297 (163 to 500)	558 (283 to 963)	429 (244 to 693)
		35–39	13,691 (9,735 to 19,163)	20,673 (16,365 to 25,066)	17,552 (14,711 to 21,287)	300 (138 to 561)	616 (300 to 1,033)	475 (262 to 780)
		40–44	14,595 (9,962 to 20,624)	17,808 (13,446 to 23,394)	16,570 (13,127 to 20,584)	366 (153 to 773)	419 (216 to 769)	399 (215 to 675)
		45–49	16,055 (10,765 to 21,737)	17,208 (13,092 to 22,217)	16,763 (13,447 to 20,651)	430 (166 to 872)	451 (212 to 782)	443 (240 to 700)
		50–54	16,226 (11,222 to 22,358)	19,841 (12,723 to 29,088)	18,337 (13,921 to 23,960)	451 (177 to 983)	516 (175 to 1,108)	489 (213 to 893)
		55–59	18,038 (12,497 to 23,619)	20,446 (12,758 to 30,241)	19,319 (14,050 to 25,187)	575 (235 to 1,142)	535 (152 to 1,138)	554 (262 to 1,007)
		60–64	17,354 (11,612 to 24,114)	20,184 (11,968 to 32,887)	18,824 (13,768 to 25,665)	511 (222 to 974)	443 (133 to 1,016)	476 (224 to 831)
		65–69	20,047 (13,832 to 27,500)	21,886 (12,827 to 41,619)	20,970 (15,321 to 30,138)	614 (263 to 1,132)	418 (107 to 1,018)	515 (250 to 928)
		70–74	22,978 (16,410 to 31,064)	20,562 (11,924 to 37,770)	21,820 (15,871 to 30,588)	798 (310 to 1,353)	368 (81 to 899)	592 (267 to 1,034)
		75–79	24,503 (18,170 to 31,156)	23,685 (12,706 to 51,292)	24,130 (17,763 to 36,524)	863 (399 to 1,428)	343 (79 to 865)	626 (311 to 1,093)
		80–84	26,053 (19,854 to 33,373)	26,803 (12,262 to 56,626)	26,390 (18,683 to 40,102)	935 (452 to 1,526)	298 (63 to 810)	648 (328 to 1,111)
		85+	29,140 (23,873 to 35,460)	34,924 (22,723 to 52,180)	31,675 (25,274 to 39,812)	1,075 (606 to 1,543)	703 (293 to 1,403)	912 (542 to 1,351)
	2004	<1	27,956 (23,132 to 32,811)	29,798 (26,554 to 33,006)	28,840 (26,063 to 31,879)	963 (501 to 1,525)	1,182 (691 to 1,908)	1,068 (637 to 1,661)
		1–<2	29,560 (23,477 to 36,702)	28,998 (23,451 to 34,431)	29,289 (25,219 to 34,146)	1,004 (366 to 1,798)	931 (395 to 1,563)	969 (503 to 1,533)
		2–4	21,496 (15,535 to 26,362)	21,146 (17,171 to 24,820)	21,327 (17,648 to 24,620)	745 (300 to 1,339)	677 (338 to 1,144)	712 (387 to 1,190)
		5–9	10,683 (3,339 to 21,480)	15,454 (7,107 to 24,462)	13,003 (7,220 to 20,613)	368 (33 to 992)	571 (94 to 1,258)	467 (135 to 941)
		10–14	9,395 (4,361 to 16,512)	11,709 (6,570 to 18,050)	10,513 (6,635 to 15,086)	399 (108 to 942)	430 (133 to 909)	414 (188 to 782)
		15–19	15,003 (10,630 to 20,657)	16,666 (13,038 to 21,326)	15,800 (12,802 to 19,281)	430 (195 to 817)	433 (210 to 745)	431 (240 to 714)
		20–24	11,454 (8,441 to 14,709)	18,322 (14,104 to 22,999)	14,807 (12,260 to 17,666)	279 (159 to 431)	452 (223 to 828)	363 (214 to 586)
		25–29	12,322 (9,510 to 15,494)	20,040 (15,823 to 24,546)	15,950 (13,408 to 18,467)	304 (172 to 471)	542 (261 to 908)	416 (242 to 644)
		30–34	13,091 (9,932 to 16,973)	19,990 (15,623 to 25,441)	16,527 (13,627 to 20,131)	292 (159 to 480)	550 (289 to 938)	420 (239 to 681)
		35–39	13,427 (9,488 to 18,865)	20,440 (16,371 to 24,660)	17,178 (14,474 to 20,963)	292 (137 to 536)	612 (306 to 1,013)	463 (260 to 754)
		40–44	14,349 (9,849 to 20,501)	17,552 (13,408 to 22,767)	16,320 (13,032 to 20,016)	355 (146 to 745)	414 (219 to 738)	391 (213 to 651)
		45–49	15,835 (10,689 to 21,409)	17,003 (12,935 to 21,961)	16,552 (13,316 to 20,291)	418 (170 to 857)	446 (210 to 764)	435 (233 to 695)
		50–54	16,046 (11,063 to 22,241)	19,678 (12,657 to 28,781)	18,146 (13,748 to 23,958)	441 (168 to 972)	511 (176 to 1,120)	482 (213 to 867)
		55–59	17,889 (12,415 to 23,474)	20,334 (12,656 to 29,955)	19,231 (13,895 to 25,328)	565 (240 to 1,102)	530 (153 to 1,146)	546 (256 to 983)
		60–64	17,237 (11,629 to 24,041)	20,047 (11,814 to 32,814)	18,722 (13,686 to 25,597)	506 (218 to 958)	439 (134 to 986)	470 (219 to 818)
		65–69	19,912 (13,684 to 27,601)	21,832 (12,653 to 40,779)	20,877 (15,103 to 30,045)	604 (254 to 1,121)	416 (110 to 991)	509 (249 to 900)
		70–74	22,868 (16,292 to 30,761)	20,614 (11,946 to 37,051)	21,775 (15,867 to 30,245)	787 (304 to 1,344)	369 (82 to 942)	584 (261 to 1,038)
		75–79	24,461 (18,073 to 31,469)	23,848 (12,679 to 50,359)	24,181 (17,741 to 36,605)	854 (393 to 1,420)	348 (80 to 876)	623 (305 to 1,092)
		80–84	26,078 (19,685 to 33,483)	27,061 (12,737 to 56,698)	26,520 (18,774 to 40,603)	932 (445 to 1,519)	303 (64 to 853)	650 (324 to 1,120)
		85+	29,164 (23,907 to 35,778)	34,975 (22,773 to 52,804)	31,708 (25,265 to 39,789)	1,068 (602 to 1,533)	703 (292 to 1,415)	908 (542 to 1,354)
	2005	<1	27,633 (22,798 to 32,433)	29,632 (26,262 to 32,969)	28,592 (25,701 to 31,650)	938 (479 to 1,500)	1,169 (686 to 1,870)	1,049 (628 to 1,659)
		1–<2	29,126 (23,159 to 36,761)	28,717 (23,438 to 34,441)	28,929 (24,926 to 33,841)	964 (340 to 1,721)	912 (382 to 1,543)	939 (489 to 1,476)
		2–4	20,957 (14,898 to 25,966)	20,881 (17,000 to 24,571)	20,920 (17,307 to 24,161)	705 (279 to 1,281)	660 (333 to 1,112)	683 (380 to 1,133)
		5–9	10,327 (2,738 to 20,325)	15,218 (6,933 to 24,398)	12,704 (7,092 to 19,833)	353 (25 to 970)	559 (91 to 1,255)	453 (132 to 908)
		10–14	9,156 (4,194 to 16,452)	11,648 (6,674 to 18,002)	10,361 (6,422 to 14,973)	385 (103 to 923)	428 (139 to 903)	406 (175 to 766)
		15–19	14,746 (10,251 to 20,264)	16,449 (12,970 to 20,950)	15,563 (12,565 to 19,026)	414 (190 to 804)	427 (216 to 719)	420 (234 to 702)
		20–24	11,317 (8,351 to 14,620)	18,069 (13,880 to 22,688)	14,598 (12,100 to 17,367)	273 (158 to 439)	445 (222 to 801)	357 (209 to 580)
		25–29	12,171 (9,331 to 15,224)	19,813 (15,693 to 24,303)	15,793 (13,315 to 18,338)	300 (172 to 467)	537 (258 to 900)	412 (242 to 630)
		30–34	12,915 (9,708 to 16,956)	19,758 (15,503 to 24,971)	16,262 (13,426 to 19,891)	287 (158 to 466)	543 (289 to 927)	412 (237 to 657)
		35–39	13,175 (9,287 to 18,547)	20,216 (16,183 to 24,399)	16,859 (14,128 to 20,496)	283 (133 to 504)	604 (301 to 982)	451 (250 to 715)
		40–44	14,108 (9,521 to 20,432)	17,310 (13,260 to 22,242)	16,059 (12,897 to 19,535)	345 (143 to 735)	407 (214 to 735)	383 (210 to 637)
		45–49	15,621 (10,519 to 21,339)	16,807 (12,860 to 21,729)	16,346 (13,159 to 19,881)	406 (159 to 810)	438 (213 to 745)	426 (230 to 674)
		50–54	15,871 (10,724 to 22,265)	19,521 (12,617 to 28,474)	18,017 (13,523 to 23,764)	432 (165 to 983)	507 (174 to 1,102)	476 (214 to 878)
		55–59	17,750 (12,371 to 23,420)	20,225 (12,564 to 30,292)	19,130 (13,805 to 25,299)	556 (232 to 1,084)	525 (149 to 1,125)	539 (249 to 960)
		60–64	17,122 (11,303 to 23,869)	19,905 (11,613 to 33,422)	18,587 (13,683 to 25,447)	501 (207 to 962)	434 (128 to 985)	466 (215 to 817)
		65–69	19,779 (13,437 to 27,720)	21,773 (12,384 to 41,160)	20,786 (14,943 to 30,496)	594 (246 to 1,121)	413 (106 to 991)	503 (243 to 905)
		70–74	22,762 (16,231 to 30,584)	20,639 (11,908 to 37,002)	21,721 (15,793 to 30,518)	774 (297 to 1,357)	370 (82 to 944)	576 (252 to 1,030)
		75–79	24,426 (17,972 to 31,709)	23,956 (12,499 to 49,034)	24,210 (17,486 to 37,053)	847 (386 to 1,401)	352 (74 to 932)	620 (290 to 1,078)
		80–84	26,103 (19,610 to 33,832)	27,231 (12,820 to 58,408)	26,610 (18,886 to 41,073)	928 (439 to 1,517)	307 (59 to 896)	649 (321 to 1,130)
		85+	29,193 (23,835 to 36,121)	34,923 (22,679 to 54,007)	31,706 (25,078 to 40,067)	1,064 (610 to 1,541)	699 (285 to 1,418)	904 (535 to 1,359)
	2006	<1	27,304 (22,730 to 32,010)	29,490 (26,431 to 32,869)	28,353 (25,585 to 31,336)	912 (458 to 1,457)	1,158 (698 to 1,849)	1,030 (612 to 1,626)
		1–<2	28,670 (23,133 to 36,053)	28,446 (23,425 to 33,815)	28,562 (24,777 to 33,213)	921 (366 to 1,608)	896 (391 to 1,503)	909 (491 to 1,427)
		2–4	20,410 (14,907 to 25,354)	20,639 (17,084 to 24,047)	20,520 (17,179 to 23,578)	667 (276 to 1,199)	645 (342 to 1,061)	656 (368 to 1,092)
		5–9	10,002 (2,676 to 20,823)	15,037 (6,979 to 24,105)	12,447 (7,058 to 19,495)	337 (26 to 942)	552 (100 to 1,222)	441 (132 to 909)
		10–14	8,897 (4,125 to 16,137)	11,591 (6,786 to 17,918)	10,200 (6,355 to 14,670)	372 (102 to 891)	426 (135 to 890)	398 (177 to 747)
		15–19	14,473 (10,215 to 19,657)	16,227 (13,016 to 20,684)	15,316 (12,404 to 18,765)	400 (186 to 755)	420 (214 to 706)	409 (232 to 688)
		20–24	11,181 (8,367 to 14,383)	17,810 (13,999 to 22,317)	14,378 (12,052 to 16,968)	269 (155 to 426)	438 (230 to 752)	350 (205 to 561)
		25–29	12,018 (9,215 to 14,958)	19,580 (15,745 to 23,745)	15,643 (13,256 to 18,017)	295 (165 to 457)	531 (270 to 868)	408 (243 to 621)
		30–34	12,736 (9,650 to 16,594)	19,509 (15,682 to 24,440)	15,986 (13,271 to 19,332)	279 (150 to 441)	534 (284 to 894)	401 (234 to 623)
		35–39	12,912 (9,163 to 18,070)	19,974 (16,228 to 23,908)	16,561 (14,068 to 19,939)	273 (129 to 493)	598 (314 to 970)	441 (256 to 692)
		40–44	13,840 (9,378 to 19,771)	17,054 (13,320 to 21,497)	15,750 (12,891 to 19,054)	333 (136 to 706)	403 (214 to 706)	375 (205 to 620)
		45–49	15,383 (10,508 to 20,969)	16,593 (12,897 to 21,067)	16,119 (13,083 to 19,502)	393 (157 to 789)	431 (214 to 735)	416 (231 to 660)
		50–54	15,677 (10,562 to 21,974)	19,346 (12,680 to 28,106)	17,874 (13,502 to 23,439)	420 (158 to 937)	500 (173 to 1,072)	468 (212 to 862)
		55–59	17,599 (12,300 to 23,289)	20,091 (12,686 to 29,995)	19,014 (13,767 to 25,239)	545 (229 to 1,045)	519 (158 to 1,111)	530 (244 to 962)
		60–64	16,984 (11,240 to 23,760)	19,729 (11,667 to 32,259)	18,422 (13,621 to 25,076)	494 (204 to 953)	429 (127 to 962)	460 (215 to 799)
		65–69	19,623 (13,339 to 27,693)	21,674 (12,487 to 41,138)	20,665 (14,734 to 30,271)	584 (245 to 1,147)	410 (108 to 945)	495 (236 to 901)
		70–74	22,651 (16,177 to 30,454)	20,641 (12,054 to 38,276)	21,656 (15,822 to 30,659)	764 (294 to 1,318)	370 (87 to 932)	569 (253 to 1,022)
		75–79	24,396 (17,941 to 31,820)	24,030 (12,698 to 48,830)	24,226 (17,488 to 36,838)	841 (391 to 1,393)	356 (80 to 938)	616 (292 to 1,065)
		80–84	26,124 (19,630 to 34,228)	27,332 (12,810 to 55,795)	26,665 (18,814 to 39,653)	926 (447 to 1,501)	313 (63 to 917)	652 (324 to 1,128)
		85+	29,229 (23,789 to 36,341)	34,859 (22,884 to 53,053)	31,700 (25,073 to 39,986)	1,059 (596 to 1,531)	694 (287 to 1,387)	899 (528 to 1,354)
	2007	<1	26,934 (22,481 to 31,537)	29,351 (26,232 to 32,615)	28,094 (25,395 to 31,029)	878 (443 to 1,389)	1,144 (676 to 1,838)	1,005 (600 to 1,576)
		1–<2	28,147 (22,666 to 36,020)	28,163 (23,385 to 33,727)	28,155 (24,452 to 32,952)	870 (352 to 1,525)	878 (386 to 1,459)	873 (487 to 1,359)
		2–4	19,806 (14,715 to 24,612)	20,393 (17,079 to 23,570)	20,089 (16,951 to 23,052)	625 (274 to 1,108)	626 (344 to 1,041)	626 (350 to 1,027)
		5–9	9,667 (2,918 to 20,266)	14,868 (6,865 to 23,845)	12,191 (7,069 to 19,525)	320 (29 to 908)	543 (102 to 1,204)	428 (131 to 879)
		10–14	8,590 (4,008 to 15,605)	11,526 (6,743 to 17,809)	10,011 (6,458 to 14,466)	355 (105 to 844)	423 (141 to 880)	388 (173 to 713)
		15–19	14,152 (9,907 to 19,272)	15,983 (13,055 to 20,135)	15,035 (12,247 to 18,420)	383 (179 to 725)	413 (220 to 669)	397 (230 to 654)
		20–24	11,027 (8,285 to 14,339)	17,526 (13,935 to 21,632)	14,150 (11,855 to 16,634)	264 (151 to 422)	431 (228 to 741)	344 (210 to 542)
		25–29	11,845 (9,011 to 14,647)	19,321 (15,801 to 23,172)	15,477 (13,182 to 17,802)	289 (162 to 443)	523 (277 to 852)	402 (250 to 606)
		30–34	12,533 (9,544 to 16,302)	19,231 (15,737 to 23,818)	15,701 (13,112 to 18,748)	273 (151 to 441)	526 (292 to 867)	393 (230 to 629)
		35–39	12,611 (9,009 to 17,650)	19,704 (16,267 to 23,509)	16,245 (13,814 to 19,385)	264 (127 to 487)	589 (319 to 916)	431 (255 to 668)
		40–44	13,518 (9,143 to 19,316)	16,772 (13,223 to 20,745)	15,385 (12,663 to 18,468)	319 (133 to 660)	396 (224 to 680)	363 (203 to 595)
		45–49	15,095 (10,318 to 20,628)	16,343 (12,786 to 20,379)	15,857 (12,906 to 19,117)	377 (149 to 737)	424 (215 to 702)	406 (228 to 648)
		50–54	15,443 (10,363 to 21,637)	19,132 (12,689 to 27,615)	17,685 (13,461 to 23,069)	407 (152 to 901)	492 (173 to 1,059)	459 (210 to 847)
		55–59	17,412 (12,140 to 23,056)	19,909 (12,805 to 29,676)	18,854 (13,712 to 24,840)	530 (218 to 1,003)	513 (158 to 1,090)	520 (240 to 960)
		60–64	16,802 (11,203 to 23,689)	19,504 (11,726 to 31,027)	18,218 (13,417 to 24,604)	484 (205 to 929)	423 (129 to 951)	452 (210 to 784)
		65–69	19,425 (13,378 to 27,439)	21,515 (12,543 to 40,989)	20,496 (14,732 to 30,115)	568 (237 to 1,097)	405 (111 to 962)	485 (240 to 898)
		70–74	22,522 (16,024 to 29,974)	20,636 (12,120 to 38,599)	21,583 (15,647 to 30,617)	748 (290 to 1,300)	370 (89 to 927)	560 (248 to 999)
		75–79	24,363 (18,116 to 31,987)	24,100 (12,693 to 49,253)	24,240 (17,426 to 36,533)	834 (386 to 1,395)	359 (82 to 929)	611 (294 to 1,055)
		80–84	26,139 (19,687 to 34,541)	27,411 (12,865 to 54,979)	26,707 (18,860 to 38,638)	925 (431 to 1,479)	321 (62 to 964)	655 (320 to 1,130)
		85+	29,267 (23,882 to 36,660)	34,811 (22,829 to 52,762)	31,697 (25,012 to 39,956)	1,057 (596 to 1,531)	689 (279 to 1,415)	896 (520 to 1,350)
	2008	<1	26,546 (22,272 to 31,079)	29,213 (26,082 to 32,533)	27,826 (25,118 to 30,913)	843 (421 to 1,326)	1,129 (678 to 1,811)	980 (577 to 1,529)
		1–<2	27,594 (21,991 to 36,528)	27,885 (23,352 to 33,254)	27,734 (23,989 to 32,681)	821 (344 to 1,453)	861 (385 to 1,429)	840 (472 to 1,316)
		2–4	19,202 (14,341 to 23,932)	20,165 (17,063 to 23,258)	19,666 (16,648 to 22,620)	582 (258 to 1,048)	611 (339 to 971)	596 (340 to 967)
		5–9	9,337 (2,853 to 19,747)	14,712 (6,881 to 23,809)	11,945 (6,905 to 18,972)	302 (29 to 832)	535 (102 to 1,173)	415 (126 to 825)
		10–14	8,277 (3,841 to 14,884)	11,457 (6,725 to 17,651)	9,818 (6,443 to 14,114)	338 (103 to 784)	420 (147 to 854)	378 (170 to 710)
		15–19	13,817 (9,563 to 18,916)	15,743 (12,662 to 19,916)	14,751 (12,017 to 18,004)	363 (169 to 671)	405 (224 to 651)	383 (227 to 623)
		20–24	10,869 (8,095 to 14,266)	17,245 (13,860 to 21,322)	13,940 (11,652 to 16,467)	257 (148 to 403)	422 (226 to 699)	337 (202 to 518)
		25–29	11,667 (8,791 to 14,496)	19,066 (15,674 to 23,006)	15,303 (13,137 to 17,597)	282 (159 to 439)	515 (276 to 837)	397 (246 to 593)
		30–34	12,323 (9,338 to 16,180)	18,957 (15,711 to 23,378)	15,447 (13,037 to 18,440)	265 (147 to 431)	517 (286 to 852)	383 (227 to 601)
		35–39	12,298 (8,711 to 17,141)	19,438 (16,085 to 23,181)	15,920 (13,526 to 18,813)	253 (118 to 463)	581 (330 to 912)	419 (254 to 647)
		40–44	13,173 (8,870 to 18,840)	16,499 (13,175 to 20,126)	15,013 (12,309 to 18,090)	305 (128 to 633)	389 (217 to 656)	352 (195 to 575)
		45–49	14,786 (10,103 to 20,696)	16,091 (12,680 to 19,875)	15,589 (12,580 to 18,826)	360 (146 to 721)	415 (219 to 676)	394 (223 to 620)
		50–54	15,188 (10,186 to 21,444)	18,906 (12,464 to 26,995)	17,468 (13,054 to 22,760)	392 (145 to 857)	484 (181 to 1,041)	448 (207 to 819)
		55–59	17,206 (12,017 to 23,093)	19,708 (12,517 to 29,632)	18,663 (13,652 to 24,888)	516 (222 to 977)	505 (158 to 1,063)	509 (234 to 942)
		60–64	16,597 (11,027 to 23,586)	19,258 (11,529 to 30,433)	18,008 (13,197 to 24,254)	472 (195 to 909)	417 (130 to 930)	443 (207 to 771)
		65–69	19,210 (13,155 to 27,314)	21,330 (12,600 to 39,972)	20,310 (14,659 to 29,756)	552 (233 to 1,120)	398 (110 to 978)	472 (225 to 870)
		70–74	22,387 (15,702 to 30,084)	20,624 (11,987 to 38,285)	21,505 (15,417 to 31,149)	735 (288 to 1,302)	370 (89 to 938)	552 (246 to 1,005)
		75–79	24,331 (18,007 to 32,053)	24,161 (12,659 to 49,151)	24,250 (17,329 to 36,429)	824 (368 to 1,382)	363 (86 to 945)	606 (289 to 1,069)
		80–84	26,151 (19,536 to 34,556)	27,464 (13,043 to 54,340)	26,737 (18,856 to 39,013)	921 (430 to 1,510)	327 (68 to 988)	656 (317 to 1,150)
		85+	29,307 (23,800 to 36,852)	34,774 (22,795 to 53,196)	31,695 (24,859 to 40,097)	1,053 (594 to 1,522)	685 (285 to 1,454)	892 (513 to 1,357)
	2009	<1	26,163 (21,671 to 31,032)	29,073 (25,887 to 32,555)	27,560 (24,735 to 30,684)	808 (398 to 1,266)	1,115 (666 to 1,785)	955 (562 to 1,497)
		1–<2	27,047 (21,158 to 36,292)	27,631 (22,955 to 33,331)	27,328 (23,490 to 32,777)	773 (324 to 1,376)	847 (400 to 1,394)	808 (452 to 1,284)
		2–4	18,652 (13,901 to 23,447)	19,973 (17,022 to 23,196)	19,290 (16,228 to 22,394)	545 (236 to 985)	598 (337 to 970)	571 (323 to 938)
		5–9	9,031 (2,690 to 19,061)	14,574 (6,994 to 23,410)	11,718 (6,807 to 18,235)	288 (28 to 818)	528 (104 to 1,166)	405 (132 to 813)
		10–14	7,997 (3,724 to 14,542)	11,390 (6,743 to 17,668)	9,641 (6,456 to 13,894)	322 (95 to 759)	416 (152 to 845)	368 (166 to 693)
		15–19	13,499 (9,237 to 18,536)	15,536 (12,509 to 19,510)	14,487 (11,763 to 17,666)	345 (159 to 627)	397 (222 to 648)	370 (214 to 583)
		20–24	10,720 (7,944 to 14,167)	16,994 (13,534 to 20,996)	13,748 (11,453 to 16,195)	251 (140 to 394)	415 (221 to 682)	331 (199 to 512)
		25–29	11,498 (8,644 to 14,397)	18,847 (15,378 to 22,594)	15,115 (12,953 to 17,498)	278 (158 to 433)	508 (278 to 816)	391 (239 to 580)
		30–34	12,126 (9,093 to 15,942)	18,721 (15,469 to 23,050)	15,241 (12,837 to 18,204)	257 (140 to 420)	509 (281 to 840)	376 (227 to 595)
		35–39	12,000 (8,390 to 16,708)	19,210 (15,910 to 22,939)	15,606 (13,156 to 18,286)	243 (113 to 443)	574 (323 to 889)	409 (247 to 627)
		40–44	12,837 (8,477 to 18,604)	16,271 (13,096 to 19,909)	14,679 (12,008 to 17,982)	293 (118 to 595)	384 (215 to 638)	342 (192 to 545)
		45–49	14,481 (9,703 to 20,402)	15,874 (12,491 to 19,548)	15,339 (12,407 to 18,446)	345 (142 to 702)	409 (216 to 683)	384 (217 to 617)
		50–54	14,935 (9,919 to 21,061)	18,694 (12,340 to 26,753)	17,242 (12,650 to 22,539)	378 (139 to 837)	476 (179 to 1,021)	438 (203 to 801)
		55–59	16,997 (11,939 to 23,004)	19,518 (12,495 to 29,527)	18,451 (13,466 to 24,641)	501 (208 to 959)	497 (152 to 1,065)	499 (231 to 939)
		60–64	16,388 (10,827 to 23,341)	19,021 (11,516 to 29,933)	17,831 (12,944 to 24,104)	461 (180 to 905)	410 (122 to 921)	433 (198 to 768)
		65–69	19,002 (12,814 to 27,066)	21,151 (12,487 to 39,114)	20,137 (14,437 to 29,340)	538 (222 to 1,064)	393 (107 to 949)	461 (218 to 848)
		70–74	22,254 (15,301 to 30,005)	20,607 (11,951 to 36,560)	21,429 (15,284 to 31,222)	720 (276 to 1,291)	369 (88 to 950)	544 (243 to 997)
		75–79	24,305 (17,863 to 32,005)	24,204 (12,815 to 49,162)	24,257 (17,400 to 37,754)	817 (344 to 1,359)	365 (90 to 941)	601 (284 to 1,076)
		80–84	26,161 (19,680 to 34,615)	27,484 (13,307 to 55,910)	26,752 (18,858 to 39,782)	918 (424 to 1,479)	333 (66 to 1,039)	657 (315 to 1,134)
		85+	29,345 (23,718 to 36,986)	34,746 (22,635 to 53,539)	31,693 (24,785 to 40,353)	1,050 (584 to 1,528)	682 (282 to 1,474)	890 (504 to 1,365)
	2010	<1	25,807 (21,060 to 30,963)	28,931 (25,686 to 32,642)	27,306 (24,338 to 30,450)	779 (372 to 1,246)	1,100 (647 to 1,802)	933 (547 to 1,456)
		1–<2	26,544 (20,328 to 36,964)	27,420 (22,712 to 33,430)	26,965 (22,942 to 32,799)	735 (294 to 1,380)	836 (401 to 1,404)	784 (429 to 1,277)
		2–4	18,214 (13,201 to 23,395)	19,838 (16,846 to 23,321)	18,997 (16,014 to 22,309)	518 (211 to 973)	590 (329 to 955)	553 (305 to 930)
		5–9	8,765 (2,451 to 17,922)	14,454 (6,989 to 23,141)	11,523 (6,665 to 17,911)	276 (27 to 800)	522 (98 to 1,162)	395 (127 to 799)
		10–14	7,791 (3,673 to 14,208)	11,327 (6,701 to 17,598)	9,504 (6,343 to 13,798)	311 (94 to 742)	413 (153 to 839)	361 (164 to 689)
		15–19	13,228 (8,960 to 18,241)	15,390 (12,352 to 19,563)	14,276 (11,563 to 17,496)	331 (151 to 610)	392 (218 to 651)	360 (207 to 585)
		20–24	10,591 (7,722 to 14,014)	16,801 (13,312 to 20,721)	13,598 (11,255 to 16,086)	247 (137 to 409)	410 (214 to 673)	326 (192 to 509)
		25–29	11,352 (8,555 to 14,345)	18,694 (15,244 to 22,760)	14,950 (12,789 to 17,503)	273 (155 to 430)	504 (285 to 807)	386 (242 to 569)
		30–34	11,959 (8,739 to 15,933)	18,556 (15,313 to 23,000)	15,106 (12,702 to 18,126)	251 (134 to 413)	502 (277 to 818)	371 (225 to 589)
		35–39	11,744 (8,122 to 16,508)	19,054 (15,762 to 22,998)	15,337 (12,852 to 18,101)	235 (107 to 434)	568 (317 to 873)	398 (238 to 601)
		40–44	12,542 (8,151 to 18,235)	16,122 (12,940 to 19,964)	14,421 (11,725 to 17,888)	281 (112 to 589)	382 (212 to 639)	334 (185 to 536)
		45–49	14,208 (9,367 to 20,497)	15,724 (12,339 to 19,512)	15,133 (12,143 to 18,325)	331 (129 to 668)	405 (215 to 670)	376 (210 to 607)
		50–54	14,705 (9,526 to 20,988)	18,519 (12,129 to 26,671)	17,035 (12,424 to 22,317)	363 (135 to 810)	468 (171 to 1,003)	427 (198 to 778)
		55–59	16,802 (11,616 to 22,770)	19,366 (12,154 to 29,571)	18,306 (13,446 to 24,737)	487 (202 to 980)	491 (151 to 1,080)	489 (224 to 925)
		60–64	16,197 (10,523 to 23,134)	18,823 (11,504 to 29,095)	17,658 (12,780 to 23,846)	451 (175 to 887)	405 (120 to 893)	425 (187 to 753)
		65–69	18,828 (12,557 to 27,036)	21,009 (12,262 to 39,037)	19,974 (14,268 to 29,208)	525 (209 to 1,036)	389 (97 to 956)	454 (208 to 828)
		70–74	22,134 (15,121 to 29,766)	20,586 (11,643 to 37,199)	21,355 (15,092 to 30,657)	707 (262 to 1,275)	368 (86 to 949)	536 (244 to 979)
		75–79	24,287 (17,659 to 32,139)	24,225 (12,553 to 50,884)	24,257 (17,067 to 38,195)	811 (349 to 1,366)	366 (88 to 973)	595 (285 to 1,059)
		80–84	26,171 (19,514 to 34,606)	27,466 (13,234 to 57,705)	26,752 (18,712 to 40,579)	914 (412 to 1,463)	335 (61 to 1,061)	654 (312 to 1,138)
		85+	29,377 (23,482 to 36,706)	34,736 (22,439 to 54,057)	31,703 (24,656 to 40,935)	1,046 (582 to 1,527)	680 (259 to 1,480)	887 (490 to 1,360)
	2011	<1	25,486 (20,779 to 30,947)	28,777 (25,426 to 32,457)	27,064 (24,253 to 30,224)	753 (373 to 1,197)	1,086 (641 to 1,758)	912 (533 to 1,432)
		1–<2	26,064 (19,884 to 37,393)	27,208 (22,690 to 32,942)	26,614 (22,642 to 32,550)	704 (293 to 1,305)	828 (403 to 1,344)	763 (420 to 1,256)
		2–4	17,856 (12,965 to 23,078)	19,733 (16,745 to 23,207)	18,761 (15,947 to 22,096)	496 (208 to 940)	584 (333 to 951)	539 (300 to 911)
		5–9	8,513 (2,437 to 17,751)	14,339 (7,105 to 22,987)	11,336 (6,669 to 17,780)	265 (27 to 773)	516 (103 to 1,160)	387 (133 to 766)
		10–14	7,652 (3,627 to 14,050)	11,265 (6,847 to 17,358)	9,401 (6,339 to 13,524)	304 (92 to 713)	410 (151 to 807)	355 (164 to 666)
		15–19	13,002 (8,809 to 17,824)	15,287 (12,403 to 19,157)	14,109 (11,446 to 17,289)	320 (147 to 578)	388 (215 to 642)	353 (202 to 572)
		20–24	10,483 (7,688 to 13,817)	16,650 (13,273 to 20,769)	13,480 (11,145 to 15,850)	243 (137 to 402)	405 (215 to 658)	322 (192 to 506)
		25–29	11,228 (8,510 to 14,080)	18,584 (15,290 to 22,492)	14,808 (12,622 to 17,326)	270 (154 to 425)	499 (286 to 796)	381 (235 to 556)
		30–34	11,824 (8,561 to 15,624)	18,439 (15,151 to 22,948)	15,023 (12,675 to 17,916)	247 (132 to 405)	498 (272 to 818)	368 (224 to 574)
		35–39	11,527 (8,048 to 16,215)	18,944 (15,751 to 22,896)	15,107 (12,677 to 17,846)	228 (106 to 424)	564 (320 to 874)	390 (237 to 590)
		40–44	12,285 (7,949 to 17,827)	16,032 (12,873 to 19,788)	14,228 (11,610 to 17,676)	272 (109 to 561)	379 (210 to 627)	328 (178 to 541)
		45–49	13,965 (9,178 to 20,435)	15,625 (12,292 to 19,646)	14,952 (11,867 to 18,110)	320 (124 to 649)	401 (211 to 661)	368 (209 to 587)
		50–54	14,494 (9,421 to 20,835)	18,379 (12,174 to 26,307)	16,857 (12,380 to 22,009)	351 (133 to 776)	462 (169 to 993)	419 (197 to 765)
		55–59	16,614 (11,461 to 22,663)	19,244 (12,046 to 29,145)	18,186 (13,355 to 24,746)	474 (207 to 929)	485 (153 to 1,036)	480 (222 to 906)
		60–64	16,018 (10,417 to 22,923)	18,661 (11,544 to 28,341)	17,515 (12,796 to 23,584)	440 (182 to 859)	401 (123 to 896)	418 (189 to 742)
		65–69	18,676 (12,368 to 26,701)	20,891 (12,201 to 38,176)	19,834 (14,275 to 28,690)	514 (211 to 1,029)	386 (104 to 925)	447 (205 to 814)
		70–74	22,020 (15,089 to 29,598)	20,543 (11,636 to 37,886)	21,273 (15,158 to 29,968)	695 (258 to 1,238)	366 (85 to 948)	529 (238 to 963)
		75–79	24,276 (17,685 to 31,954)	24,228 (12,665 to 51,284)	24,253 (17,236 to 38,579)	801 (336 to 1,346)	364 (90 to 901)	588 (281 to 1,052)
		80–84	26,176 (19,645 to 34,748)	27,405 (13,166 to 55,936)	26,732 (18,727 to 39,844)	909 (419 to 1,486)	335 (60 to 1,027)	650 (313 to 1,125)
		85+	29,404 (23,659 to 36,264)	34,711 (22,368 to 53,243)	31,698 (24,833 to 40,518)	1,039 (573 to 1,519)	676 (276 to 1,414)	882 (497 to 1,343)
	2012	<1	25,184 (20,392 to 31,253)	28,612 (25,168 to 32,320)	26,828 (23,895 to 30,304)	728 (360 to 1,153)	1,070 (632 to 1,742)	892 (524 to 1,401)
		1–<2	25,572 (19,351 to 37,244)	26,956 (22,493 to 32,723)	26,237 (22,161 to 32,803)	675 (264 to 1,257)	817 (403 to 1,316)	743 (414 to 1,215)
		2–4	17,515 (12,675 to 22,862)	19,621 (16,566 to 23,237)	18,530 (15,693 to 21,979)	477 (186 to 921)	580 (324 to 945)	527 (290 to 905)
		5–9	8,245 (2,482 to 16,997)	14,219 (7,238 to 22,661)	11,138 (6,683 to 18,179)	257 (27 to 735)	512 (108 to 1,168)	380 (134 to 758)
		10–14	7,538 (3,655 to 13,466)	11,199 (6,799 to 16,977)	9,309 (6,275 to 13,396)	299 (85 to 702)	408 (153 to 798)	352 (164 to 644)
		15–19	12,795 (8,733 to 17,603)	15,193 (12,232 to 19,015)	13,954 (11,327 to 17,185)	310 (143 to 546)	386 (209 to 634)	347 (203 to 554)
		20–24	10,386 (7,618 to 13,671)	16,503 (13,105 to 20,838)	13,361 (10,988 to 15,693)	240 (138 to 382)	401 (210 to 638)	318 (190 to 488)
		25–29	11,114 (8,502 to 14,051)	18,475 (15,154 to 22,488)	14,667 (12,423 to 17,172)	266 (149 to 422)	494 (291 to 767)	376 (236 to 565)
		30–34	11,704 (8,470 to 15,466)	18,323 (14,952 to 22,980)	14,941 (12,588 to 17,875)	244 (133 to 399)	493 (269 to 809)	366 (221 to 570)
		35–39	11,327 (7,924 to 16,003)	18,830 (15,675 to 22,870)	14,893 (12,472 to 17,507)	221 (103 to 417)	558 (317 to 864)	381 (231 to 579)
		40–44	12,042 (7,734 to 17,540)	15,951 (12,746 to 19,820)	14,051 (11,460 to 17,606)	263 (105 to 544)	377 (208 to 609)	322 (181 to 536)
		45–49	13,730 (8,949 to 20,162)	15,535 (12,195 to 19,494)	14,766 (11,735 to 17,961)	310 (118 to 634)	399 (211 to 648)	361 (205 to 585)
		50–54	14,285 (9,373 to 20,981)	18,249 (12,040 to 25,831)	16,704 (12,329 to 21,547)	340 (130 to 740)	457 (157 to 993)	411 (193 to 758)
		55–59	16,422 (11,281 to 22,610)	19,125 (11,942 to 28,697)	18,061 (13,248 to 24,519)	460 (198 to 915)	479 (152 to 1,034)	471 (217 to 869)
		60–64	15,834 (10,418 to 22,850)	18,508 (11,530 to 28,205)	17,373 (12,671 to 23,345)	429 (172 to 850)	398 (122 to 892)	411 (188 to 736)
		65–69	18,525 (12,296 to 26,459)	20,766 (12,284 to 37,250)	19,695 (14,325 to 28,242)	504 (205 to 1,012)	382 (98 to 886)	441 (206 to 789)
		70–74	21,907 (14,919 to 29,617)	20,468 (11,747 to 38,265)	21,174 (15,171 to 30,237)	682 (276 to 1,220)	364 (86 to 938)	520 (232 to 938)
		75–79	24,270 (17,592 to 32,050)	24,227 (12,718 to 52,206)	24,249 (17,191 to 38,849)	792 (323 to 1,350)	364 (93 to 940)	582 (282 to 1,046)
		80–84	26,175 (19,534 to 34,731)	27,313 (13,154 to 55,851)	26,694 (18,695 to 39,893)	902 (411 to 1,455)	335 (63 to 955)	643 (305 to 1,112)
		85+	29,426 (23,807 to 36,431)	34,665 (22,560 to 52,666)	31,681 (25,091 to 40,323)	1,032 (588 to 1,515)	671 (275 to 1,342)	877 (510 to 1,321)
	2013	<1	24,899 (19,874 to 31,359)	28,447 (24,858 to 32,351)	26,600 (23,597 to 30,285)	705 (348 to 1,104)	1,054 (614 to 1,717)	872 (508 to 1,371)
		1–<2	25,081 (18,423 to 36,625)	26,684 (21,958 to 33,073)	25,851 (21,456 to 32,417)	648 (233 to 1,230)	808 (396 to 1,329)	725 (395 to 1,191)
		2–4	17,190 (12,067 to 23,013)	19,511 (16,273 to 23,310)	18,308 (15,405 to 21,973)	461 (181 to 915)	574 (318 to 945)	515 (281 to 876)
		5–9	7,983 (2,542 to 16,442)	14,106 (7,536 to 22,491)	10,947 (6,609 to 17,394)	249 (28 to 688)	506 (115 to 1,173)	373 (135 to 753)
		10–14	7,436 (3,555 to 13,454)	11,130 (6,701 to 16,847)	9,222 (6,120 to 13,195)	294 (90 to 702)	404 (153 to 800)	347 (164 to 650)
		15–19	12,600 (8,559 to 17,272)	15,103 (12,028 to 18,862)	13,809 (11,224 to 17,066)	300 (145 to 531)	382 (206 to 627)	340 (198 to 543)
		20–24	10,293 (7,589 to 13,574)	16,362 (12,917 to 20,799)	13,241 (10,892 to 15,689)	237 (131 to 388)	395 (205 to 652)	314 (184 to 494)
		25–29	11,006 (8,348 to 14,110)	18,365 (14,937 to 22,458)	14,546 (12,234 to 17,095)	263 (152 to 410)	490 (287 to 766)	372 (231 to 550)
		30–34	11,592 (8,428 to 15,682)	18,208 (14,837 to 22,934)	14,845 (12,560 to 17,859)	241 (132 to 403)	488 (270 to 827)	362 (221 to 564)
		35–39	11,140 (7,743 to 15,742)	18,713 (15,414 to 22,717)	14,712 (12,249 to 17,401)	216 (100 to 408)	552 (308 to 843)	374 (226 to 560)
		40–44	11,812 (7,600 to 17,234)	15,876 (12,639 to 20,150)	13,877 (11,274 to 17,505)	255 (98 to 533)	375 (204 to 615)	316 (180 to 533)
		45–49	13,503 (8,672 to 19,877)	15,450 (11,991 to 19,532)	14,580 (11,444 to 17,894)	303 (114 to 611)	397 (206 to 665)	355 (197 to 578)
		50–54	14,082 (9,062 to 20,743)	18,126 (11,906 to 25,497)	16,566 (12,244 to 21,279)	329 (121 to 724)	451 (157 to 963)	404 (191 to 744)
		55–59	16,233 (11,023 to 22,522)	19,009 (11,957 to 28,252)	17,931 (13,107 to 24,204)	447 (189 to 872)	475 (163 to 996)	464 (218 to 841)
		60–64	15,653 (10,436 to 22,764)	18,362 (11,398 to 28,165)	17,224 (12,604 to 23,252)	419 (167 to 815)	395 (118 to 896)	405 (183 to 730)
		65–69	18,385 (12,235 to 26,437)	20,636 (12,166 to 37,035)	19,574 (14,167 to 28,116)	494 (206 to 992)	379 (103 to 868)	433 (201 to 769)
		70–74	21,808 (14,794 to 29,172)	20,374 (11,354 to 37,341)	21,068 (15,188 to 30,398)	670 (264 to 1,204)	360 (90 to 910)	510 (230 to 923)
		75–79	24,281 (17,412 to 32,215)	24,219 (12,643 to 51,716)	24,250 (17,167 to 39,310)	785 (323 to 1,331)	362 (94 to 902)	577 (279 to 1,033)
		80–84	26,178 (19,407 to 34,721)	27,208 (13,011 to 56,022)	26,652 (18,642 to 40,208)	894 (404 to 1,445)	334 (63 to 968)	636 (298 to 1,112)
		85+	29,453 (23,814 to 36,519)	34,601 (22,681 to 53,616)	31,660 (25,213 to 40,645)	1,026 (567 to 1,514)	663 (267 to 1,316)	870 (504 to 1,291)
	2014	<1	24,624 (19,410 to 31,443)	28,291 (24,546 to 32,407)	26,382 (23,131 to 30,177)	682 (322 to 1,079)	1,039 (601 to 1,700)	853 (492 to 1,328)
		1–<2	24,602 (17,614 to 36,040)	26,416 (21,363 to 33,165)	25,473 (20,716 to 32,368)	625 (207 to 1,234)	801 (377 to 1,328)	709 (371 to 1,181)
		2–4	16,885 (11,654 to 23,301)	19,408 (16,033 to 23,355)	18,100 (15,098 to 22,187)	446 (164 to 927)	570 (292 to 954)	506 (270 to 858)
		5–9	7,745 (2,501 to 15,899)	14,011 (7,286 to 22,454)	10,777 (6,378 to 16,996)	241 (24 to 681)	503 (123 to 1,164)	368 (129 to 732)
		10–14	7,336 (3,503 to 13,384)	11,059 (6,584 to 16,875)	9,135 (6,050 to 13,111)	289 (84 to 699)	402 (151 to 820)	344 (165 to 649)
		15–19	12,412 (8,327 to 17,187)	15,015 (11,782 to 18,809)	13,670 (11,048 to 17,060)	292 (140 to 515)	379 (200 to 620)	334 (193 to 537)
		20–24	10,200 (7,437 to 13,408)	16,226 (12,647 to 20,747)	13,123 (10,704 to 15,692)	235 (131 to 387)	390 (200 to 655)	310 (183 to 503)
		25–29	10,899 (8,199 to 14,104)	18,255 (14,566 to 22,482)	14,439 (12,071 to 17,122)	259 (147 to 418)	484 (276 to 769)	367 (227 to 555)
		30–34	11,481 (8,333 to 15,465)	18,095 (14,584 to 22,936)	14,729 (12,402 to 17,817)	239 (133 to 393)	483 (263 to 832)	359 (218 to 574)
		35–39	10,961 (7,508 to 15,452)	18,593 (14,906 to 22,777)	14,568 (11,966 to 17,301)	211 (96 to 393)	545 (304 to 870)	369 (218 to 556)
		40–44	11,593 (7,472 to 17,073)	15,802 (12,451 to 20,292)	13,700 (11,098 to 17,373)	248 (96 to 506)	372 (199 to 612)	310 (171 to 515)
		45–49	13,286 (8,393 to 19,494)	15,364 (11,779 to 19,736)	14,400 (11,104 to 17,854)	292 (112 to 606)	394 (197 to 661)	347 (196 to 578)
		50–54	13,889 (8,697 to 20,677)	18,006 (11,613 to 25,558)	16,422 (12,017 to 21,271)	319 (115 to 676)	447 (155 to 954)	398 (185 to 743)
		55–59	16,054 (10,827 to 22,648)	18,897 (11,885 to 27,740)	17,794 (12,918 to 23,885)	434 (185 to 879)	469 (154 to 1,009)	456 (215 to 840)
		60–64	15,481 (10,295 to 22,783)	18,218 (11,236 to 27,585)	17,055 (12,474 to 23,028)	409 (164 to 806)	392 (118 to 914)	399 (178 to 727)
		65–69	18,262 (12,082 to 26,072)	20,503 (11,961 to 37,386)	19,486 (13,922 to 28,422)	487 (205 to 971)	377 (101 to 875)	427 (198 to 788)
		70–74	21,733 (14,632 to 28,815)	20,273 (10,854 to 37,409)	20,968 (15,164 to 30,135)	659 (256 to 1,229)	356 (91 to 886)	500 (225 to 893)
		75–79	24,317 (17,345 to 32,284)	24,205 (12,623 to 51,871)	24,262 (17,103 to 38,854)	776 (313 to 1,348)	361 (95 to 918)	572 (278 to 1,029)
		80–84	26,197 (19,139 to 34,737)	27,107 (12,900 to 57,227)	26,620 (18,821 to 40,719)	886 (380 to 1,437)	333 (63 to 1,042)	629 (298 to 1,111)
		85+	29,492 (23,849 to 36,522)	34,520 (22,328 to 54,554)	31,643 (25,223 to 40,991)	1,019 (562 to 1,509)	657 (262 to 1,329)	864 (501 to 1,283)
	2015	<1	24,356 (18,719 to 31,664)	28,156 (24,220 to 32,573)	26,177 (22,734 to 30,428)	660 (290 to 1,052)	1,025 (567 to 1,693)	835 (478 to 1,321)
		1–<2	24,148 (16,765 to 36,966)	26,172 (20,781 to 33,245)	25,120 (20,065 to 32,801)	602 (181 to 1,246)	792 (346 to 1,343)	693 (351 to 1,170)
		2–4	16,602 (11,021 to 23,346)	19,321 (15,492 to 23,901)	17,910 (14,732 to 22,451)	432 (151 to 918)	566 (282 to 950)	497 (250 to 853)
		5–9	7,551 (2,482 to 15,741)	13,947 (6,948 to 22,504)	10,644 (6,192 to 16,783)	234 (20 to 673)	500 (127 to 1,122)	363 (124 to 717)
		10–14	7,224 (3,340 to 13,498)	10,988 (6,497 to 16,895)	9,042 (5,971 to 13,011)	284 (81 to 685)	397 (149 to 813)	339 (154 to 642)
		15–19	12,226 (8,072 to 17,129)	14,924 (11,495 to 19,069)	13,531 (10,865 to 17,180)	283 (130 to 504)	375 (199 to 632)	328 (188 to 521)
		20–24	10,101 (7,330 to 13,389)	16,096 (12,353 to 20,834)	13,007 (10,547 to 15,687)	230 (125 to 381)	385 (191 to 644)	305 (180 to 504)
		25–29	10,791 (8,054 to 14,006)	18,145 (14,261 to 22,759)	14,341 (11,894 to 17,208)	256 (146 to 415)	479 (264 to 770)	364 (221 to 547)
		30–34	11,362 (8,036 to 15,486)	17,982 (14,264 to 22,972)	14,596 (12,177 to 17,816)	235 (129 to 387)	479 (259 to 847)	354 (209 to 579)
		35–39	10,786 (7,324 to 14,997)	18,471 (14,288 to 23,000)	14,453 (11,799 to 17,415)	205 (94 to 389)	539 (295 to 874)	364 (216 to 556)
		40–44	11,386 (7,239 to 17,040)	15,724 (12,198 to 20,535)	13,519 (10,872 to 17,246)	241 (92 to 509)	370 (197 to 626)	305 (166 to 507)
		45–49	13,078 (8,150 to 19,558)	15,275 (11,541 to 19,842)	14,231 (10,885 to 17,706)	284 (107 to 607)	391 (188 to 679)	340 (186 to 585)
		50–54	13,710 (8,580 to 20,766)	17,884 (11,419 to 25,698)	16,253 (11,892 to 21,339)	310 (113 to 671)	442 (157 to 920)	390 (183 to 726)
		55–59	15,890 (10,709 to 22,582)	18,788 (11,829 to 28,087)	17,656 (12,746 to 23,853)	422 (178 to 870)	464 (155 to 1,019)	448 (208 to 834)
		60–64	15,323 (10,217 to 22,802)	18,075 (10,895 to 28,079)	16,932 (12,312 to 23,243)	401 (152 to 775)	388 (113 to 912)	393 (174 to 726)
		65–69	18,164 (11,916 to 26,001)	20,371 (11,687 to 37,962)	19,387 (13,790 to 28,713)	479 (200 to 945)	374 (100 to 846)	421 (198 to 780)
		70–74	21,695 (14,270 to 28,894)	20,179 (10,588 to 38,294)	20,905 (15,007 to 30,179)	652 (250 to 1,221)	352 (90 to 889)	496 (219 to 887)
		75–79	24,390 (17,237 to 32,513)	24,185 (12,375 to 51,358)	24,288 (16,967 to 39,400)	772 (309 to 1,339)	359 (86 to 936)	568 (273 to 1,015)
		80–84	26,243 (18,966 to 34,910)	27,028 (12,802 to 57,545)	26,612 (18,735 to 41,015)	883 (377 to 1,443)	331 (61 to 1,059)	624 (290 to 1,102)
		85+	29,553 (23,772 to 36,523)	34,437 (22,046 to 55,271)	31,646 (25,147 to 41,752)	1,014 (559 to 1,508)	651 (255 to 1,375)	858 (492 to 1,290)
	2016	<1	24,112 (18,509 to 32,160)	28,051 (24,208 to 32,460)	26,000 (22,462 to 30,569)	641 (288 to 1,061)	1,015 (546 to 1,680)	821 (461 to 1,295)
		1–<2	23,697 (16,419 to 37,514)	25,949 (20,436 to 33,236)	24,779 (19,676 to 32,619)	581 (168 to 1,209)	786 (331 to 1,350)	679 (335 to 1,139)
		2–4	16,331 (10,647 to 23,336)	19,251 (15,354 to 24,093)	17,736 (14,449 to 22,505)	421 (138 to 909)	563 (281 to 966)	489 (244 to 848)
		5–9	7,398 (2,436 to 15,272)	13,911 (7,175 to 22,233)	10,546 (6,059 to 16,396)	228 (25 to 671)	497 (131 to 1,127)	358 (128 to 701)
		10–14	7,096 (3,343 to 12,993)	10,909 (6,456 to 16,893)	8,937 (5,933 to 13,033)	277 (80 to 657)	394 (150 to 816)	334 (153 to 635)
		15–19	12,040 (7,969 to 16,936)	14,832 (11,302 to 19,109)	13,394 (10,655 to 17,146)	276 (130 to 491)	372 (190 to 627)	323 (183 to 515)
		20–24	9,992 (7,198 to 13,273)	15,971 (12,269 to 20,766)	12,893 (10,438 to 15,686)	228 (129 to 369)	381 (195 to 670)	302 (177 to 497)
		25–29	10,680 (7,943 to 14,002)	18,035 (14,183 to 22,739)	14,252 (11,744 to 17,169)	253 (146 to 404)	475 (260 to 785)	361 (219 to 549)
		30–34	11,234 (7,924 to 15,469)	17,866 (14,004 to 22,958)	14,452 (11,986 to 17,672)	232 (126 to 378)	473 (249 to 848)	349 (208 to 579)
		35–39	10,616 (7,265 to 14,693)	18,344 (13,991 to 23,058)	14,354 (11,664 to 17,437)	200 (93 to 371)	532 (286 to 881)	361 (214 to 561)
		40–44	11,193 (7,087 to 16,452)	15,640 (12,188 to 20,567)	13,341 (10,699 to 16,969)	234 (88 to 494)	368 (190 to 640)	299 (162 to 502)
		45–49	12,883 (8,192 to 19,227)	15,179 (11,401 to 19,634)	14,073 (10,795 to 17,550)	278 (103 to 591)	389 (183 to 692)	335 (181 to 571)
		50–54	13,548 (8,589 to 20,533)	17,747 (11,431 to 25,626)	16,042 (11,873 to 20,898)	303 (106 to 662)	437 (152 to 933)	383 (182 to 708)
		55–59	15,750 (10,663 to 22,518)	18,664 (11,775 to 27,627)	17,519 (12,724 to 23,391)	412 (168 to 834)	457 (161 to 992)	439 (206 to 807)
		60–64	15,185 (10,197 to 22,518)	17,905 (10,828 to 28,209)	16,806 (12,193 to 23,027)	392 (149 to 766)	383 (113 to 885)	386 (168 to 700)
		65–69	18,102 (12,005 to 25,824)	20,197 (11,642 to 37,516)	19,283 (13,565 to 29,071)	474 (197 to 929)	369 (105 to 830)	415 (190 to 755)
		70–74	21,713 (14,164 to 29,209)	20,053 (10,516 to 37,928)	20,854 (14,948 to 30,678)	646 (255 to 1,194)	348 (89 to 878)	492 (214 to 883)
		75–79	24,543 (17,464 to 32,993)	24,145 (12,181 to 49,863)	24,346 (17,136 to 38,897)	770 (323 to 1,356)	356 (85 to 909)	565 (268 to 1,023)
		80–84	26,364 (19,141 to 35,183)	26,897 (12,847 to 55,777)	26,616 (18,778 to 40,450)	880 (370 to 1,425)	328 (62 to 979)	619 (291 to 1,047)
		85+	29,679 (23,891 to 36,768)	34,312 (21,971 to 54,296)	31,673 (25,142 to 41,081)	1,012 (549 to 1,506)	645 (261 to 1,356)	854 (496 to 1,273)
	2017	<1	23,902 (18,019 to 33,089)	27,965 (23,887 to 32,604)	25,849 (22,249 to 30,870)	623 (276 to 1,026)	1,006 (537 to 1,665)	807 (456 to 1,262)
		1–<2	23,235 (15,764 to 37,651)	25,733 (20,100 to 33,251)	24,434 (19,349 to 32,453)	562 (161 to 1,157)	781 (326 to 1,346)	667 (315 to 1,139)
		2–4	16,069 (10,367 to 24,068)	19,195 (15,096 to 24,295)	17,573 (14,007 to 22,431)	410 (121 to 920)	562 (268 to 973)	483 (241 to 838)
		5–9	7,264 (2,448 to 15,010)	13,887 (7,315 to 22,001)	10,464 (6,067 to 16,169)	221 (27 to 653)	496 (133 to 1,129)	354 (122 to 685)
		10–14	6,958 (3,279 to 12,719)	10,819 (6,482 to 16,756)	8,823 (5,878 to 12,865)	271 (77 to 648)	391 (148 to 814)	329 (152 to 621)
		15–19	11,857 (7,777 to 16,546)	14,741 (11,052 to 19,196)	13,258 (10,425 to 17,175)	269 (124 to 485)	369 (183 to 625)	318 (176 to 514)
		20–24	9,875 (7,080 to 13,181)	15,849 (12,064 to 20,844)	12,780 (10,239 to 15,686)	224 (124 to 376)	377 (189 to 673)	298 (175 to 501)
		25–29	10,569 (7,734 to 13,917)	17,924 (14,002 to 22,786)	14,159 (11,566 to 17,233)	249 (140 to 408)	470 (251 to 788)	357 (213 to 555)
		30–34	11,101 (7,818 to 15,434)	17,747 (13,707 to 23,036)	14,310 (11,821 to 17,605)	228 (125 to 378)	470 (245 to 842)	345 (203 to 563)
		35–39	10,452 (7,079 to 14,682)	18,211 (13,707 to 23,007)	14,253 (11,523 to 17,470)	195 (88 to 368)	525 (264 to 866)	357 (206 to 572)
		40–44	11,013 (6,931 to 16,553)	15,554 (12,107 to 20,588)	13,174 (10,448 to 16,802)	227 (84 to 489)	367 (183 to 652)	294 (156 to 494)
		45–49	12,698 (7,993 to 19,218)	15,080 (11,097 to 19,446)	13,922 (10,626 to 17,436)	271 (107 to 568)	386 (177 to 692)	330 (176 to 556)
		50–54	13,397 (8,377 to 20,450)	17,595 (11,423 to 25,340)	15,803 (11,782 to 20,590)	297 (109 to 611)	432 (150 to 903)	374 (177 to 688)
		55–59	15,625 (10,619 to 22,642)	18,519 (11,790 to 27,273)	17,387 (12,605 to 23,335)	402 (163 to 815)	451 (162 to 961)	432 (201 to 792)
		60–64	15,059 (10,185 to 22,164)	17,706 (10,733 to 27,644)	16,660 (11,990 to 23,102)	384 (147 to 758)	376 (110 to 873)	379 (166 to 693)
		65–69	18,062 (12,218 to 25,647)	19,974 (11,261 to 37,172)	19,158 (13,398 to 28,660)	469 (197 to 919)	363 (102 to 823)	408 (186 to 742)
		70–74	21,765 (14,329 to 29,446)	19,877 (10,286 to 36,415)	20,789 (14,904 to 29,737)	642 (251 to 1,196)	342 (94 to 861)	487 (214 to 860)
		75–79	24,759 (17,730 to 33,341)	24,079 (11,917 to 49,400)	24,419 (17,258 to 38,743)	769 (315 to 1,373)	351 (81 to 883)	560 (269 to 1,029)
		80–84	26,548 (19,438 to 35,683)	26,675 (13,051 to 55,292)	26,609 (18,619 to 40,770)	879 (371 to 1,428)	321 (62 to 863)	614 (291 to 1,006)
		85+	29,865 (24,063 to 37,162)	34,137 (21,581 to 53,764)	31,712 (25,024 to 41,272)	1,010 (565 to 1,520)	637 (261 to 1,338)	849 (487 to 1,261)
	2018	<1	23,708 (17,428 to 33,772)	27,883 (23,577 to 32,674)	25,709 (21,909 to 31,169)	605 (260 to 1,028)	995 (516 to 1,676)	792 (441 to 1,244)
		1–<2	22,786 (14,841 to 38,129)	25,527 (19,578 to 33,342)	24,102 (18,689 to 33,189)	546 (153 to 1,163)	776 (317 to 1,370)	656 (302 to 1,141)
		2–4	15,820 (9,702 to 24,099)	19,149 (14,721 to 24,405)	17,421 (13,671 to 22,326)	400 (110 to 917)	562 (261 to 992)	478 (229 to 854)
		5–9	7,134 (2,484 to 15,155)	13,864 (7,398 to 21,988)	10,385 (6,155 to 16,069)	215 (26 to 605)	495 (135 to 1,132)	351 (122 to 681)
		10–14	6,816 (3,261 to 12,819)	10,728 (6,453 to 16,606)	8,705 (5,799 to 12,895)	264 (80 to 660)	387 (149 to 782)	324 (148 to 611)
		15–19	11,674 (7,634 to 16,335)	14,650 (10,804 to 19,326)	13,120 (10,306 to 17,089)	262 (119 to 463)	366 (179 to 648)	312 (173 to 504)
		20–24	9,756 (6,881 to 13,135)	15,729 (11,808 to 21,125)	12,669 (10,062 to 15,860)	221 (120 to 365)	374 (188 to 689)	295 (170 to 499)
		25–29	10,458 (7,538 to 13,875)	17,815 (13,567 to 23,055)	14,053 (11,393 to 17,223)	245 (135 to 397)	466 (248 to 817)	353 (209 to 556)
		30–34	10,966 (7,549 to 15,254)	17,628 (13,485 to 23,091)	14,180 (11,628 to 17,445)	224 (121 to 373)	465 (240 to 847)	341 (197 to 574)
		35–39	10,291 (6,918 to 14,556)	18,076 (13,358 to 23,332)	14,129 (11,399 to 17,476)	191 (85 to 357)	520 (260 to 916)	353 (203 to 587)
		40–44	10,833 (6,776 to 16,458)	15,468 (11,800 to 20,747)	13,024 (10,331 to 16,754)	221 (80 to 476)	364 (176 to 652)	288 (151 to 490)
		45–49	12,510 (7,770 to 19,047)	14,982 (10,729 to 19,457)	13,766 (10,519 to 17,421)	264 (100 to 563)	383 (171 to 690)	325 (173 to 557)
		50–54	13,243 (8,165 to 20,443)	17,442 (11,136 to 24,974)	15,562 (11,485 to 20,307)	291 (111 to 626)	427 (149 to 886)	366 (179 to 666)
		55–59	15,496 (10,426 to 22,398)	18,373 (11,567 to 26,984)	17,260 (12,465 to 23,263)	394 (161 to 789)	444 (158 to 951)	425 (196 to 793)
		60–64	14,927 (10,096 to 22,067)	17,510 (10,724 to 27,431)	16,503 (11,871 to 23,042)	376 (147 to 765)	370 (108 to 857)	372 (159 to 685)
		65–69	18,018 (12,315 to 25,765)	19,758 (10,829 to 36,458)	19,023 (13,277 to 28,341)	464 (188 to 933)	357 (101 to 812)	402 (186 to 733)
		70–74	21,804 (14,421 to 29,699)	19,696 (10,281 to 35,126)	20,700 (14,712 to 29,515)	639 (248 to 1,201)	336 (91 to 864)	480 (214 to 858)
		75–79	24,948 (17,980 to 33,688)	23,999 (11,766 to 51,340)	24,468 (17,363 to 39,705)	770 (323 to 1,353)	345 (82 to 890)	555 (263 to 1,014)
		80–84	26,713 (19,654 to 35,813)	26,437 (12,759 to 55,623)	26,581 (18,670 to 40,942)	879 (372 to 1,405)	313 (65 to 837)	609 (305 to 999)
		85+	30,034 (24,103 to 37,722)	33,945 (21,180 to 54,673)	31,734 (25,035 to 41,546)	1,009 (578 to 1,490)	627 (255 to 1,323)	843 (488 to 1,251)
	2019	<1	23,514 (16,997 to 34,301)	27,786 (23,336 to 32,787)	25,561 (21,591 to 31,488)	588 (244 to 1,020)	986 (504 to 1,693)	779 (430 to 1,210)
		1–<2	22,375 (13,992 to 39,154)	25,337 (19,001 to 33,061)	23,797 (18,192 to 34,022)	528 (139 to 1,102)	770 (302 to 1,433)	644 (281 to 1,099)
		2–4	15,592 (9,053 to 24,363)	19,110 (14,349 to 24,550)	17,284 (13,356 to 22,379)	390 (100 to 936)	561 (244 to 984)	472 (222 to 830)
		5–9	6,997 (2,307 to 15,187)	13,831 (7,424 to 21,735)	10,297 (6,022 to 15,838)	210 (22 to 593)	492 (131 to 1,128)	346 (118 to 665)
		10–14	6,675 (3,219 to 12,785)	10,644 (6,346 to 16,642)	8,591 (5,713 to 12,778)	258 (75 to 655)	384 (148 to 803)	319 (147 to 608)
		15–19	11,494 (7,479 to 16,234)	14,559 (10,554 to 19,714)	12,983 (10,113 to 17,126)	255 (112 to 451)	362 (174 to 640)	307 (168 to 506)
		20–24	9,639 (6,739 to 13,097)	15,610 (11,543 to 21,497)	12,559 (9,916 to 15,858)	217 (115 to 361)	370 (184 to 696)	292 (168 to 511)
		25–29	10,347 (7,420 to 13,763)	17,707 (13,191 to 23,132)	13,944 (11,151 to 17,209)	241 (134 to 385)	463 (225 to 820)	349 (205 to 553)
		30–34	10,833 (7,381 to 15,095)	17,515 (13,157 to 23,246)	14,063 (11,414 to 17,394)	220 (118 to 367)	462 (230 to 866)	337 (191 to 569)
		35–39	10,129 (6,687 to 14,599)	17,943 (13,142 to 23,536)	13,981 (11,108 to 17,393)	187 (84 to 349)	514 (246 to 926)	348 (195 to 585)
		40–44	10,644 (6,556 to 16,261)	15,386 (11,456 to 20,736)	12,890 (10,080 to 16,811)	214 (74 to 463)	362 (171 to 670)	284 (149 to 494)
		45–49	12,308 (7,626 to 18,975)	14,890 (10,468 to 19,706)	13,601 (10,270 to 17,363)	256 (101 to 537)	381 (162 to 689)	319 (167 to 551)
		50–54	13,075 (8,083 to 20,497)	17,305 (10,944 to 24,955)	15,340 (11,251 to 20,504)	284 (108 to 604)	422 (147 to 906)	358 (179 to 645)
		55–59	15,346 (10,234 to 22,520)	18,248 (11,474 to 26,948)	17,128 (12,312 to 23,173)	385 (160 to 798)	439 (157 to 953)	418 (190 to 790)
		60–64	14,773 (9,954 to 21,685)	17,352 (10,496 to 27,384)	16,348 (11,760 to 22,992)	367 (146 to 765)	365 (108 to 853)	366 (148 to 676)
		65–69	17,944 (12,236 to 25,590)	19,601 (10,642 to 35,747)	18,894 (13,050 to 28,427)	458 (183 to 943)	354 (99 to 813)	398 (184 to 716)
		70–74	21,783 (14,384 to 29,844)	19,553 (10,350 to 35,234)	20,572 (14,465 to 29,647)	634 (254 to 1,188)	331 (88 to 844)	470 (204 to 833)
		75–79	25,022 (17,968 to 34,279)	23,915 (11,662 to 53,715)	24,453 (17,308 to 40,336)	766 (320 to 1,359)	340 (73 to 887)	547 (255 to 985)
		80–84	26,777 (19,750 to 36,121)	26,253 (12,379 to 57,051)	26,528 (18,564 to 41,887)	876 (381 to 1,432)	307 (66 to 848)	605 (301 to 1,002)
		85+	30,109 (24,084 to 38,032)	33,779 (20,665 to 55,822)	31,713 (24,975 to 41,903)	1,006 (580 to 1,514)	620 (248 to 1,314)	837 (476 to 1,258)
	2020	<1	23,344 (16,542 to 35,024)	27,666 (23,156 to 33,087)	25,415 (21,272 to 31,489)	571 (232 to 998)	973 (493 to 1,672)	764 (421 to 1,217)
		1–<2	22,035 (13,726 to 39,713)	25,165 (18,555 to 32,868)	23,537 (17,762 to 33,795)	512 (133 to 1,148)	766 (301 to 1,420)	634 (275 to 1,048)
		2–4	15,388 (8,835 to 24,234)	19,084 (14,117 to 24,666)	17,165 (13,125 to 22,376)	382 (91 to 931)	561 (244 to 1,026)	468 (214 to 825)
		5–9	6,823 (2,171 to 14,967)	13,735 (7,480 to 21,810)	10,159 (5,977 to 15,397)	203 (21 to 559)	488 (132 to 1,110)	341 (121 to 656)
		10–14	6,527 (3,141 to 12,543)	10,557 (6,337 to 16,308)	8,472 (5,594 to 12,670)	251 (74 to 630)	381 (150 to 801)	314 (145 to 610)
		15–19	11,307 (7,390 to 16,056)	14,464 (10,327 to 19,931)	12,838 (9,932 to 16,920)	248 (109 to 451)	359 (168 to 650)	302 (165 to 496)
		20–24	9,519 (6,585 to 12,862)	15,488 (11,286 to 21,883)	12,443 (9,790 to 15,897)	213 (113 to 363)	366 (173 to 681)	288 (164 to 499)
		25–29	10,231 (7,330 to 13,682)	17,599 (12,855 to 23,234)	13,829 (10,888 to 17,263)	237 (132 to 385)	458 (227 to 836)	345 (195 to 562)
		30–34	10,697 (7,188 to 14,959)	17,400 (12,918 to 23,230)	13,950 (11,214 to 17,459)	217 (114 to 361)	458 (227 to 863)	334 (186 to 563)
		35–39	9,956 (6,557 to 14,425)	17,811 (12,920 to 23,528)	13,810 (10,809 to 17,292)	182 (78 to 343)	507 (234 to 928)	341 (190 to 578)
		40–44	10,427 (6,420 to 15,853)	15,309 (11,205 to 20,680)	12,763 (9,922 to 16,785)	207 (70 to 440)	359 (162 to 678)	280 (142 to 488)
		45–49	12,069 (7,401 to 18,635)	14,801 (10,470 to 20,006)	13,413 (9,965 to 17,291)	247 (103 to 550)	378 (166 to 692)	311 (164 to 546)
		50–54	12,864 (7,889 to 20,571)	17,168 (10,932 to 24,966)	15,120 (11,081 to 20,258)	277 (106 to 577)	417 (143 to 899)	350 (172 to 623)
		55–59	15,130 (10,019 to 22,589)	18,133 (11,394 to 27,188)	16,957 (12,223 to 23,064)	375 (155 to 759)	434 (148 to 929)	411 (187 to 780)
		60–64	14,547 (9,660 to 21,436)	17,228 (10,401 to 27,901)	16,179 (11,641 to 22,902)	356 (136 to 737)	358 (104 to 831)	357 (151 to 635)
		65–69	17,736 (12,039 to 25,163)	19,501 (10,697 to 35,212)	18,768 (13,064 to 28,200)	446 (177 to 930)	351 (95 to 813)	390 (176 to 708)
		70–74	21,556 (14,166 to 29,403)	19,435 (10,281 to 35,025)	20,385 (14,348 to 29,069)	617 (241 to 1,151)	326 (86 to 792)	456 (195 to 813)
		75–79	24,813 (17,938 to 33,755)	23,731 (11,894 to 50,594)	24,257 (17,224 to 39,892)	752 (298 to 1,350)	334 (73 to 852)	538 (250 to 972)
		80–84	26,571 (19,455 to 36,365)	26,077 (12,255 to 57,256)	26,333 (18,103 to 41,670)	859 (379 to 1,385)	304 (59 to 872)	592 (302 to 1,001)
		85+	29,954 (23,846 to 38,010)	33,567 (20,558 to 56,504)	31,561 (24,641 to 42,017)	992 (565 to 1,474)	607 (229 to 1,317)	821 (477 to 1,245)
	2021	<1	22,967 (16,039 to 35,494)	27,362 (22,634 to 32,854)	25,072 (20,931 to 31,611)	551 (212 to 985)	953 (492 to 1,634)	744 (409 to 1,176)
		1–<2	21,465 (12,935 to 38,298)	24,813 (18,115 to 32,651)	23,071 (17,349 to 34,060)	490 (110 to 1,151)	754 (289 to 1,422)	617 (267 to 1,034)
		2–4	15,033 (8,410 to 23,696)	18,894 (13,694 to 24,789)	16,889 (12,738 to 21,983)	370 (83 to 894)	554 (228 to 1,024)	458 (200 to 832)
		5–9	6,523 (2,143 to 14,262)	13,466 (7,169 to 21,601)	9,872 (5,610 to 15,246)	193 (17 to 526)	476 (133 to 1,116)	330 (112 to 627)
		10–14	6,311 (3,036 to 12,057)	10,340 (6,114 to 15,962)	8,255 (5,425 to 12,467)	241 (70 to 636)	372 (140 to 763)	304 (142 to 583)
		15–19	11,061 (7,121 to 15,815)	14,228 (9,991 to 19,885)	12,596 (9,689 to 16,567)	240 (105 to 432)	352 (162 to 650)	294 (157 to 497)
		20–24	9,348 (6,368 to 12,798)	15,196 (11,042 to 21,170)	12,215 (9,539 to 15,672)	208 (110 to 352)	357 (166 to 675)	281 (159 to 492)
		25–29	10,066 (7,151 to 13,789)	17,324 (12,568 to 23,187)	13,608 (10,550 to 17,011)	232 (125 to 376)	448 (209 to 813)	337 (187 to 557)
		30–34	10,496 (7,028 to 14,604)	17,126 (12,395 to 23,029)	13,730 (10,875 to 17,281)	211 (108 to 349)	448 (215 to 865)	326 (182 to 551)
		35–39	9,716 (6,396 to 14,234)	17,528 (12,519 to 23,778)	13,522 (10,355 to 17,070)	177 (71 to 335)	496 (219 to 946)	332 (178 to 569)
		40–44	10,145 (6,255 to 15,232)	15,057 (10,935 to 20,898)	12,528 (9,643 to 16,403)	199 (67 to 431)	352 (158 to 663)	273 (139 to 482)
		45–49	11,762 (7,205 to 18,462)	14,551 (9,993 to 19,760)	13,111 (9,580 to 17,007)	237 (89 to 519)	370 (160 to 694)	301 (158 to 534)
		50–54	12,594 (7,610 to 20,071)	16,830 (10,635 to 24,395)	14,791 (10,778 to 20,046)	268 (99 to 552)	406 (140 to 863)	340 (169 to 611)
		55–59	14,857 (9,790 to 22,406)	17,787 (11,259 to 26,895)	16,596 (11,966 to 22,528)	362 (153 to 741)	421 (142 to 896)	397 (186 to 745)
		60–64	14,263 (9,279 to 20,724)	16,802 (10,040 to 26,830)	15,806 (11,313 to 22,537)	344 (132 to 727)	346 (103 to 797)	345 (145 to 633)
		65–69	17,449 (11,766 to 24,791)	18,994 (10,286 to 35,050)	18,373 (12,605 to 27,819)	432 (167 to 905)	338 (91 to 785)	376 (162 to 694)
		70–74	21,260 (13,991 to 29,274)	18,916 (9,960 to 35,178)	19,936 (13,863 to 28,732)	602 (236 to 1,148)	315 (77 to 774)	440 (185 to 792)
		75–79	24,549 (17,811 to 33,444)	23,141 (11,354 to 49,913)	23,825 (16,833 to 39,006)	733 (294 to 1,326)	321 (68 to 857)	521 (236 to 922)
		80–84	26,317 (19,205 to 35,880)	25,364 (11,760 to 56,870)	25,849 (17,660 to 42,388)	840 (366 to 1,372)	290 (53 to 814)	570 (287 to 959)
		85+	29,748 (23,736 to 37,831)	32,779 (19,653 to 55,662)	31,133 (24,159 to 41,757)	977 (553 to 1,471)	579 (212 to 1,280)	795 (459 to 1,234)
	2022	<1	22,423 (19,587 to 22,928)	24,052 (22,798 to 25,143)	23,204 (21,281 to 23,846)	552 (518 to 577)	883 (802 to 939)	710 (664 to 742)
		1–<2	21,200 (19,164 to 22,154)	22,371 (21,255 to 23,844)	21,762 (20,402 to 22,822)	493 (462 to 528)	699 (641 to 746)	592 (556 to 629)
		2–4	11,552 (10,171 to 13,052)	15,983 (14,943 to 17,326)	13,682 (12,604 to 14,859)	360 (333 to 387)	561 (535 to 596)	457 (437 to 482)
		5–9	6,531 (6,518 to 7,215)	12,471 (11,465 to 13,472)	9,410 (8,928 to 10,251)	193 (193 to 222)	447 (413 to 477)	316 (300 to 346)
		10–14	6,322 (6,175 to 6,694)	10,350 (9,647 to 10,878)	8,286 (7,913 to 8,654)	208 (198 to 234)	364 (338 to 388)	284 (269 to 308)
		15–19	8,716 (7,706 to 9,727)	13,384 (12,347 to 14,356)	10,992 (10,071 to 11,765)	221 (207 to 235)	369 (355 to 390)	293 (282 to 306)
		20–24	7,639 (6,985 to 8,355)	13,529 (12,549 to 14,696)	10,523 (9,836 to 11,374)	214 (205 to 223)	362 (354 to 379)	286 (280 to 297)
		25–29	9,490 (8,731 to 10,002)	15,124 (14,311 to 15,830)	12,258 (11,711 to 12,735)	226 (217 to 232)	427 (402 to 443)	325 (311 to 334)
		30–34	10,479 (10,174 to 10,717)	17,181 (16,607 to 17,692)	13,787 (13,470 to 14,056)	212 (207 to 225)	444 (422 to 454)	327 (315 to 336)
		35–39	10,377 (9,920 to 10,791)	17,513 (16,805 to 17,892)	13,853 (13,387 to 14,148)	197 (182 to 212)	484 (448 to 498)	337 (317 to 349)
		40–44	10,490 (10,040 to 11,007)	14,854 (14,108 to 15,474)	12,629 (12,184 to 13,077)	206 (192 to 222)	355 (341 to 375)	279 (268 to 296)
		45–49	11,656 (11,010 to 11,891)	14,672 (14,319 to 14,988)	13,101 (12,684 to 13,297)	235 (215 to 240)	373 (363 to 384)	301 (289 to 307)
		50–54	11,422 (10,808 to 11,878)	15,135 (14,671 to 15,759)	13,348 (12,968 to 13,767)	244 (218 to 276)	394 (378 to 409)	322 (308 to 337)
		55–59	14,496 (14,009 to 14,804)	17,586 (17,059 to 17,770)	16,054 (15,675 to 16,235)	348 (326 to 371)	414 (390 to 422)	382 (364 to 395)
		60–64	14,652 (14,177 to 14,968)	17,394 (16,938 to 17,779)	16,115 (15,756 to 16,395)	358 (344 to 374)	357 (347 to 368)	358 (348 to 367)
		65–69	17,544 (17,382 to 19,207)	18,483 (18,104 to 18,989)	18,058 (17,818 to 18,857)	435 (422 to 528)	331 (320 to 346)	378 (371 to 421)
		70–74	21,229 (20,518 to 21,573)	19,014 (18,860 to 19,771)	20,049 (19,697 to 20,526)	594 (539 to 613)	319 (314 to 335)	448 (422 to 462)
		75–79	24,096 (23,437 to 24,630)	23,230 (22,971 to 23,687)	23,661 (23,267 to 24,111)	585 (522 to 679)	325 (313 to 337)	454 (422 to 496)
		80–84	26,409 (25,882 to 26,633)	25,534 (25,306 to 26,180)	26,002 (25,672 to 26,384)	840 (771 to 855)	308 (291 to 336)	593 (552 to 607)
		85+	29,844 (29,447 to 30,107)	32,775 (30,216 to 33,641)	31,035 (30,000 to 31,408)	986 (947 to 1,016)	579 (552 to 605)	820 (795 to 841)
	2023	<1	22,378 (19,473 to 22,930)	24,068 (22,778 to 25,157)	23,188 (21,286 to 23,824)	551 (517 to 577)	883 (803 to 940)	710 (663 to 742)
		1–<2	21,090 (19,125 to 22,119)	22,369 (21,363 to 23,861)	21,704 (20,429 to 22,791)	493 (461 to 530)	699 (641 to 746)	592 (557 to 630)
		2–4	11,492 (10,143 to 12,987)	15,905 (14,790 to 17,175)	13,613 (12,548 to 14,782)	351 (328 to 381)	568 (540 to 606)	455 (434 to 481)
		5–9	6,531 (6,518 to 7,215)	12,471 (11,465 to 13,472)	9,407 (8,926 to 10,248)	193 (193 to 222)	447 (413 to 477)	316 (300 to 345)
		10–14	6,322 (6,175 to 6,694)	10,350 (9,647 to 10,878)	8,284 (7,912 to 8,653)	208 (198 to 234)	364 (338 to 388)	284 (269 to 308)
		15–19	8,710 (7,706 to 9,688)	13,379 (12,347 to 14,356)	10,987 (10,076 to 11,756)	216 (204 to 234)	369 (347 to 390)	290 (277 to 306)
		20–24	7,528 (6,942 to 8,187)	13,486 (12,482 to 14,589)	10,445 (9,748 to 11,259)	214 (206 to 223)	364 (354 to 385)	287 (280 to 300)
		25–29	9,330 (8,417 to 9,897)	14,917 (13,977 to 15,658)	12,076 (11,349 to 12,615)	227 (218 to 233)	427 (401 to 443)	325 (311 to 334)
		30–34	10,449 (10,140 to 10,713)	17,031 (16,325 to 17,539)	13,700 (13,307 to 14,037)	213 (207 to 225)	442 (420 to 453)	326 (314 to 335)
		35–39	10,377 (9,937 to 10,734)	17,474 (16,818 to 17,896)	13,840 (13,400 to 14,146)	196 (182 to 212)	479 (445 to 497)	334 (316 to 346)
		40–44	10,483 (10,031 to 11,006)	14,853 (14,108 to 15,466)	12,624 (12,184 to 13,076)	206 (192 to 222)	355 (341 to 375)	279 (268 to 296)
		45–49	11,709 (11,034 to 11,930)	14,567 (14,269 to 14,982)	13,074 (12,684 to 13,304)	237 (216 to 240)	371 (360 to 386)	301 (290 to 308)
		50–54	11,536 (10,888 to 11,875)	15,104 (14,629 to 15,714)	13,367 (12,929 to 13,737)	248 (224 to 281)	393 (376 to 407)	323 (309 to 338)
		55–59	14,425 (13,959 to 14,767)	17,504 (16,978 to 17,755)	15,986 (15,607 to 16,237)	347 (325 to 369)	411 (386 to 421)	379 (362 to 393)
		60–64	14,554 (14,057 to 14,887)	17,358 (16,939 to 17,706)	16,031 (15,681 to 16,288)	357 (343 to 371)	358 (349 to 370)	357 (349 to 367)
		65–69	17,544 (17,382 to 19,207)	18,482 (18,096 to 18,994)	18,056 (17,819 to 18,860)	435 (422 to 528)	332 (321 to 347)	379 (372 to 422)
		70–74	21,200 (20,417 to 21,579)	19,000 (18,854 to 19,734)	20,023 (19,639 to 20,498)	593 (536 to 609)	318 (314 to 335)	446 (419 to 460)
		75–79	24,075 (23,437 to 24,621)	23,230 (22,971 to 23,696)	23,647 (23,262 to 24,101)	579 (520 to 679)	325 (313 to 337)	450 (420 to 494)
		80–84	26,410 (25,882 to 26,635)	25,534 (25,306 to 26,180)	25,999 (25,670 to 26,388)	840 (771 to 855)	308 (291 to 336)	591 (550 to 605)
		85+	29,690 (29,086 to 29,985)	32,784 (30,217 to 33,695)	30,959 (29,850 to 31,380)	986 (947 to 1,014)	578 (552 to 605)	819 (793 to 840)
	2024	<1	22,365 (19,408 to 22,931)	23,992 (22,749 to 25,106)	23,144 (21,104 to 23,828)	552 (518 to 577)	883 (799 to 939)	710 (663 to 742)
		1–<2	21,065 (18,949 to 22,132)	22,395 (21,409 to 23,889)	21,703 (20,370 to 22,780)	493 (461 to 529)	700 (642 to 747)	592 (558 to 630)
		2–4	11,402 (10,068 to 12,847)	15,885 (14,794 to 17,161)	13,557 (12,513 to 14,707)	345 (318 to 374)	570 (539 to 608)	453 (432 to 480)
		5–9	6,531 (6,518 to 7,215)	12,471 (11,465 to 13,472)	9,405 (8,924 to 10,245)	193 (193 to 222)	447 (413 to 477)	316 (300 to 345)
		10–14	6,322 (6,175 to 6,694)	10,350 (9,647 to 10,878)	8,282 (7,910 to 8,651)	208 (198 to 234)	364 (338 to 388)	284 (269 to 308)
		15–19	8,701 (7,701 to 9,688)	13,363 (12,321 to 14,346)	10,976 (10,076 to 11,752)	212 (201 to 232)	367 (340 to 389)	288 (272 to 304)
		20–24	7,519 (6,918 to 8,189)	13,465 (12,369 to 14,541)	10,430 (9,722 to 11,233)	213 (204 to 222)	368 (356 to 389)	289 (281 to 301)
		25–29	9,179 (7,879 to 9,702)	14,622 (13,490 to 15,310)	11,854 (10,936 to 12,320)	228 (219 to 234)	427 (401 to 443)	325 (311 to 335)
		30–34	10,361 (10,020 to 10,744)	16,795 (15,929 to 17,274)	13,537 (13,052 to 13,837)	213 (207 to 225)	440 (415 to 449)	325 (312 to 333)
		35–39	10,333 (9,955 to 10,653)	17,393 (16,844 to 17,953)	13,789 (13,407 to 14,142)	196 (182 to 213)	473 (440 to 490)	332 (314 to 344)
		40–44	10,494 (10,037 to 10,993)	14,852 (14,111 to 15,454)	12,625 (12,175 to 13,077)	208 (193 to 223)	355 (341 to 375)	280 (268 to 295)
		45–49	11,756 (11,080 to 11,956)	14,561 (14,193 to 14,978)	13,102 (12,674 to 13,321)	237 (217 to 242)	371 (358 to 386)	301 (290 to 310)
		50–54	11,641 (10,963 to 11,909)	15,107 (14,638 to 15,713)	13,388 (12,925 to 13,730)	251 (227 to 282)	393 (376 to 407)	322 (308 to 338)
		55–59	14,286 (13,846 to 14,686)	17,331 (16,889 to 17,656)	15,846 (15,497 to 16,109)	343 (318 to 367)	407 (382 to 420)	376 (357 to 391)
		60–64	14,471 (13,929 to 14,746)	17,377 (16,951 to 17,730)	15,978 (15,618 to 16,232)	357 (343 to 375)	361 (350 to 375)	359 (349 to 372)
		65–69	17,493 (17,359 to 19,173)	18,489 (18,108 to 18,980)	18,034 (17,813 to 18,859)	434 (422 to 527)	331 (321 to 346)	378 (372 to 422)
		70–74	21,244 (20,344 to 21,474)	20,229 (19,309 to 21,087)	20,699 (20,041 to 21,169)	599 (529 to 608)	325 (312 to 343)	452 (422 to 461)
		75–79	24,069 (23,371 to 24,613)	23,230 (22,971 to 23,696)	23,639 (23,245 to 24,090)	574 (518 to 679)	325 (313 to 337)	446 (419 to 492)
		80–84	26,410 (25,882 to 26,644)	25,534 (25,306 to 26,180)	25,996 (25,668 to 26,386)	840 (771 to 855)	308 (291 to 336)	589 (548 to 603)
		85+	29,598 (29,014 to 29,940)	32,846 (30,288 to 33,764)	30,947 (29,892 to 31,385)	986 (948 to 1,016)	578 (554 to 605)	817 (792 to 837)
	2025	<1	22,230 (19,397 to 22,921)	23,910 (22,608 to 25,022)	23,035 (20,946 to 23,747)	552 (517 to 578)	876 (796 to 937)	707 (660 to 742)
		1–<2	21,071 (18,949 to 22,169)	22,366 (21,231 to 23,897)	21,692 (20,241 to 22,831)	493 (461 to 528)	699 (641 to 747)	592 (556 to 630)
		2–4	11,272 (9,967 to 12,843)	15,824 (14,761 to 17,144)	13,460 (12,362 to 14,617)	334 (306 to 366)	571 (539 to 611)	448 (427 to 477)
		5–9	6,531 (6,518 to 7,215)	12,471 (11,465 to 13,472)	9,403 (8,923 to 10,244)	193 (193 to 222)	447 (413 to 477)	316 (300 to 345)
		10–14	6,322 (6,175 to 6,694)	10,350 (9,647 to 10,878)	8,280 (7,908 to 8,648)	208 (198 to 234)	364 (338 to 388)	284 (268 to 307)
		15–19	8,690 (7,701 to 9,688)	13,369 (12,319 to 14,346)	10,974 (10,070 to 11,753)	210 (198 to 232)	366 (336 to 389)	286 (270 to 303)
		20–24	7,486 (6,894 to 8,162)	13,468 (12,400 to 14,516)	10,413 (9,705 to 11,198)	212 (202 to 222)	369 (357 to 389)	289 (280 to 301)
		25–29	8,973 (7,564 to 9,601)	14,295 (13,330 to 15,250)	11,589 (10,623 to 12,203)	227 (219 to 234)	427 (402 to 444)	326 (312 to 335)
		30–34	10,072 (9,627 to 10,499)	16,279 (15,458 to 17,050)	13,134 (12,683 to 13,607)	212 (206 to 222)	433 (409 to 447)	321 (309 to 330)
		35–39	10,320 (9,972 to 10,632)	17,279 (16,758 to 17,792)	13,740 (13,401 to 14,075)	196 (183 to 213)	472 (441 to 489)	331 (314 to 344)
		40–44	10,641 (10,139 to 11,159)	14,774 (14,088 to 15,352)	12,656 (12,180 to 13,086)	212 (197 to 226)	355 (340 to 372)	281 (271 to 294)
		45–49	11,592 (10,921 to 11,942)	14,618 (14,209 to 15,068)	13,054 (12,649 to 13,355)	233 (215 to 243)	373 (357 to 392)	300 (289 to 311)
		50–54	11,622 (10,964 to 11,875)	15,116 (14,639 to 15,715)	13,346 (12,881 to 13,676)	250 (226 to 280)	393 (376 to 407)	320 (305 to 336)
		55–59	14,170 (13,719 to 14,701)	16,761 (15,441 to 17,527)	15,510 (14,825 to 15,971)	336 (306 to 363)	404 (379 to 420)	371 (351 to 388)
		60–64	14,306 (13,795 to 14,662)	17,341 (16,857 to 17,703)	15,860 (15,497 to 16,131)	355 (335 to 373)	361 (348 to 376)	358 (345 to 373)
		65–69	17,532 (17,397 to 19,121)	18,513 (18,138 to 19,000)	18,062 (17,845 to 18,912)	436 (428 to 527)	332 (322 to 346)	380 (374 to 423)
		70–74	21,064 (20,249 to 21,317)	20,217 (19,314 to 20,996)	20,607 (19,939 to 21,090)	578 (521 to 602)	324 (312 to 341)	441 (415 to 454)
		75–79	24,070 (23,395 to 24,609)	23,229 (22,971 to 23,681)	23,636 (23,248 to 24,085)	574 (518 to 679)	324 (313 to 336)	445 (417 to 490)
		80–84	26,416 (25,883 to 26,675)	25,535 (25,318 to 26,180)	25,996 (25,670 to 26,390)	840 (771 to 855)	309 (291 to 336)	587 (546 to 601)
		85+	29,528 (28,988 to 29,891)	32,845 (30,289 to 33,764)	30,923 (29,862 to 31,375)	985 (947 to 1,015)	578 (554 to 605)	814 (789 to 835)
	2026	<1	22,260 (19,374 to 22,939)	23,805 (22,481 to 25,038)	23,000 (20,945 to 23,742)	552 (521 to 579)	874 (795 to 935)	706 (659 to 742)
		1–<2	20,991 (18,890 to 22,101)	22,292 (21,085 to 23,758)	21,615 (20,089 to 22,715)	494 (461 to 529)	696 (638 to 746)	591 (552 to 629)
		2–4	11,121 (9,800 to 12,705)	15,765 (14,623 to 17,099)	13,353 (12,262 to 14,529)	325 (299 to 361)	571 (526 to 610)	443 (415 to 472)
		5–9	6,531 (6,518 to 7,215)	12,471 (11,465 to 13,472)	9,402 (8,922 to 10,243)	193 (193 to 222)	447 (413 to 477)	316 (300 to 345)
		10–14	6,322 (6,175 to 6,694)	10,350 (9,647 to 10,878)	8,277 (7,906 to 8,646)	208 (198 to 234)	364 (338 to 388)	284 (268 to 307)
		15–19	8,680 (7,701 to 9,684)	13,339 (12,139 to 14,350)	10,955 (10,053 to 11,755)	208 (196 to 232)	356 (332 to 382)	280 (266 to 300)
		20–24	7,489 (6,893 to 8,157)	13,457 (12,369 to 14,548)	10,409 (9,701 to 11,179)	211 (200 to 221)	369 (357 to 390)	288 (279 to 301)
		25–29	8,248 (7,380 to 9,191)	14,231 (13,260 to 15,361)	11,190 (10,485 to 12,030)	228 (218 to 234)	428 (404 to 445)	326 (313 to 336)
		30–34	9,713 (9,294 to 10,240)	15,565 (14,887 to 16,247)	12,598 (12,120 to 13,075)	211 (203 to 221)	428 (403 to 444)	318 (305 to 328)
		35–39	10,315 (9,955 to 10,630)	17,255 (16,671 to 17,755)	13,736 (13,381 to 14,077)	196 (183 to 213)	469 (437 to 487)	331 (313 to 344)
		40–44	10,661 (10,145 to 11,059)	14,837 (14,160 to 15,388)	12,693 (12,234 to 13,052)	213 (197 to 225)	356 (343 to 372)	282 (272 to 294)
		45–49	11,440 (10,730 to 11,922)	14,617 (14,258 to 14,994)	12,986 (12,580 to 13,327)	228 (207 to 243)	374 (359 to 392)	299 (287 to 311)
		50–54	11,623 (10,964 to 11,875)	14,946 (14,523 to 15,594)	13,231 (12,809 to 13,594)	250 (226 to 280)	390 (372 to 406)	318 (302 to 334)
		55–59	12,349 (11,656 to 13,844)	15,193 (14,702 to 15,764)	13,827 (13,327 to 14,617)	294 (259 to 332)	397 (374 to 416)	348 (327 to 369)
		60–64	14,278 (13,755 to 14,615)	17,203 (16,704 to 17,535)	15,764 (15,394 to 16,032)	348 (324 to 370)	360 (348 to 376)	354 (339 to 369)
		65–69	17,545 (17,120 to 18,471)	18,541 (18,170 to 19,019)	18,078 (17,785 to 18,575)	434 (412 to 476)	335 (325 to 347)	381 (369 to 399)
		70–74	21,042 (20,235 to 21,317)	20,333 (19,367 to 21,123)	20,659 (19,972 to 21,132)	577 (521 to 602)	326 (313 to 343)	441 (415 to 454)
		75–79	24,071 (23,395 to 24,609)	23,223 (22,964 to 23,691)	23,629 (23,249 to 24,078)	574 (518 to 679)	323 (313 to 334)	443 (416 to 489)
		80–84	26,423 (25,885 to 26,691)	25,538 (25,335 to 26,177)	25,997 (25,675 to 26,388)	840 (771 to 856)	309 (291 to 336)	584 (544 to 600)
		85+	29,421 (28,865 to 29,820)	32,853 (30,389 to 33,764)	30,879 (29,810 to 31,358)	986 (945 to 1,016)	578 (554 to 604)	813 (787 to 834)
	2027	<1	22,143 (19,322 to 22,910)	23,775 (22,507 to 24,979)	22,925 (20,885 to 23,704)	551 (520 to 578)	872 (792 to 933)	705 (659 to 741)
		1–<2	20,986 (18,887 to 22,122)	22,209 (21,090 to 23,632)	21,573 (20,100 to 22,670)	493 (461 to 529)	693 (636 to 743)	589 (553 to 629)
		2–4	11,079 (9,744 to 12,642)	15,643 (14,318 to 16,969)	13,272 (12,145 to 14,436)	321 (293 to 361)	565 (508 to 610)	438 (406 to 471)
		5–9	6,531 (6,518 to 7,215)	12,471 (11,465 to 13,472)	9,403 (8,922 to 10,243)	193 (193 to 222)	447 (413 to 477)	316 (300 to 345)
		10–14	6,322 (6,175 to 6,694)	10,350 (9,647 to 10,878)	8,274 (7,903 to 8,643)	208 (198 to 234)	364 (338 to 388)	284 (268 to 307)
		15–19	8,680 (7,701 to 9,684)	13,333 (12,047 to 14,337)	10,951 (10,031 to 11,746)	208 (196 to 232)	354 (330 to 379)	279 (264 to 300)
		20–24	7,480 (6,897 to 8,173)	13,449 (12,316 to 14,494)	10,400 (9,675 to 11,137)	209 (197 to 220)	370 (357 to 390)	288 (278 to 300)
		25–29	7,964 (7,272 to 8,831)	14,166 (13,158 to 15,320)	11,014 (10,322 to 11,864)	228 (219 to 235)	428 (404 to 446)	327 (313 to 336)
		30–34	9,599 (9,098 to 10,123)	14,996 (14,199 to 15,693)	12,259 (11,731 to 12,758)	210 (204 to 220)	423 (397 to 440)	315 (302 to 326)
		35–39	10,307 (9,928 to 10,656)	17,190 (16,504 to 17,650)	13,707 (13,272 to 14,020)	196 (183 to 213)	468 (435 to 485)	330 (314 to 343)
		40–44	10,662 (10,169 to 11,062)	14,889 (14,183 to 15,430)	12,717 (12,223 to 13,063)	213 (197 to 225)	357 (346 to 372)	283 (272 to 294)
		45–49	11,539 (10,736 to 12,074)	14,588 (14,176 to 14,997)	13,029 (12,591 to 13,357)	229 (205 to 246)	374 (358 to 393)	300 (286 to 312)
		50–54	11,644 (11,016 to 11,906)	14,946 (14,453 to 15,623)	13,222 (12,795 to 13,606)	250 (226 to 281)	391 (371 to 407)	318 (300 to 334)
		55–59	12,430 (11,818 to 12,880)	15,144 (14,607 to 15,729)	13,838 (13,398 to 14,258)	295 (263 to 328)	392 (365 to 411)	345 (325 to 367)
		60–64	14,233 (13,694 to 14,583)	17,162 (16,668 to 17,478)	15,716 (15,350 to 15,971)	343 (321 to 363)	360 (347 to 375)	351 (337 to 366)
		65–69	17,446 (16,965 to 17,751)	18,710 (18,239 to 19,129)	18,118 (17,752 to 18,385)	430 (406 to 446)	338 (329 to 351)	381 (371 to 392)
		70–74	21,042 (20,235 to 21,317)	20,365 (19,367 to 21,143)	20,676 (19,973 to 21,158)	577 (521 to 602)	326 (313 to 343)	441 (414 to 454)
		75–79	24,073 (23,395 to 24,608)	23,213 (22,975 to 23,686)	23,623 (23,251 to 24,059)	574 (518 to 679)	323 (313 to 333)	442 (415 to 488)
		80–84	26,425 (25,890 to 26,706)	25,539 (25,335 to 26,182)	25,995 (25,675 to 26,373)	840 (771 to 856)	309 (291 to 336)	582 (542 to 598)
		85+	29,381 (28,792 to 29,788)	32,878 (30,441 to 33,830)	30,878 (29,846 to 31,380)	987 (947 to 1,024)	578 (555 to 605)	812 (787 to 836)
	2028	<1	22,134 (19,313 to 22,904)	23,575 (22,253 to 24,736)	22,824 (20,839 to 23,630)	552 (519 to 578)	871 (791 to 932)	705 (659 to 741)
		1–<2	20,942 (18,858 to 22,124)	22,178 (21,089 to 23,664)	21,535 (20,055 to 22,653)	493 (461 to 528)	692 (635 to 742)	588 (551 to 629)
		2–4	11,079 (9,744 to 12,642)	15,447 (14,023 to 16,813)	13,178 (11,955 to 14,396)	321 (293 to 361)	546 (506 to 593)	429 (402 to 467)
		5–9	6,531 (6,518 to 7,215)	12,471 (11,465 to 13,472)	9,403 (8,922 to 10,243)	193 (193 to 222)	447 (413 to 477)	316 (300 to 345)
		10–14	6,322 (6,175 to 6,694)	10,350 (9,647 to 10,878)	8,272 (7,901 to 8,641)	208 (198 to 234)	364 (338 to 388)	284 (268 to 307)
		15–19	8,680 (7,701 to 9,684)	13,332 (12,011 to 14,314)	10,949 (10,030 to 11,743)	208 (196 to 232)	354 (330 to 379)	279 (264 to 300)
		20–24	7,475 (6,897 to 8,164)	13,450 (12,325 to 14,531)	10,398 (9,675 to 11,128)	207 (194 to 219)	370 (356 to 391)	287 (276 to 300)
		25–29	7,781 (7,118 to 8,551)	14,080 (13,059 to 15,323)	10,879 (10,193 to 11,776)	228 (219 to 235)	429 (403 to 448)	327 (313 to 337)
		30–34	9,534 (8,666 to 10,052)	14,823 (14,007 to 15,610)	12,141 (11,621 to 12,640)	211 (204 to 220)	423 (396 to 440)	315 (302 to 325)
		35–39	10,265 (9,908 to 10,669)	17,077 (16,307 to 17,553)	13,632 (13,166 to 13,984)	196 (183 to 213)	467 (434 to 484)	330 (313 to 343)
		40–44	10,635 (10,179 to 10,996)	14,987 (14,277 to 15,508)	12,755 (12,238 to 13,102)	213 (197 to 225)	359 (347 to 376)	284 (273 to 296)
		45–49	11,539 (10,736 to 12,074)	14,575 (14,177 to 14,996)	13,023 (12,591 to 13,353)	229 (204 to 246)	374 (358 to 393)	300 (286 to 312)
		50–54	11,595 (10,938 to 11,907)	15,038 (14,505 to 15,707)	13,237 (12,809 to 13,583)	249 (224 to 281)	393 (372 to 412)	318 (301 to 334)
		55–59	12,492 (11,778 to 13,079)	15,160 (14,687 to 15,719)	13,862 (13,401 to 14,292)	297 (259 to 333)	392 (369 to 411)	346 (323 to 369)
		60–64	14,189 (13,687 to 14,565)	17,122 (16,628 to 17,439)	15,682 (15,309 to 15,933)	339 (316 to 361)	359 (347 to 374)	349 (336 to 366)
		65–69	17,514 (16,981 to 17,855)	19,120 (18,724 to 19,446)	18,358 (17,976 to 18,619)	428 (400 to 445)	340 (335 to 351)	382 (369 to 393)
		70–74	21,042 (20,235 to 21,317)	20,365 (19,367 to 21,143)	20,677 (19,974 to 21,165)	577 (521 to 602)	326 (313 to 343)	441 (414 to 454)
		75–79	24,496 (23,892 to 24,680)	23,215 (22,989 to 23,686)	23,822 (23,453 to 24,093)	736 (696 to 766)	323 (313 to 333)	518 (498 to 535)
		80–84	26,417 (25,883 to 26,686)	25,543 (25,335 to 26,182)	25,988 (25,671 to 26,387)	840 (771 to 855)	309 (291 to 336)	579 (540 to 594)
		85+	29,295 (28,720 to 29,715)	32,891 (30,441 to 33,846)	30,848 (29,801 to 31,334)	989 (951 to 1,032)	578 (547 to 605)	811 (786 to 839)
	2029	<1	22,123 (19,330 to 22,900)	23,503 (22,218 to 24,715)	22,784 (20,831 to 23,625)	551 (519 to 578)	870 (791 to 932)	704 (658 to 740)
		1–<2	20,928 (18,823 to 22,118)	22,031 (20,763 to 23,514)	21,457 (19,970 to 22,608)	494 (461 to 528)	691 (635 to 742)	588 (551 to 629)
		2–4	11,079 (9,744 to 12,642)	15,348 (13,920 to 16,760)	13,131 (11,908 to 14,371)	321 (293 to 361)	542 (498 to 589)	427 (400 to 465)
		5–9	6,531 (6,518 to 7,215)	12,471 (11,465 to 13,472)	9,403 (8,923 to 10,244)	193 (193 to 222)	447 (413 to 477)	316 (300 to 345)
		10–14	6,322 (6,175 to 6,694)	10,350 (9,647 to 10,878)	8,271 (7,900 to 8,639)	208 (198 to 234)	364 (338 to 388)	284 (268 to 307)
		15–19	8,680 (7,701 to 9,684)	13,332 (12,011 to 14,314)	10,946 (10,027 to 11,740)	208 (196 to 232)	354 (330 to 379)	279 (264 to 300)
		20–24	7,476 (6,897 to 8,173)	13,448 (12,325 to 14,531)	10,399 (9,676 to 11,122)	206 (192 to 218)	370 (350 to 391)	286 (270 to 300)
		25–29	7,696 (7,065 to 8,417)	14,052 (13,005 to 15,277)	10,821 (10,119 to 11,705)	228 (218 to 236)	431 (405 to 453)	328 (314 to 339)
		30–34	9,389 (8,475 to 9,979)	14,602 (13,594 to 15,330)	11,959 (11,207 to 12,471)	211 (204 to 221)	423 (395 to 440)	315 (302 to 326)
		35–39	10,206 (9,841 to 10,644)	16,856 (16,003 to 17,350)	13,491 (12,955 to 13,841)	197 (184 to 213)	465 (432 to 484)	329 (311 to 342)
		40–44	10,622 (10,220 to 10,966)	14,943 (14,241 to 15,520)	12,734 (12,251 to 13,097)	212 (199 to 224)	359 (348 to 377)	284 (275 to 296)
		45–49	11,438 (10,670 to 12,028)	14,611 (14,234 to 15,006)	12,985 (12,565 to 13,361)	227 (204 to 245)	375 (360 to 395)	300 (286 to 312)
		50–54	11,411 (10,744 to 11,835)	15,003 (14,524 to 15,612)	13,130 (12,694 to 13,546)	245 (221 to 276)	395 (374 to 410)	317 (301 to 334)
		55–59	12,426 (11,775 to 12,947)	15,199 (14,707 to 15,740)	13,825 (13,378 to 14,243)	296 (259 to 329)	392 (368 to 412)	345 (323 to 367)
		60–64	14,135 (13,619 to 14,517)	17,065 (16,568 to 17,409)	15,643 (15,301 to 15,921)	337 (315 to 362)	358 (346 to 373)	348 (334 to 364)
		65–69	17,442 (16,861 to 17,849)	19,022 (18,642 to 19,395)	18,260 (17,889 to 18,573)	423 (395 to 442)	343 (337 to 356)	382 (368 to 395)
		70–74	21,042 (20,235 to 21,317)	20,358 (19,367 to 21,166)	20,674 (19,976 to 21,165)	577 (521 to 602)	326 (313 to 344)	442 (414 to 455)
		75–79	24,506 (23,917 to 24,666)	23,197 (23,031 to 23,757)	23,813 (23,500 to 24,128)	750 (708 to 794)	322 (312 to 335)	524 (504 to 545)
		80–84	26,412 (25,882 to 26,669)	25,544 (25,335 to 26,182)	25,981 (25,661 to 26,380)	840 (771 to 855)	309 (291 to 336)	576 (537 to 592)
		85+	29,172 (28,555 to 29,561)	32,799 (30,291 to 33,751)	30,756 (29,640 to 31,242)	993 (943 to 1,045)	576 (530 to 605)	811 (778 to 842)
	2030	<1	22,101 (19,240 to 22,901)	23,457 (22,106 to 24,691)	22,751 (20,751 to 23,591)	552 (519 to 577)	869 (789 to 931)	704 (657 to 740)
		1–<2	20,891 (18,854 to 22,044)	21,976 (20,748 to 23,498)	21,411 (19,962 to 22,575)	493 (460 to 529)	691 (633 to 741)	588 (549 to 628)
		2–4	11,079 (9,744 to 12,642)	15,299 (13,920 to 16,752)	13,107 (11,880 to 14,364)	321 (293 to 361)	540 (498 to 589)	426 (399 to 465)
		5–9	6,531 (6,518 to 7,215)	12,471 (11,465 to 13,472)	9,403 (8,923 to 10,244)	193 (193 to 222)	447 (413 to 477)	316 (300 to 345)
		10–14	6,322 (6,175 to 6,694)	10,350 (9,647 to 10,878)	8,270 (7,899 to 8,638)	208 (198 to 234)	364 (338 to 388)	284 (268 to 307)
		15–19	8,680 (7,701 to 9,684)	13,332 (12,011 to 14,314)	10,943 (10,025 to 11,737)	208 (196 to 232)	354 (330 to 379)	279 (264 to 300)
		20–24	7,468 (6,857 to 8,156)	13,444 (12,294 to 14,527)	10,394 (9,655 to 11,118)	201 (188 to 214)	369 (341 to 391)	283 (267 to 297)
		25–29	7,610 (7,033 to 8,297)	14,006 (12,755 to 15,238)	10,754 (9,947 to 11,498)	228 (219 to 236)	434 (406 to 455)	330 (315 to 342)
		30–34	9,219 (8,003 to 9,756)	14,436 (13,397 to 15,153)	11,792 (10,959 to 12,226)	211 (205 to 221)	423 (396 to 441)	316 (301 to 327)
		35–39	10,018 (9,617 to 10,515)	16,314 (15,431 to 17,011)	13,126 (12,574 to 13,617)	196 (183 to 211)	459 (423 to 480)	326 (306 to 339)
		40–44	10,569 (10,228 to 10,909)	14,972 (14,249 to 15,561)	12,730 (12,277 to 13,113)	212 (199 to 224)	360 (347 to 376)	284 (275 to 296)
		45–49	11,469 (10,791 to 11,928)	14,624 (14,267 to 15,005)	13,003 (12,648 to 13,343)	228 (209 to 243)	374 (359 to 393)	299 (287 to 311)
		50–54	11,369 (10,646 to 11,938)	15,058 (14,589 to 15,669)	13,147 (12,684 to 13,616)	241 (213 to 272)	396 (379 to 412)	316 (300 to 333)
		55–59	12,505 (11,884 to 12,983)	15,141 (14,562 to 15,793)	13,807 (13,340 to 14,284)	298 (263 to 331)	393 (365 to 413)	345 (322 to 367)
		60–64	14,008 (13,471 to 14,436)	16,963 (16,554 to 17,296)	15,544 (15,229 to 15,825)	334 (309 to 359)	357 (343 to 373)	346 (330 to 362)
		65–69	17,396 (16,808 to 17,854)	19,032 (18,594 to 19,392)	18,232 (17,823 to 18,565)	424 (394 to 445)	346 (337 to 364)	384 (368 to 400)
		70–74	21,050 (20,234 to 21,317)	20,285 (19,344 to 21,016)	20,642 (19,955 to 21,106)	578 (520 to 602)	325 (312 to 341)	443 (416 to 456)
		75–79	24,511 (23,939 to 24,675)	23,634 (23,147 to 24,032)	24,045 (23,618 to 24,288)	760 (712 to 807)	315 (299 to 342)	524 (499 to 549)
		80–84	26,410 (25,882 to 26,644)	25,544 (25,335 to 26,182)	25,975 (25,658 to 26,371)	840 (771 to 855)	309 (291 to 336)	574 (535 to 589)
		85+	29,161 (28,543 to 29,564)	32,421 (29,806 to 33,453)	30,599 (29,440 to 31,154)	993 (939 to 1,054)	550 (498 to 589)	797 (763 to 833)
	2031	<1	22,080 (19,283 to 22,883)	23,441 (22,072 to 24,671)	22,732 (20,706 to 23,572)	552 (518 to 577)	868 (789 to 930)	703 (657 to 738)
		1–<2	20,917 (18,856 to 22,104)	21,957 (20,678 to 23,457)	21,416 (19,920 to 22,576)	494 (461 to 529)	690 (633 to 741)	588 (549 to 627)
		2–4	11,079 (9,744 to 12,642)	15,299 (13,920 to 16,752)	13,107 (11,880 to 14,364)	321 (293 to 361)	540 (498 to 589)	426 (399 to 465)
		5–9	6,531 (6,518 to 7,215)	12,471 (11,465 to 13,472)	9,404 (8,923 to 10,244)	193 (193 to 222)	447 (413 to 477)	316 (300 to 345)
		10–14	6,322 (6,175 to 6,694)	10,350 (9,647 to 10,878)	8,269 (7,899 to 8,638)	208 (198 to 234)	364 (338 to 388)	284 (268 to 307)
		15–19	8,680 (7,701 to 9,684)	13,332 (12,011 to 14,314)	10,940 (10,022 to 11,734)	208 (196 to 232)	354 (330 to 379)	279 (264 to 300)
		20–24	7,453 (6,855 to 8,156)	13,444 (12,293 to 14,523)	10,387 (9,652 to 11,099)	198 (185 to 212)	368 (338 to 390)	281 (264 to 295)
		25–29	7,571 (6,978 to 8,267)	13,985 (12,695 to 15,121)	10,722 (9,914 to 11,476)	228 (216 to 235)	436 (409 to 455)	330 (316 to 341)
		30–34	8,984 (7,714 to 9,656)	14,100 (13,126 to 15,074)	11,507 (10,623 to 12,138)	212 (205 to 222)	424 (397 to 441)	316 (303 to 328)
		35–39	9,684 (9,209 to 10,170)	15,793 (14,936 to 16,549)	12,698 (12,127 to 13,216)	195 (182 to 210)	453 (421 to 477)	322 (304 to 336)
		40–44	10,531 (10,210 to 10,871)	14,994 (14,223 to 15,596)	12,728 (12,313 to 13,106)	212 (199 to 224)	360 (346 to 376)	285 (275 to 297)
		45–49	11,545 (10,922 to 11,914)	14,639 (14,211 to 15,088)	13,047 (12,654 to 13,384)	232 (214 to 243)	373 (357 to 392)	300 (287 to 312)
		50–54	11,352 (10,730 to 11,832)	15,099 (14,616 to 15,877)	13,172 (12,729 to 13,653)	240 (215 to 269)	398 (378 to 416)	317 (301 to 333)
		55–59	12,504 (11,888 to 12,983)	15,217 (14,696 to 15,781)	13,818 (13,395 to 14,235)	298 (263 to 331)	396 (371 to 414)	346 (325 to 367)
		60–64	13,928 (13,451 to 14,427)	16,641 (15,377 to 17,231)	15,345 (14,705 to 15,772)	329 (298 to 355)	356 (342 to 373)	343 (327 to 359)
		65–69	17,233 (16,638 to 17,669)	18,996 (18,518 to 19,359)	18,128 (17,688 to 18,465)	415 (383 to 442)	346 (337 to 363)	380 (363 to 397)
		70–74	21,235 (20,310 to 21,364)	20,223 (19,278 to 21,052)	20,699 (19,980 to 21,124)	599 (525 to 604)	326 (313 to 343)	454 (421 to 464)
		75–79	24,497 (23,939 to 24,665)	23,651 (23,173 to 24,050)	24,046 (23,624 to 24,302)	758 (709 to 807)	317 (301 to 343)	523 (498 to 548)
		80–84	26,408 (25,882 to 26,633)	25,543 (25,335 to 26,182)	25,970 (25,655 to 26,369)	840 (771 to 855)	309 (291 to 336)	571 (532 to 587)
		85+	29,192 (28,564 to 29,588)	32,282 (29,792 to 33,351)	30,569 (29,455 to 31,116)	1,014 (961 to 1,080)	548 (498 to 587)	806 (768 to 848)
	2032	<1	21,916 (19,166 to 22,885)	23,349 (22,065 to 24,527)	22,603 (20,727 to 23,538)	552 (519 to 577)	867 (788 to 928)	703 (657 to 739)
		1–<2	20,889 (18,818 to 22,027)	21,928 (20,640 to 23,358)	21,388 (19,874 to 22,489)	494 (460 to 529)	689 (632 to 738)	587 (548 to 627)
		2–4	11,079 (9,744 to 12,642)	15,299 (13,920 to 16,752)	13,107 (11,880 to 14,364)	321 (293 to 361)	540 (498 to 589)	426 (399 to 465)
		5–9	6,531 (6,518 to 7,215)	12,471 (11,465 to 13,472)	9,404 (8,923 to 10,244)	193 (193 to 222)	447 (413 to 477)	316 (300 to 345)
		10–14	6,322 (6,175 to 6,694)	10,350 (9,647 to 10,878)	8,269 (7,899 to 8,638)	208 (198 to 234)	364 (338 to 388)	284 (268 to 307)
		15–19	8,680 (7,701 to 9,684)	13,332 (12,011 to 14,314)	10,937 (10,019 to 11,730)	208 (196 to 232)	354 (330 to 379)	279 (264 to 300)
		20–24	7,448 (6,855 to 8,147)	13,395 (12,104 to 14,512)	10,360 (9,541 to 11,098)	196 (184 to 212)	358 (335 to 383)	275 (259 to 292)
		25–29	7,560 (6,962 to 8,265)	13,994 (12,698 to 15,087)	10,720 (9,911 to 11,459)	226 (214 to 234)	438 (411 to 457)	330 (315 to 341)
		30–34	8,374 (7,497 to 9,427)	14,065 (13,137 to 15,235)	11,181 (10,506 to 12,026)	212 (205 to 222)	425 (399 to 442)	317 (304 to 328)
		35–39	9,478 (8,998 to 10,078)	15,269 (14,302 to 16,040)	12,334 (11,738 to 12,912)	194 (182 to 208)	449 (415 to 475)	320 (302 to 334)
		40–44	10,521 (10,163 to 10,895)	15,026 (14,266 to 15,633)	12,744 (12,319 to 13,139)	212 (200 to 225)	360 (346 to 376)	285 (276 to 297)
		45–49	11,741 (11,065 to 11,969)	14,582 (14,217 to 14,970)	13,119 (12,725 to 13,331)	237 (216 to 241)	371 (360 to 385)	302 (290 to 310)
		50–54	11,354 (10,737 to 11,852)	15,337 (14,726 to 16,529)	13,297 (12,847 to 13,899)	241 (217 to 272)	400 (379 to 419)	318 (302 to 335)
		55–59	12,473 (11,846 to 12,952)	15,241 (14,711 to 15,811)	13,797 (13,366 to 14,212)	298 (263 to 331)	398 (376 to 416)	346 (325 to 367)
		60–64	13,626 (12,674 to 14,282)	15,038 (14,522 to 15,742)	14,362 (13,844 to 14,824)	315 (284 to 351)	352 (336 to 371)	334 (318 to 355)
		65–69	17,209 (16,629 to 17,692)	18,922 (18,421 to 19,305)	18,076 (17,643 to 18,416)	411 (374 to 439)	346 (336 to 363)	378 (359 to 396)
		70–74	21,206 (20,446 to 21,586)	19,192 (18,888 to 20,090)	20,147 (19,687 to 20,672)	594 (536 to 610)	321 (314 to 337)	450 (422 to 463)
		75–79	24,488 (23,934 to 24,664)	23,658 (23,184 to 24,061)	24,045 (23,609 to 24,300)	758 (709 to 806)	318 (300 to 346)	523 (497 to 548)
		80–84	26,409 (25,882 to 26,633)	25,539 (25,335 to 26,182)	25,965 (25,649 to 26,368)	840 (771 to 855)	309 (291 to 336)	569 (531 to 584)
		85+	29,213 (28,575 to 29,631)	32,156 (29,711 to 33,193)	30,537 (29,440 to 31,083)	1,018 (964 to 1,084)	546 (496 to 586)	806 (769 to 845)
	2033	<1	21,736 (19,109 to 22,822)	23,336 (22,054 to 24,504)	22,503 (20,685 to 23,500)	551 (519 to 577)	865 (786 to 928)	701 (657 to 738)
		1–<2	20,805 (18,783 to 22,025)	21,892 (20,620 to 23,324)	21,326 (19,809 to 22,423)	494 (461 to 530)	688 (633 to 736)	587 (547 to 628)
		2–4	11,079 (9,744 to 12,642)	15,299 (13,920 to 16,752)	13,107 (11,880 to 14,364)	321 (293 to 361)	540 (498 to 589)	426 (399 to 465)
		5–9	6,531 (6,518 to 7,215)	12,471 (11,465 to 13,472)	9,404 (8,923 to 10,244)	193 (193 to 222)	447 (413 to 477)	316 (300 to 345)
		10–14	6,322 (6,175 to 6,694)	10,350 (9,647 to 10,878)	8,269 (7,899 to 8,638)	208 (198 to 234)	364 (338 to 388)	284 (268 to 307)
		15–19	8,680 (7,701 to 9,684)	13,332 (12,011 to 14,314)	10,934 (10,017 to 11,728)	208 (196 to 232)	354 (330 to 379)	278 (263 to 300)
		20–24	7,448 (6,855 to 8,147)	13,381 (12,092 to 14,512)	10,351 (9,527 to 11,095)	196 (184 to 212)	356 (333 to 379)	274 (259 to 291)
		25–29	7,557 (6,962 to 8,265)	13,976 (12,632 to 15,067)	10,710 (9,868 to 11,465)	224 (209 to 233)	438 (411 to 457)	329 (313 to 340)
		30–34	8,030 (7,343 to 8,917)	13,985 (13,067 to 15,063)	10,967 (10,316 to 11,828)	212 (205 to 223)	425 (399 to 442)	317 (304 to 328)
		35–39	9,452 (8,951 to 10,042)	14,926 (14,118 to 15,639)	12,152 (11,610 to 12,701)	194 (181 to 209)	447 (412 to 473)	319 (300 to 333)
		40–44	10,497 (10,159 to 10,850)	15,036 (14,242 to 15,673)	12,738 (12,240 to 13,128)	212 (200 to 225)	360 (346 to 376)	285 (276 to 297)
		45–49	11,727 (11,057 to 11,947)	14,639 (14,312 to 14,961)	13,143 (12,722 to 13,335)	237 (216 to 241)	372 (363 to 384)	303 (291 to 308)
		50–54	11,354 (10,737 to 11,852)	15,337 (14,726 to 16,529)	13,296 (12,847 to 13,898)	241 (217 to 272)	400 (379 to 419)	318 (302 to 335)
		55–59	12,425 (11,730 to 13,034)	15,284 (14,756 to 15,997)	13,790 (13,322 to 14,309)	296 (258 to 331)	397 (375 to 416)	344 (322 to 366)
		60–64	12,711 (11,681 to 13,830)	14,982 (14,474 to 15,557)	13,883 (13,313 to 14,512)	299 (263 to 337)	352 (334 to 370)	326 (307 to 348)
		65–69	17,190 (16,605 to 17,659)	18,836 (18,375 to 19,250)	18,027 (17,587 to 18,399)	405 (367 to 433)	345 (335 to 363)	375 (356 to 392)
		70–74	19,922 (18,881 to 21,048)	19,067 (18,879 to 19,815)	19,478 (18,957 to 20,248)	548 (456 to 593)	323 (314 to 339)	431 (385 to 456)
		75–79	24,491 (23,936 to 24,664)	23,655 (23,180 to 24,051)	24,045 (23,625 to 24,301)	758 (710 to 807)	317 (300 to 346)	523 (498 to 548)
		80–84	26,408 (25,881 to 26,633)	25,535 (25,318 to 26,180)	25,961 (25,644 to 26,365)	840 (771 to 855)	309 (291 to 336)	568 (530 to 583)
		85+	29,225 (28,594 to 29,658)	32,016 (29,601 to 33,096)	30,494 (29,392 to 31,073)	1,019 (964 to 1,085)	545 (495 to 587)	804 (766 to 843)
	2034	<1	21,717 (19,156 to 22,817)	23,311 (22,084 to 24,488)	22,481 (20,643 to 23,417)	551 (519 to 577)	866 (787 to 929)	702 (657 to 736)
		1–<2	20,755 (18,761 to 22,012)	21,817 (20,637 to 23,270)	21,265 (19,836 to 22,379)	494 (461 to 530)	685 (629 to 734)	586 (547 to 627)
		2–4	11,079 (9,744 to 12,642)	15,299 (13,920 to 16,752)	13,107 (11,880 to 14,364)	321 (293 to 361)	540 (498 to 589)	426 (399 to 465)
		5–9	6,531 (6,518 to 7,215)	12,471 (11,465 to 13,472)	9,404 (8,923 to 10,244)	193 (193 to 222)	447 (413 to 477)	316 (300 to 345)
		10–14	6,322 (6,175 to 6,694)	10,350 (9,647 to 10,878)	8,269 (7,899 to 8,638)	208 (198 to 234)	364 (338 to 388)	284 (268 to 307)
		15–19	8,680 (7,701 to 9,684)	13,332 (12,011 to 14,314)	10,933 (10,015 to 11,726)	208 (196 to 232)	354 (330 to 379)	278 (263 to 300)
		20–24	7,448 (6,855 to 8,147)	13,372 (12,092 to 14,512)	10,343 (9,519 to 11,091)	196 (184 to 212)	355 (333 to 379)	274 (258 to 291)
		25–29	7,557 (6,967 to 8,266)	13,980 (12,632 to 15,042)	10,713 (9,869 to 11,453)	223 (207 to 232)	438 (409 to 457)	328 (311 to 340)
		30–34	7,831 (7,167 to 8,665)	13,915 (12,972 to 15,105)	10,831 (10,211 to 11,741)	213 (206 to 223)	426 (399 to 445)	318 (304 to 329)
		35–39	9,353 (8,535 to 9,913)	14,709 (13,750 to 15,492)	11,995 (11,292 to 12,543)	195 (181 to 209)	447 (412 to 472)	319 (300 to 332)
		40–44	10,441 (10,100 to 10,838)	14,834 (13,952 to 15,621)	12,609 (12,062 to 13,105)	213 (200 to 225)	360 (346 to 375)	285 (275 to 296)
		45–49	11,650 (11,024 to 11,887)	14,716 (14,323 to 15,192)	13,146 (12,732 to 13,379)	235 (216 to 239)	375 (365 to 390)	303 (293 to 311)
		50–54	11,340 (10,712 to 11,828)	15,155 (14,581 to 16,282)	13,197 (12,757 to 13,755)	240 (215 to 269)	398 (377 to 415)	317 (301 to 333)
		55–59	12,471 (11,869 to 12,922)	15,364 (14,658 to 16,878)	13,858 (13,379 to 14,579)	295 (264 to 325)	399 (378 to 422)	345 (325 to 366)
		60–64	12,270 (11,566 to 12,919)	15,002 (14,485 to 15,624)	13,654 (13,148 to 14,145)	290 (256 to 321)	352 (335 to 371)	321 (303 to 340)
		65–69	17,138 (16,561 to 17,630)	18,791 (18,324 to 19,210)	17,988 (17,564 to 18,345)	400 (362 to 430)	345 (334 to 362)	371 (352 to 390)
		70–74	19,986 (18,992 to 21,145)	19,666 (19,104 to 20,360)	19,822 (19,168 to 20,552)	544 (452 to 592)	329 (315 to 345)	434 (389 to 461)
		75–79	24,500 (23,939 to 24,669)	23,644 (23,143 to 24,043)	24,045 (23,626 to 24,310)	759 (709 to 807)	317 (301 to 343)	524 (499 to 549)
		80–84	26,408 (25,881 to 26,633)	25,534 (25,306 to 26,180)	25,957 (25,643 to 26,363)	840 (771 to 855)	308 (291 to 336)	566 (528 to 581)
		85+	29,245 (28,625 to 29,693)	31,834 (29,412 to 33,046)	30,436 (29,304 to 31,050)	1,020 (964 to 1,085)	545 (493 to 585)	801 (764 to 840)
	2035	<1	21,600 (18,861 to 22,769)	23,241 (22,021 to 24,439)	22,386 (20,472 to 23,379)	551 (519 to 577)	866 (786 to 928)	702 (657 to 737)
		1–<2	20,613 (18,587 to 21,956)	21,812 (20,573 to 23,300)	21,188 (19,738 to 22,380)	494 (459 to 530)	686 (630 to 735)	586 (548 to 627)
		2–4	11,079 (9,744 to 12,642)	15,299 (13,920 to 16,752)	13,107 (11,880 to 14,364)	321 (293 to 361)	540 (498 to 589)	426 (399 to 465)
		5–9	6,531 (6,518 to 7,215)	12,471 (11,465 to 13,472)	9,404 (8,923 to 10,244)	193 (193 to 222)	447 (413 to 477)	316 (300 to 345)
		10–14	6,322 (6,175 to 6,694)	10,350 (9,647 to 10,878)	8,270 (7,899 to 8,638)	208 (198 to 234)	364 (338 to 388)	284 (268 to 307)
		15–19	8,680 (7,701 to 9,684)	13,332 (12,011 to 14,314)	10,931 (10,014 to 11,725)	208 (196 to 232)	354 (330 to 379)	278 (263 to 300)
		20–24	7,448 (6,855 to 8,147)	13,372 (12,092 to 14,512)	10,339 (9,515 to 11,086)	196 (184 to 212)	355 (333 to 379)	274 (258 to 291)
		25–29	7,551 (6,970 to 8,253)	13,965 (12,630 to 15,067)	10,704 (9,869 to 11,468)	221 (206 to 231)	438 (405 to 457)	327 (307 to 339)
		30–34	7,739 (7,113 to 8,529)	13,871 (12,798 to 15,067)	10,762 (10,129 to 11,637)	213 (206 to 223)	427 (401 to 448)	319 (305 to 331)
		35–39	9,247 (8,360 to 9,859)	14,599 (13,605 to 15,325)	11,888 (11,183 to 12,413)	195 (182 to 209)	446 (412 to 472)	319 (300 to 333)
		40–44	10,216 (9,869 to 10,719)	14,472 (13,499 to 15,335)	12,316 (11,770 to 12,886)	212 (200 to 224)	358 (344 to 373)	284 (274 to 295)
		45–49	11,573 (11,029 to 11,828)	14,709 (14,310 to 15,161)	13,109 (12,710 to 13,377)	235 (216 to 240)	374 (361 to 388)	303 (292 to 309)
		50–54	11,407 (10,750 to 11,858)	15,084 (14,561 to 15,788)	13,191 (12,733 to 13,639)	241 (215 to 273)	396 (377 to 415)	316 (302 to 333)
		55–59	12,492 (11,891 to 12,966)	16,756 (15,409 to 17,527)	14,550 (13,890 to 15,003)	297 (265 to 330)	404 (379 to 420)	348 (327 to 368)
		60–64	12,286 (11,653 to 12,887)	15,082 (14,413 to 16,234)	13,674 (13,190 to 14,378)	290 (259 to 324)	353 (336 to 371)	321 (301 to 341)
		65–69	17,081 (16,528 to 17,588)	18,758 (18,258 to 19,193)	17,953 (17,524 to 18,330)	398 (362 to 429)	344 (332 to 360)	370 (350 to 387)
		70–74	19,875 (18,785 to 21,135)	19,582 (19,028 to 20,296)	19,727 (19,067 to 20,490)	539 (446 to 588)	332 (318 to 350)	434 (388 to 462)
		75–79	24,512 (23,941 to 24,680)	23,634 (23,147 to 24,032)	24,048 (23,615 to 24,289)	760 (712 to 807)	315 (299 to 342)	525 (500 to 550)
		80–84	26,339 (25,817 to 26,565)	25,534 (25,306 to 26,180)	25,921 (25,611 to 26,324)	839 (769 to 854)	308 (291 to 336)	564 (526 to 579)
		85+	29,247 (28,630 to 29,692)	31,603 (29,193 to 32,869)	30,343 (29,211 to 30,961)	1,020 (964 to 1,087)	544 (492 to 585)	799 (761 to 838)
	2036	<1	21,429 (18,803 to 22,730)	23,257 (21,947 to 24,443)	22,305 (20,449 to 23,360)	551 (514 to 577)	866 (786 to 927)	702 (656 to 737)
		1–<2	20,570 (18,602 to 21,918)	21,796 (20,567 to 23,162)	21,158 (19,715 to 22,374)	494 (459 to 530)	686 (630 to 735)	586 (547 to 626)
		2–4	11,079 (9,744 to 12,642)	15,299 (13,920 to 16,752)	13,107 (11,880 to 14,364)	321 (293 to 361)	540 (498 to 589)	426 (399 to 465)
		5–9	6,531 (6,518 to 7,215)	12,471 (11,465 to 13,472)	9,404 (8,923 to 10,244)	193 (193 to 222)	447 (413 to 477)	316 (300 to 345)
		10–14	6,322 (6,175 to 6,694)	10,350 (9,647 to 10,878)	8,270 (7,899 to 8,638)	208 (198 to 234)	364 (338 to 388)	284 (268 to 307)
		15–19	8,680 (7,701 to 9,684)	13,332 (12,011 to 14,314)	10,931 (10,013 to 11,724)	208 (196 to 232)	354 (330 to 379)	278 (263 to 300)
		20–24	7,448 (6,855 to 8,147)	13,372 (12,092 to 14,512)	10,335 (9,512 to 11,081)	196 (184 to 212)	355 (333 to 379)	274 (258 to 291)
		25–29	7,534 (6,975 to 8,234)	13,945 (12,590 to 15,035)	10,687 (9,856 to 11,427)	216 (202 to 229)	436 (397 to 457)	324 (302 to 338)
		30–34	7,691 (7,085 to 8,415)	13,835 (12,696 to 15,006)	10,719 (9,965 to 11,558)	214 (206 to 223)	430 (402 to 451)	320 (305 to 332)
		35–39	9,039 (7,896 to 9,674)	14,516 (13,459 to 15,213)	11,742 (10,932 to 12,213)	196 (182 to 210)	446 (411 to 472)	319 (300 to 333)
		40–44	9,948 (9,449 to 10,515)	14,112 (13,233 to 14,977)	12,001 (11,439 to 12,618)	211 (198 to 222)	356 (342 to 371)	283 (272 to 293)
		45–49	11,524 (10,994 to 11,774)	14,747 (14,323 to 15,190)	13,108 (12,758 to 13,372)	234 (216 to 240)	374 (360 to 388)	303 (293 to 310)
		50–54	11,320 (10,600 to 11,928)	15,034 (14,530 to 15,641)	13,118 (12,668 to 13,594)	240 (213 to 271)	396 (378 to 411)	316 (300 to 333)
		55–59	12,430 (11,709 to 13,726)	17,058 (16,086 to 17,542)	14,680 (14,023 to 15,408)	297 (260 to 332)	404 (379 to 419)	349 (326 to 369)
		60–64	12,278 (11,642 to 12,875)	16,378 (15,076 to 17,210)	14,274 (13,616 to 14,808)	289 (259 to 322)	354 (339 to 371)	321 (303 to 339)
		65–69	17,005 (16,447 to 17,550)	18,684 (18,168 to 19,122)	17,882 (17,443 to 18,261)	394 (354 to 427)	343 (331 to 360)	367 (347 to 387)
		70–74	19,858 (18,740 to 21,077)	19,605 (19,050 to 20,292)	19,731 (19,034 to 20,488)	538 (445 to 590)	335 (319 to 357)	436 (387 to 464)
		75–79	24,493 (23,885 to 24,596)	23,197 (23,031 to 23,757)	23,813 (23,485 to 24,122)	742 (707 to 780)	322 (312 to 335)	522 (503 to 542)
		80–84	26,300 (25,744 to 26,498)	25,534 (25,306 to 26,180)	25,900 (25,576 to 26,288)	824 (741 to 843)	308 (291 to 336)	555 (517 to 573)
		85+	29,245 (28,625 to 29,693)	31,568 (29,113 to 32,698)	30,337 (29,156 to 30,924)	1,020 (964 to 1,085)	544 (492 to 585)	796 (758 to 833)
	2037	<1	21,272 (18,761 to 22,641)	23,213 (21,797 to 24,324)	22,202 (20,375 to 23,317)	551 (514 to 577)	866 (786 to 928)	702 (657 to 737)
		1–<2	20,562 (18,562 to 21,918)	21,775 (20,538 to 23,170)	21,144 (19,660 to 22,332)	494 (458 to 531)	685 (630 to 735)	586 (546 to 625)
		2–4	11,079 (9,744 to 12,642)	15,299 (13,920 to 16,752)	13,107 (11,880 to 14,364)	321 (293 to 361)	540 (498 to 589)	426 (399 to 465)
		5–9	6,531 (6,518 to 7,215)	12,471 (11,465 to 13,472)	9,404 (8,923 to 10,244)	193 (193 to 222)	447 (413 to 477)	316 (300 to 345)
		10–14	6,322 (6,175 to 6,694)	10,350 (9,647 to 10,878)	8,270 (7,899 to 8,638)	208 (198 to 234)	364 (338 to 388)	284 (268 to 307)
		15–19	8,680 (7,701 to 9,684)	13,332 (12,011 to 14,314)	10,931 (10,014 to 11,724)	208 (196 to 232)	354 (330 to 379)	278 (263 to 300)
		20–24	7,448 (6,855 to 8,147)	13,372 (12,092 to 14,512)	10,330 (9,507 to 11,076)	196 (184 to 212)	355 (333 to 379)	274 (258 to 291)
		25–29	7,526 (6,952 to 8,234)	13,949 (12,625 to 15,035)	10,684 (9,850 to 11,418)	213 (199 to 225)	435 (392 to 457)	322 (297 to 336)
		30–34	7,632 (7,053 to 8,346)	13,817 (12,559 to 14,977)	10,679 (9,906 to 11,466)	213 (206 to 223)	431 (404 to 451)	321 (306 to 333)
		35–39	8,841 (7,601 to 9,536)	14,113 (13,161 to 15,095)	11,444 (10,588 to 12,085)	196 (183 to 210)	447 (413 to 474)	320 (301 to 334)
		40–44	9,737 (9,268 to 10,411)	13,659 (12,809 to 14,499)	11,669 (11,085 to 12,313)	210 (198 to 221)	353 (339 to 367)	281 (271 to 291)
		45–49	11,512 (10,945 to 11,784)	14,761 (14,289 to 15,200)	13,112 (12,725 to 13,401)	234 (217 to 240)	374 (360 to 387)	303 (292 to 310)
		50–54	11,455 (10,800 to 11,877)	14,997 (14,489 to 15,621)	13,169 (12,700 to 13,584)	245 (220 to 277)	392 (371 to 409)	316 (299 to 334)
		55–59	13,652 (12,548 to 14,564)	17,235 (16,686 to 17,593)	15,401 (14,732 to 15,911)	314 (279 to 350)	404 (380 to 419)	358 (337 to 379)
		60–64	12,286 (11,643 to 12,869)	16,672 (15,709 to 17,229)	14,397 (13,815 to 14,838)	290 (259 to 324)	356 (342 to 373)	322 (303 to 340)
		65–69	16,936 (16,379 to 17,514)	18,654 (18,176 to 19,088)	17,832 (17,361 to 18,230)	390 (349 to 424)	344 (332 to 360)	366 (347 to 385)
		70–74	19,745 (18,605 to 21,012)	19,572 (18,962 to 20,259)	19,658 (18,950 to 20,427)	528 (431 to 584)	335 (319 to 358)	431 (385 to 462)
		75–79	24,073 (23,395 to 24,608)	23,215 (22,975 to 23,686)	23,626 (23,251 to 24,062)	574 (518 to 679)	323 (313 to 333)	443 (416 to 489)
		80–84	26,258 (25,744 to 26,496)	25,534 (25,306 to 26,180)	25,879 (25,568 to 26,285)	811 (730 to 842)	308 (291 to 336)	548 (510 to 569)
		85+	29,225 (28,594 to 29,658)	31,574 (29,113 to 32,698)	30,339 (29,128 to 30,913)	1,019 (964 to 1,085)	543 (491 to 585)	794 (755 to 831)
	2038	<1	21,260 (18,762 to 22,678)	23,158 (21,748 to 24,250)	22,169 (20,335 to 23,301)	551 (518 to 577)	866 (785 to 928)	702 (657 to 737)
		1–<2	20,464 (18,452 to 21,876)	21,753 (20,520 to 23,170)	21,082 (19,638 to 22,265)	494 (459 to 530)	685 (629 to 735)	586 (547 to 626)
		2–4	11,079 (9,744 to 12,642)	15,299 (13,920 to 16,752)	13,107 (11,880 to 14,364)	321 (293 to 361)	540 (498 to 589)	426 (399 to 465)
		5–9	6,531 (6,518 to 7,215)	12,471 (11,465 to 13,472)	9,404 (8,923 to 10,244)	193 (193 to 222)	447 (413 to 477)	316 (300 to 345)
		10–14	6,322 (6,175 to 6,694)	10,350 (9,647 to 10,878)	8,270 (7,899 to 8,638)	208 (198 to 234)	364 (338 to 388)	284 (268 to 307)
		15–19	8,680 (7,701 to 9,684)	13,332 (12,011 to 14,314)	10,931 (10,014 to 11,724)	208 (196 to 232)	354 (330 to 379)	278 (263 to 300)
		20–24	7,448 (6,855 to 8,147)	13,372 (12,092 to 14,512)	10,327 (9,504 to 11,072)	196 (184 to 212)	355 (333 to 379)	274 (258 to 291)
		25–29	7,507 (6,952 to 8,205)	13,908 (12,550 to 15,010)	10,652 (9,801 to 11,391)	208 (195 to 225)	421 (387 to 451)	313 (293 to 332)
		30–34	7,605 (7,012 to 8,323)	13,816 (12,584 to 14,956)	10,666 (9,864 to 11,432)	213 (204 to 223)	434 (405 to 454)	322 (306 to 333)
		35–39	8,252 (7,368 to 9,302)	14,071 (13,132 to 15,269)	11,124 (10,450 to 12,003)	196 (183 to 210)	448 (414 to 473)	321 (301 to 334)
		40–44	9,655 (9,162 to 10,287)	13,221 (12,295 to 14,083)	11,413 (10,783 to 12,071)	210 (198 to 220)	351 (337 to 366)	280 (270 to 290)
		45–49	11,478 (10,890 to 11,777)	14,784 (14,236 to 15,231)	13,107 (12,677 to 13,393)	234 (216 to 240)	374 (361 to 388)	303 (293 to 310)
		50–54	11,594 (10,939 to 11,907)	14,967 (14,534 to 15,596)	13,229 (12,802 to 13,583)	249 (224 to 281)	392 (373 to 406)	318 (302 to 335)
		55–59	13,653 (12,527 to 14,552)	17,228 (16,616 to 17,593)	15,397 (14,731 to 15,903)	314 (278 to 350)	404 (380 to 419)	358 (337 to 378)
		60–64	12,552 (11,808 to 13,519)	16,895 (16,312 to 17,263)	14,637 (14,137 to 15,173)	295 (260 to 327)	357 (344 to 372)	325 (304 to 342)
		65–69	16,833 (16,275 to 17,448)	18,603 (17,896 to 19,065)	17,746 (17,203 to 18,163)	385 (341 to 422)	344 (332 to 360)	364 (342 to 385)
		70–74	19,740 (18,530 to 21,006)	19,494 (18,851 to 20,171)	19,616 (18,920 to 20,389)	520 (427 to 579)	335 (319 to 357)	427 (381 to 458)
		75–79	24,163 (23,474 to 24,791)	23,135 (22,574 to 23,615)	23,633 (23,174 to 24,073)	593 (528 to 678)	325 (311 to 339)	455 (423 to 491)
		80–84	26,304 (25,744 to 26,498)	25,534 (25,306 to 26,180)	25,901 (25,575 to 26,288)	827 (741 to 843)	308 (291 to 336)	555 (517 to 572)
		85+	29,189 (28,564 to 29,588)	31,577 (29,113 to 32,738)	30,330 (29,172 to 30,935)	1,013 (960 to 1,080)	544 (492 to 585)	789 (751 to 828)
	2039	<1	21,218 (18,746 to 22,616)	23,110 (21,714 to 24,242)	22,124 (20,286 to 23,238)	550 (516 to 577)	865 (785 to 925)	701 (657 to 736)
		1–<2	20,327 (18,306 to 21,715)	21,671 (20,391 to 23,092)	20,972 (19,472 to 22,200)	493 (459 to 530)	686 (629 to 735)	586 (547 to 624)
		2–4	11,079 (9,744 to 12,642)	15,299 (13,920 to 16,752)	13,107 (11,880 to 14,364)	321 (293 to 361)	540 (498 to 589)	426 (399 to 465)
		5–9	6,531 (6,518 to 7,215)	12,471 (11,465 to 13,472)	9,404 (8,923 to 10,244)	193 (193 to 222)	447 (413 to 477)	316 (300 to 345)
		10–14	6,322 (6,175 to 6,694)	10,350 (9,647 to 10,878)	8,270 (7,899 to 8,638)	208 (198 to 234)	364 (338 to 388)	284 (268 to 307)
		15–19	8,680 (7,701 to 9,684)	13,332 (12,011 to 14,314)	10,931 (10,014 to 11,725)	208 (196 to 232)	354 (330 to 379)	278 (263 to 300)
		20–24	7,448 (6,855 to 8,147)	13,372 (12,092 to 14,512)	10,324 (9,502 to 11,069)	196 (184 to 212)	355 (333 to 379)	273 (258 to 291)
		25–29	7,507 (6,952 to 8,205)	13,904 (12,485 to 15,010)	10,646 (9,798 to 11,387)	208 (195 to 225)	419 (387 to 450)	312 (291 to 332)
		30–34	7,606 (7,012 to 8,311)	13,816 (12,560 to 14,956)	10,668 (9,870 to 11,440)	212 (203 to 223)	434 (407 to 454)	321 (306 to 333)
		35–39	7,943 (7,237 to 8,891)	14,050 (13,124 to 15,261)	10,957 (10,305 to 11,819)	197 (183 to 211)	448 (414 to 474)	321 (302 to 334)
		40–44	9,548 (8,782 to 10,172)	13,152 (12,268 to 14,043)	11,325 (10,700 to 11,986)	210 (198 to 220)	351 (337 to 365)	279 (270 to 290)
		45–49	11,390 (10,819 to 11,714)	14,723 (14,096 to 15,222)	13,032 (12,601 to 13,394)	234 (217 to 240)	374 (361 to 388)	303 (293 to 310)
		50–54	11,593 (10,956 to 11,872)	15,090 (14,627 to 15,682)	13,295 (12,859 to 13,633)	250 (225 to 280)	393 (376 to 406)	320 (304 to 335)
		55–59	12,353 (11,669 to 13,695)	17,051 (16,065 to 17,544)	14,639 (14,022 to 15,378)	294 (259 to 330)	404 (379 to 419)	348 (326 to 367)
		60–64	13,411 (12,325 to 14,309)	16,961 (16,575 to 17,290)	15,122 (14,516 to 15,620)	311 (275 to 349)	358 (344 to 373)	334 (314 to 357)
		65–69	16,810 (16,180 to 17,439)	18,651 (18,154 to 19,091)	17,743 (17,225 to 18,154)	382 (336 to 419)	344 (332 to 360)	363 (338 to 384)
		70–74	19,690 (18,513 to 20,935)	19,449 (18,820 to 20,165)	19,567 (18,905 to 20,348)	511 (418 to 571)	335 (318 to 356)	421 (377 to 451)
		75–79	22,745 (21,420 to 24,175)	21,834 (20,998 to 22,848)	22,281 (21,325 to 23,431)	549 (455 to 630)	320 (314 to 335)	433 (387 to 472)
		80–84	26,323 (25,800 to 26,533)	25,534 (25,306 to 26,180)	25,911 (25,599 to 26,319)	839 (766 to 854)	308 (291 to 336)	562 (525 to 577)
		85+	29,119 (28,518 to 29,522)	31,813 (29,399 to 33,046)	30,417 (29,242 to 31,055)	993 (942 to 1,050)	545 (493 to 585)	777 (745 to 811)
	2040	<1	21,050 (18,691 to 22,571)	23,081 (21,695 to 24,215)	22,023 (20,231 to 23,232)	550 (516 to 577)	865 (785 to 925)	701 (657 to 737)
		1–<2	20,282 (18,350 to 21,663)	21,680 (20,427 to 23,088)	20,952 (19,489 to 22,153)	493 (458 to 530)	685 (628 to 735)	585 (546 to 624)
		2–4	11,079 (9,744 to 12,642)	15,299 (13,920 to 16,752)	13,107 (11,880 to 14,364)	321 (293 to 361)	540 (498 to 589)	426 (399 to 465)
		5–9	6,531 (6,518 to 7,215)	12,471 (11,465 to 13,472)	9,404 (8,923 to 10,244)	193 (193 to 222)	447 (413 to 477)	316 (300 to 345)
		10–14	6,322 (6,175 to 6,694)	10,350 (9,647 to 10,878)	8,270 (7,899 to 8,638)	208 (198 to 234)	364 (338 to 388)	284 (268 to 307)
		15–19	8,680 (7,701 to 9,684)	13,332 (12,011 to 14,314)	10,932 (10,014 to 11,725)	208 (196 to 232)	354 (330 to 379)	278 (263 to 300)
		20–24	7,448 (6,855 to 8,147)	13,372 (12,092 to 14,512)	10,323 (9,501 to 11,067)	196 (184 to 212)	355 (333 to 379)	273 (258 to 291)
		25–29	7,507 (6,952 to 8,205)	13,869 (12,484 to 15,010)	10,625 (9,793 to 11,382)	208 (195 to 225)	418 (383 to 450)	311 (290 to 332)
		30–34	7,601 (7,012 to 8,310)	13,810 (12,536 to 14,928)	10,664 (9,841 to 11,434)	211 (200 to 221)	434 (406 to 454)	321 (304 to 333)
		35–39	7,732 (7,092 to 8,602)	13,933 (12,983 to 15,115)	10,791 (10,158 to 11,714)	197 (183 to 211)	449 (414 to 476)	321 (302 to 335)
		40–44	9,521 (8,632 to 10,125)	13,109 (12,231 to 14,001)	11,290 (10,657 to 11,882)	210 (198 to 221)	350 (337 to 365)	279 (270 to 290)
		45–49	11,222 (10,608 to 11,689)	14,431 (13,614 to 15,036)	12,802 (12,248 to 13,228)	234 (217 to 240)	374 (359 to 386)	303 (292 to 309)
		50–54	11,519 (10,983 to 11,819)	15,075 (14,583 to 15,696)	13,257 (12,832 to 13,641)	249 (224 to 280)	393 (376 to 408)	319 (304 to 336)
		55–59	12,496 (11,804 to 13,098)	16,991 (15,725 to 17,553)	14,677 (13,958 to 15,133)	297 (261 to 330)	404 (380 to 420)	349 (328 to 369)
		60–64	13,852 (13,138 to 14,434)	16,952 (16,550 to 17,292)	15,357 (14,929 to 15,718)	325 (291 to 354)	357 (344 to 373)	341 (322 to 358)
		65–69	16,813 (16,158 to 17,443)	18,651 (18,180 to 19,088)	17,725 (17,217 to 18,139)	383 (336 to 420)	344 (332 to 360)	363 (338 to 385)
		70–74	19,651 (18,483 to 20,880)	19,399 (18,778 to 20,086)	19,521 (18,845 to 20,340)	508 (408 to 570)	334 (317 to 355)	418 (372 to 449)
		75–79	22,826 (21,509 to 24,237)	22,167 (21,233 to 23,021)	22,495 (21,468 to 23,571)	544 (450 to 624)	329 (315 to 346)	436 (390 to 471)
		80–84	26,408 (25,881 to 26,633)	25,534 (25,306 to 26,180)	25,954 (25,641 to 26,362)	840 (771 to 855)	308 (291 to 336)	564 (526 to 579)
		85+	29,181 (28,546 to 29,618)	31,887 (29,478 to 33,071)	30,497 (29,373 to 31,146)	992 (953 to 1,043)	545 (494 to 586)	775 (743 to 806)
	2041	<1	21,054 (18,752 to 22,570)	23,078 (21,697 to 24,243)	22,024 (20,218 to 23,245)	551 (518 to 578)	865 (786 to 926)	701 (656 to 737)
		1–<2	20,252 (18,366 to 21,745)	21,627 (20,349 to 23,031)	20,912 (19,446 to 22,128)	493 (459 to 530)	684 (628 to 735)	585 (546 to 624)
		2–4	11,079 (9,744 to 12,642)	15,299 (13,920 to 16,752)	13,107 (11,880 to 14,364)	321 (293 to 361)	540 (498 to 589)	426 (399 to 465)
		5–9	6,531 (6,518 to 7,215)	12,471 (11,465 to 13,472)	9,404 (8,923 to 10,244)	193 (193 to 222)	447 (413 to 477)	316 (300 to 345)
		10–14	6,322 (6,175 to 6,694)	10,350 (9,647 to 10,878)	8,270 (7,899 to 8,638)	208 (198 to 234)	364 (338 to 388)	284 (268 to 307)
		15–19	8,680 (7,701 to 9,684)	13,332 (12,011 to 14,314)	10,932 (10,014 to 11,725)	208 (196 to 232)	354 (330 to 379)	278 (263 to 300)
		20–24	7,448 (6,855 to 8,147)	13,372 (12,092 to 14,512)	10,322 (9,500 to 11,066)	196 (184 to 212)	355 (333 to 379)	273 (258 to 291)
		25–29	7,507 (6,952 to 8,205)	13,869 (12,484 to 15,010)	10,620 (9,789 to 11,377)	208 (195 to 225)	418 (383 to 450)	311 (290 to 332)
		30–34	7,600 (7,012 to 8,299)	13,805 (12,534 to 14,956)	10,662 (9,843 to 11,435)	209 (196 to 221)	434 (400 to 454)	320 (299 to 332)
		35–39	7,650 (7,005 to 8,487)	13,912 (12,809 to 15,083)	10,739 (10,041 to 11,639)	198 (183 to 212)	450 (414 to 478)	322 (303 to 338)
		40–44	9,422 (8,525 to 10,110)	12,971 (12,069 to 13,919)	11,172 (10,512 to 11,818)	210 (199 to 221)	351 (337 to 365)	280 (270 to 290)
		45–49	10,973 (10,337 to 11,494)	14,087 (13,351 to 14,770)	12,506 (11,948 to 13,051)	233 (216 to 239)	371 (356 to 383)	301 (290 to 308)
		50–54	11,438 (10,914 to 11,744)	15,091 (14,590 to 15,717)	13,229 (12,835 to 13,612)	249 (224 to 281)	391 (372 to 407)	319 (303 to 334)
		55–59	12,497 (11,866 to 12,940)	16,684 (15,340 to 17,510)	14,525 (13,814 to 15,031)	296 (265 to 328)	401 (379 to 420)	347 (327 to 367)
		60–64	13,911 (13,422 to 14,426)	16,956 (16,548 to 17,300)	15,400 (15,074 to 15,724)	328 (298 to 355)	356 (343 to 372)	342 (324 to 359)
		65–69	16,809 (16,150 to 17,444)	18,654 (18,171 to 19,080)	17,708 (17,258 to 18,120)	383 (336 to 420)	343 (331 to 360)	363 (337 to 385)
		70–74	19,623 (18,405 to 20,873)	19,380 (18,785 to 20,072)	19,497 (18,790 to 20,294)	503 (406 to 566)	334 (318 to 354)	415 (371 to 446)
		75–79	22,731 (21,402 to 24,299)	22,234 (21,322 to 23,154)	22,483 (21,484 to 23,701)	541 (444 to 617)	332 (315 to 349)	436 (387 to 475)
		80–84	26,408 (25,881 to 26,633)	25,535 (25,335 to 26,180)	25,957 (25,642 to 26,363)	840 (771 to 855)	309 (291 to 336)	566 (528 to 581)
		85+	29,229 (28,606 to 29,654)	32,007 (29,588 to 33,096)	30,591 (29,391 to 31,223)	989 (953 to 1,033)	545 (495 to 588)	772 (742 to 803)
	2042	<1	21,041 (18,747 to 22,573)	22,933 (21,550 to 24,119)	21,947 (20,146 to 23,176)	551 (519 to 578)	865 (787 to 926)	701 (657 to 736)
		1–<2	20,191 (18,355 to 21,676)	21,600 (20,363 to 23,008)	20,867 (19,418 to 22,112)	492 (458 to 528)	683 (628 to 735)	584 (545 to 623)
		2–4	11,079 (9,744 to 12,642)	15,299 (13,920 to 16,752)	13,107 (11,880 to 14,364)	321 (293 to 361)	540 (498 to 589)	426 (399 to 465)
		5–9	6,531 (6,518 to 7,215)	12,471 (11,465 to 13,472)	9,404 (8,923 to 10,244)	193 (193 to 222)	447 (413 to 477)	316 (300 to 345)
		10–14	6,322 (6,175 to 6,694)	10,350 (9,647 to 10,878)	8,270 (7,899 to 8,638)	208 (198 to 234)	364 (338 to 388)	284 (268 to 307)
		15–19	8,680 (7,701 to 9,684)	13,332 (12,011 to 14,314)	10,932 (10,014 to 11,725)	208 (196 to 232)	354 (330 to 379)	278 (263 to 300)
		20–24	7,448 (6,855 to 8,147)	13,372 (12,092 to 14,512)	10,323 (9,500 to 11,067)	196 (184 to 212)	355 (333 to 379)	273 (258 to 291)
		25–29	7,507 (6,952 to 8,205)	13,869 (12,484 to 15,010)	10,615 (9,784 to 11,371)	208 (195 to 225)	418 (383 to 450)	311 (289 to 332)
		30–34	7,600 (7,011 to 8,311)	13,811 (12,530 to 14,956)	10,665 (9,841 to 11,434)	208 (194 to 220)	434 (398 to 454)	320 (297 to 332)
		35–39	7,596 (6,967 to 8,383)	13,874 (12,705 to 15,051)	10,692 (9,924 to 11,522)	198 (184 to 213)	451 (416 to 479)	323 (303 to 339)
		40–44	9,194 (8,014 to 9,841)	12,833 (11,857 to 13,754)	10,989 (10,194 to 11,581)	211 (199 to 222)	351 (336 to 365)	280 (270 to 290)
		45–49	10,675 (10,084 to 11,291)	13,607 (12,760 to 14,413)	12,118 (11,544 to 12,732)	231 (215 to 238)	369 (353 to 381)	299 (289 to 306)
		50–54	11,417 (10,877 to 11,730)	15,120 (14,606 to 15,765)	13,237 (12,831 to 13,634)	248 (224 to 278)	391 (371 to 406)	318 (303 to 334)
		55–59	12,484 (11,865 to 12,965)	15,305 (14,780 to 16,013)	13,849 (13,419 to 14,272)	296 (264 to 331)	399 (379 to 420)	346 (326 to 367)
		60–64	13,917 (13,447 to 14,425)	16,966 (16,529 to 17,300)	15,413 (15,092 to 15,748)	329 (298 to 355)	357 (343 to 373)	342 (325 to 359)
		65–69	16,812 (16,150 to 17,443)	18,664 (18,132 to 19,095)	17,703 (17,226 to 18,112)	383 (336 to 420)	343 (331 to 360)	364 (338 to 386)
		70–74	19,568 (18,344 to 20,841)	19,346 (18,690 to 20,052)	19,453 (18,769 to 20,256)	501 (406 to 564)	333 (317 to 354)	414 (370 to 445)
		75–79	22,701 (21,382 to 24,293)	22,248 (21,316 to 23,131)	22,475 (21,466 to 23,707)	539 (446 to 607)	335 (318 to 355)	437 (389 to 477)
		80–84	26,410 (25,882 to 26,644)	25,593 (25,333 to 26,218)	25,990 (25,655 to 26,367)	840 (771 to 855)	309 (292 to 336)	567 (529 to 583)
		85+	29,302 (28,726 to 29,715)	31,998 (29,564 to 33,097)	30,633 (29,406 to 31,259)	988 (951 to 1,030)	545 (494 to 586)	770 (740 to 800)
	2043	<1	21,007 (18,656 to 22,566)	22,910 (21,544 to 24,101)	21,919 (20,174 to 23,162)	551 (518 to 578)	865 (788 to 927)	701 (656 to 736)
		1–<2	20,076 (18,155 to 21,520)	21,607 (20,379 to 23,008)	20,810 (19,371 to 22,051)	493 (458 to 528)	683 (628 to 735)	584 (545 to 624)
		2–4	11,079 (9,744 to 12,642)	15,299 (13,920 to 16,752)	13,107 (11,880 to 14,364)	321 (293 to 361)	540 (498 to 589)	426 (399 to 465)
		5–9	6,531 (6,518 to 7,215)	12,471 (11,465 to 13,472)	9,403 (8,923 to 10,244)	193 (193 to 222)	447 (413 to 477)	316 (300 to 345)
		10–14	6,322 (6,175 to 6,694)	10,350 (9,647 to 10,878)	8,270 (7,899 to 8,638)	208 (198 to 234)	364 (338 to 388)	284 (268 to 307)
		15–19	8,680 (7,701 to 9,684)	13,332 (12,011 to 14,314)	10,932 (10,014 to 11,725)	208 (196 to 232)	354 (330 to 379)	278 (263 to 300)
		20–24	7,448 (6,855 to 8,147)	13,372 (12,092 to 14,512)	10,323 (9,501 to 11,067)	196 (184 to 212)	355 (333 to 379)	273 (258 to 291)
		25–29	7,507 (6,952 to 8,205)	13,869 (12,484 to 15,010)	10,611 (9,781 to 11,367)	208 (195 to 225)	418 (383 to 450)	311 (289 to 332)
		30–34	7,563 (7,003 to 8,293)	13,791 (12,513 to 14,903)	10,634 (9,823 to 11,390)	202 (190 to 214)	430 (387 to 453)	315 (291 to 328)
		35–39	7,530 (6,953 to 8,289)	13,860 (12,611 to 14,962)	10,652 (9,856 to 11,426)	198 (184 to 212)	455 (420 to 481)	324 (305 to 340)
		40–44	9,021 (7,721 to 9,699)	12,503 (11,489 to 13,594)	10,739 (9,905 to 11,431)	212 (199 to 222)	351 (337 to 365)	280 (271 to 290)
		45–49	10,455 (9,841 to 11,068)	13,227 (12,430 to 14,009)	11,819 (11,220 to 12,362)	230 (215 to 238)	366 (351 to 379)	297 (287 to 305)
		50–54	11,381 (10,847 to 11,714)	15,130 (14,625 to 15,760)	13,225 (12,803 to 13,637)	249 (224 to 279)	391 (370 to 406)	319 (303 to 334)
		55–59	12,415 (11,775 to 12,940)	15,192 (14,696 to 15,763)	13,762 (13,309 to 14,204)	296 (259 to 329)	397 (374 to 415)	345 (323 to 366)
		60–64	13,911 (13,434 to 14,414)	16,967 (16,546 to 17,300)	15,410 (15,090 to 15,742)	328 (298 to 355)	357 (343 to 373)	342 (325 to 359)
		65–69	16,810 (16,180 to 17,439)	18,752 (18,272 to 19,169)	17,743 (17,264 to 18,149)	382 (336 to 419)	344 (331 to 361)	364 (338 to 385)
		70–74	19,536 (18,314 to 20,831)	19,355 (18,702 to 20,026)	19,443 (18,741 to 20,247)	497 (406 to 563)	333 (316 to 354)	413 (370 to 446)
		75–79	22,701 (21,335 to 24,255)	22,241 (21,300 to 23,172)	22,470 (21,463 to 23,700)	539 (445 to 613)	336 (319 to 358)	437 (389 to 476)
		80–84	26,472 (25,921 to 26,793)	25,640 (25,328 to 26,224)	26,049 (25,693 to 26,439)	840 (769 to 858)	313 (294 to 341)	572 (532 to 591)
		85+	29,229 (28,606 to 29,654)	31,834 (29,412 to 33,046)	30,522 (29,344 to 31,208)	989 (953 to 1,033)	545 (493 to 585)	769 (738 to 799)
	2044	<1	20,665 (18,011 to 22,519)	22,786 (21,508 to 24,042)	21,681 (19,991 to 23,066)	551 (517 to 578)	864 (786 to 926)	701 (656 to 735)
		1–<2	20,063 (18,155 to 21,502)	21,605 (20,370 to 23,052)	20,802 (19,354 to 22,051)	494 (458 to 529)	683 (628 to 734)	584 (544 to 623)
		2–4	11,079 (9,744 to 12,642)	15,299 (13,920 to 16,752)	13,107 (11,880 to 14,364)	321 (293 to 361)	540 (498 to 589)	426 (399 to 465)
		5–9	6,531 (6,518 to 7,215)	12,471 (11,465 to 13,472)	9,403 (8,922 to 10,243)	193 (193 to 222)	447 (413 to 477)	316 (300 to 345)
		10–14	6,322 (6,175 to 6,694)	10,350 (9,647 to 10,878)	8,270 (7,899 to 8,638)	208 (198 to 234)	364 (338 to 388)	284 (268 to 307)
		15–19	8,680 (7,701 to 9,684)	13,332 (12,011 to 14,314)	10,932 (10,014 to 11,725)	208 (196 to 232)	354 (330 to 379)	278 (263 to 300)
		20–24	7,448 (6,855 to 8,147)	13,372 (12,092 to 14,512)	10,323 (9,501 to 11,067)	196 (184 to 212)	355 (333 to 379)	273 (258 to 291)
		25–29	7,507 (6,952 to 8,205)	13,869 (12,484 to 15,010)	10,609 (9,779 to 11,364)	208 (195 to 225)	418 (383 to 450)	311 (289 to 332)
		30–34	7,534 (7,003 to 8,272)	13,733 (12,435 to 14,876)	10,587 (9,779 to 11,388)	198 (186 to 213)	418 (382 to 448)	306 (287 to 325)
		35–39	7,495 (6,938 to 8,266)	13,854 (12,613 to 14,958)	10,633 (9,845 to 11,385)	197 (184 to 212)	457 (422 to 482)	325 (306 to 341)
		40–44	8,382 (7,497 to 9,526)	12,553 (11,522 to 13,851)	10,439 (9,751 to 11,337)	212 (200 to 222)	352 (338 to 366)	281 (272 to 291)
		45–49	10,411 (9,687 to 10,991)	13,016 (12,247 to 13,724)	11,693 (11,085 to 12,281)	230 (215 to 238)	365 (349 to 378)	297 (285 to 305)
		50–54	11,358 (10,816 to 11,729)	15,110 (14,463 to 15,758)	13,204 (12,733 to 13,638)	248 (224 to 279)	391 (370 to 406)	318 (303 to 334)
		55–59	12,582 (11,914 to 12,993)	15,141 (14,607 to 15,729)	13,828 (13,376 to 14,232)	302 (266 to 335)	392 (365 to 411)	346 (325 to 368)
		60–64	13,911 (13,422 to 14,408)	16,956 (16,548 to 17,300)	15,401 (15,075 to 15,725)	328 (298 to 355)	356 (343 to 372)	342 (324 to 359)
		65–69	16,836 (16,282 to 17,448)	18,744 (18,252 to 19,171)	17,756 (17,294 to 18,169)	385 (341 to 421)	344 (333 to 361)	365 (341 to 387)
		70–74	19,477 (18,278 to 20,784)	19,345 (18,699 to 20,019)	19,411 (18,735 to 20,262)	498 (402 to 561)	333 (316 to 354)	415 (367 to 447)
		75–79	22,618 (21,240 to 24,224)	22,144 (21,252 to 23,042)	22,377 (21,332 to 23,598)	525 (427 to 604)	336 (318 to 356)	428 (383 to 471)
		80–84	26,103 (25,223 to 26,714)	25,259 (24,856 to 25,813)	25,680 (25,127 to 26,191)	620 (556 to 732)	318 (298 to 340)	469 (435 to 525)
		85+	29,202 (28,563 to 29,637)	31,671 (29,294 to 32,883)	30,433 (29,209 to 31,116)	991 (953 to 1,038)	544 (493 to 585)	768 (737 to 799)
	2045	<1	20,662 (18,107 to 22,554)	22,734 (21,393 to 24,029)	21,655 (19,861 to 23,071)	551 (516 to 579)	863 (786 to 926)	701 (655 to 735)
		1–<2	20,085 (18,238 to 21,502)	21,579 (20,313 to 22,915)	20,802 (19,352 to 21,991)	494 (459 to 530)	683 (627 to 734)	585 (544 to 624)
		2–4	11,079 (9,744 to 12,642)	15,299 (13,920 to 16,752)	13,107 (11,880 to 14,364)	321 (293 to 361)	540 (498 to 589)	426 (399 to 465)
		5–9	6,531 (6,518 to 7,215)	12,471 (11,465 to 13,472)	9,403 (8,922 to 10,243)	193 (193 to 222)	447 (413 to 477)	316 (300 to 345)
		10–14	6,322 (6,175 to 6,694)	10,350 (9,647 to 10,878)	8,270 (7,899 to 8,638)	208 (198 to 234)	364 (338 to 388)	284 (268 to 307)
		15–19	8,680 (7,701 to 9,684)	13,332 (12,011 to 14,314)	10,932 (10,014 to 11,725)	208 (196 to 232)	354 (330 to 379)	278 (263 to 300)
		20–24	7,448 (6,855 to 8,147)	13,372 (12,092 to 14,512)	10,323 (9,501 to 11,067)	196 (184 to 212)	355 (333 to 379)	273 (258 to 291)
		25–29	7,507 (6,952 to 8,205)	13,869 (12,484 to 15,010)	10,607 (9,777 to 11,362)	208 (195 to 225)	418 (383 to 450)	311 (289 to 332)
		30–34	7,534 (7,003 to 8,272)	13,722 (12,415 to 14,867)	10,577 (9,766 to 11,383)	198 (186 to 213)	415 (380 to 446)	305 (285 to 325)
		35–39	7,488 (6,931 to 8,255)	13,851 (12,613 to 14,956)	10,630 (9,846 to 11,383)	196 (183 to 211)	457 (422 to 482)	325 (305 to 340)
		40–44	8,073 (7,345 to 9,078)	12,485 (11,469 to 13,781)	10,248 (9,562 to 11,181)	212 (200 to 223)	352 (338 to 366)	281 (272 to 291)
		45–49	10,374 (9,641 to 10,983)	12,965 (12,261 to 13,730)	11,650 (11,062 to 12,247)	230 (215 to 238)	365 (349 to 378)	296 (285 to 305)
		50–54	11,268 (10,714 to 11,692)	15,031 (14,258 to 15,756)	13,118 (12,567 to 13,573)	248 (224 to 279)	390 (370 to 406)	318 (303 to 334)
		55–59	12,632 (12,085 to 13,014)	15,281 (14,797 to 15,850)	13,927 (13,529 to 14,291)	304 (267 to 337)	394 (373 to 411)	348 (326 to 368)
		60–64	13,856 (13,137 to 14,434)	16,953 (16,555 to 17,294)	15,366 (14,928 to 15,725)	325 (293 to 353)	357 (344 to 373)	340 (322 to 358)
		65–69	16,929 (16,379 to 17,514)	18,752 (18,262 to 19,155)	17,814 (17,371 to 18,202)	389 (349 to 424)	344 (333 to 361)	367 (346 to 389)
		70–74	19,393 (18,163 to 20,768)	19,345 (18,689 to 20,064)	19,370 (18,630 to 20,212)	496 (398 to 561)	333 (317 to 354)	415 (368 to 449)
		75–79	22,627 (21,190 to 24,173)	22,094 (21,174 to 22,951)	22,352 (21,330 to 23,467)	520 (426 to 598)	335 (317 to 355)	425 (382 to 467)
		80–84	26,195 (25,304 to 26,924)	25,110 (24,484 to 25,719)	25,657 (24,972 to 26,250)	636 (569 to 729)	321 (299 to 343)	480 (446 to 527)
		85+	29,172 (28,555 to 29,561)	31,515 (29,005 to 32,590)	30,344 (29,112 to 30,965)	993 (943 to 1,045)	543 (491 to 586)	768 (734 to 800)
	2046	<1	20,641 (18,125 to 22,511)	22,717 (21,393 to 24,037)	21,635 (19,867 to 23,006)	552 (518 to 579)	863 (785 to 926)	701 (655 to 735)
		1–<2	20,079 (18,161 to 21,462)	21,481 (20,261 to 22,866)	20,752 (19,306 to 21,959)	494 (459 to 530)	683 (627 to 734)	585 (544 to 624)
		2–4	11,079 (9,744 to 12,642)	15,299 (13,920 to 16,752)	13,107 (11,880 to 14,364)	321 (293 to 361)	540 (498 to 589)	426 (399 to 465)
		5–9	6,531 (6,518 to 7,215)	12,471 (11,465 to 13,472)	9,403 (8,922 to 10,243)	193 (193 to 222)	447 (413 to 477)	316 (300 to 345)
		10–14	6,322 (6,175 to 6,694)	10,350 (9,647 to 10,878)	8,270 (7,899 to 8,638)	208 (198 to 234)	364 (338 to 388)	284 (268 to 307)
		15–19	8,680 (7,701 to 9,684)	13,332 (12,011 to 14,314)	10,932 (10,014 to 11,725)	208 (196 to 232)	354 (330 to 379)	278 (263 to 300)
		20–24	7,448 (6,855 to 8,147)	13,372 (12,092 to 14,512)	10,323 (9,501 to 11,067)	196 (184 to 212)	355 (333 to 379)	273 (258 to 291)
		25–29	7,507 (6,952 to 8,205)	13,869 (12,484 to 15,010)	10,606 (9,776 to 11,361)	208 (195 to 225)	418 (383 to 450)	311 (289 to 332)
		30–34	7,534 (7,003 to 8,272)	13,722 (12,415 to 14,867)	10,572 (9,762 to 11,378)	198 (186 to 213)	415 (380 to 446)	305 (284 to 325)
		35–39	7,488 (6,934 to 8,258)	13,838 (12,524 to 14,945)	10,625 (9,812 to 11,385)	196 (182 to 211)	457 (420 to 483)	325 (304 to 340)
		40–44	7,858 (7,192 to 8,762)	12,408 (11,429 to 13,633)	10,101 (9,440 to 11,005)	212 (200 to 223)	353 (338 to 368)	282 (272 to 292)
		45–49	10,309 (9,510 to 10,942)	12,890 (12,153 to 13,701)	11,580 (11,001 to 12,165)	230 (215 to 238)	365 (349 to 377)	296 (285 to 304)
		50–54	11,019 (10,490 to 11,547)	14,607 (13,780 to 15,411)	12,783 (12,204 to 13,337)	248 (223 to 278)	388 (368 to 403)	317 (301 to 332)
		55–59	12,545 (12,010 to 12,969)	15,251 (14,710 to 15,854)	13,873 (13,438 to 14,277)	302 (264 to 332)	393 (370 to 412)	347 (325 to 368)
		60–64	13,709 (12,745 to 14,407)	16,957 (16,575 to 17,279)	15,290 (14,776 to 15,691)	316 (285 to 352)	358 (344 to 373)	336 (319 to 357)
		65–69	16,906 (16,316 to 17,489)	18,750 (18,263 to 19,172)	17,808 (17,345 to 18,210)	390 (349 to 424)	344 (333 to 361)	368 (347 to 389)
		70–74	19,344 (18,072 to 20,719)	19,360 (18,723 to 20,058)	19,352 (18,574 to 20,213)	493 (395 to 561)	333 (317 to 354)	415 (367 to 451)
		75–79	22,565 (21,164 to 24,144)	22,084 (21,180 to 22,945)	22,315 (21,327 to 23,451)	511 (417 to 584)	335 (317 to 356)	420 (377 to 458)
		80–84	24,690 (23,283 to 26,254)	23,717 (22,761 to 24,860)	24,210 (23,059 to 25,512)	590 (487 to 687)	317 (297 to 340)	455 (403 to 503)
		85+	29,189 (28,564 to 29,579)	31,343 (28,839 to 32,455)	30,268 (29,022 to 30,867)	1,012 (956 to 1,080)	551 (496 to 599)	781 (738 to 826)
	2047	<1	20,640 (18,131 to 22,511)	22,719 (21,403 to 24,037)	21,636 (19,867 to 23,038)	551 (518 to 578)	863 (785 to 926)	701 (655 to 735)
		1–<2	20,062 (18,191 to 21,430)	21,478 (20,248 to 22,869)	20,741 (19,285 to 21,970)	494 (459 to 530)	682 (628 to 731)	584 (545 to 624)
		2–4	11,079 (9,744 to 12,642)	15,299 (13,920 to 16,752)	13,107 (11,880 to 14,364)	321 (293 to 361)	540 (498 to 589)	426 (399 to 465)
		5–9	6,531 (6,518 to 7,215)	12,471 (11,465 to 13,472)	9,403 (8,922 to 10,243)	193 (193 to 222)	447 (413 to 477)	316 (300 to 345)
		10–14	6,322 (6,175 to 6,694)	10,350 (9,647 to 10,878)	8,269 (7,899 to 8,638)	208 (198 to 234)	364 (338 to 388)	284 (268 to 307)
		15–19	8,680 (7,701 to 9,684)	13,332 (12,011 to 14,314)	10,932 (10,015 to 11,725)	208 (196 to 232)	354 (330 to 379)	278 (263 to 300)
		20–24	7,448 (6,855 to 8,147)	13,372 (12,092 to 14,512)	10,323 (9,501 to 11,067)	196 (184 to 212)	355 (333 to 379)	273 (258 to 291)
		25–29	7,507 (6,952 to 8,205)	13,869 (12,484 to 15,010)	10,607 (9,777 to 11,362)	208 (195 to 225)	418 (383 to 450)	311 (289 to 332)
		30–34	7,534 (7,003 to 8,272)	13,722 (12,415 to 14,867)	10,567 (9,758 to 11,372)	198 (186 to 213)	415 (380 to 446)	305 (284 to 325)
		35–39	7,486 (6,930 to 8,258)	13,838 (12,524 to 14,956)	10,623 (9,812 to 11,382)	194 (180 to 209)	457 (416 to 483)	324 (301 to 340)
		40–44	7,751 (7,113 to 8,561)	12,345 (11,217 to 13,624)	10,015 (9,341 to 10,937)	213 (200 to 225)	354 (341 to 370)	282 (272 to 293)
		45–49	10,170 (9,066 to 10,780)	12,769 (11,910 to 13,553)	11,450 (10,726 to 12,035)	231 (215 to 238)	364 (348 to 376)	296 (285 to 304)
		50–54	10,722 (10,107 to 11,398)	14,188 (13,448 to 15,026)	12,425 (11,870 to 13,107)	246 (222 to 277)	386 (366 to 402)	315 (300 to 331)
		55–59	12,454 (11,940 to 12,908)	15,271 (14,705 to 15,863)	13,840 (13,405 to 14,259)	302 (264 to 332)	393 (370 to 412)	347 (325 to 367)
		60–64	12,222 (11,501 to 13,614)	16,851 (15,995 to 17,263)	14,474 (13,909 to 15,224)	289 (255 to 330)	355 (341 to 371)	321 (302 to 345)
		65–69	16,947 (16,359 to 17,535)	18,758 (18,258 to 19,189)	17,837 (17,351 to 18,234)	391 (353 to 425)	344 (332 to 361)	368 (348 to 389)
		70–74	19,349 (18,111 to 20,737)	19,378 (18,770 to 20,054)	19,363 (18,612 to 20,213)	495 (395 to 561)	334 (318 to 354)	418 (368 to 453)
		75–79	22,560 (21,175 to 24,147)	22,053 (21,182 to 22,929)	22,298 (21,308 to 23,439)	511 (416 to 586)	335 (317 to 355)	420 (376 to 458)
		80–84	24,737 (23,315 to 26,238)	23,996 (22,922 to 25,038)	24,371 (23,211 to 25,618)	588 (481 to 679)	323 (301 to 348)	457 (406 to 503)
		85+	29,276 (28,648 to 29,739)	31,367 (28,892 to 32,490)	30,324 (29,075 to 30,936)	1,020 (964 to 1,087)	554 (499 to 602)	786 (744 to 831)
	2048	<1	20,612 (18,101 to 22,370)	22,713 (21,398 to 24,037)	21,618 (19,827 to 22,983)	551 (515 to 578)	863 (786 to 926)	701 (656 to 735)
		1–<2	20,024 (18,202 to 21,411)	21,486 (20,248 to 22,877)	20,725 (19,286 to 21,962)	494 (459 to 530)	684 (628 to 734)	585 (545 to 624)
		2–4	11,079 (9,744 to 12,642)	15,299 (13,920 to 16,752)	13,107 (11,880 to 14,364)	321 (293 to 361)	540 (498 to 589)	426 (399 to 465)
		5–9	6,531 (6,518 to 7,215)	12,471 (11,465 to 13,472)	9,403 (8,922 to 10,243)	193 (193 to 222)	447 (413 to 477)	316 (300 to 345)
		10–14	6,322 (6,175 to 6,694)	10,350 (9,647 to 10,878)	8,269 (7,899 to 8,638)	208 (198 to 234)	364 (338 to 388)	284 (268 to 307)
		15–19	8,680 (7,701 to 9,684)	13,332 (12,011 to 14,314)	10,932 (10,015 to 11,725)	208 (196 to 232)	354 (330 to 379)	278 (263 to 300)
		20–24	7,448 (6,855 to 8,147)	13,372 (12,092 to 14,512)	10,323 (9,501 to 11,067)	196 (184 to 212)	355 (333 to 379)	273 (258 to 291)
		25–29	7,507 (6,952 to 8,205)	13,869 (12,484 to 15,010)	10,607 (9,777 to 11,362)	208 (195 to 225)	418 (383 to 450)	311 (289 to 332)
		30–34	7,534 (7,003 to 8,272)	13,722 (12,415 to 14,867)	10,563 (9,755 to 11,368)	198 (186 to 213)	415 (380 to 446)	305 (284 to 325)
		35–39	7,473 (6,930 to 8,251)	13,826 (12,522 to 14,935)	10,608 (9,808 to 11,378)	190 (177 to 206)	455 (410 to 482)	321 (296 to 338)
		40–44	7,731 (7,106 to 8,475)	12,308 (11,154 to 13,575)	9,987 (9,289 to 10,890)	213 (200 to 226)	355 (341 to 373)	283 (273 to 295)
		45–49	9,839 (8,668 to 10,615)	12,655 (11,738 to 13,410)	11,226 (10,460 to 11,784)	231 (215 to 238)	365 (348 to 377)	297 (285 to 304)
		50–54	10,527 (9,954 to 11,197)	13,840 (12,937 to 14,620)	12,155 (11,511 to 12,741)	245 (221 to 274)	384 (364 to 400)	313 (298 to 329)
		55–59	12,437 (11,889 to 12,903)	15,273 (14,724 to 15,888)	13,833 (13,395 to 14,246)	302 (264 to 333)	391 (369 to 411)	346 (325 to 366)
		60–64	12,250 (11,648 to 12,800)	15,035 (14,152 to 16,707)	13,608 (13,029 to 14,465)	289 (258 to 321)	352 (336 to 370)	320 (300 to 339)
		65–69	16,941 (16,340 to 17,515)	18,747 (18,260 to 19,174)	17,828 (17,347 to 18,206)	391 (352 to 425)	344 (332 to 361)	368 (348 to 389)
		70–74	19,460 (18,225 to 20,778)	19,373 (18,767 to 20,071)	19,418 (18,714 to 20,291)	496 (398 to 561)	334 (318 to 354)	418 (371 to 453)
		75–79	22,526 (21,097 to 24,112)	22,075 (21,182 to 22,961)	22,295 (21,245 to 23,453)	508 (413 to 586)	335 (317 to 356)	419 (372 to 458)
		80–84	24,701 (23,242 to 26,437)	24,159 (23,181 to 25,273)	24,431 (23,289 to 25,870)	584 (479 to 678)	326 (303 to 353)	456 (403 to 502)
		85+	29,278 (28,648 to 29,744)	31,367 (28,892 to 32,493)	30,320 (29,078 to 30,944)	1,020 (964 to 1,087)	555 (499 to 602)	788 (745 to 833)
	2049	<1	20,500 (17,927 to 22,370)	22,717 (21,393 to 24,037)	21,562 (19,827 to 22,955)	551 (515 to 578)	864 (786 to 926)	701 (655 to 735)
		1–<2	19,981 (18,131 to 21,387)	21,479 (20,242 to 22,843)	20,699 (19,253 to 21,950)	494 (459 to 529)	683 (628 to 734)	585 (545 to 623)
		2–4	11,079 (9,744 to 12,642)	15,299 (13,920 to 16,752)	13,107 (11,880 to 14,364)	321 (293 to 361)	540 (498 to 589)	426 (399 to 465)
		5–9	6,531 (6,518 to 7,215)	12,471 (11,465 to 13,472)	9,402 (8,922 to 10,243)	193 (193 to 222)	447 (413 to 477)	316 (300 to 345)
		10–14	6,322 (6,175 to 6,694)	10,350 (9,647 to 10,878)	8,269 (7,899 to 8,638)	208 (198 to 234)	364 (338 to 388)	284 (268 to 307)
		15–19	8,680 (7,701 to 9,684)	13,332 (12,011 to 14,314)	10,932 (10,015 to 11,725)	208 (196 to 232)	354 (330 to 379)	278 (263 to 300)
		20–24	7,448 (6,855 to 8,147)	13,372 (12,092 to 14,512)	10,323 (9,501 to 11,067)	196 (184 to 212)	355 (333 to 379)	273 (258 to 291)
		25–29	7,507 (6,952 to 8,205)	13,869 (12,484 to 15,010)	10,607 (9,777 to 11,362)	208 (195 to 225)	418 (383 to 450)	311 (289 to 332)
		30–34	7,534 (7,003 to 8,272)	13,722 (12,415 to 14,867)	10,561 (9,753 to 11,365)	198 (186 to 213)	415 (380 to 446)	304 (284 to 325)
		35–39	7,466 (6,903 to 8,258)	13,759 (12,483 to 14,909)	10,568 (9,791 to 11,376)	187 (173 to 202)	444 (404 to 479)	314 (291 to 334)
		40–44	7,643 (7,023 to 8,453)	12,302 (11,111 to 13,590)	9,941 (9,211 to 10,870)	213 (200 to 226)	358 (343 to 377)	284 (273 to 297)
		45–49	9,901 (8,542 to 10,606)	12,579 (11,741 to 13,391)	11,220 (10,344 to 11,790)	231 (215 to 239)	365 (348 to 377)	297 (286 to 305)
		50–54	10,299 (9,735 to 11,015)	13,768 (12,935 to 14,505)	12,005 (11,471 to 12,587)	244 (220 to 273)	382 (361 to 399)	312 (297 to 328)
		55–59	12,390 (11,819 to 12,848)	15,274 (14,647 to 15,915)	13,810 (13,321 to 14,244)	302 (264 to 333)	391 (368 to 410)	346 (325 to 367)
		60–64	12,227 (11,572 to 12,783)	14,980 (14,474 to 15,557)	13,575 (13,108 to 14,014)	288 (253 to 321)	352 (334 to 370)	319 (299 to 338)
		65–69	16,929 (16,350 to 17,500)	18,749 (18,262 to 19,167)	17,821 (17,352 to 18,211)	390 (349 to 424)	344 (333 to 361)	368 (347 to 389)
		70–74	19,494 (18,277 to 20,779)	19,389 (18,788 to 20,082)	19,443 (18,730 to 20,308)	497 (406 to 564)	334 (318 to 354)	418 (373 to 453)
		75–79	22,526 (21,097 to 24,109)	22,075 (21,182 to 22,961)	22,299 (21,244 to 23,454)	507 (408 to 587)	335 (317 to 356)	420 (372 to 460)
		80–84	24,607 (23,184 to 26,353)	24,153 (23,119 to 25,268)	24,377 (23,218 to 25,784)	579 (475 to 678)	328 (304 to 354)	452 (400 to 501)
		85+	29,348 (28,699 to 29,831)	31,427 (28,956 to 32,564)	30,376 (29,175 to 31,007)	1,019 (962 to 1,089)	556 (500 to 605)	790 (749 to 836)
	2050	<1	20,309 (17,807 to 22,290)	22,717 (21,421 to 24,037)	21,462 (19,811 to 22,907)	551 (515 to 578)	863 (785 to 926)	701 (655 to 735)
		1–<2	19,926 (17,918 to 21,376)	21,429 (20,200 to 22,775)	20,647 (19,183 to 21,937)	494 (459 to 529)	683 (628 to 734)	584 (545 to 623)
		2–4	11,079 (9,744 to 12,642)	15,299 (13,920 to 16,752)	13,107 (11,880 to 14,364)	321 (293 to 361)	540 (498 to 589)	426 (399 to 465)
		5–9	6,531 (6,518 to 7,215)	12,471 (11,465 to 13,472)	9,402 (8,922 to 10,242)	193 (193 to 222)	447 (413 to 477)	316 (300 to 345)
		10–14	6,322 (6,175 to 6,694)	10,350 (9,647 to 10,878)	8,269 (7,899 to 8,638)	208 (198 to 234)	364 (338 to 388)	284 (268 to 307)
		15–19	8,680 (7,701 to 9,684)	13,332 (12,011 to 14,314)	10,932 (10,015 to 11,725)	208 (196 to 232)	354 (330 to 379)	278 (263 to 300)
		20–24	7,448 (6,855 to 8,147)	13,372 (12,092 to 14,512)	10,322 (9,500 to 11,067)	196 (184 to 212)	355 (333 to 379)	273 (258 to 291)
		25–29	7,507 (6,952 to 8,205)	13,869 (12,484 to 15,010)	10,607 (9,777 to 11,362)	208 (195 to 225)	418 (383 to 450)	311 (289 to 332)
		30–34	7,534 (7,003 to 8,272)	13,722 (12,415 to 14,867)	10,559 (9,752 to 11,363)	198 (186 to 213)	415 (380 to 446)	304 (284 to 325)
		35–39	7,455 (6,899 to 8,208)	13,754 (12,454 to 14,909)	10,555 (9,775 to 11,368)	185 (171 to 201)	438 (401 to 471)	309 (288 to 330)
		40–44	7,610 (7,016 to 8,355)	12,300 (11,141 to 13,585)	9,924 (9,212 to 10,759)	213 (200 to 226)	359 (343 to 378)	285 (274 to 298)
		45–49	9,644 (8,261 to 10,419)	12,366 (11,501 to 13,348)	10,984 (10,098 to 11,694)	232 (215 to 239)	365 (350 to 378)	297 (286 to 304)
		50–54	10,349 (9,719 to 10,985)	13,556 (12,701 to 14,432)	11,926 (11,274 to 12,552)	245 (220 to 274)	381 (360 to 398)	312 (297 to 327)
		55–59	12,249 (11,592 to 12,746)	15,233 (14,466 to 15,903)	13,718 (13,133 to 14,204)	302 (264 to 334)	391 (367 to 410)	345 (325 to 367)
		60–64	12,272 (11,611 to 12,773)	14,884 (14,321 to 15,483)	13,556 (13,108 to 13,977)	292 (257 to 326)	349 (331 to 367)	320 (297 to 340)
		65–69	16,934 (16,379 to 17,514)	18,741 (18,253 to 19,146)	17,817 (17,374 to 18,207)	389 (349 to 424)	344 (333 to 361)	367 (346 to 389)
		70–74	19,584 (18,367 to 20,875)	19,381 (18,768 to 20,072)	19,486 (18,763 to 20,310)	501 (406 to 565)	334 (316 to 355)	420 (373 to 453)
		75–79	22,525 (21,079 to 24,081)	22,056 (21,185 to 22,927)	22,293 (21,230 to 23,462)	504 (408 to 580)	335 (317 to 355)	421 (372 to 461)
		80–84	24,642 (23,093 to 26,359)	24,161 (23,140 to 25,276)	24,396 (23,212 to 25,813)	578 (475 to 679)	331 (306 to 358)	451 (400 to 501)
		85+	28,983 (27,985 to 29,808)	31,408 (28,930 to 32,572)	30,174 (28,879 to 30,902)	788 (685 to 1,015)	557 (496 to 602)	674 (616 to 795)
Albania	1990	<1	43,157 (29,542 to 58,392)	40,740 (27,508 to 59,768)	42,004 (31,655 to 55,739)	1,034 (431 to 1,865)	667 (335 to 1,233)	859 (457 to 1,458)
		1–<2	43,765 (26,678 to 68,938)	43,816 (22,322 to 73,941)	43,789 (28,187 to 64,631)	1,062 (294 to 2,466)	571 (200 to 1,316)	829 (343 to 1,613)
		2–4	34,081 (20,411 to 60,444)	30,188 (15,808 to 59,865)	32,244 (20,821 to 49,669)	848 (272 to 1,693)	351 (129 to 690)	613 (260 to 1,121)
		5–9	23,351 (9,650 to 64,956)	21,656 (7,675 to 70,863)	22,550 (10,928 to 46,656)	571 (150 to 2,160)	305 (77 to 1,450)	445 (156 to 1,406)
		10–14	12,295 (6,743 to 22,530)	11,771 (6,249 to 27,933)	12,041 (7,588 to 24,205)	353 (131 to 805)	250 (85 to 527)	303 (133 to 623)
		15–19	22,233 (10,823 to 47,078)	24,502 (11,898 to 53,505)	23,361 (14,048 to 42,039)	218 (32 to 493)	332 (126 to 672)	275 (116 to 535)
		20–24	15,555 (7,985 to 36,795)	24,246 (13,443 to 50,899)	19,891 (12,717 to 35,654)	133 (28 to 271)	371 (145 to 773)	252 (115 to 464)
		25–29	15,428 (6,788 to 35,262)	28,070 (16,233 to 56,399)	21,766 (13,893 to 36,892)	162 (21 to 390)	481 (209 to 965)	322 (140 to 590)
		30–34	15,826 (5,682 to 38,129)	30,596 (17,575 to 61,391)	23,133 (14,455 to 38,538)	173 (18 to 398)	536 (221 to 1,143)	353 (154 to 711)
		35–39	19,240 (8,503 to 39,451)	32,776 (19,351 to 63,996)	25,646 (15,993 to 42,387)	261 (28 to 571)	629 (275 to 1,250)	435 (198 to 789)
		40–44	15,582 (6,791 to 36,284)	29,018 (19,432 to 45,100)	21,743 (14,841 to 34,831)	154 (20 to 374)	778 (315 to 1,458)	440 (195 to 804)
		45–49	14,682 (5,829 to 36,816)	26,944 (18,235 to 42,820)	20,246 (13,112 to 35,965)	141 (17 to 365)	673 (264 to 1,308)	382 (168 to 720)
		50–54	14,748 (5,790 to 34,782)	22,650 (14,111 to 41,023)	18,358 (12,006 to 31,873)	149 (18 to 363)	455 (169 to 927)	289 (122 to 540)
		55–59	18,314 (9,483 to 34,440)	18,570 (11,114 to 34,254)	18,431 (11,931 to 29,343)	228 (39 to 508)	339 (121 to 760)	279 (119 to 574)
		60–64	15,749 (5,916 to 30,538)	15,876 (9,270 to 25,796)	15,810 (9,471 to 25,811)	197 (18 to 468)	305 (109 to 682)	249 (99 to 495)
		65–69	15,339 (7,292 to 28,142)	14,156 (9,272 to 21,490)	14,714 (9,490 to 22,227)	211 (44 to 454)	307 (96 to 663)	262 (104 to 480)
		70–74	11,684 (7,459 to 17,096)	10,488 (6,695 to 14,611)	11,054 (8,139 to 14,433)	256 (104 to 505)	390 (186 to 740)	327 (182 to 555)
		75–79	13,123 (8,780 to 18,959)	10,547 (6,798 to 15,352)	11,697 (8,661 to 15,234)	270 (110 to 575)	382 (168 to 723)	332 (168 to 549)
		80–84	14,899 (8,994 to 23,741)	9,994 (5,891 to 15,078)	11,822 (8,426 to 16,479)	265 (81 to 603)	305 (116 to 622)	290 (124 to 542)
		85+	31,931 (23,025 to 45,721)	19,406 (13,483 to 30,561)	22,421 (17,133 to 30,742)	422 (144 to 884)	331 (125 to 632)	353 (164 to 624)
	1991	<1	43,075 (29,423 to 58,051)	40,382 (27,465 to 59,609)	41,789 (31,402 to 55,706)	1,014 (449 to 1,818)	657 (334 to 1,232)	844 (450 to 1,445)
		1–<2	43,893 (27,095 to 67,555)	43,674 (22,547 to 73,590)	43,789 (28,247 to 65,242)	1,049 (298 to 2,364)	564 (211 to 1,300)	818 (336 to 1,579)
		2–4	33,703 (20,463 to 57,551)	29,625 (15,840 to 57,274)	31,775 (21,195 to 48,940)	829 (271 to 1,594)	343 (128 to 669)	600 (253 to 1,120)
		5–9	23,190 (9,596 to 61,576)	21,286 (7,666 to 67,417)	22,289 (10,754 to 44,510)	559 (147 to 1,887)	296 (74 to 997)	435 (148 to 1,309)
		10–14	12,086 (6,763 to 21,507)	11,620 (6,305 to 26,404)	11,859 (7,554 to 23,753)	348 (130 to 782)	248 (89 to 512)	299 (132 to 604)
		15–19	22,009 (11,164 to 45,885)	24,168 (11,941 to 52,024)	23,088 (14,178 to 40,797)	213 (39 to 479)	327 (126 to 653)	270 (109 to 517)
		20–24	15,428 (8,113 to 35,939)	23,951 (13,395 to 49,181)	19,697 (12,727 to 35,047)	131 (29 to 266)	367 (145 to 759)	250 (117 to 454)
		25–29	15,120 (6,455 to 32,268)	27,755 (16,311 to 54,454)	21,444 (13,875 to 35,295)	158 (21 to 373)	476 (211 to 965)	317 (140 to 594)
		30–34	15,568 (5,874 to 36,824)	30,208 (17,649 to 59,641)	22,835 (14,507 to 37,849)	168 (19 to 405)	531 (226 to 1,144)	348 (152 to 695)
		35–39	18,984 (8,722 to 37,644)	32,390 (19,423 to 60,815)	25,380 (16,062 to 40,801)	254 (34 to 547)	624 (275 to 1,238)	431 (201 to 772)
		40–44	15,325 (6,923 to 33,159)	28,877 (19,452 to 43,750)	21,584 (14,891 to 33,797)	150 (22 to 346)	773 (323 to 1,468)	438 (194 to 794)
		45–49	14,433 (5,985 to 32,494)	26,818 (18,171 to 42,062)	20,075 (13,545 to 34,162)	137 (17 to 342)	667 (267 to 1,297)	378 (166 to 703)
		50–54	14,545 (6,284 to 34,301)	22,529 (14,098 to 39,834)	18,222 (11,880 to 30,814)	146 (22 to 347)	450 (173 to 926)	286 (119 to 522)
		55–59	18,088 (9,461 to 33,386)	18,459 (10,966 to 33,773)	18,258 (11,906 to 29,938)	224 (44 to 493)	337 (124 to 746)	276 (117 to 551)
		60–64	15,616 (6,950 to 29,691)	15,834 (9,528 to 26,096)	15,721 (9,779 to 25,015)	194 (28 to 462)	303 (111 to 686)	246 (100 to 481)
		65–69	15,292 (7,848 to 29,416)	14,215 (9,278 to 21,383)	14,727 (9,921 to 22,227)	208 (42 to 419)	304 (98 to 645)	259 (104 to 474)
		70–74	11,638 (7,431 to 16,951)	10,485 (6,761 to 14,767)	11,024 (8,114 to 14,379)	253 (104 to 498)	389 (188 to 730)	325 (180 to 557)
		75–79	13,155 (8,719 to 18,954)	10,557 (6,813 to 15,169)	11,728 (8,696 to 15,193)	267 (106 to 556)	380 (166 to 718)	329 (164 to 542)
		80–84	15,051 (9,236 to 23,555)	10,031 (5,960 to 15,078)	11,907 (8,470 to 16,516)	262 (78 to 580)	303 (116 to 606)	288 (125 to 531)
		85+	31,983 (22,747 to 46,374)	19,530 (13,654 to 30,263)	22,489 (17,318 to 30,523)	421 (148 to 870)	331 (127 to 624)	352 (168 to 612)
	1992	<1	42,931 (29,516 to 58,334)	39,981 (27,108 to 59,383)	41,522 (31,173 to 54,742)	990 (430 to 1,796)	648 (331 to 1,184)	826 (444 to 1,416)
		1–<2	43,933 (26,959 to 67,533)	43,471 (22,884 to 73,322)	43,713 (28,423 to 64,805)	1,031 (305 to 2,274)	555 (206 to 1,239)	804 (338 to 1,560)
		2–4	33,239 (20,605 to 58,644)	29,000 (15,424 to 53,915)	31,230 (21,392 to 48,220)	808 (262 to 1,546)	335 (124 to 651)	584 (255 to 1,088)
		5–9	22,957 (9,578 to 59,127)	20,874 (7,696 to 63,276)	21,970 (10,768 to 45,465)	546 (152 to 1,752)	287 (77 to 839)	423 (143 to 1,233)
		10–14	11,843 (6,675 to 21,388)	11,449 (6,292 to 25,567)	11,651 (7,466 to 23,959)	340 (125 to 780)	245 (90 to 529)	293 (133 to 590)
		15–19	21,689 (11,031 to 44,724)	23,776 (12,393 to 51,204)	22,738 (13,977 to 39,572)	209 (41 to 469)	322 (125 to 642)	266 (114 to 504)
		20–24	15,243 (8,142 to 35,257)	23,608 (13,436 to 47,407)	19,455 (12,605 to 33,654)	129 (27 to 261)	363 (147 to 762)	247 (117 to 457)
		25–29	14,765 (6,318 to 28,109)	27,388 (16,308 to 52,207)	21,079 (13,848 to 34,694)	152 (21 to 355)	471 (210 to 956)	312 (140 to 594)
		30–34	15,239 (5,994 to 35,987)	29,767 (17,323 to 57,306)	22,472 (14,396 to 36,723)	163 (19 to 389)	524 (227 to 1,134)	343 (153 to 690)
		35–39	18,637 (8,773 to 37,072)	31,949 (19,141 to 59,172)	25,039 (15,957 to 40,244)	247 (34 to 548)	617 (267 to 1,179)	425 (198 to 764)
		40–44	15,009 (6,876 to 31,442)	28,677 (19,589 to 43,851)	21,367 (15,142 to 33,252)	146 (21 to 338)	766 (314 to 1,426)	434 (192 to 779)
		45–49	14,131 (5,880 to 29,777)	26,642 (17,988 to 40,940)	19,865 (13,595 to 31,157)	133 (17 to 332)	660 (269 to 1,291)	374 (163 to 695)
		50–54	14,287 (6,215 to 33,398)	22,359 (13,932 to 39,622)	18,023 (11,863 to 30,119)	142 (22 to 345)	444 (173 to 905)	282 (119 to 510)
		55–59	17,797 (9,276 to 33,170)	18,306 (10,992 to 32,541)	18,031 (11,704 to 29,745)	219 (48 to 472)	332 (123 to 701)	271 (114 to 528)
		60–64	15,415 (7,185 to 29,068)	15,755 (9,665 to 26,466)	15,577 (9,700 to 24,559)	190 (31 to 455)	301 (107 to 666)	243 (97 to 473)
		65–69	15,205 (8,367 to 28,681)	14,229 (9,212 to 21,814)	14,699 (10,046 to 22,556)	204 (45 to 416)	299 (96 to 643)	253 (104 to 471)
		70–74	11,564 (7,484 to 16,773)	10,460 (6,888 to 14,663)	10,968 (8,048 to 14,270)	248 (106 to 494)	387 (190 to 722)	323 (181 to 557)
		75–79	13,144 (8,648 to 18,813)	10,548 (6,848 to 15,077)	11,723 (8,637 to 15,277)	263 (107 to 534)	376 (161 to 718)	325 (164 to 528)
		80–84	15,122 (9,294 to 23,419)	10,048 (6,019 to 14,937)	11,966 (8,586 to 16,462)	258 (77 to 574)	300 (117 to 594)	284 (126 to 526)
		85+	32,010 (22,626 to 47,065)	19,572 (13,683 to 29,606)	22,482 (17,268 to 30,555)	416 (144 to 872)	330 (123 to 625)	350 (166 to 608)
	1993	<1	42,728 (29,130 to 57,755)	39,546 (27,092 to 60,628)	41,207 (30,987 to 54,333)	965 (421 to 1,801)	637 (321 to 1,157)	808 (432 to 1,393)
		1–<2	43,898 (27,178 to 67,452)	43,218 (23,082 to 73,091)	43,573 (28,434 to 65,603)	1,011 (289 to 2,220)	547 (206 to 1,237)	789 (348 to 1,560)
		2–4	32,702 (20,252 to 57,852)	28,324 (15,317 to 53,754)	30,619 (21,229 to 46,888)	785 (259 to 1,511)	329 (119 to 646)	568 (252 to 1,025)
		5–9	22,662 (9,235 to 60,259)	20,435 (7,629 to 62,017)	21,605 (10,451 to 45,817)	531 (148 to 1,786)	278 (76 to 779)	411 (139 to 1,202)
		10–14	11,574 (6,555 to 22,174)	11,262 (6,179 to 24,786)	11,421 (7,305 to 22,726)	331 (124 to 763)	241 (87 to 490)	287 (132 to 590)
		15–19	21,290 (11,217 to 44,479)	23,335 (12,373 to 50,920)	22,325 (13,725 to 39,378)	203 (41 to 458)	316 (120 to 632)	260 (101 to 490)
		20–24	15,009 (8,232 to 33,367)	23,224 (13,221 to 46,525)	19,170 (12,562 to 33,186)	126 (26 to 256)	358 (139 to 726)	244 (110 to 454)
		25–29	14,370 (6,425 to 27,176)	26,978 (16,208 to 49,938)	20,683 (13,765 to 33,706)	146 (21 to 349)	463 (198 to 932)	305 (139 to 578)
		30–34	14,850 (6,069 to 34,558)	29,280 (17,209 to 56,984)	22,053 (14,351 to 36,020)	156 (19 to 382)	514 (230 to 1,106)	335 (150 to 666)
		35–39	18,219 (8,987 to 36,001)	31,463 (18,964 to 56,919)	24,635 (15,987 to 39,744)	238 (29 to 540)	609 (266 to 1,160)	418 (190 to 755)
		40–44	14,644 (6,719 to 31,885)	28,429 (19,409 to 43,523)	21,102 (15,066 to 32,420)	140 (21 to 331)	758 (319 to 1,433)	430 (195 to 780)
		45–49	13,787 (5,715 to 28,613)	26,427 (17,728 to 40,221)	19,622 (13,452 to 30,541)	129 (16 to 316)	652 (270 to 1,288)	370 (160 to 690)
		50–54	13,984 (6,126 to 33,677)	22,150 (13,847 to 38,560)	17,777 (11,932 to 29,850)	137 (22 to 328)	438 (173 to 893)	277 (119 to 507)
		55–59	17,452 (9,023 to 33,513)	18,119 (10,855 to 32,188)	17,761 (11,598 to 29,033)	213 (42 to 459)	328 (126 to 688)	266 (117 to 518)
		60–64	15,160 (6,973 to 28,033)	15,645 (9,681 to 26,493)	15,390 (9,678 to 23,816)	185 (27 to 423)	297 (108 to 648)	238 (95 to 460)
		65–69	15,085 (8,209 to 29,016)	14,203 (9,166 to 22,178)	14,635 (10,103 to 22,578)	199 (43 to 419)	295 (97 to 616)	248 (99 to 460)
		70–74	11,467 (7,491 to 16,597)	10,418 (6,902 to 14,641)	10,894 (7,973 to 14,246)	244 (101 to 503)	383 (184 to 710)	320 (178 to 550)
		75–79	13,099 (8,547 to 18,877)	10,521 (6,813 to 15,134)	11,686 (8,582 to 15,212)	257 (103 to 521)	372 (162 to 714)	320 (160 to 533)
		80–84	15,127 (9,424 to 24,154)	10,045 (6,017 to 14,833)	11,998 (8,551 to 16,305)	253 (72 to 563)	297 (114 to 595)	280 (123 to 518)
		85+	31,988 (22,239 to 47,867)	19,561 (13,604 to 29,722)	22,409 (17,287 to 30,356)	409 (142 to 872)	329 (122 to 616)	347 (164 to 606)
	1994	<1	42,465 (29,123 to 57,904)	39,088 (26,712 to 59,203)	40,850 (30,684 to 54,067)	936 (402 to 1,771)	626 (313 to 1,143)	788 (414 to 1,365)
		1–<2	43,798 (26,969 to 67,549)	42,928 (22,878 to 73,114)	43,382 (28,174 to 64,501)	986 (272 to 2,176)	540 (200 to 1,236)	773 (351 to 1,537)
		2–4	32,102 (19,849 to 55,225)	27,603 (14,771 to 52,895)	29,954 (20,830 to 45,983)	758 (247 to 1,462)	320 (113 to 638)	549 (244 to 982)
		5–9	22,314 (8,901 to 64,053)	19,982 (7,541 to 65,929)	21,205 (10,053 to 46,031)	516 (141 to 1,862)	268 (75 to 703)	398 (136 to 1,241)
		10–14	11,286 (6,409 to 20,279)	11,061 (6,165 to 24,813)	11,176 (7,050 to 20,823)	322 (120 to 767)	238 (87 to 511)	281 (129 to 575)
		15–19	20,833 (11,104 to 44,458)	22,856 (11,789 to 50,230)	21,863 (13,374 to 39,145)	196 (39 to 451)	309 (119 to 604)	253 (93 to 478)
		20–24	14,740 (8,125 to 32,871)	22,807 (12,887 to 45,663)	18,850 (12,315 to 31,843)	124 (26 to 251)	352 (142 to 700)	240 (110 to 441)
		25–29	13,945 (6,163 to 26,238)	26,535 (16,059 to 48,936)	20,268 (13,362 to 33,386)	140 (21 to 329)	456 (201 to 927)	299 (135 to 575)
		30–34	14,415 (5,660 to 32,813)	28,757 (17,247 to 54,893)	21,590 (13,730 to 35,852)	150 (19 to 390)	506 (216 to 1,089)	328 (147 to 663)
		35–39	17,746 (8,660 to 35,222)	30,944 (18,534 to 56,411)	24,181 (15,738 to 39,469)	227 (28 to 513)	600 (263 to 1,148)	409 (188 to 753)
		40–44	14,242 (6,443 to 31,106)	28,146 (19,069 to 43,768)	20,803 (14,887 to 32,692)	134 (20 to 318)	748 (315 to 1,414)	424 (187 to 779)
		45–49	13,411 (5,561 to 30,256)	26,183 (17,394 to 40,284)	19,354 (13,266 to 30,099)	124 (17 to 310)	642 (271 to 1,258)	365 (157 to 686)
		50–54	13,646 (6,154 to 33,075)	21,912 (13,746 to 38,351)	17,499 (11,801 to 29,600)	132 (20 to 319)	431 (169 to 878)	272 (116 to 500)
		55–59	17,066 (8,742 to 33,200)	17,905 (10,685 to 30,834)	17,459 (11,277 to 28,318)	206 (33 to 441)	322 (121 to 687)	260 (114 to 518)
		60–64	14,866 (6,521 to 28,150)	15,514 (9,570 to 26,527)	15,172 (9,539 to 23,201)	179 (27 to 412)	294 (105 to 633)	233 (96 to 450)
		65–69	14,939 (7,606 to 28,744)	14,145 (9,030 to 22,168)	14,540 (9,781 to 22,412)	193 (33 to 412)	289 (95 to 594)	241 (99 to 444)
		70–74	11,353 (7,351 to 16,547)	10,363 (6,818 to 14,599)	10,808 (7,872 to 14,152)	237 (100 to 476)	379 (184 to 716)	315 (176 to 540)
		75–79	13,026 (8,354 to 18,878)	10,479 (6,692 to 15,147)	11,624 (8,543 to 15,188)	251 (102 to 503)	368 (165 to 698)	315 (158 to 518)
		80–84	15,079 (9,375 to 24,347)	10,021 (5,925 to 15,070)	12,003 (8,457 to 16,398)	246 (73 to 546)	293 (109 to 589)	275 (117 to 495)
		85+	31,898 (21,985 to 48,289)	19,519 (13,466 to 29,539)	22,304 (17,093 to 30,172)	402 (145 to 854)	327 (117 to 622)	344 (157 to 613)
	1995	<1	42,149 (28,590 to 58,724)	38,617 (26,044 to 58,459)	40,459 (30,412 to 53,615)	907 (391 to 1,756)	617 (296 to 1,123)	768 (386 to 1,338)
		1–<2	43,646 (26,085 to 68,627)	42,612 (22,746 to 73,661)	43,150 (27,866 to 64,609)	961 (259 to 2,195)	532 (192 to 1,212)	755 (320 to 1,519)
		2–4	31,454 (19,543 to 52,909)	26,846 (14,221 to 51,604)	29,246 (20,209 to 45,183)	731 (236 to 1,412)	311 (107 to 636)	529 (229 to 950)
		5–9	21,923 (8,448 to 67,286)	19,528 (7,401 to 71,967)	20,781 (9,707 to 46,338)	499 (133 to 1,938)	261 (72 to 614)	385 (135 to 1,303)
		10–14	10,986 (6,200 to 20,122)	10,851 (6,002 to 24,452)	10,919 (6,988 to 20,493)	311 (116 to 700)	234 (88 to 509)	274 (126 to 552)
		15–19	20,335 (10,697 to 44,107)	22,348 (11,064 to 47,870)	21,364 (13,033 to 38,733)	188 (30 to 431)	301 (112 to 599)	246 (89 to 465)
		20–24	14,447 (7,838 to 29,391)	22,362 (12,628 to 43,378)	18,504 (12,071 to 31,434)	121 (23 to 248)	346 (144 to 684)	236 (108 to 435)
		25–29	13,497 (5,524 to 25,138)	26,068 (15,911 to 49,258)	19,844 (13,192 to 33,006)	134 (19 to 327)	448 (199 to 929)	293 (133 to 575)
		30–34	13,947 (5,206 to 33,341)	28,205 (17,078 to 52,828)	21,095 (13,225 to 35,044)	142 (16 to 366)	495 (213 to 1,036)	319 (147 to 618)
		35–39	17,237 (6,954 to 34,603)	30,400 (17,987 to 56,008)	23,691 (14,789 to 39,030)	217 (25 to 496)	589 (254 to 1,120)	399 (188 to 739)
		40–44	13,813 (6,077 to 31,412)	27,839 (18,714 to 43,166)	20,479 (14,306 to 33,236)	129 (18 to 310)	738 (301 to 1,395)	418 (183 to 773)
		45–49	13,012 (4,801 to 31,041)	25,919 (17,176 to 39,769)	19,067 (12,826 to 29,748)	118 (14 to 299)	633 (269 to 1,217)	360 (155 to 669)
		50–54	13,285 (5,860 to 31,703)	21,654 (13,668 to 38,689)	17,200 (11,223 to 29,535)	127 (17 to 310)	423 (165 to 867)	266 (113 to 483)
		55–59	16,653 (6,787 to 32,669)	17,675 (10,310 to 30,042)	17,136 (10,758 to 27,379)	198 (21 to 422)	317 (117 to 677)	254 (110 to 502)
		60–64	14,545 (5,342 to 28,531)	15,369 (9,420 to 26,594)	14,934 (9,005 to 23,095)	173 (18 to 398)	290 (102 to 622)	228 (93 to 447)
		65–69	14,777 (7,426 to 29,503)	14,062 (8,812 to 22,319)	14,422 (9,313 to 22,117)	187 (25 to 398)	284 (92 to 582)	235 (95 to 430)
		70–74	11,227 (7,095 to 16,416)	10,299 (6,850 to 14,619)	10,716 (7,773 to 14,102)	231 (98 to 441)	374 (177 to 709)	310 (166 to 546)
		75–79	12,935 (8,080 to 19,102)	10,423 (6,602 to 15,168)	11,541 (8,374 to 15,155)	245 (101 to 485)	363 (154 to 688)	310 (152 to 524)
		80–84	14,992 (9,237 to 24,501)	9,977 (5,838 to 15,356)	11,982 (8,452 to 16,169)	240 (67 to 536)	289 (107 to 589)	270 (113 to 505)
		85+	31,659 (21,554 to 48,978)	19,446 (13,332 to 29,632)	22,159 (16,734 to 30,131)	392 (140 to 807)	325 (115 to 628)	340 (153 to 616)
	1996	<1	41,737 (28,562 to 58,107)	38,076 (25,894 to 57,076)	39,985 (30,316 to 52,877)	868 (381 to 1,656)	605 (298 to 1,105)	742 (385 to 1,298)
		1–<2	43,373 (25,956 to 67,348)	42,164 (22,300 to 73,736)	42,793 (27,873 to 63,026)	925 (261 to 2,059)	522 (215 to 1,116)	732 (318 to 1,409)
		2–4	30,672 (19,204 to 50,750)	25,995 (14,175 to 49,850)	28,423 (19,586 to 44,193)	696 (229 to 1,325)	299 (106 to 622)	505 (219 to 912)
		5–9	21,410 (8,319 to 63,859)	18,985 (7,268 to 65,259)	20,250 (9,736 to 44,144)	478 (129 to 1,803)	253 (71 to 698)	370 (136 to 1,237)
		10–14	10,623 (6,133 to 19,468)	10,602 (6,045 to 22,285)	10,613 (6,829 to 19,584)	299 (115 to 683)	230 (85 to 483)	265 (126 to 518)
		15–19	19,680 (10,748 to 42,515)	21,746 (11,098 to 45,982)	20,739 (12,895 to 36,442)	178 (33 to 406)	293 (116 to 578)	237 (94 to 444)
		20–24	14,050 (7,728 to 27,045)	21,835 (12,555 to 40,311)	18,062 (11,932 to 29,564)	117 (26 to 244)	338 (136 to 664)	231 (105 to 423)
		25–29	12,967 (5,403 to 23,647)	25,514 (15,961 to 46,453)	19,343 (13,117 to 31,002)	127 (18 to 298)	439 (201 to 919)	285 (134 to 552)
		30–34	13,343 (5,281 to 27,496)	27,558 (16,850 to 50,714)	20,486 (13,165 to 33,528)	133 (16 to 327)	483 (207 to 997)	309 (145 to 614)
		35–39	16,586 (6,863 to 30,644)	29,761 (17,751 to 53,037)	23,079 (14,934 to 36,903)	205 (28 to 466)	577 (245 to 1,072)	388 (181 to 689)
		40–44	13,274 (5,807 to 26,979)	27,442 (18,393 to 41,580)	20,059 (14,231 to 29,855)	121 (18 to 294)	724 (294 to 1,384)	410 (186 to 755)
		45–49	12,521 (4,855 to 25,906)	25,575 (17,208 to 39,298)	18,687 (12,717 to 28,028)	112 (15 to 280)	620 (265 to 1,173)	352 (154 to 649)
		50–54	12,829 (5,843 to 25,547)	21,313 (13,558 to 39,616)	16,816 (11,158 to 27,414)	121 (18 to 294)	414 (164 to 814)	259 (113 to 476)
		55–59	16,140 (6,611 to 29,343)	17,371 (10,263 to 30,303)	16,727 (10,649 to 26,041)	190 (25 to 407)	310 (119 to 637)	247 (109 to 480)
		60–64	14,127 (5,443 to 26,939)	15,159 (9,433 to 26,678)	14,612 (9,020 to 22,833)	165 (18 to 378)	284 (98 to 609)	221 (92 to 422)
		65–69	14,477 (7,161 to 29,517)	13,910 (8,814 to 21,812)	14,197 (9,128 to 21,900)	179 (28 to 384)	277 (90 to 584)	227 (92 to 418)
		70–74	11,034 (6,960 to 16,178)	10,196 (6,830 to 14,435)	10,576 (7,724 to 13,874)	224 (95 to 442)	366 (173 to 717)	301 (161 to 515)
		75–79	12,767 (7,977 to 18,822)	10,330 (6,656 to 14,995)	11,397 (8,439 to 14,986)	236 (97 to 465)	357 (159 to 663)	304 (156 to 508)
		80–84	14,785 (9,153 to 23,905)	9,894 (5,810 to 15,352)	11,881 (8,422 to 16,079)	231 (66 to 525)	285 (105 to 600)	263 (115 to 492)
		85+	31,100 (21,306 to 48,285)	19,310 (13,208 to 29,242)	21,889 (16,602 to 29,858)	377 (131 to 764)	319 (112 to 607)	332 (148 to 612)
	1997	<1	41,209 (28,272 to 56,983)	37,425 (25,845 to 55,494)	39,398 (30,014 to 51,854)	822 (372 to 1,589)	591 (293 to 1,069)	712 (387 to 1,251)
		1–<2	42,946 (25,915 to 67,313)	41,511 (22,033 to 73,399)	42,257 (27,781 to 61,061)	877 (263 to 2,016)	511 (216 to 1,003)	701 (315 to 1,373)
		2–4	29,722 (18,656 to 49,036)	25,025 (13,657 to 49,453)	27,458 (19,030 to 42,182)	653 (222 to 1,269)	286 (98 to 583)	476 (212 to 874)
		5–9	20,740 (7,950 to 59,925)	18,304 (7,090 to 58,322)	19,571 (9,220 to 43,054)	453 (125 to 1,779)	241 (72 to 712)	351 (130 to 1,197)
		10–14	10,178 (5,867 to 18,771)	10,306 (5,939 to 21,771)	10,241 (6,592 to 18,008)	282 (110 to 647)	225 (86 to 455)	254 (122 to 495)
		15–19	18,817 (10,345 to 41,480)	21,029 (11,241 to 42,830)	19,952 (12,654 to 34,966)	167 (33 to 394)	284 (111 to 544)	227 (95 to 414)
		20–24	13,517 (7,495 to 24,845)	21,204 (12,173 to 38,673)	17,503 (11,665 to 27,646)	112 (26 to 227)	328 (139 to 637)	224 (106 to 417)
		25–29	12,336 (5,261 to 21,274)	24,847 (15,729 to 43,475)	18,738 (12,842 to 29,541)	118 (18 to 279)	426 (188 to 892)	276 (131 to 535)
		30–34	12,564 (5,215 to 23,411)	26,793 (16,662 to 48,356)	19,737 (13,029 to 31,839)	122 (16 to 305)	469 (198 to 959)	297 (144 to 584)
		35–39	15,750 (6,791 to 26,934)	28,995 (17,611 to 51,506)	22,311 (14,675 to 35,097)	188 (28 to 434)	560 (242 to 1,070)	372 (171 to 670)
		40–44	12,595 (5,780 to 23,394)	26,921 (17,954 to 39,470)	19,508 (14,183 to 27,458)	113 (18 to 282)	706 (288 to 1,336)	399 (183 to 712)
		45–49	11,912 (4,908 to 21,925)	25,121 (17,074 to 37,577)	18,192 (12,450 to 26,637)	105 (15 to 262)	604 (257 to 1,140)	342 (150 to 634)
		50–54	12,249 (5,563 to 22,416)	20,859 (13,347 to 38,260)	16,319 (10,923 to 26,943)	114 (18 to 269)	402 (163 to 784)	250 (115 to 458)
		55–59	15,496 (6,281 to 27,495)	16,969 (10,033 to 29,147)	16,203 (10,453 to 24,915)	178 (26 to 383)	300 (111 to 584)	237 (105 to 457)
		60–64	13,574 (5,442 to 26,464)	14,856 (9,195 to 25,963)	14,180 (8,891 to 22,057)	155 (18 to 364)	277 (97 to 576)	213 (87 to 405)
		65–69	13,981 (7,288 to 27,761)	13,673 (8,674 to 21,612)	13,830 (9,000 to 21,140)	168 (29 to 357)	269 (86 to 572)	218 (86 to 397)
		70–74	10,748 (6,719 to 15,689)	10,037 (6,767 to 14,321)	10,365 (7,572 to 13,663)	213 (90 to 416)	358 (167 to 679)	291 (158 to 501)
		75–79	12,494 (7,820 to 18,368)	10,192 (6,545 to 14,812)	11,182 (8,312 to 14,688)	226 (92 to 451)	348 (151 to 669)	295 (153 to 496)
		80–84	14,420 (8,849 to 23,137)	9,770 (5,801 to 15,231)	11,677 (8,300 to 15,862)	219 (61 to 495)	278 (102 to 590)	254 (109 to 475)
		85+	30,166 (20,430 to 47,224)	19,085 (13,096 to 28,880)	21,503 (16,231 to 29,422)	355 (122 to 719)	309 (108 to 595)	319 (145 to 578)
	1998	<1	40,609 (27,726 to 56,848)	36,695 (25,289 to 54,508)	38,736 (29,198 to 51,068)	774 (357 to 1,490)	576 (293 to 1,046)	680 (372 to 1,170)
		1–<2	42,422 (25,493 to 67,096)	40,718 (21,774 to 72,440)	41,604 (27,607 to 59,856)	826 (264 to 1,901)	500 (208 to 959)	669 (311 to 1,350)
		2–4	28,688 (18,149 to 47,118)	23,994 (12,823 to 46,557)	26,422 (18,243 to 40,294)	609 (212 to 1,235)	273 (90 to 559)	447 (191 to 807)
		5–9	19,988 (7,580 to 59,877)	17,561 (6,735 to 57,284)	18,818 (8,910 to 42,168)	425 (120 to 1,719)	229 (70 to 578)	331 (125 to 1,082)
		10–14	9,705 (5,488 to 18,027)	9,997 (5,837 to 19,283)	9,848 (6,376 to 17,160)	265 (104 to 585)	219 (85 to 451)	243 (119 to 464)
		15–19	17,862 (10,032 to 39,156)	20,264 (11,205 to 40,082)	19,094 (12,330 to 33,294)	154 (30 to 373)	273 (104 to 529)	215 (93 to 393)
		20–24	12,927 (7,243 to 21,855)	20,533 (11,966 to 37,087)	16,889 (11,587 to 25,852)	106 (26 to 219)	318 (126 to 605)	216 (104 to 393)
		25–29	11,670 (5,117 to 19,605)	24,136 (15,618 to 41,797)	18,087 (12,313 to 28,694)	109 (17 to 256)	413 (187 to 864)	265 (126 to 512)
		30–34	11,718 (5,099 to 21,044)	25,984 (16,122 to 46,248)	18,940 (12,525 to 30,512)	109 (15 to 272)	453 (192 to 900)	284 (138 to 534)
		35–39	14,840 (6,717 to 24,995)	28,180 (17,370 to 49,841)	21,480 (14,351 to 33,722)	171 (27 to 404)	544 (243 to 1,009)	357 (164 to 641)
		40–44	11,867 (5,706 to 20,424)	26,343 (17,503 to 39,009)	18,899 (13,474 to 26,274)	103 (17 to 250)	687 (289 to 1,291)	387 (180 to 698)
		45–49	11,262 (4,695 to 20,128)	24,616 (16,701 to 37,216)	17,649 (12,133 to 25,067)	97 (15 to 252)	587 (249 to 1,109)	331 (144 to 614)
		50–54	11,618 (5,314 to 21,458)	20,348 (13,037 to 35,850)	15,774 (10,533 to 26,288)	107 (18 to 253)	389 (167 to 768)	241 (106 to 457)
		55–59	14,797 (6,541 to 26,780)	16,521 (9,711 to 27,909)	15,627 (10,305 to 24,151)	166 (28 to 362)	291 (109 to 584)	226 (97 to 438)
		60–64	12,956 (5,000 to 24,531)	14,507 (8,929 to 25,322)	13,695 (8,594 to 21,383)	145 (16 to 338)	270 (96 to 558)	204 (83 to 390)
		65–69	13,385 (6,258 to 26,143)	13,395 (8,497 to 21,318)	13,390 (8,927 to 20,685)	157 (23 to 332)	260 (82 to 542)	208 (83 to 371)
		70–74	10,417 (6,468 to 15,355)	9,853 (6,624 to 13,956)	10,118 (7,350 to 13,322)	202 (82 to 392)	346 (161 to 665)	278 (148 to 477)
		75–79	12,169 (7,584 to 18,194)	10,033 (6,479 to 14,527)	10,938 (8,078 to 14,526)	214 (84 to 417)	337 (153 to 644)	285 (150 to 478)
		80–84	13,975 (8,182 to 22,954)	9,627 (5,740 to 15,213)	11,419 (7,979 to 15,637)	207 (56 to 477)	269 (100 to 573)	244 (107 to 470)
		85+	29,050 (18,980 to 46,289)	18,787 (13,030 to 28,688)	21,095 (15,924 to 28,721)	329 (116 to 683)	298 (105 to 578)	305 (138 to 553)
	1999	<1	39,979 (26,763 to 57,416)	35,922 (24,688 to 53,461)	38,040 (28,729 to 50,393)	729 (341 to 1,413)	562 (285 to 1,024)	649 (352 to 1,092)
		1–<2	41,859 (24,715 to 68,928)	39,846 (21,527 to 72,233)	40,893 (26,985 to 59,918)	780 (257 to 1,792)	488 (208 to 949)	640 (293 to 1,306)
		2–4	27,658 (17,529 to 45,460)	22,959 (11,497 to 43,278)	25,388 (17,482 to 38,656)	569 (194 to 1,183)	262 (75 to 541)	420 (178 to 780)
		5–9	19,228 (7,161 to 61,285)	16,833 (6,503 to 57,271)	18,069 (8,505 to 41,084)	399 (116 to 1,639)	220 (66 to 538)	312 (122 to 1,065)
		10–14	9,257 (5,185 to 17,276)	9,708 (5,634 to 17,831)	9,478 (6,177 to 16,037)	249 (99 to 563)	214 (85 to 441)	232 (114 to 431)
		15–19	16,931 (9,424 to 38,561)	19,522 (11,085 to 38,558)	18,257 (11,842 to 31,670)	143 (27 to 347)	262 (94 to 507)	204 (86 to 367)
		20–24	12,361 (6,809 to 20,505)	19,881 (11,878 to 35,642)	16,286 (11,400 to 24,631)	101 (24 to 215)	307 (130 to 600)	209 (101 to 382)
		25–29	11,038 (4,963 to 18,510)	23,448 (15,107 to 39,628)	17,454 (11,923 to 27,701)	100 (18 to 245)	400 (178 to 826)	255 (120 to 486)
		30–34	10,912 (4,782 to 18,894)	25,209 (15,694 to 43,771)	18,186 (12,174 to 29,224)	99 (16 to 249)	438 (185 to 858)	272 (132 to 499)
		35–39	13,963 (6,291 to 23,855)	27,390 (17,082 to 47,002)	20,675 (14,020 to 32,227)	155 (24 to 379)	526 (236 to 986)	341 (161 to 615)
		40–44	11,178 (5,323 to 18,974)	25,771 (17,094 to 37,965)	18,310 (13,185 to 25,377)	95 (16 to 236)	668 (286 to 1,297)	375 (173 to 697)
		45–49	10,646 (4,378 to 18,645)	24,119 (16,327 to 36,441)	17,127 (11,794 to 24,196)	90 (14 to 231)	570 (241 to 1,088)	321 (137 to 590)
		50–54	11,011 (5,024 to 19,632)	19,838 (12,622 to 34,581)	15,242 (10,047 to 25,308)	100 (16 to 241)	377 (160 to 751)	232 (105 to 431)
		55–59	14,117 (6,374 to 26,554)	16,081 (9,559 to 27,400)	15,065 (9,927 to 23,908)	155 (21 to 347)	282 (106 to 554)	216 (91 to 416)
		60–64	12,340 (4,421 to 23,859)	14,158 (8,673 to 24,699)	13,213 (8,325 to 20,463)	134 (14 to 313)	262 (94 to 528)	196 (78 to 369)
		65–69	12,786 (5,102 to 25,855)	13,121 (8,297 to 20,384)	12,949 (8,607 to 20,283)	147 (16 to 314)	252 (76 to 535)	198 (77 to 360)
		70–74	10,088 (6,166 to 15,103)	9,673 (6,448 to 13,882)	9,871 (7,158 to 13,007)	190 (75 to 370)	337 (157 to 633)	267 (142 to 457)
		75–79	11,843 (7,316 to 17,863)	9,879 (6,324 to 14,488)	10,704 (7,855 to 14,407)	203 (81 to 397)	329 (148 to 650)	276 (141 to 472)
		80–84	13,526 (7,072 to 22,842)	9,490 (5,692 to 15,111)	11,150 (7,729 to 15,649)	194 (43 to 464)	262 (100 to 559)	234 (103 to 457)
		85+	27,984 (17,429 to 45,854)	18,425 (12,404 to 28,518)	20,694 (15,515 to 28,180)	303 (103 to 644)	287 (95 to 557)	291 (133 to 529)
	2000	<1	39,368 (25,366 to 57,316)	35,140 (24,191 to 52,922)	37,349 (28,013 to 50,205)	694 (321 to 1,359)	551 (273 to 1,013)	626 (331 to 1,070)
		1–<2	41,316 (23,917 to 70,534)	38,960 (21,225 to 73,262)	40,186 (26,212 to 59,908)	745 (248 to 1,711)	479 (210 to 921)	617 (285 to 1,258)
		2–4	26,716 (16,900 to 43,087)	21,979 (10,643 to 40,735)	24,428 (16,643 to 37,393)	534 (186 to 1,119)	252 (71 to 517)	398 (168 to 747)
		5–9	18,534 (6,698 to 62,447)	16,196 (6,355 to 56,286)	17,398 (8,082 to 43,325)	378 (110 to 1,660)	213 (59 to 495)	298 (117 to 1,035)
		10–14	8,888 (4,865 to 16,518)	9,471 (5,367 to 17,433)	9,173 (5,971 to 15,404)	237 (91 to 523)	211 (81 to 435)	224 (110 to 411)
		15–19	16,140 (8,833 to 37,324)	18,870 (10,379 to 38,071)	17,534 (11,461 to 30,891)	133 (23 to 326)	253 (69 to 482)	194 (81 to 350)
		20–24	11,901 (6,389 to 19,176)	19,312 (11,574 to 33,115)	15,770 (11,059 to 23,476)	97 (23 to 206)	298 (126 to 587)	202 (97 to 367)
		25–29	10,507 (4,634 to 17,324)	22,850 (14,795 to 38,309)	16,916 (11,620 to 26,554)	93 (16 to 222)	389 (173 to 797)	247 (120 to 465)
		30–34	10,254 (4,321 to 17,528)	24,540 (15,491 to 42,247)	17,572 (11,725 to 28,175)	90 (12 to 218)	424 (188 to 820)	261 (127 to 476)
		35–39	13,230 (5,185 to 22,945)	26,700 (16,857 to 45,115)	19,992 (13,231 to 31,662)	141 (17 to 355)	510 (226 to 941)	326 (156 to 585)
		40–44	10,620 (4,581 to 17,918)	25,269 (16,794 to 37,221)	17,818 (12,783 to 24,862)	88 (15 to 217)	651 (281 to 1,262)	365 (169 to 676)
		45–49	10,140 (3,938 to 17,794)	23,686 (15,949 to 34,686)	16,691 (11,540 to 23,436)	84 (11 to 213)	554 (225 to 1,041)	311 (131 to 571)
		50–54	10,500 (4,299 to 18,320)	19,388 (12,244 to 34,442)	14,790 (9,709 to 24,318)	93 (14 to 217)	365 (155 to 727)	224 (102 to 425)
		55–59	13,530 (5,476 to 26,015)	15,701 (9,422 to 26,744)	14,581 (9,207 to 24,151)	145 (16 to 323)	273 (104 to 548)	207 (88 to 393)
		60–64	11,797 (3,645 to 23,944)	13,855 (8,506 to 24,345)	12,794 (7,791 to 20,493)	126 (11 to 298)	256 (93 to 522)	189 (75 to 361)
		65–69	12,282 (3,356 to 26,444)	12,895 (7,944 to 20,274)	12,579 (7,634 to 20,376)	138 (9 to 301)	245 (72 to 511)	190 (74 to 345)
		70–74	9,811 (5,843 to 14,913)	9,526 (6,277 to 13,900)	9,664 (6,968 to 12,821)	180 (68 to 359)	328 (148 to 636)	256 (132 to 437)
		75–79	11,570 (7,093 to 17,646)	9,755 (6,213 to 14,359)	10,519 (7,653 to 14,200)	192 (74 to 378)	321 (141 to 653)	267 (136 to 467)
		80–84	13,150 (6,336 to 22,466)	9,382 (5,577 to 15,035)	10,915 (7,549 to 15,742)	183 (37 to 435)	256 (96 to 557)	226 (100 to 441)
		85+	27,148 (16,496 to 46,699)	18,017 (11,809 to 27,898)	20,320 (15,027 to 27,838)	281 (93 to 605)	277 (93 to 541)	278 (122 to 506)
	2001	<1	38,370 (25,005 to 55,224)	34,154 (23,858 to 51,004)	36,358 (27,528 to 48,360)	665 (310 to 1,282)	540 (264 to 964)	605 (327 to 1,015)
		1–<2	40,351 (23,952 to 69,450)	37,789 (21,276 to 71,381)	39,124 (25,802 to 57,119)	716 (264 to 1,624)	470 (205 to 874)	598 (289 to 1,169)
		2–4	25,728 (16,556 to 39,803)	20,984 (11,083 to 37,465)	23,438 (16,167 to 35,261)	506 (186 to 1,048)	243 (70 to 486)	379 (157 to 717)
		5–9	17,791 (6,442 to 57,339)	15,556 (6,529 to 52,671)	16,702 (7,922 to 41,520)	358 (107 to 1,310)	208 (65 to 464)	285 (117 to 854)
		10–14	8,584 (4,677 to 15,555)	9,276 (5,464 to 16,720)	8,923 (5,870 to 14,902)	227 (90 to 495)	207 (80 to 424)	217 (107 to 405)
		15–19	15,444 (8,469 to 30,259)	18,279 (10,624 to 36,228)	16,887 (11,253 to 28,924)	125 (23 to 289)	245 (77 to 470)	186 (77 to 325)
		20–24	11,532 (6,321 to 17,804)	18,798 (11,654 to 31,909)	15,316 (10,965 to 22,356)	94 (23 to 198)	290 (122 to 552)	196 (95 to 353)
		25–29	10,053 (4,518 to 16,400)	22,318 (14,785 to 37,370)	16,444 (11,470 to 25,687)	88 (16 to 207)	378 (171 to 738)	239 (119 to 435)
		30–34	9,703 (4,278 to 16,822)	23,944 (15,245 to 41,142)	17,050 (11,630 to 26,344)	83 (13 to 200)	413 (193 to 821)	253 (124 to 457)
		35–39	12,608 (5,235 to 21,856)	26,070 (16,833 to 43,883)	19,397 (12,920 to 28,933)	132 (19 to 328)	497 (227 to 908)	316 (153 to 550)
		40–44	10,163 (4,701 to 16,918)	24,825 (16,843 to 35,690)	17,405 (12,638 to 23,831)	83 (14 to 198)	635 (283 to 1,195)	356 (168 to 657)
		45–49	9,720 (3,890 to 16,442)	23,306 (15,783 to 34,204)	16,328 (11,362 to 22,596)	80 (12 to 192)	542 (222 to 1,009)	304 (129 to 560)
		50–54	10,058 (4,456 to 18,594)	18,980 (12,334 to 33,064)	14,385 (9,687 to 23,161)	88 (13 to 207)	355 (158 to 697)	218 (102 to 402)
		55–59	13,010 (5,728 to 24,300)	15,370 (9,261 to 25,649)	14,155 (9,130 to 22,350)	137 (18 to 298)	266 (104 to 521)	200 (86 to 374)
		60–64	11,298 (3,692 to 22,378)	13,588 (8,478 to 22,788)	12,417 (7,579 to 18,868)	118 (11 to 277)	250 (92 to 520)	182 (73 to 348)
		65–69	11,857 (3,217 to 23,877)	12,710 (7,935 to 20,088)	12,269 (7,567 to 20,135)	130 (10 to 291)	239 (75 to 511)	183 (70 to 336)
		70–74	9,577 (5,679 to 14,464)	9,407 (6,208 to 13,603)	9,490 (6,832 to 12,595)	172 (65 to 343)	320 (144 to 604)	248 (126 to 422)
		75–79	11,341 (6,961 to 17,470)	9,658 (6,243 to 14,194)	10,378 (7,614 to 14,073)	185 (71 to 362)	313 (138 to 612)	258 (134 to 440)
		80–84	12,835 (6,121 to 22,070)	9,299 (5,574 to 14,765)	10,709 (7,358 to 15,740)	175 (40 to 419)	250 (95 to 544)	220 (98 to 441)
		85+	26,630 (15,709 to 46,828)	17,571 (11,749 to 26,748)	19,988 (14,809 to 27,240)	265 (85 to 560)	267 (91 to 527)	267 (119 to 483)
	2002	<1	36,758 (24,497 to 52,622)	32,869 (23,278 to 47,609)	34,905 (26,587 to 46,349)	633 (307 to 1,218)	527 (260 to 911)	582 (320 to 980)
		1–<2	38,712 (23,220 to 67,133)	36,191 (21,138 to 68,206)	37,507 (24,900 to 55,074)	687 (266 to 1,481)	461 (203 to 866)	579 (286 to 1,111)
		2–4	24,578 (15,927 to 37,368)	19,919 (10,986 to 34,429)	22,334 (15,365 to 33,427)	481 (182 to 983)	235 (68 to 470)	362 (154 to 684)
		5–9	16,900 (6,322 to 53,285)	14,828 (6,434 to 49,245)	15,890 (7,689 to 38,239)	336 (106 to 1,123)	204 (64 to 433)	271 (112 to 739)
		10–14	8,297 (4,605 to 15,238)	9,095 (5,403 to 16,400)	8,688 (5,787 to 14,084)	218 (91 to 483)	205 (83 to 427)	212 (108 to 395)
		15–19	14,743 (8,092 to 26,051)	17,695 (10,530 to 34,614)	16,236 (11,094 to 25,221)	118 (25 to 256)	238 (80 to 451)	179 (77 to 313)
		20–24	11,184 (6,329 to 17,262)	18,291 (11,669 to 29,328)	14,863 (10,619 to 21,201)	91 (23 to 188)	282 (125 to 543)	190 (92 to 341)
		25–29	9,618 (4,344 to 15,396)	21,797 (14,726 to 35,098)	15,975 (11,287 to 24,361)	82 (16 to 196)	368 (170 to 701)	232 (114 to 421)
		30–34	9,162 (4,152 to 15,592)	23,357 (15,043 to 39,471)	16,531 (11,400 to 24,927)	77 (13 to 196)	402 (184 to 774)	246 (123 to 451)
		35–39	12,006 (5,260 to 20,759)	25,440 (16,756 to 41,506)	18,812 (12,756 to 27,296)	122 (18 to 301)	484 (223 to 890)	305 (150 to 548)
		40–44	9,729 (4,792 to 16,049)	24,388 (16,926 to 34,346)	17,007 (12,438 to 22,664)	78 (14 to 184)	620 (275 to 1,150)	347 (170 to 628)
		45–49	9,318 (3,744 to 15,999)	22,933 (15,748 to 33,487)	15,975 (11,239 to 21,522)	75 (12 to 179)	530 (224 to 981)	298 (130 to 541)
		50–54	9,623 (4,251 to 18,428)	18,569 (12,293 to 31,884)	13,979 (9,576 to 21,433)	84 (13 to 185)	345 (152 to 669)	211 (101 to 388)
		55–59	12,493 (5,450 to 21,507)	15,046 (9,204 to 24,772)	13,736 (9,007 to 21,113)	130 (18 to 281)	259 (100 to 499)	192 (87 to 358)
		60–64	10,788 (3,568 to 20,036)	13,323 (8,202 to 21,894)	12,031 (7,368 to 18,039)	111 (11 to 262)	244 (91 to 515)	176 (74 to 339)
		65–69	11,440 (3,306 to 22,236)	12,532 (7,880 to 20,335)	11,969 (7,462 to 18,685)	123 (9 to 272)	233 (73 to 488)	176 (70 to 322)
		70–74	9,351 (5,476 to 14,143)	9,295 (6,123 to 13,297)	9,323 (6,685 to 12,369)	165 (65 to 329)	312 (145 to 576)	240 (123 to 423)
		75–79	11,118 (6,795 to 17,146)	9,569 (6,221 to 14,252)	10,247 (7,468 to 13,834)	176 (70 to 352)	306 (132 to 607)	249 (127 to 427)
		80–84	12,522 (5,717 to 21,684)	9,220 (5,521 to 14,450)	10,510 (7,175 to 15,217)	167 (34 to 418)	246 (91 to 538)	215 (95 to 430)
		85+	26,330 (15,029 to 45,830)	17,011 (11,495 to 25,546)	19,613 (14,399 to 26,628)	251 (79 to 545)	256 (84 to 496)	255 (119 to 456)
	2003	<1	34,852 (23,464 to 49,589)	31,474 (22,475 to 45,308)	33,245 (25,651 to 43,861)	601 (296 to 1,157)	513 (251 to 881)	559 (308 to 925)
		1–<2	36,742 (22,071 to 63,644)	34,421 (20,592 to 63,524)	35,635 (24,160 to 51,599)	658 (266 to 1,349)	452 (201 to 852)	560 (285 to 1,032)
		2–4	23,377 (15,215 to 35,222)	18,868 (10,948 to 32,836)	21,210 (14,814 to 31,729)	456 (173 to 933)	227 (66 to 445)	346 (150 to 649)
		5–9	15,964 (6,077 to 53,554)	14,096 (6,286 to 45,713)	15,055 (7,407 to 36,510)	315 (98 to 927)	199 (63 to 434)	258 (108 to 589)
		10–14	8,029 (4,490 to 14,850)	8,930 (5,282 to 15,440)	8,472 (5,711 to 14,001)	210 (87 to 452)	203 (81 to 415)	207 (104 to 381)
		15–19	14,078 (8,252 to 23,675)	17,148 (10,671 to 32,081)	15,619 (10,932 to 23,986)	111 (22 to 247)	231 (80 to 441)	171 (75 to 303)
		20–24	10,862 (5,984 to 16,663)	17,819 (11,730 to 27,894)	14,435 (10,387 to 20,104)	87 (22 to 188)	275 (123 to 537)	184 (89 to 327)
		25–29	9,211 (4,368 to 14,722)	21,312 (14,440 to 33,491)	15,527 (11,199 to 22,963)	78 (16 to 188)	358 (163 to 675)	224 (114 to 400)
		30–34	8,661 (4,040 to 14,044)	22,811 (14,894 to 37,682)	16,044 (11,131 to 23,327)	71 (13 to 176)	391 (182 to 757)	238 (117 to 431)
		35–39	11,445 (5,187 to 19,018)	24,856 (16,476 to 40,622)	18,274 (12,610 to 26,472)	113 (17 to 262)	470 (221 to 861)	295 (143 to 530)
		40–44	9,329 (4,466 to 15,036)	23,971 (16,997 to 33,343)	16,637 (12,204 to 22,040)	73 (14 to 164)	605 (273 to 1,102)	339 (165 to 604)
		45–49	8,948 (3,790 to 14,897)	22,578 (15,806 to 33,363)	15,644 (11,058 to 20,803)	71 (12 to 168)	519 (230 to 970)	291 (132 to 534)
		50–54	9,212 (3,953 to 15,377)	18,170 (12,073 to 30,943)	13,588 (9,481 to 20,940)	79 (12 to 181)	336 (150 to 634)	205 (101 to 370)
		55–59	12,000 (5,501 to 19,819)	14,736 (8,965 to 23,956)	13,338 (8,978 to 19,959)	123 (19 to 271)	252 (99 to 476)	186 (85 to 335)
		60–64	10,296 (3,373 to 17,762)	13,068 (8,028 to 21,279)	11,657 (7,249 to 17,414)	104 (9 to 245)	239 (86 to 510)	171 (70 to 327)
		65–69	11,040 (3,128 to 21,764)	12,360 (7,584 to 20,081)	11,683 (7,341 to 18,435)	116 (8 to 259)	229 (72 to 482)	171 (66 to 310)
		70–74	9,140 (5,362 to 13,939)	9,191 (6,048 to 13,179)	9,165 (6,535 to 12,282)	158 (61 to 305)	306 (139 to 581)	233 (122 to 394)
		75–79	10,908 (6,748 to 16,764)	9,488 (6,133 to 14,280)	10,124 (7,402 to 13,587)	169 (66 to 342)	300 (130 to 588)	241 (124 to 419)
		80–84	12,224 (5,852 to 21,628)	9,148 (5,475 to 14,146)	10,331 (6,942 to 15,084)	159 (31 to 401)	241 (91 to 533)	210 (94 to 416)
		85+	26,221 (13,843 to 45,778)	16,401 (11,050 to 25,118)	19,233 (13,583 to 26,311)	239 (70 to 530)	244 (82 to 470)	243 (111 to 436)
	2004	<1	32,965 (22,339 to 48,429)	30,160 (21,657 to 43,048)	31,632 (24,682 to 41,627)	573 (283 to 1,060)	500 (235 to 852)	538 (301 to 885)
		1–<2	34,787 (21,615 to 62,907)	32,734 (19,945 to 58,937)	33,809 (23,347 to 49,067)	632 (259 to 1,263)	444 (207 to 840)	542 (280 to 968)
		2–4	22,234 (14,364 to 33,277)	17,912 (10,027 to 31,173)	20,163 (14,104 to 29,987)	432 (164 to 877)	221 (63 to 423)	330 (142 to 607)
		5–9	15,082 (5,788 to 51,181)	13,448 (6,183 to 41,863)	14,288 (7,104 to 36,633)	296 (91 to 805)	195 (61 to 427)	247 (104 to 524)
		10–14	7,780 (4,399 to 14,312)	8,786 (5,168 to 15,027)	8,276 (5,626 to 13,779)	203 (83 to 435)	202 (85 to 427)	203 (103 to 363)
		15–19	13,487 (7,912 to 22,368)	16,670 (10,424 to 30,340)	15,073 (10,583 to 22,777)	105 (21 to 237)	224 (80 to 414)	164 (74 to 292)
		20–24	10,568 (6,055 to 16,031)	17,407 (11,347 to 26,839)	14,047 (10,208 to 19,243)	85 (23 to 180)	268 (115 to 508)	178 (85 to 313)
		25–29	8,846 (4,329 to 14,238)	20,888 (14,347 to 33,284)	15,115 (11,034 to 22,061)	73 (16 to 170)	350 (161 to 649)	217 (109 to 396)
		30–34	8,227 (4,056 to 13,419)	22,341 (14,808 to 36,221)	15,616 (10,876 to 22,825)	66 (13 to 163)	382 (181 to 705)	232 (115 to 402)
		35–39	10,947 (5,156 to 17,959)	24,363 (16,421 to 39,165)	17,819 (12,541 to 26,150)	106 (17 to 255)	459 (208 to 843)	287 (141 to 519)
		40–44	8,976 (4,388 to 14,363)	23,584 (16,943 to 32,050)	16,304 (12,131 to 21,193)	70 (14 to 157)	592 (276 to 1,062)	332 (164 to 586)
		45–49	8,622 (3,796 to 14,057)	22,252 (15,846 to 32,821)	15,345 (11,036 to 20,348)	68 (12 to 153)	509 (232 to 937)	285 (133 to 524)
		50–54	8,845 (3,877 to 14,669)	17,796 (11,962 to 29,779)	13,231 (9,225 to 20,315)	76 (12 to 167)	329 (148 to 614)	200 (98 to 355)
		55–59	11,551 (5,103 to 18,993)	14,447 (8,916 to 23,299)	12,973 (8,764 to 18,773)	117 (20 to 263)	246 (96 to 476)	180 (81 to 323)
		60–64	9,848 (3,142 to 17,340)	12,831 (7,808 to 21,093)	11,313 (6,921 to 16,752)	98 (8 to 234)	235 (85 to 503)	165 (68 to 317)
		65–69	10,669 (2,838 to 21,183)	12,197 (7,379 to 19,838)	11,419 (6,856 to 17,988)	110 (8 to 252)	224 (71 to 473)	166 (64 to 306)
		70–74	8,951 (5,233 to 13,827)	9,094 (5,940 to 13,053)	9,023 (6,425 to 12,157)	152 (60 to 297)	298 (136 to 558)	225 (115 to 391)
		75–79	10,717 (6,645 to 16,502)	9,414 (6,083 to 14,159)	10,008 (7,276 to 13,356)	163 (62 to 327)	294 (127 to 572)	234 (123 to 414)
		80–84	11,953 (5,456 to 21,708)	9,085 (5,345 to 13,994)	10,182 (6,751 to 15,170)	153 (24 to 380)	237 (84 to 532)	205 (91 to 406)
		85+	26,314 (12,942 to 45,409)	15,825 (10,584 to 24,743)	18,906 (12,903 to 26,107)	230 (61 to 518)	233 (77 to 455)	232 (102 to 423)
	2005	<1	31,417 (21,242 to 49,576)	29,115 (21,383 to 41,008)	30,324 (23,758 to 40,906)	549 (266 to 1,001)	491 (227 to 836)	521 (297 to 842)
		1–<2	33,190 (20,802 to 60,333)	31,384 (19,263 to 56,929)	32,331 (22,500 to 48,256)	607 (240 to 1,240)	437 (197 to 833)	526 (266 to 931)
		2–4	21,262 (13,789 to 31,631)	17,133 (8,337 to 29,108)	19,289 (13,494 to 28,420)	411 (165 to 823)	215 (56 to 413)	317 (137 to 582)
		5–9	14,355 (5,426 to 48,696)	12,970 (4,805 to 42,475)	13,684 (6,696 to 39,246)	281 (87 to 747)	192 (31 to 404)	238 (98 to 514)
		10–14	7,552 (4,224 to 13,600)	8,667 (5,119 to 15,271)	8,102 (5,456 to 13,212)	196 (81 to 414)	201 (81 to 427)	199 (99 to 364)
		15–19	13,011 (7,060 to 20,430)	16,292 (9,723 to 28,394)	14,635 (10,113 to 21,898)	100 (18 to 237)	218 (76 to 407)	159 (69 to 284)
		20–24	10,305 (5,897 to 15,481)	17,085 (11,173 to 26,357)	13,717 (9,920 to 18,603)	83 (22 to 174)	261 (114 to 495)	173 (82 to 311)
		25–29	8,534 (4,352 to 13,776)	20,551 (14,231 to 32,745)	14,757 (10,840 to 21,047)	70 (16 to 162)	342 (154 to 626)	211 (105 to 378)
		30–34	7,888 (3,778 to 13,022)	21,978 (14,472 to 35,767)	15,279 (10,492 to 22,683)	62 (12 to 156)	373 (171 to 687)	225 (112 to 391)
		35–39	10,537 (4,996 to 17,230)	24,008 (16,292 to 38,844)	17,482 (12,370 to 26,100)	99 (16 to 231)	450 (208 to 832)	280 (137 to 518)
		40–44	8,684 (4,139 to 13,794)	23,239 (16,793 to 31,242)	16,019 (11,942 to 20,986)	67 (14 to 154)	580 (270 to 1,037)	326 (159 to 570)
		45–49	8,353 (3,575 to 13,644)	21,967 (15,667 to 32,494)	15,093 (10,893 to 19,981)	65 (11 to 151)	499 (234 to 936)	280 (133 to 510)
		50–54	8,540 (3,594 to 14,264)	17,464 (11,737 to 28,959)	12,925 (9,123 to 20,003)	72 (10 to 163)	320 (151 to 589)	194 (95 to 345)
		55–59	11,168 (4,867 to 18,340)	14,186 (8,869 to 22,810)	12,656 (8,603 to 18,398)	111 (16 to 241)	240 (93 to 465)	175 (74 to 316)
		60–64	9,473 (2,304 to 17,204)	12,621 (7,701 to 20,710)	11,019 (6,347 to 16,384)	93 (7 to 227)	230 (83 to 491)	161 (66 to 313)
		65–69	10,336 (1,950 to 20,515)	12,042 (7,347 to 19,886)	11,179 (6,470 to 17,725)	105 (5 to 247)	220 (70 to 478)	162 (61 to 295)
		70–74	8,792 (5,072 to 13,751)	9,008 (5,847 to 12,997)	8,900 (6,259 to 12,107)	146 (57 to 285)	292 (132 to 563)	219 (113 to 379)
		75–79	10,550 (6,468 to 16,473)	9,346 (5,989 to 14,314)	9,903 (7,188 to 13,252)	157 (59 to 317)	290 (126 to 570)	228 (119 to 410)
		80–84	11,720 (3,909 to 21,739)	9,032 (5,252 to 13,875)	10,069 (6,422 to 15,160)	147 (18 to 353)	234 (81 to 528)	200 (85 to 404)
		85+	26,627 (11,312 to 45,610)	15,353 (10,144 to 25,116)	18,695 (12,584 to 25,941)	226 (54 to 522)	223 (75 to 443)	224 (98 to 410)
	2006	<1	30,071 (20,726 to 46,078)	28,269 (21,127 to 38,789)	29,216 (23,056 to 38,822)	526 (263 to 958)	482 (226 to 828)	505 (295 to 818)
		1–<2	31,854 (20,712 to 57,524)	30,301 (19,011 to 53,882)	31,116 (22,129 to 46,438)	586 (259 to 1,152)	430 (204 to 792)	512 (263 to 892)
		2–4	20,396 (13,474 to 29,970)	16,478 (9,615 to 27,112)	18,528 (13,177 to 26,397)	389 (158 to 768)	209 (60 to 394)	303 (137 to 554)
		5–9	13,710 (5,372 to 50,917)	12,600 (5,393 to 39,527)	13,175 (6,764 to 34,343)	269 (84 to 683)	190 (47 to 408)	231 (102 to 483)
		10–14	7,328 (4,227 to 13,668)	8,552 (5,101 to 14,789)	7,932 (5,329 to 13,113)	190 (79 to 397)	199 (82 to 417)	195 (99 to 353)
		15–19	12,612 (7,258 to 19,196)	15,973 (10,292 to 26,159)	14,269 (10,359 to 20,449)	96 (20 to 226)	213 (87 to 389)	154 (68 to 266)
		20–24	10,059 (6,016 to 14,854)	16,814 (11,328 to 25,495)	13,419 (9,945 to 17,838)	81 (24 to 172)	255 (115 to 476)	167 (84 to 302)
		25–29	8,253 (4,450 to 13,061)	20,263 (14,187 to 31,213)	14,425 (10,805 to 19,719)	67 (16 to 148)	334 (155 to 594)	204 (104 to 358)
		30–34	7,616 (3,853 to 12,325)	21,681 (14,521 to 34,646)	14,999 (10,678 to 22,087)	59 (12 to 136)	365 (173 to 653)	220 (112 to 371)
		35–39	10,184 (5,342 to 16,402)	23,743 (16,446 to 38,290)	17,223 (12,548 to 25,423)	95 (17 to 218)	440 (204 to 802)	274 (136 to 491)
		40–44	8,433 (4,260 to 13,105)	22,913 (16,984 to 30,627)	15,765 (11,876 to 20,398)	65 (15 to 143)	568 (280 to 1,001)	319 (166 to 549)
		45–49	8,124 (3,686 to 12,963)	21,698 (15,614 to 31,430)	14,870 (10,931 to 19,349)	63 (12 to 143)	487 (229 to 905)	274 (133 to 497)
		50–54	8,268 (3,919 to 13,192)	17,148 (11,746 to 27,433)	12,647 (9,109 to 19,126)	69 (11 to 152)	313 (149 to 574)	189 (96 to 330)
		55–59	10,820 (5,182 to 16,988)	13,941 (9,060 to 22,446)	12,362 (8,607 to 17,589)	106 (17 to 229)	235 (95 to 454)	170 (75 to 301)
		60–64	9,142 (2,281 to 16,570)	12,423 (7,699 to 19,909)	10,753 (6,547 to 15,979)	89 (6 to 214)	226 (78 to 484)	156 (66 to 300)
		65–69	10,014 (1,843 to 20,071)	11,875 (7,251 to 19,389)	10,940 (6,411 to 17,121)	100 (5 to 233)	216 (70 to 471)	158 (58 to 276)
		70–74	8,648 (5,048 to 13,471)	8,929 (5,744 to 12,865)	8,787 (6,160 to 11,969)	140 (57 to 277)	285 (128 to 554)	212 (110 to 364)
		75–79	10,391 (6,387 to 16,161)	9,283 (6,010 to 14,034)	9,800 (7,236 to 13,155)	151 (53 to 293)	284 (125 to 557)	223 (115 to 395)
		80–84	11,500 (4,358 to 19,904)	8,990 (5,369 to 13,847)	9,982 (6,425 to 14,957)	141 (21 to 330)	231 (81 to 511)	195 (84 to 390)
		85+	27,064 (13,028 to 44,964)	14,955 (9,921 to 24,181)	18,554 (12,638 to 25,842)	224 (61 to 523)	214 (73 to 435)	217 (97 to 400)
	2007	<1	28,671 (20,203 to 42,350)	27,452 (20,561 to 37,025)	28,092 (22,325 to 36,479)	504 (254 to 887)	472 (223 to 820)	489 (283 to 785)
		1–<2	30,510 (20,266 to 55,966)	29,269 (18,884 to 51,699)	29,921 (21,485 to 45,203)	564 (244 to 1,060)	423 (198 to 774)	497 (257 to 844)
		2–4	19,540 (13,045 to 28,800)	15,859 (9,846 to 25,587)	17,789 (12,876 to 24,510)	369 (155 to 712)	204 (65 to 379)	291 (136 to 524)
		5–9	13,048 (5,163 to 46,396)	12,242 (5,823 to 38,029)	12,661 (6,592 to 33,146)	257 (82 to 623)	187 (58 to 397)	223 (105 to 452)
		10–14	7,102 (4,105 to 13,168)	8,430 (5,071 to 14,029)	7,756 (5,197 to 12,584)	184 (80 to 370)	197 (81 to 416)	190 (98 to 340)
		15–19	12,236 (7,537 to 17,827)	15,667 (10,361 to 24,976)	13,926 (10,376 to 19,182)	93 (21 to 213)	208 (90 to 370)	149 (69 to 252)
		20–24	9,822 (6,208 to 14,195)	16,555 (11,357 to 24,407)	13,128 (9,831 to 17,248)	79 (25 to 168)	249 (116 to 460)	163 (83 to 292)
		25–29	7,986 (4,512 to 12,275)	19,984 (14,150 to 30,829)	14,090 (10,664 to 19,376)	64 (17 to 142)	325 (155 to 570)	197 (99 to 348)
		30–34	7,368 (3,772 to 11,762)	21,396 (14,544 to 33,644)	14,731 (10,654 to 21,398)	57 (13 to 128)	357 (169 to 620)	214 (110 to 360)
		35–39	9,853 (5,341 to 15,319)	23,499 (16,495 to 37,049)	16,980 (12,489 to 24,617)	90 (18 to 201)	430 (207 to 779)	267 (134 to 471)
		40–44	8,199 (4,267 to 12,496)	22,589 (17,143 to 30,039)	15,522 (12,011 to 19,640)	62 (15 to 137)	556 (280 to 945)	314 (169 to 528)
		45–49	7,912 (3,897 to 12,278)	21,429 (15,492 to 30,498)	14,659 (11,035 to 19,067)	61 (13 to 138)	478 (236 to 880)	269 (136 to 487)
		50–54	8,001 (4,103 to 12,484)	16,832 (11,706 to 26,053)	12,368 (9,010 to 18,032)	66 (11 to 150)	307 (151 to 543)	185 (95 to 320)
		55–59	10,482 (5,106 to 16,022)	13,702 (9,149 to 21,953)	12,075 (8,696 to 16,979)	102 (16 to 227)	229 (101 to 433)	165 (77 to 294)
		60–64	8,821 (2,302 to 15,578)	12,227 (7,645 to 19,137)	10,495 (6,343 to 15,477)	85 (7 to 209)	222 (82 to 473)	153 (62 to 288)
		65–69	9,690 (1,780 to 19,080)	11,691 (7,052 to 19,108)	10,688 (6,447 to 16,422)	96 (5 to 216)	211 (69 to 473)	153 (59 to 281)
		70–74	8,505 (5,087 to 13,190)	8,856 (5,734 to 12,745)	8,680 (6,109 to 11,839)	135 (52 to 263)	279 (127 to 527)	206 (107 to 349)
		75–79	10,230 (6,230 to 15,774)	9,225 (5,948 to 14,015)	9,698 (7,208 to 13,308)	146 (50 to 280)	280 (125 to 556)	217 (113 to 387)
		80–84	11,276 (4,338 to 19,539)	8,957 (5,458 to 13,853)	9,901 (6,309 to 14,688)	137 (25 to 321)	228 (85 to 505)	191 (86 to 376)
		85+	27,546 (13,626 to 44,300)	14,644 (9,771 to 23,742)	18,481 (12,728 to 25,733)	222 (63 to 521)	206 (70 to 421)	211 (97 to 395)
	2008	<1	27,348 (19,524 to 39,970)	26,710 (19,946 to 35,620)	27,045 (21,690 to 34,924)	482 (247 to 840)	462 (219 to 805)	473 (274 to 770)
		1–<2	29,251 (19,545 to 49,370)	28,335 (18,439 to 50,895)	28,816 (20,969 to 42,260)	545 (239 to 999)	417 (197 to 754)	485 (259 to 797)
		2–4	18,761 (12,639 to 27,148)	15,315 (9,913 to 23,446)	17,124 (12,695 to 22,880)	350 (155 to 662)	200 (69 to 371)	279 (133 to 498)
		5–9	12,427 (5,026 to 39,058)	11,928 (5,952 to 34,836)	12,188 (6,520 to 33,440)	245 (75 to 599)	184 (60 to 388)	216 (100 to 432)
		10–14	6,892 (4,002 to 12,700)	8,318 (5,035 to 13,796)	7,592 (5,100 to 12,346)	178 (76 to 346)	195 (79 to 405)	186 (94 to 339)
		15–19	11,897 (7,526 to 16,854)	15,401 (10,374 to 24,604)	13,624 (10,323 to 18,595)	89 (21 to 195)	203 (83 to 355)	145 (70 to 245)
		20–24	9,603 (6,145 to 13,905)	16,327 (11,303 to 23,648)	12,865 (9,633 to 16,945)	77 (26 to 160)	243 (113 to 445)	158 (82 to 278)
		25–29	7,745 (4,504 to 11,764)	19,736 (14,165 to 30,210)	13,778 (10,552 to 19,043)	62 (17 to 134)	318 (157 to 547)	191 (100 to 324)
		30–34	7,153 (3,872 to 11,216)	21,145 (14,599 to 33,093)	14,486 (10,551 to 20,779)	54 (12 to 123)	348 (165 to 600)	209 (108 to 348)
		35–39	9,561 (5,288 to 14,810)	23,287 (16,548 to 36,122)	16,766 (12,348 to 24,249)	86 (19 to 192)	420 (210 to 748)	261 (135 to 461)
		40–44	7,991 (4,262 to 12,041)	22,293 (17,176 to 29,622)	15,310 (11,848 to 19,161)	61 (15 to 134)	545 (278 to 943)	309 (167 to 514)
		45–49	7,724 (4,074 to 11,604)	21,181 (15,502 to 29,226)	14,473 (11,110 to 18,618)	59 (13 to 134)	469 (243 to 835)	264 (136 to 473)
		50–54	7,758 (4,003 to 11,835)	16,538 (11,673 to 25,161)	12,111 (9,014 to 17,247)	64 (11 to 138)	299 (148 to 538)	180 (94 to 308)
		55–59	10,177 (5,091 to 15,311)	13,480 (9,183 to 21,247)	11,814 (8,724 to 16,458)	97 (18 to 213)	225 (105 to 418)	161 (79 to 280)
		60–64	8,533 (2,218 to 15,024)	12,048 (7,593 to 18,937)	10,263 (6,097 to 14,890)	82 (6 to 202)	219 (79 to 462)	149 (59 to 280)
		65–69	9,393 (1,782 to 17,257)	11,517 (6,825 to 19,014)	10,451 (6,233 to 16,124)	92 (5 to 213)	207 (70 to 459)	149 (56 to 273)
		70–74	8,378 (5,082 to 12,948)	8,794 (5,678 to 12,654)	8,585 (6,041 to 11,685)	131 (49 to 249)	274 (123 to 540)	202 (106 to 350)
		75–79	10,084 (6,082 to 15,671)	9,176 (5,881 to 13,967)	9,607 (7,120 to 13,253)	142 (50 to 277)	275 (119 to 550)	212 (109 to 376)
		80–84	11,075 (4,455 to 19,338)	8,933 (5,462 to 13,871)	9,831 (6,252 to 14,767)	132 (20 to 308)	225 (86 to 482)	186 (81 to 369)
		85+	27,880 (14,277 to 44,246)	14,391 (9,440 to 23,872)	18,425 (12,735 to 25,751)	221 (65 to 530)	199 (67 to 404)	206 (93 to 392)
	2009	<1	26,235 (18,851 to 38,041)	26,084 (19,539 to 34,465)	26,163 (21,104 to 33,416)	465 (241 to 811)	455 (217 to 788)	460 (262 to 751)
		1–<2	28,167 (18,715 to 46,184)	27,541 (18,173 to 49,083)	27,869 (20,359 to 41,367)	529 (235 to 954)	412 (199 to 750)	473 (255 to 769)
		2–4	18,122 (12,245 to 26,192)	14,883 (9,708 to 22,923)	16,584 (12,430 to 21,875)	334 (153 to 640)	196 (66 to 361)	269 (130 to 473)
		5–9	11,904 (4,916 to 38,787)	11,691 (5,780 to 33,096)	11,803 (6,460 to 33,176)	236 (66 to 594)	182 (63 to 372)	210 (98 to 415)
		10–14	6,717 (3,914 to 12,387)	8,232 (4,956 to 13,721)	7,458 (4,999 to 12,281)	173 (75 to 332)	194 (82 to 398)	183 (94 to 324)
		15–19	11,609 (7,340 to 16,390)	15,200 (10,243 to 24,285)	13,382 (10,192 to 18,731)	87 (20 to 183)	199 (83 to 352)	142 (70 to 241)
		20–24	9,413 (6,043 to 13,624)	16,153 (11,288 to 23,366)	12,647 (9,493 to 16,746)	75 (24 to 154)	238 (113 to 434)	154 (80 to 272)
		25–29	7,547 (4,489 to 11,386)	19,542 (14,112 to 29,248)	13,510 (10,420 to 18,551)	60 (16 to 128)	312 (159 to 532)	185 (98 to 313)
		30–34	6,979 (3,859 to 10,898)	20,948 (14,569 to 32,667)	14,274 (10,557 to 20,461)	53 (12 to 119)	341 (166 to 574)	204 (107 to 335)
		35–39	9,321 (5,205 to 14,186)	23,120 (16,537 to 36,433)	16,591 (12,278 to 23,699)	82 (20 to 186)	411 (204 to 730)	256 (132 to 452)
		40–44	7,817 (4,280 to 11,745)	22,051 (17,195 to 29,368)	15,147 (11,741 to 19,021)	59 (14 to 125)	535 (278 to 900)	304 (171 to 498)
		45–49	7,565 (4,187 to 11,337)	20,977 (15,474 to 28,662)	14,324 (11,175 to 18,568)	57 (13 to 123)	460 (251 to 817)	260 (136 to 456)
		50–54	7,560 (3,933 to 11,345)	16,291 (11,542 to 24,659)	11,898 (8,932 to 16,422)	62 (12 to 132)	293 (153 to 527)	177 (94 to 300)
		55–59	9,930 (5,336 to 14,830)	13,287 (9,220 to 20,839)	11,598 (8,681 to 15,774)	94 (17 to 204)	220 (106 to 408)	157 (77 to 271)
		60–64	8,298 (2,057 to 14,868)	11,899 (7,386 to 18,524)	10,075 (5,887 to 14,725)	78 (5 to 192)	216 (82 to 462)	146 (59 to 278)
		65–69	9,150 (1,635 to 16,472)	11,377 (6,620 to 18,899)	10,258 (5,820 to 15,730)	88 (5 to 210)	204 (69 to 451)	146 (54 to 267)
		70–74	8,277 (4,977 to 12,912)	8,747 (5,625 to 12,691)	8,513 (6,032 to 11,572)	127 (47 to 240)	268 (116 to 523)	198 (103 to 345)
		75–79	9,970 (5,829 to 15,733)	9,140 (5,807 to 13,964)	9,539 (6,804 to 13,068)	138 (46 to 268)	270 (114 to 540)	206 (104 to 370)
		80–84	10,923 (4,089 to 19,557)	8,919 (5,508 to 13,907)	9,780 (6,108 to 14,601)	129 (14 to 285)	223 (85 to 486)	182 (78 to 357)
		85+	27,982 (14,676 to 44,508)	14,193 (9,167 to 23,747)	18,387 (12,735 to 26,014)	219 (63 to 530)	193 (67 to 387)	201 (88 to 383)
	2010	<1	25,463 (17,973 to 36,444)	25,617 (19,244 to 33,554)	25,536 (20,520 to 33,067)	454 (230 to 798)	450 (214 to 760)	452 (256 to 744)
		1–<2	27,349 (18,393 to 45,849)	26,931 (17,812 to 47,656)	27,150 (19,909 to 40,799)	518 (230 to 925)	409 (203 to 746)	466 (253 to 748)
		2–4	17,690 (11,901 to 25,696)	14,598 (9,333 to 22,442)	16,222 (12,171 to 21,486)	322 (151 to 598)	194 (68 to 359)	261 (132 to 450)
		5–9	11,540 (4,546 to 39,505)	11,563 (5,422 to 33,357)	11,551 (6,231 to 31,075)	230 (66 to 586)	181 (58 to 366)	207 (91 to 398)
		10–14	6,595 (3,818 to 12,023)	8,189 (4,934 to 13,906)	7,371 (4,943 to 12,089)	170 (75 to 330)	193 (80 to 395)	181 (93 to 326)
		15–19	11,384 (7,470 to 16,245)	15,090 (9,801 to 24,532)	13,217 (10,036 to 18,437)	85 (21 to 181)	195 (77 to 350)	140 (68 to 238)
		20–24	9,261 (5,916 to 13,195)	16,050 (11,241 to 23,725)	12,493 (9,346 to 16,498)	75 (24 to 154)	235 (113 to 422)	151 (79 to 265)
		25–29	7,406 (4,331 to 11,142)	19,423 (14,045 to 28,937)	13,307 (10,162 to 18,228)	59 (15 to 131)	307 (157 to 513)	180 (95 to 305)
		30–34	6,854 (3,716 to 10,647)	20,827 (14,553 to 33,352)	14,108 (10,386 to 20,581)	52 (13 to 119)	335 (164 to 564)	199 (107 to 335)
		35–39	9,151 (5,043 to 13,837)	23,009 (16,573 to 35,853)	16,467 (12,317 to 23,347)	81 (19 to 173)	403 (204 to 709)	251 (128 to 439)
		40–44	7,685 (4,325 to 11,557)	21,887 (17,062 to 29,269)	15,049 (11,741 to 19,001)	58 (14 to 123)	528 (279 to 896)	302 (169 to 500)
		45–49	7,441 (4,215 to 11,206)	20,839 (15,552 to 28,362)	14,225 (11,181 to 18,497)	56 (13 to 123)	453 (242 to 772)	257 (136 to 444)
		50–54	7,427 (3,950 to 11,064)	16,113 (11,563 to 23,945)	11,753 (8,904 to 16,195)	60 (11 to 133)	289 (151 to 506)	174 (93 to 298)
		55–59	9,767 (5,160 to 14,367)	13,134 (9,241 to 20,582)	11,443 (8,553 to 15,530)	92 (16 to 195)	217 (107 to 393)	154 (76 to 265)
		60–64	8,139 (1,423 to 14,833)	11,797 (7,278 to 18,226)	9,948 (5,626 to 14,435)	77 (3 to 196)	214 (75 to 451)	145 (57 to 274)
		65–69	8,990 (1,413 to 16,152)	11,298 (6,486 to 18,756)	10,136 (5,707 to 15,657)	86 (5 to 211)	202 (69 to 443)	143 (52 to 271)
		70–74	8,215 (4,800 to 12,859)	8,720 (5,583 to 12,689)	8,470 (5,947 to 11,544)	124 (40 to 235)	264 (114 to 527)	195 (101 to 337)
		75–79	9,904 (5,661 to 15,725)	9,122 (5,645 to 14,168)	9,501 (6,662 to 13,103)	135 (44 to 262)	266 (109 to 542)	203 (101 to 362)
		80–84	10,847 (2,941 to 19,615)	8,915 (5,485 to 13,897)	9,759 (5,914 to 14,905)	126 (10 to 288)	221 (83 to 480)	179 (76 to 351)
		85+	27,861 (14,209 to 45,255)	14,077 (8,806 to 23,630)	18,383 (12,545 to 26,594)	218 (58 to 542)	190 (64 to 372)	198 (83 to 377)
	2011	<1	24,942 (18,048 to 35,455)	25,264 (19,266 to 33,158)	25,096 (20,356 to 31,734)	448 (228 to 771)	448 (219 to 760)	448 (257 to 712)
		1–<2	26,756 (18,337 to 43,801)	26,471 (17,732 to 45,541)	26,620 (19,801 to 39,813)	512 (235 to 909)	409 (212 to 749)	463 (254 to 733)
		2–4	17,410 (12,047 to 25,580)	14,420 (9,455 to 21,908)	15,990 (12,152 to 21,056)	314 (155 to 565)	192 (70 to 353)	256 (134 to 425)
		5–9	11,297 (4,534 to 43,785)	11,508 (5,631 to 32,575)	11,397 (6,336 to 29,349)	226 (66 to 547)	182 (61 to 360)	205 (93 to 387)
		10–14	6,516 (3,720 to 11,572)	8,186 (4,928 to 13,804)	7,325 (4,939 to 11,898)	170 (75 to 326)	193 (81 to 394)	181 (96 to 321)
		15–19	11,217 (7,790 to 15,637)	15,091 (9,919 to 23,670)	13,133 (10,058 to 18,045)	84 (23 to 173)	193 (91 to 330)	138 (71 to 230)
		20–24	9,143 (5,976 to 12,594)	16,061 (11,263 to 23,818)	12,422 (9,473 to 16,392)	74 (25 to 146)	231 (110 to 408)	149 (77 to 250)
		25–29	7,312 (4,418 to 10,654)	19,432 (14,153 to 28,921)	13,189 (10,139 to 17,776)	58 (17 to 125)	302 (157 to 512)	177 (96 to 291)
		30–34	6,770 (3,817 to 10,389)	20,870 (14,848 to 34,494)	14,030 (10,453 to 20,726)	51 (13 to 112)	331 (170 to 559)	196 (105 to 326)
		35–39	9,039 (5,218 to 13,194)	23,065 (16,747 to 35,057)	16,449 (12,556 to 23,135)	79 (19 to 167)	398 (209 to 685)	247 (131 to 427)
		40–44	7,589 (4,485 to 11,259)	21,786 (17,354 to 28,665)	15,003 (11,914 to 18,671)	58 (15 to 120)	522 (288 to 859)	300 (170 to 486)
		45–49	7,347 (4,402 to 10,955)	20,767 (15,783 to 28,075)	14,175 (11,215 to 18,338)	56 (15 to 114)	447 (245 to 760)	255 (141 to 435)
		50–54	7,348 (4,172 to 10,788)	15,993 (11,655 to 23,040)	11,664 (8,897 to 15,856)	59 (13 to 124)	285 (154 to 481)	172 (95 to 287)
		55–59	9,673 (5,803 to 13,936)	13,014 (9,328 to 20,204)	11,340 (8,686 to 15,136)	90 (19 to 193)	214 (109 to 381)	152 (79 to 256)
		60–64	8,040 (1,872 to 14,294)	11,733 (7,286 to 17,829)	9,870 (5,717 to 14,368)	76 (4 to 189)	213 (73 to 436)	143 (55 to 265)
		65–69	8,898 (1,710 to 15,772)	11,264 (6,528 to 18,199)	10,070 (5,696 to 15,569)	85 (6 to 199)	200 (68 to 443)	142 (51 to 269)
		70–74	8,202 (4,766 to 12,843)	8,725 (5,580 to 12,821)	8,468 (5,963 to 11,627)	122 (37 to 228)	260 (113 to 511)	192 (99 to 339)
		75–79	9,902 (5,662 to 15,831)	9,133 (5,719 to 14,171)	9,509 (6,639 to 13,006)	134 (41 to 262)	262 (108 to 534)	199 (101 to 355)
		80–84	10,844 (3,849 to 19,048)	8,933 (5,459 to 14,006)	9,776 (6,101 to 14,566)	125 (14 to 283)	219 (83 to 470)	178 (78 to 345)
		85+	27,507 (14,852 to 46,198)	14,024 (8,931 to 23,447)	18,371 (12,612 to 27,370)	216 (66 to 539)	188 (62 to 372)	197 (86 to 370)
	2012	<1	24,495 (17,921 to 34,511)	24,951 (19,279 to 32,465)	24,713 (20,087 to 30,786)	442 (224 to 757)	447 (223 to 745)	445 (255 to 707)
		1–<2	26,266 (18,148 to 41,832)	26,084 (17,638 to 44,789)	26,179 (19,594 to 38,545)	508 (242 to 889)	409 (208 to 751)	461 (255 to 732)
		2–4	17,180 (12,047 to 25,284)	14,277 (9,632 to 21,365)	15,800 (12,148 to 20,941)	307 (155 to 524)	190 (72 to 335)	251 (140 to 410)
		5–9	11,091 (4,537 to 41,181)	11,465 (5,900 to 29,445)	11,268 (6,353 to 27,689)	223 (65 to 527)	182 (64 to 354)	204 (91 to 386)
		10–14	6,451 (3,654 to 11,315)	8,199 (4,944 to 13,671)	7,293 (4,874 to 11,889)	168 (75 to 319)	193 (83 to 393)	180 (95 to 326)
		15–19	11,081 (8,048 to 14,818)	15,175 (10,096 to 23,540)	13,101 (10,113 to 17,434)	84 (25 to 173)	191 (86 to 324)	137 (71 to 228)
		20–24	9,043 (6,028 to 12,104)	16,175 (11,472 to 24,153)	12,422 (9,572 to 16,515)	74 (26 to 142)	229 (112 to 396)	147 (77 to 252)
		25–29	7,238 (4,522 to 10,432)	19,562 (14,202 to 29,041)	13,134 (10,107 to 17,593)	58 (19 to 123)	299 (158 to 502)	173 (97 to 280)
		30–34	6,706 (3,858 to 10,224)	21,091 (15,086 to 33,959)	14,036 (10,481 to 20,614)	51 (13 to 108)	328 (177 to 543)	192 (107 to 317)
		35–39	8,957 (5,314 to 12,844)	23,327 (16,938 to 35,388)	16,547 (12,689 to 23,744)	78 (20 to 167)	393 (217 to 665)	244 (132 to 414)
		40–44	7,513 (4,603 to 10,997)	21,711 (17,563 to 28,111)	14,973 (12,054 to 18,440)	57 (16 to 114)	518 (296 to 842)	300 (174 to 486)
		45–49	7,271 (4,554 to 10,703)	20,734 (15,913 to 27,757)	14,156 (11,229 to 18,318)	55 (16 to 113)	443 (248 to 740)	254 (144 to 425)
		50–54	7,291 (4,359 to 10,448)	15,895 (11,778 to 23,063)	11,604 (8,956 to 15,693)	58 (14 to 125)	282 (158 to 473)	170 (97 to 280)
		55–59	9,609 (5,931 to 13,673)	12,908 (9,499 to 19,187)	11,259 (8,744 to 14,956)	89 (23 to 184)	212 (104 to 370)	150 (79 to 253)
		60–64	7,965 (2,238 to 14,316)	11,685 (7,298 to 17,618)	9,812 (5,805 to 14,505)	75 (5 to 186)	212 (75 to 438)	143 (56 to 265)
		65–69	8,828 (1,985 to 15,832)	11,240 (6,669 to 17,934)	10,024 (5,649 to 15,313)	84 (7 to 199)	199 (69 to 441)	141 (51 to 269)
		70–74	8,225 (4,697 to 12,964)	8,759 (5,541 to 12,953)	8,497 (5,992 to 11,662)	119 (35 to 231)	258 (112 to 491)	190 (99 to 335)
		75–79	9,948 (5,617 to 16,240)	9,172 (5,737 to 14,310)	9,551 (6,765 to 12,965)	132 (38 to 257)	260 (113 to 536)	198 (100 to 352)
		80–84	10,878 (4,102 to 19,156)	8,975 (5,401 to 13,927)	9,823 (6,076 to 14,314)	124 (16 to 273)	218 (80 to 461)	176 (77 to 338)
		85+	27,045 (15,018 to 47,057)	13,979 (8,871 to 23,255)	18,323 (12,585 to 26,881)	213 (63 to 506)	186 (61 to 368)	195 (87 to 360)
	2013	<1	24,116 (17,553 to 33,550)	24,677 (19,220 to 31,635)	24,384 (20,030 to 30,515)	437 (221 to 736)	446 (223 to 745)	441 (254 to 703)
		1–<2	25,852 (17,957 to 41,306)	25,753 (17,626 to 44,742)	25,805 (19,491 to 37,733)	506 (252 to 874)	409 (208 to 744)	459 (257 to 733)
		2–4	16,989 (12,148 to 25,249)	14,160 (9,483 to 20,853)	15,643 (12,126 to 20,604)	301 (158 to 503)	189 (76 to 332)	248 (140 to 405)
		5–9	10,908 (4,523 to 36,741)	11,428 (5,943 to 28,650)	11,154 (6,442 to 27,465)	220 (59 to 498)	184 (56 to 357)	203 (95 to 392)
		10–14	6,395 (3,664 to 11,175)	8,219 (4,910 to 13,896)	7,269 (4,833 to 11,705)	168 (75 to 319)	193 (84 to 395)	180 (96 to 326)
		15–19	10,964 (8,169 to 14,512)	15,293 (10,350 to 24,290)	13,092 (10,264 to 18,153)	85 (26 to 173)	189 (87 to 317)	136 (72 to 220)
		20–24	8,955 (6,140 to 12,035)	16,334 (11,597 to 24,976)	12,458 (9,605 to 16,790)	73 (27 to 134)	227 (116 to 387)	146 (77 to 246)
		25–29	7,177 (4,688 to 10,142)	19,752 (14,428 to 29,158)	13,117 (10,126 to 17,530)	57 (19 to 124)	298 (160 to 499)	171 (96 to 276)
		30–34	6,652 (3,982 to 9,912)	21,403 (15,150 to 34,132)	14,080 (10,507 to 20,297)	51 (14 to 108)	326 (178 to 544)	190 (106 to 317)
		35–39	8,889 (5,256 to 12,621)	23,696 (17,019 to 37,255)	16,696 (12,833 to 24,155)	78 (20 to 161)	389 (218 to 637)	242 (137 to 407)
		40–44	7,448 (4,660 to 10,618)	21,653 (17,659 to 27,729)	14,949 (12,081 to 18,193)	57 (15 to 108)	515 (300 to 814)	299 (173 to 469)
		45–49	7,203 (4,610 to 10,300)	20,721 (16,322 to 28,091)	14,154 (11,322 to 18,203)	55 (17 to 114)	439 (255 to 729)	253 (149 to 419)
		50–54	7,247 (4,544 to 10,183)	15,813 (11,774 to 23,355)	11,561 (9,062 to 15,590)	58 (15 to 119)	279 (159 to 457)	170 (97 to 270)
		55–59	9,560 (6,317 to 13,283)	12,814 (9,538 to 19,020)	11,191 (8,662 to 14,672)	87 (23 to 183)	210 (104 to 365)	149 (78 to 249)
		60–64	7,905 (2,315 to 14,336)	11,643 (7,179 to 17,377)	9,765 (5,793 to 14,527)	74 (5 to 184)	211 (71 to 428)	142 (58 to 262)
		65–69	8,772 (1,926 to 16,508)	11,222 (6,675 to 18,051)	9,988 (5,806 to 15,329)	82 (8 to 191)	199 (68 to 426)	140 (51 to 276)
		70–74	8,262 (4,600 to 13,092)	8,803 (5,531 to 13,119)	8,538 (6,048 to 11,723)	119 (35 to 224)	255 (108 to 489)	188 (93 to 329)
		75–79	10,012 (5,490 to 16,354)	9,222 (5,755 to 14,175)	9,606 (6,635 to 13,066)	131 (38 to 256)	258 (110 to 542)	196 (100 to 347)
		80–84	10,924 (4,179 to 19,441)	9,025 (5,448 to 13,883)	9,880 (6,070 to 14,466)	124 (18 to 276)	217 (78 to 467)	175 (80 to 347)
		85+	26,676 (14,673 to 46,877)	13,927 (8,845 to 23,334)	18,300 (12,236 to 27,702)	211 (59 to 512)	185 (62 to 359)	194 (86 to 355)
	2014	<1	23,801 (17,272 to 33,386)	24,442 (19,064 to 31,270)	24,107 (19,755 to 29,735)	433 (219 to 747)	445 (229 to 771)	438 (254 to 705)
		1–<2	25,487 (17,766 to 41,301)	25,459 (17,315 to 44,415)	25,474 (19,284 to 36,992)	504 (258 to 874)	409 (211 to 733)	458 (260 to 714)
		2–4	16,828 (12,065 to 24,828)	14,060 (9,445 to 20,611)	15,509 (12,170 to 20,628)	296 (161 to 493)	187 (75 to 335)	244 (138 to 399)
		5–9	10,738 (4,513 to 33,641)	11,391 (6,006 to 30,694)	11,046 (6,371 to 27,851)	216 (64 to 491)	184 (61 to 374)	201 (92 to 393)
		10–14	6,341 (3,565 to 10,869)	8,234 (4,915 to 14,032)	7,244 (4,789 to 11,476)	166 (74 to 316)	192 (79 to 396)	179 (97 to 316)
		15–19	10,852 (8,244 to 14,297)	15,399 (10,305 to 25,521)	13,078 (10,188 to 19,046)	84 (26 to 171)	187 (86 to 314)	134 (72 to 225)
		20–24	8,871 (6,272 to 11,755)	16,483 (11,634 to 25,685)	12,497 (9,667 to 17,200)	73 (27 to 140)	225 (113 to 388)	145 (76 to 239)
		25–29	7,118 (4,678 to 9,950)	19,937 (14,461 to 30,025)	13,114 (10,083 to 17,922)	58 (18 to 129)	296 (158 to 495)	169 (94 to 278)
		30–34	6,599 (4,002 to 9,825)	21,718 (15,321 to 35,292)	14,121 (10,451 to 20,602)	51 (15 to 108)	325 (178 to 546)	187 (103 to 309)
		35–39	8,821 (5,372 to 12,594)	24,077 (17,274 to 39,324)	16,836 (12,908 to 25,007)	77 (19 to 165)	385 (213 to 634)	239 (132 to 398)
		40–44	7,385 (4,659 to 10,426)	21,606 (17,586 to 27,572)	14,920 (12,187 to 17,988)	57 (16 to 107)	512 (299 to 792)	298 (175 to 468)
		45–49	7,136 (4,579 to 10,032)	20,707 (16,223 to 28,428)	14,159 (11,374 to 18,215)	55 (17 to 111)	436 (261 to 713)	252 (150 to 413)
		50–54	7,204 (4,377 to 10,073)	15,740 (11,755 to 23,216)	11,523 (8,958 to 15,536)	57 (14 to 114)	277 (158 to 456)	169 (97 to 277)
		55–59	9,514 (6,394 to 13,109)	12,727 (9,573 to 18,586)	11,128 (8,755 to 14,553)	86 (23 to 176)	208 (105 to 358)	147 (81 to 249)
		60–64	7,848 (2,233 to 13,745)	11,600 (7,108 to 17,399)	9,719 (5,646 to 14,589)	74 (5 to 182)	210 (70 to 430)	142 (57 to 258)
		65–69	8,719 (1,778 to 16,664)	11,203 (6,640 to 18,181)	9,955 (5,638 to 15,407)	82 (7 to 200)	197 (67 to 441)	139 (52 to 271)
		70–74	8,291 (4,529 to 13,065)	8,839 (5,543 to 13,202)	8,570 (6,044 to 11,666)	116 (34 to 219)	253 (109 to 501)	186 (94 to 327)
		75–79	10,065 (5,451 to 16,580)	9,265 (5,795 to 14,226)	9,652 (6,471 to 13,249)	130 (39 to 257)	256 (108 to 543)	195 (97 to 342)
		80–84	10,960 (3,991 to 19,821)	9,066 (5,446 to 13,948)	9,928 (6,078 to 15,273)	123 (19 to 275)	215 (76 to 465)	173 (81 to 335)
		85+	26,493 (14,216 to 46,832)	13,866 (8,656 to 22,983)	18,332 (12,036 to 27,522)	209 (59 to 509)	183 (58 to 361)	192 (85 to 354)
	2015	<1	23,544 (17,042 to 33,742)	24,246 (18,963 to 31,134)	23,880 (19,406 to 29,881)	428 (220 to 756)	443 (230 to 763)	435 (253 to 703)
		1–<2	25,144 (17,665 to 41,125)	25,186 (17,080 to 43,152)	25,165 (19,070 to 36,554)	500 (258 to 858)	408 (212 to 733)	456 (257 to 736)
		2–4	16,686 (11,925 to 25,283)	13,968 (9,291 to 21,192)	15,390 (12,044 to 20,842)	292 (158 to 480)	186 (72 to 328)	241 (136 to 389)
		5–9	10,566 (4,342 to 31,468)	11,349 (5,804 to 32,065)	10,936 (6,303 to 28,345)	214 (55 to 490)	185 (51 to 373)	201 (93 to 396)
		10–14	6,284 (3,493 to 10,716)	8,236 (4,849 to 14,442)	7,212 (4,728 to 11,430)	165 (73 to 325)	191 (79 to 390)	178 (91 to 323)
		15–19	10,731 (8,125 to 14,158)	15,447 (10,070 to 25,246)	13,031 (10,013 to 19,415)	84 (25 to 169)	186 (80 to 315)	133 (70 to 223)
		20–24	8,786 (6,274 to 11,677)	16,566 (11,624 to 25,983)	12,507 (9,609 to 17,646)	73 (27 to 140)	223 (114 to 383)	145 (74 to 246)
		25–29	7,053 (4,524 to 9,843)	20,053 (14,292 to 32,000)	13,104 (10,053 to 18,241)	57 (18 to 127)	294 (156 to 479)	167 (91 to 281)
		30–34	6,535 (3,919 to 9,535)	21,948 (15,255 to 36,227)	14,117 (10,279 to 21,141)	51 (13 to 109)	322 (179 to 570)	184 (103 to 317)
		35–39	8,736 (5,376 to 12,507)	24,373 (17,135 to 39,684)	16,906 (12,727 to 25,295)	76 (17 to 164)	384 (214 to 640)	237 (131 to 393)
		40–44	7,315 (4,632 to 10,358)	21,559 (17,406 to 27,631)	14,878 (12,220 to 18,122)	57 (16 to 108)	509 (304 to 797)	297 (179 to 463)
		45–49	7,062 (4,501 to 10,068)	20,674 (16,173 to 28,713)	14,155 (11,354 to 18,213)	55 (17 to 111)	433 (259 to 698)	252 (151 to 404)
		50–54	7,151 (4,317 to 10,081)	15,668 (11,696 to 23,005)	11,481 (8,877 to 15,501)	57 (14 to 119)	276 (157 to 444)	168 (97 to 269)
		55–59	9,455 (6,234 to 13,037)	12,646 (9,549 to 18,069)	11,061 (8,740 to 14,370)	86 (21 to 175)	207 (108 to 347)	147 (78 to 252)
		60–64	7,782 (1,914 to 13,757)	11,546 (7,039 to 17,461)	9,664 (5,562 to 14,723)	72 (4 to 184)	209 (70 to 438)	141 (55 to 264)
		65–69	8,659 (1,545 to 16,569)	11,180 (6,537 to 18,289)	9,918 (5,434 to 15,773)	81 (6 to 201)	197 (66 to 443)	139 (50 to 275)
		70–74	8,289 (4,448 to 13,316)	8,849 (5,546 to 13,244)	8,573 (5,936 to 11,551)	115 (32 to 229)	251 (107 to 501)	184 (90 to 323)
		75–79	10,078 (5,397 to 16,529)	9,286 (5,773 to 14,339)	9,667 (6,420 to 13,260)	129 (32 to 258)	253 (105 to 540)	193 (94 to 347)
		80–84	10,963 (3,398 to 20,560)	9,082 (5,394 to 13,937)	9,946 (6,095 to 15,462)	122 (11 to 272)	214 (72 to 464)	172 (78 to 338)
		85+	26,500 (13,862 to 47,044)	13,780 (8,345 to 23,359)	18,410 (11,911 to 27,987)	207 (53 to 512)	182 (54 to 363)	191 (80 to 355)
	2016	<1	23,295 (16,996 to 33,499)	24,058 (18,991 to 31,198)	23,661 (19,299 to 29,585)	424 (211 to 754)	440 (233 to 760)	432 (251 to 699)
		1–<2	24,781 (17,685 to 40,606)	24,905 (16,930 to 41,705)	24,840 (18,930 to 35,626)	492 (262 to 843)	407 (210 to 714)	451 (259 to 725)
		2–4	16,545 (12,004 to 24,515)	13,871 (9,350 to 20,924)	15,268 (11,962 to 20,606)	287 (164 to 464)	185 (73 to 327)	238 (135 to 372)
		5–9	10,365 (4,361 to 30,359)	11,272 (5,985 to 29,985)	10,794 (6,281 to 26,056)	211 (65 to 460)	185 (66 to 374)	199 (92 to 403)
		10–14	6,212 (3,461 to 10,326)	8,208 (4,885 to 14,171)	7,159 (4,695 to 11,030)	164 (75 to 319)	190 (79 to 387)	176 (91 to 317)
		15–19	10,584 (8,233 to 13,735)	15,438 (10,196 to 25,848)	12,940 (10,005 to 18,646)	83 (26 to 165)	184 (80 to 322)	132 (69 to 228)
		20–24	8,686 (6,234 to 11,307)	16,585 (11,697 to 26,480)	12,476 (9,739 to 17,658)	72 (27 to 132)	221 (113 to 375)	144 (75 to 237)
		25–29	6,969 (4,545 to 9,715)	20,106 (14,195 to 32,068)	13,075 (10,097 to 18,523)	56 (18 to 120)	291 (158 to 495)	166 (91 to 278)
		30–34	6,448 (3,811 to 9,196)	22,103 (15,190 to 36,229)	14,061 (10,246 to 21,089)	51 (13 to 107)	320 (178 to 557)	182 (103 to 308)
		35–39	8,609 (5,421 to 12,094)	24,587 (17,368 to 39,608)	16,893 (12,674 to 25,080)	75 (19 to 157)	380 (216 to 619)	233 (129 to 388)
		40–44	7,219 (4,752 to 10,093)	21,488 (17,471 to 27,443)	14,802 (12,234 to 18,065)	56 (16 to 105)	505 (308 to 770)	294 (180 to 455)
		45–49	6,963 (4,599 to 9,501)	20,599 (16,362 to 28,731)	14,120 (11,393 to 18,264)	54 (17 to 109)	429 (257 to 675)	251 (148 to 410)
		50–54	7,073 (4,379 to 9,806)	15,573 (11,751 to 22,759)	11,416 (8,910 to 15,446)	56 (16 to 119)	273 (153 to 428)	167 (97 to 266)
		55–59	9,364 (6,448 to 12,606)	12,553 (9,483 to 17,800)	10,973 (8,825 to 14,070)	84 (23 to 168)	205 (108 to 343)	145 (79 to 246)
		60–64	7,712 (1,862 to 13,797)	11,460 (7,085 to 17,180)	9,591 (5,696 to 14,426)	72 (5 to 182)	207 (74 to 418)	140 (54 to 264)
		65–69	8,590 (1,750 to 16,510)	11,132 (6,472 to 17,912)	9,861 (5,670 to 15,547)	80 (5 to 189)	196 (63 to 427)	138 (50 to 276)
		70–74	8,254 (4,580 to 13,101)	8,830 (5,564 to 13,175)	8,546 (6,005 to 11,583)	113 (33 to 224)	247 (104 to 488)	181 (90 to 321)
		75–79	10,053 (5,256 to 16,409)	9,279 (5,778 to 14,322)	9,649 (6,393 to 13,384)	127 (34 to 257)	251 (104 to 529)	192 (93 to 340)
		80–84	10,913 (3,657 to 18,449)	9,069 (5,424 to 13,897)	9,923 (6,093 to 14,846)	120 (17 to 270)	212 (69 to 459)	170 (79 to 335)
		85+	26,728 (14,406 to 46,512)	13,664 (8,458 to 22,608)	18,543 (12,148 to 28,182)	206 (56 to 514)	180 (55 to 359)	190 (80 to 348)
	2017	<1	23,037 (16,751 to 33,134)	23,869 (18,814 to 30,993)	23,436 (19,038 to 29,523)	417 (212 to 722)	437 (236 to 766)	427 (251 to 689)
		1–<2	24,404 (17,221 to 39,940)	24,621 (16,712 to 41,744)	24,508 (18,717 to 35,338)	484 (262 to 824)	405 (212 to 692)	446 (256 to 713)
		2–4	16,409 (11,808 to 24,391)	13,772 (9,327 to 20,917)	15,148 (11,831 to 20,588)	281 (161 to 453)	184 (77 to 329)	234 (130 to 364)
		5–9	10,141 (4,201 to 29,503)	11,157 (5,916 to 27,959)	10,622 (6,222 to 23,912)	208 (66 to 457)	184 (56 to 392)	197 (92 to 394)
		10–14	6,127 (3,392 to 10,490)	8,156 (4,882 to 13,555)	7,088 (4,685 to 10,580)	162 (72 to 315)	189 (79 to 385)	175 (91 to 312)
		15–19	10,417 (7,992 to 13,594)	15,412 (10,303 to 27,016)	12,826 (9,850 to 18,243)	82 (25 to 160)	181 (79 to 330)	130 (64 to 226)
		20–24	8,572 (6,109 to 11,141)	16,592 (11,733 to 26,751)	12,418 (9,652 to 17,461)	71 (26 to 138)	219 (106 to 374)	142 (72 to 236)
		25–29	6,868 (4,511 to 9,512)	20,147 (14,211 to 31,992)	13,041 (10,001 to 18,859)	55 (18 to 119)	289 (156 to 481)	164 (89 to 270)
		30–34	6,343 (3,836 to 8,943)	22,250 (15,157 to 36,984)	13,977 (10,093 to 21,229)	50 (14 to 107)	318 (178 to 541)	179 (102 to 296)
		35–39	8,447 (5,406 to 11,702)	24,784 (17,543 to 40,134)	16,828 (12,523 to 25,309)	73 (20 to 152)	376 (215 to 610)	229 (127 to 381)
		40–44	7,101 (4,661 to 9,840)	21,392 (17,300 to 27,603)	14,694 (12,134 to 17,942)	55 (17 to 104)	500 (308 to 763)	291 (181 to 445)
		45–49	6,841 (4,633 to 9,385)	20,495 (16,196 to 28,205)	14,051 (11,257 to 18,438)	53 (16 to 109)	424 (253 to 663)	249 (148 to 399)
		50–54	6,972 (4,290 to 9,701)	15,456 (11,735 to 22,161)	11,330 (8,934 to 14,990)	55 (14 to 115)	270 (155 to 419)	165 (95 to 261)
		55–59	9,249 (6,303 to 12,364)	12,444 (9,460 to 17,165)	10,867 (8,637 to 13,917)	83 (22 to 170)	203 (103 to 333)	144 (79 to 240)
		60–64	7,644 (1,831 to 13,701)	11,344 (7,205 to 16,919)	9,505 (5,794 to 14,415)	71 (4 to 177)	206 (71 to 410)	138 (54 to 260)
		65–69	8,517 (1,946 to 18,145)	11,056 (6,429 to 17,611)	9,790 (5,601 to 15,274)	79 (5 to 184)	194 (62 to 423)	136 (50 to 266)
		70–74	8,207 (4,574 to 12,980)	8,801 (5,605 to 13,024)	8,508 (5,954 to 11,582)	111 (31 to 220)	244 (104 to 478)	178 (88 to 326)
		75–79	10,020 (5,000 to 16,504)	9,259 (5,697 to 14,202)	9,623 (6,373 to 13,431)	125 (31 to 259)	247 (99 to 529)	189 (92 to 345)
		80–84	10,823 (3,662 to 18,605)	9,040 (5,421 to 13,817)	9,867 (5,920 to 14,833)	118 (18 to 261)	209 (68 to 446)	167 (78 to 323)
		85+	27,024 (14,866 to 46,866)	13,554 (8,451 to 23,278)	18,719 (12,569 to 28,444)	205 (54 to 526)	177 (58 to 355)	188 (76 to 347)
	2018	<1	22,813 (16,459 to 33,324)	23,709 (18,544 to 30,935)	23,243 (18,974 to 29,619)	412 (211 to 698)	433 (228 to 765)	422 (248 to 682)
		1–<2	24,062 (16,933 to 38,513)	24,368 (16,447 to 41,306)	24,209 (18,308 to 35,151)	476 (261 to 810)	403 (210 to 695)	441 (250 to 705)
		2–4	16,301 (11,499 to 24,821)	13,692 (9,356 to 20,920)	15,053 (11,707 to 20,560)	275 (156 to 456)	183 (71 to 333)	231 (129 to 361)
		5–9	9,932 (3,947 to 30,057)	11,039 (5,718 to 27,500)	10,458 (6,173 to 23,935)	205 (63 to 460)	184 (59 to 392)	195 (90 to 394)
		10–14	6,045 (3,383 to 10,468)	8,104 (4,838 to 13,052)	7,019 (4,633 to 10,426)	160 (71 to 318)	188 (82 to 375)	174 (91 to 303)
		15–19	10,251 (7,822 to 13,410)	15,384 (10,060 to 27,835)	12,712 (9,720 to 18,571)	81 (27 to 162)	178 (66 to 326)	128 (62 to 229)
		20–24	8,457 (6,001 to 11,016)	16,597 (11,583 to 26,992)	12,352 (9,514 to 17,409)	71 (25 to 138)	216 (105 to 378)	140 (72 to 243)
		25–29	6,767 (4,396 to 9,419)	20,186 (14,057 to 32,699)	13,019 (9,844 to 18,949)	55 (17 to 118)	287 (156 to 494)	163 (88 to 277)
		30–34	6,239 (3,771 to 8,902)	22,381 (14,865 to 38,015)	13,891 (9,936 to 21,497)	49 (13 to 107)	316 (170 to 540)	176 (99 to 292)
		35–39	8,282 (5,185 to 11,606)	24,957 (17,329 to 41,397)	16,735 (12,416 to 25,557)	72 (20 to 147)	373 (208 to 619)	224 (123 to 372)
		40–44	6,979 (4,598 to 9,862)	21,298 (17,174 to 27,564)	14,573 (11,919 to 17,738)	54 (16 to 100)	494 (304 to 765)	287 (180 to 441)
		45–49	6,717 (4,399 to 9,180)	20,393 (15,985 to 28,166)	13,973 (11,217 to 18,253)	52 (16 to 112)	419 (248 to 659)	247 (149 to 394)
		50–54	6,869 (4,090 to 9,580)	15,348 (11,673 to 21,935)	11,250 (8,837 to 14,946)	54 (14 to 116)	266 (152 to 420)	164 (94 to 263)
		55–59	9,130 (6,097 to 12,438)	12,342 (9,217 to 16,777)	10,764 (8,450 to 13,734)	82 (20 to 168)	201 (105 to 330)	142 (80 to 234)
		60–64	7,578 (1,806 to 13,560)	11,227 (7,013 to 16,772)	9,417 (5,647 to 14,221)	70 (5 to 173)	203 (70 to 425)	137 (50 to 261)
		65–69	8,447 (1,655 to 17,487)	10,981 (6,292 to 17,500)	9,720 (5,495 to 15,315)	77 (5 to 188)	192 (65 to 426)	135 (50 to 261)
		70–74	8,156 (4,455 to 12,791)	8,771 (5,551 to 12,930)	8,468 (5,912 to 11,549)	109 (31 to 211)	241 (95 to 481)	176 (85 to 325)
		75–79	9,988 (5,091 to 16,350)	9,236 (5,593 to 14,024)	9,596 (6,392 to 13,378)	123 (30 to 252)	244 (96 to 521)	186 (87 to 337)
		80–84	10,722 (3,299 to 18,782)	9,010 (5,365 to 13,745)	9,801 (5,816 to 14,847)	116 (14 to 261)	206 (67 to 450)	164 (76 to 323)
		85+	27,286 (14,783 to 46,611)	13,493 (8,470 to 23,750)	18,897 (12,571 to 28,721)	206 (54 to 531)	175 (55 to 352)	187 (74 to 355)
	2019	<1	22,666 (16,310 to 33,696)	23,611 (18,261 to 31,258)	23,120 (18,768 to 29,783)	408 (211 to 697)	431 (231 to 762)	419 (240 to 684)
		1–<2	23,803 (16,465 to 38,003)	24,182 (16,088 to 40,915)	23,985 (17,944 to 34,970)	471 (247 to 810)	402 (202 to 713)	438 (244 to 708)
		2–4	16,244 (11,141 to 25,144)	13,651 (9,359 to 21,363)	15,002 (11,555 to 20,774)	272 (152 to 448)	183 (68 to 340)	229 (127 to 356)
		5–9	9,777 (3,664 to 30,571)	10,957 (4,969 to 29,489)	10,337 (6,095 to 25,728)	203 (61 to 459)	184 (51 to 397)	194 (86 to 378)
		10–14	5,985 (3,330 to 10,374)	8,073 (4,668 to 12,903)	6,973 (4,615 to 10,162)	160 (73 to 314)	188 (78 to 376)	173 (91 to 306)
		15–19	10,110 (7,540 to 13,579)	15,366 (9,414 to 28,533)	12,620 (9,357 to 19,061)	80 (25 to 167)	178 (49 to 321)	127 (57 to 235)
		20–24	8,355 (5,786 to 11,078)	16,612 (11,598 to 27,392)	12,295 (9,411 to 17,445)	70 (23 to 134)	215 (104 to 383)	139 (66 to 243)
		25–29	6,681 (4,284 to 9,405)	20,232 (13,924 to 34,179)	13,023 (9,647 to 19,634)	54 (16 to 120)	286 (154 to 493)	163 (85 to 273)
		30–34	6,154 (3,677 to 8,954)	22,490 (14,628 to 39,426)	13,825 (9,814 to 21,940)	49 (12 to 111)	314 (171 to 548)	173 (97 to 303)
		35–39	8,146 (4,877 to 11,640)	25,100 (17,206 to 42,122)	16,638 (12,309 to 25,817)	71 (17 to 147)	370 (210 to 629)	221 (122 to 371)
		40–44	6,873 (4,383 to 9,917)	21,234 (16,983 to 28,015)	14,462 (11,855 to 17,780)	53 (16 to 100)	491 (303 to 758)	284 (177 to 437)
		45–49	6,613 (4,314 to 9,085)	20,323 (15,639 to 27,749)	13,911 (11,214 to 18,340)	52 (15 to 114)	415 (244 to 679)	245 (147 to 399)
		50–54	6,783 (3,837 to 9,547)	15,280 (11,590 to 22,435)	11,200 (8,739 to 14,967)	54 (13 to 113)	265 (151 to 433)	163 (92 to 261)
		55–59	9,031 (5,637 to 12,370)	12,268 (9,118 to 16,877)	10,686 (8,262 to 13,651)	81 (17 to 168)	199 (103 to 328)	141 (78 to 237)
		60–64	7,511 (1,759 to 14,184)	11,134 (6,890 to 16,586)	9,341 (5,551 to 14,020)	69 (5 to 170)	201 (72 to 417)	136 (50 to 263)
		65–69	8,385 (1,332 to 17,590)	10,933 (6,342 to 17,615)	9,668 (5,303 to 15,699)	77 (4 to 196)	191 (64 to 422)	134 (49 to 253)
		70–74	8,110 (4,212 to 12,719)	8,753 (5,510 to 12,805)	8,437 (5,860 to 11,575)	108 (31 to 216)	240 (97 to 491)	175 (84 to 321)
		75–79	9,964 (4,876 to 16,416)	9,221 (5,552 to 14,020)	9,578 (6,273 to 13,440)	122 (26 to 254)	243 (95 to 518)	185 (87 to 339)
		80–84	10,638 (2,164 to 19,538)	8,988 (5,360 to 13,857)	9,745 (5,506 to 14,760)	115 (8 to 255)	204 (64 to 439)	163 (76 to 314)
		85+	27,442 (14,558 to 46,610)	13,482 (8,338 to 24,331)	19,041 (12,388 to 29,080)	207 (52 to 549)	174 (54 to 354)	187 (73 to 368)
	2020	<1	22,665 (16,181 to 33,674)	23,596 (18,182 to 31,904)	23,112 (18,613 to 29,705)	406 (209 to 692)	430 (230 to 760)	418 (240 to 689)
		1–<2	23,634 (15,905 to 39,411)	24,075 (15,724 to 40,975)	23,846 (17,714 to 35,031)	469 (245 to 819)	400 (196 to 695)	436 (239 to 701)
		2–4	16,293 (11,107 to 25,963)	13,687 (9,299 to 21,815)	15,044 (11,416 to 21,000)	272 (146 to 469)	184 (62 to 346)	230 (124 to 368)
		5–9	9,688 (3,712 to 31,090)	10,966 (5,034 to 30,928)	10,296 (6,051 to 27,232)	200 (66 to 484)	184 (48 to 397)	193 (81 to 378)
		10–14	5,950 (3,311 to 10,398)	8,076 (4,662 to 13,055)	6,956 (4,571 to 10,199)	158 (70 to 317)	187 (79 to 379)	172 (87 to 304)
		15–19	9,994 (7,249 to 13,510)	15,368 (9,384 to 29,645)	12,552 (9,160 to 19,332)	80 (25 to 164)	177 (40 to 326)	126 (56 to 230)
		20–24	8,260 (5,643 to 11,028)	16,650 (11,507 to 29,049)	12,247 (9,258 to 17,712)	69 (22 to 137)	216 (98 to 380)	139 (67 to 245)
		25–29	6,611 (4,103 to 9,421)	20,293 (13,747 to 35,330)	13,042 (9,584 to 20,049)	54 (15 to 121)	287 (153 to 494)	164 (86 to 281)
		30–34	6,089 (3,584 to 8,951)	22,595 (14,513 to 39,971)	13,788 (9,696 to 22,611)	48 (11 to 108)	315 (170 to 536)	172 (97 to 293)
		35–39	8,047 (4,754 to 11,580)	25,237 (17,115 to 42,628)	16,553 (12,059 to 25,240)	70 (17 to 153)	370 (201 to 622)	219 (117 to 361)
		40–44	6,783 (4,220 to 9,976)	21,237 (16,851 to 28,113)	14,377 (11,711 to 17,888)	53 (15 to 103)	490 (305 to 751)	282 (175 to 429)
		45–49	6,528 (4,084 to 9,135)	20,308 (15,421 to 27,999)	13,879 (11,165 to 18,635)	51 (15 to 119)	415 (242 to 698)	245 (144 to 404)
		50–54	6,708 (3,689 to 9,470)	15,275 (11,475 to 21,932)	11,192 (8,640 to 15,038)	53 (14 to 115)	265 (141 to 436)	164 (92 to 271)
		55–59	8,949 (5,643 to 12,292)	12,230 (9,064 to 17,142)	10,635 (8,245 to 13,622)	80 (17 to 163)	198 (103 to 331)	141 (76 to 241)
		60–64	7,444 (1,657 to 14,207)	11,065 (6,807 to 16,701)	9,278 (5,509 to 13,934)	69 (5 to 170)	200 (70 to 418)	135 (49 to 258)
		65–69	8,330 (1,481 to 17,700)	10,919 (6,409 to 17,554)	9,639 (5,294 to 16,323)	76 (4 to 197)	191 (61 to 418)	134 (49 to 257)
		70–74	8,039 (4,086 to 12,640)	8,739 (5,558 to 12,702)	8,396 (5,808 to 11,515)	107 (29 to 212)	239 (97 to 472)	174 (83 to 312)
		75–79	9,919 (4,896 to 16,414)	9,212 (5,550 to 13,984)	9,552 (6,219 to 13,336)	121 (24 to 256)	242 (93 to 506)	184 (89 to 332)
		80–84	10,560 (2,352 to 19,889)	8,971 (5,361 to 13,922)	9,694 (5,532 to 14,695)	113 (9 to 245)	204 (65 to 440)	162 (73 to 322)
		85+	27,396 (14,418 to 46,509)	13,518 (8,166 to 25,375)	19,067 (12,524 to 29,018)	207 (51 to 539)	174 (54 to 355)	187 (75 to 369)
	2021	<1	23,002 (16,408 to 34,083)	23,833 (18,270 to 31,847)	23,401 (18,811 to 30,086)	412 (210 to 707)	434 (235 to 765)	422 (243 to 699)
		1–<2	23,775 (15,712 to 38,928)	24,235 (15,812 to 41,550)	23,996 (17,665 to 36,170)	473 (239 to 811)	406 (199 to 720)	441 (245 to 714)
		2–4	16,611 (11,233 to 27,482)	13,969 (9,273 to 22,784)	15,344 (11,532 to 22,072)	276 (144 to 480)	188 (67 to 348)	234 (124 to 385)
		5–9	9,858 (3,814 to 29,115)	11,200 (5,458 to 31,432)	10,497 (6,118 to 26,302)	204 (66 to 480)	189 (54 to 398)	197 (84 to 389)
		10–14	6,033 (3,340 to 10,744)	8,210 (4,714 to 13,268)	7,064 (4,617 to 10,068)	160 (74 to 327)	190 (81 to 368)	174 (89 to 298)
		15–19	10,057 (7,046 to 13,827)	15,570 (9,293 to 31,139)	12,675 (9,171 to 19,788)	80 (25 to 173)	179 (37 to 339)	127 (54 to 240)
		20–24	8,303 (5,628 to 11,324)	16,921 (11,321 to 29,346)	12,379 (9,358 to 18,018)	70 (23 to 135)	219 (102 to 397)	141 (66 to 247)
		25–29	6,663 (4,060 to 9,517)	20,608 (13,869 to 36,110)	13,238 (9,649 to 20,268)	55 (15 to 124)	292 (154 to 529)	166 (87 to 295)
		30–34	6,148 (3,599 to 9,224)	22,971 (14,595 to 40,640)	13,969 (9,663 to 22,742)	49 (11 to 112)	319 (173 to 556)	175 (96 to 302)
		35–39	8,115 (4,778 to 11,762)	25,717 (17,161 to 42,714)	16,717 (12,073 to 25,927)	70 (18 to 151)	377 (203 to 646)	220 (116 to 372)
		40–44	6,831 (4,181 to 10,010)	21,429 (16,940 to 28,789)	14,438 (11,675 to 18,107)	53 (15 to 103)	494 (301 to 775)	282 (174 to 437)
		45–49	6,578 (3,947 to 9,331)	20,497 (15,663 to 29,377)	14,008 (11,232 to 18,791)	52 (15 to 116)	420 (244 to 710)	248 (149 to 410)
		50–54	6,762 (3,854 to 9,712)	15,461 (11,465 to 22,661)	11,348 (8,821 to 15,199)	54 (13 to 111)	267 (145 to 448)	166 (89 to 280)
		55–59	9,014 (5,565 to 12,571)	12,394 (9,119 to 17,347)	10,760 (8,419 to 13,770)	80 (16 to 163)	201 (100 to 344)	142 (76 to 241)
		60–64	7,509 (1,901 to 13,997)	11,185 (6,853 to 17,126)	9,379 (5,696 to 13,806)	69 (6 to 188)	201 (76 to 427)	136 (51 to 264)
		65–69	8,444 (1,626 to 17,243)	11,051 (6,460 to 17,895)	9,768 (5,498 to 17,095)	76 (4 to 192)	192 (62 to 420)	135 (50 to 254)
		70–74	8,099 (3,903 to 12,619)	8,793 (5,567 to 12,735)	8,454 (5,794 to 11,530)	108 (27 to 214)	240 (100 to 468)	176 (85 to 307)
		75–79	9,996 (5,179 to 16,535)	9,272 (5,597 to 14,015)	9,619 (6,269 to 13,357)	123 (23 to 254)	244 (94 to 514)	186 (88 to 335)
		80–84	10,665 (2,577 to 20,466)	9,038 (5,432 to 14,140)	9,771 (5,770 to 14,757)	115 (9 to 244)	205 (68 to 453)	164 (73 to 320)
		85+	27,352 (14,111 to 45,933)	13,630 (8,303 to 24,712)	19,088 (12,568 to 29,659)	207 (56 to 533)	176 (56 to 364)	188 (76 to 375)
	2022	<1	23,222 (22,008 to 24,425)	23,400 (22,548 to 23,796)	23,307 (22,559 to 23,979)	406 (385 to 425)	396 (363 to 424)	402 (378 to 420)
		1–<2	24,011 (22,365 to 25,368)	23,964 (23,175 to 24,346)	23,989 (23,010 to 24,742)	454 (420 to 475)	391 (368 to 412)	423 (399 to 442)
		2–4	15,796 (14,650 to 16,483)	14,351 (13,884 to 14,952)	15,103 (14,373 to 15,578)	266 (250 to 279)	190 (186 to 199)	230 (221 to 238)
		5–9	10,056 (9,613 to 10,497)	11,105 (10,511 to 11,917)	10,557 (10,171 to 11,017)	206 (201 to 214)	184 (180 to 189)	196 (192 to 201)
		10–14	6,051 (5,931 to 6,382)	8,201 (8,019 to 8,466)	7,070 (6,961 to 7,275)	159 (153 to 161)	188 (184 to 190)	173 (170 to 174)
		15–19	9,901 (9,225 to 10,129)	15,675 (15,147 to 16,448)	12,646 (12,241 to 13,026)	80 (78 to 82)	181 (179 to 189)	128 (127 to 132)
		20–24	8,303 (7,894 to 8,481)	16,746 (16,338 to 17,051)	12,376 (12,051 to 12,548)	70 (67 to 70)	218 (214 to 221)	141 (139 to 142)
		25–29	6,781 (6,571 to 7,258)	19,991 (18,974 to 20,711)	13,143 (12,637 to 13,633)	55 (54 to 57)	287 (280 to 291)	167 (163 to 169)
		30–34	6,280 (6,140 to 6,803)	22,197 (21,024 to 22,850)	13,664 (13,147 to 14,089)	49 (49 to 52)	316 (310 to 320)	173 (170 to 175)
		35–39	8,136 (7,784 to 8,611)	24,739 (23,135 to 25,531)	16,058 (15,232 to 16,568)	69 (64 to 71)	376 (369 to 385)	216 (212 to 220)
		40–44	6,852 (6,702 to 7,191)	19,742 (17,416 to 21,352)	13,438 (12,269 to 14,280)	53 (53 to 55)	483 (434 to 493)	273 (247 to 278)
		45–49	6,638 (6,576 to 7,240)	20,475 (19,652 to 20,843)	14,008 (13,663 to 14,335)	52 (51 to 54)	418 (407 to 426)	247 (241 to 252)
		50–54	6,768 (6,671 to 7,010)	15,377 (15,059 to 15,634)	11,309 (11,133 to 11,498)	54 (53 to 55)	267 (263 to 268)	166 (164 to 167)
		55–59	8,840 (8,421 to 9,053)	12,454 (12,236 to 12,889)	10,706 (10,475 to 10,929)	79 (76 to 80)	202 (201 to 206)	143 (141 to 145)
		60–64	7,615 (7,395 to 7,954)	11,230 (10,955 to 11,609)	9,463 (9,301 to 9,761)	70 (69 to 74)	200 (198 to 203)	137 (136 to 139)
		65–69	8,072 (7,679 to 8,379)	11,757 (10,953 to 12,551)	9,963 (9,498 to 10,411)	72 (69 to 75)	194 (192 to 204)	135 (132 to 140)
		70–74	8,098 (7,932 to 8,366)	8,966 (8,745 to 9,677)	8,550 (8,424 to 8,964)	107 (86 to 108)	240 (235 to 251)	176 (166 to 182)
		75–79	9,824 (9,265 to 10,055)	9,171 (8,893 to 9,313)	9,470 (9,177 to 9,606)	123 (121 to 130)	242 (235 to 245)	187 (184 to 192)
		80–84	10,588 (10,180 to 10,723)	9,059 (8,896 to 9,282)	9,694 (9,504 to 9,839)	115 (113 to 120)	205 (203 to 208)	167 (166 to 170)
		85+	25,223 (21,229 to 27,366)	12,401 (11,188 to 13,552)	16,542 (14,959 to 17,792)	206 (187 to 207)	176 (174 to 180)	186 (179 to 188)
	2023	<1	23,182 (21,948 to 24,425)	23,378 (22,553 to 23,791)	23,276 (22,545 to 23,975)	405 (384 to 425)	396 (362 to 424)	401 (378 to 420)
		1–<2	23,839 (22,029 to 25,172)	23,967 (23,182 to 24,389)	23,900 (22,854 to 24,686)	451 (416 to 475)	391 (368 to 413)	422 (398 to 442)
		2–4	15,796 (14,656 to 16,479)	14,350 (13,884 to 14,947)	15,103 (14,365 to 15,581)	266 (249 to 279)	190 (186 to 199)	230 (221 to 238)
		5–9	10,111 (9,652 to 10,623)	11,076 (10,473 to 11,817)	10,572 (10,190 to 11,051)	206 (201 to 215)	183 (179 to 188)	195 (192 to 201)
		10–14	6,059 (5,948 to 6,386)	8,197 (8,014 to 8,506)	7,073 (6,964 to 7,282)	159 (153 to 161)	188 (184 to 190)	173 (169 to 174)
		15–19	9,804 (9,131 to 10,063)	14,528 (13,301 to 15,617)	12,047 (11,320 to 12,541)	80 (78 to 82)	182 (179 to 188)	129 (127 to 132)
		20–24	8,267 (7,775 to 8,531)	16,796 (16,377 to 17,019)	12,377 (12,035 to 12,547)	69 (67 to 70)	219 (214 to 221)	141 (139 to 143)
		25–29	6,786 (6,567 to 7,219)	20,045 (19,071 to 20,718)	13,192 (12,672 to 13,668)	55 (54 to 57)	287 (280 to 291)	167 (164 to 169)
		30–34	6,273 (6,120 to 6,734)	22,097 (20,892 to 22,855)	13,649 (13,059 to 14,113)	49 (49 to 52)	314 (305 to 319)	173 (168 to 175)
		35–39	8,121 (7,753 to 8,555)	24,721 (23,162 to 25,587)	15,968 (15,194 to 16,523)	69 (64 to 71)	376 (369 to 385)	214 (210 to 218)
		40–44	6,866 (6,684 to 7,169)	19,802 (17,865 to 21,371)	13,394 (12,414 to 14,190)	54 (52 to 56)	483 (434 to 494)	270 (245 to 276)
		45–49	6,721 (6,584 to 7,249)	20,509 (19,734 to 21,056)	14,035 (13,646 to 14,427)	52 (51 to 54)	418 (405 to 429)	246 (239 to 252)
		50–54	6,797 (6,635 to 7,132)	15,428 (15,072 to 15,909)	11,367 (11,169 to 11,678)	54 (53 to 55)	267 (262 to 270)	166 (164 to 168)
		55–59	8,807 (8,403 to 9,029)	12,485 (12,245 to 12,911)	10,715 (10,505 to 10,933)	79 (76 to 80)	203 (201 to 206)	143 (141 to 145)
		60–64	7,606 (7,378 to 7,950)	11,210 (10,908 to 11,574)	9,455 (9,280 to 9,771)	70 (69 to 74)	200 (197 to 202)	137 (135 to 139)
		65–69	7,938 (7,582 to 8,233)	11,672 (11,251 to 12,415)	9,861 (9,560 to 10,284)	72 (69 to 75)	193 (191 to 201)	134 (133 to 139)
		70–74	8,091 (7,859 to 8,331)	9,074 (8,820 to 9,735)	8,605 (8,425 to 8,994)	98 (85 to 107)	240 (233 to 251)	172 (165 to 180)
		75–79	9,691 (9,163 to 10,011)	9,166 (8,894 to 9,312)	9,406 (9,133 to 9,581)	124 (122 to 133)	242 (236 to 245)	188 (184 to 193)
		80–84	10,578 (10,153 to 10,800)	9,059 (8,888 to 9,293)	9,686 (9,493 to 9,852)	115 (114 to 120)	205 (204 to 209)	168 (167 to 171)
		85+	23,036 (20,515 to 25,096)	12,344 (11,065 to 13,577)	15,726 (14,567 to 16,965)	204 (185 to 207)	176 (174 to 180)	185 (179 to 188)
	2024	<1	23,182 (21,927 to 24,425)	23,391 (22,548 to 23,796)	23,283 (22,551 to 23,979)	405 (384 to 425)	396 (363 to 424)	401 (378 to 420)
		1–<2	23,839 (22,029 to 25,172)	23,961 (23,175 to 24,346)	23,898 (22,847 to 24,686)	451 (416 to 475)	391 (368 to 412)	422 (397 to 441)
		2–4	15,793 (14,656 to 16,488)	14,350 (13,884 to 14,947)	15,101 (14,373 to 15,581)	266 (250 to 279)	190 (186 to 199)	230 (221 to 238)
		5–9	10,101 (9,665 to 10,596)	11,090 (10,508 to 11,806)	10,574 (10,206 to 11,021)	206 (200 to 215)	183 (179 to 188)	195 (191 to 201)
		10–14	6,056 (5,935 to 6,355)	8,179 (7,957 to 8,523)	7,065 (6,953 to 7,295)	159 (154 to 161)	188 (185 to 190)	173 (170 to 174)
		15–19	9,701 (9,038 to 10,026)	13,983 (12,934 to 15,260)	11,733 (11,103 to 12,347)	80 (78 to 83)	182 (179 to 187)	128 (126 to 132)
		20–24	8,306 (7,811 to 8,604)	16,867 (16,481 to 17,347)	12,421 (12,139 to 12,677)	69 (67 to 71)	219 (214 to 222)	141 (139 to 143)
		25–29	6,681 (6,519 to 6,962)	20,057 (19,063 to 20,711)	13,153 (12,636 to 13,549)	54 (53 to 55)	287 (281 to 291)	167 (164 to 169)
		30–34	6,345 (6,155 to 6,859)	21,524 (19,749 to 22,797)	13,485 (12,615 to 14,185)	50 (49 to 52)	311 (301 to 318)	173 (167 to 176)
		35–39	7,946 (7,425 to 8,366)	24,601 (23,140 to 25,461)	15,757 (14,994 to 16,283)	68 (62 to 70)	376 (368 to 383)	212 (208 to 216)
		40–44	6,884 (6,700 to 7,159)	21,310 (18,447 to 21,515)	14,056 (12,634 to 14,233)	54 (53 to 57)	489 (436 to 494)	271 (244 to 273)
		45–49	6,734 (6,580 to 7,226)	20,567 (19,652 to 21,497)	14,023 (13,555 to 14,589)	52 (52 to 54)	418 (406 to 431)	245 (239 to 252)
		50–54	6,732 (6,581 to 7,053)	15,372 (15,012 to 15,815)	11,326 (11,117 to 11,601)	53 (52 to 55)	266 (261 to 269)	166 (164 to 168)
		55–59	8,788 (8,381 to 9,014)	12,496 (12,242 to 12,914)	10,724 (10,506 to 10,934)	79 (76 to 80)	203 (201 to 207)	143 (142 to 145)
		60–64	7,602 (7,441 to 7,939)	11,232 (10,961 to 11,609)	9,471 (9,320 to 9,751)	70 (69 to 73)	200 (198 to 203)	137 (136 to 139)
		65–69	7,949 (7,604 to 8,364)	11,602 (11,165 to 12,198)	9,835 (9,556 to 10,219)	72 (69 to 75)	194 (191 to 200)	135 (133 to 138)
		70–74	8,022 (7,781 to 8,290)	9,119 (8,852 to 9,745)	8,597 (8,407 to 8,981)	95 (83 to 105)	240 (233 to 251)	171 (164 to 180)
		75–79	9,668 (9,152 to 10,012)	9,173 (8,899 to 9,323)	9,398 (9,134 to 9,578)	125 (122 to 133)	242 (236 to 246)	188 (185 to 193)
		80–84	10,523 (9,981 to 10,748)	9,060 (8,886 to 9,293)	9,662 (9,428 to 9,830)	115 (114 to 120)	205 (204 to 209)	168 (167 to 171)
		85+	22,871 (20,315 to 24,802)	12,322 (11,085 to 13,570)	15,600 (14,478 to 16,789)	200 (182 to 207)	176 (174 to 181)	184 (178 to 187)
	2025	<1	23,154 (21,969 to 24,344)	23,432 (22,565 to 23,805)	23,288 (22,558 to 23,922)	406 (384 to 425)	398 (363 to 424)	402 (377 to 420)
		1–<2	24,131 (22,635 to 25,368)	23,964 (23,175 to 24,347)	24,050 (23,205 to 24,752)	454 (420 to 475)	392 (370 to 415)	424 (399 to 442)
		2–4	15,791 (14,626 to 16,478)	14,358 (13,886 to 14,951)	15,104 (14,391 to 15,574)	266 (250 to 279)	190 (186 to 199)	230 (221 to 238)
		5–9	10,080 (9,660 to 10,547)	11,115 (10,521 to 11,872)	10,575 (10,199 to 11,043)	206 (200 to 216)	184 (179 to 188)	195 (191 to 201)
		10–14	6,114 (5,979 to 6,393)	8,184 (7,937 to 8,599)	7,100 (6,964 to 7,365)	159 (154 to 162)	188 (185 to 192)	173 (170 to 175)
		15–19	9,690 (9,072 to 10,026)	13,840 (12,876 to 14,984)	11,658 (11,064 to 12,240)	80 (78 to 83)	182 (179 to 187)	128 (126 to 131)
		20–24	8,339 (7,927 to 8,649)	16,825 (16,449 to 17,296)	12,404 (12,143 to 12,669)	69 (67 to 71)	218 (213 to 224)	141 (138 to 143)
		25–29	6,674 (6,524 to 7,015)	20,073 (19,025 to 20,637)	13,160 (12,663 to 13,521)	55 (53 to 55)	287 (281 to 291)	167 (164 to 169)
		30–34	6,393 (6,166 to 6,954)	21,377 (19,488 to 22,719)	13,516 (12,596 to 14,321)	50 (49 to 53)	311 (300 to 317)	174 (169 to 178)
		35–39	7,672 (7,120 to 8,225)	24,612 (23,082 to 25,593)	15,570 (14,686 to 16,187)	67 (62 to 70)	376 (368 to 384)	211 (207 to 215)
		40–44	6,894 (6,705 to 7,126)	21,458 (20,798 to 22,240)	14,026 (13,692 to 14,425)	54 (53 to 57)	491 (440 to 494)	268 (243 to 270)
		45–49	6,748 (6,583 to 7,229)	20,176 (18,010 to 20,758)	13,762 (12,638 to 14,143)	52 (52 to 54)	419 (398 to 435)	244 (233 to 253)
		50–54	6,754 (6,579 to 7,207)	15,329 (14,993 to 15,744)	11,329 (11,124 to 11,622)	53 (52 to 56)	266 (261 to 270)	167 (164 to 169)
		55–59	8,778 (8,355 to 9,024)	12,476 (12,207 to 12,911)	10,719 (10,471 to 10,964)	78 (76 to 80)	203 (201 to 206)	144 (142 to 146)
		60–64	7,517 (7,449 to 7,834)	11,262 (11,076 to 11,696)	9,453 (9,365 to 9,769)	69 (69 to 73)	201 (199 to 203)	137 (136 to 139)
		65–69	7,892 (7,618 to 8,225)	11,558 (11,174 to 12,160)	9,790 (9,543 to 10,186)	71 (69 to 74)	193 (191 to 198)	134 (132 to 138)
		70–74	7,960 (7,664 to 8,208)	9,130 (8,861 to 9,776)	8,576 (8,384 to 8,974)	93 (81 to 103)	240 (233 to 251)	170 (163 to 179)
		75–79	9,578 (9,005 to 9,989)	9,189 (8,947 to 9,504)	9,365 (9,028 to 9,613)	125 (121 to 133)	242 (236 to 247)	189 (185 to 194)
		80–84	10,506 (9,958 to 10,774)	9,062 (8,887 to 9,296)	9,656 (9,424 to 9,852)	115 (113 to 120)	205 (204 to 209)	168 (167 to 171)
		85+	22,729 (20,265 to 24,757)	12,312 (11,006 to 13,579)	15,495 (14,361 to 16,697)	198 (176 to 206)	176 (174 to 181)	183 (176 to 187)
	2026	<1	23,093 (21,852 to 24,122)	23,452 (22,602 to 23,821)	23,265 (22,569 to 23,837)	406 (385 to 424)	398 (363 to 424)	402 (377 to 420)
		1–<2	24,133 (22,848 to 25,289)	23,993 (23,279 to 24,367)	24,066 (23,333 to 24,751)	456 (425 to 476)	392 (370 to 413)	425 (400 to 442)
		2–4	15,824 (14,729 to 16,455)	14,375 (13,900 to 14,966)	15,130 (14,407 to 15,577)	268 (252 to 279)	190 (186 to 198)	231 (221 to 238)
		5–9	10,093 (9,631 to 10,593)	11,121 (10,501 to 11,846)	10,585 (10,195 to 11,057)	206 (200 to 216)	183 (179 to 187)	195 (191 to 201)
		10–14	6,110 (5,969 to 6,397)	8,264 (7,873 to 8,887)	7,138 (6,935 to 7,464)	159 (154 to 161)	189 (185 to 193)	173 (170 to 176)
		15–19	9,722 (9,058 to 10,148)	13,818 (12,895 to 14,905)	11,665 (11,068 to 12,212)	80 (77 to 83)	182 (179 to 187)	128 (126 to 132)
		20–24	8,330 (7,893 to 8,670)	16,701 (16,235 to 17,251)	12,326 (12,010 to 12,633)	70 (67 to 71)	218 (213 to 224)	140 (138 to 144)
		25–29	6,685 (6,531 to 7,048)	20,303 (19,221 to 20,767)	13,275 (12,706 to 13,602)	55 (53 to 56)	288 (281 to 291)	168 (164 to 169)
		30–34	6,399 (6,172 to 6,966)	21,424 (19,480 to 22,760)	13,611 (12,626 to 14,427)	50 (49 to 53)	311 (301 to 317)	175 (170 to 179)
		35–39	7,735 (7,124 to 8,244)	24,403 (22,890 to 25,382)	15,481 (14,597 to 16,061)	67 (62 to 70)	375 (367 to 383)	210 (206 to 214)
		40–44	6,893 (6,706 to 7,161)	21,558 (20,959 to 22,396)	13,976 (13,672 to 14,433)	54 (53 to 57)	488 (445 to 493)	264 (243 to 267)
		45–49	6,720 (6,577 to 7,226)	18,024 (16,052 to 20,203)	12,566 (11,600 to 13,701)	52 (52 to 54)	415 (393 to 428)	239 (228 to 247)
		50–54	6,760 (6,604 to 7,286)	15,390 (14,980 to 15,824)	11,372 (11,130 to 11,710)	53 (52 to 55)	267 (261 to 272)	167 (164 to 170)
		55–59	8,810 (8,385 to 9,062)	12,471 (12,205 to 12,919)	10,742 (10,488 to 11,002)	78 (76 to 81)	202 (201 to 206)	144 (142 to 146)
		60–64	7,511 (7,401 to 7,733)	11,270 (11,154 to 11,687)	9,462 (9,384 to 9,753)	69 (69 to 73)	201 (199 to 204)	138 (137 to 140)
		65–69	7,885 (7,611 to 8,185)	11,551 (11,168 to 12,196)	9,788 (9,532 to 10,183)	71 (69 to 74)	194 (191 to 198)	135 (133 to 138)
		70–74	7,879 (7,564 to 8,163)	9,146 (8,870 to 9,801)	8,548 (8,327 to 8,962)	92 (80 to 102)	239 (232 to 251)	170 (163 to 178)
		75–79	9,530 (8,947 to 9,972)	9,302 (9,060 to 9,967)	9,405 (9,071 to 9,847)	124 (119 to 133)	242 (237 to 249)	189 (185 to 194)
		80–84	10,439 (9,832 to 10,747)	9,067 (8,889 to 9,319)	9,631 (9,381 to 9,823)	115 (114 to 120)	205 (204 to 210)	168 (167 to 172)
		85+	22,679 (20,160 to 24,696)	12,326 (11,043 to 13,582)	15,438 (14,308 to 16,580)	195 (174 to 204)	177 (174 to 181)	182 (176 to 186)
	2027	<1	23,079 (21,963 to 23,960)	23,490 (22,639 to 23,823)	23,276 (22,605 to 23,755)	405 (385 to 424)	401 (367 to 426)	403 (380 to 422)
		1–<2	24,032 (22,820 to 25,104)	24,042 (23,398 to 24,394)	24,037 (23,352 to 24,705)	456 (426 to 476)	392 (370 to 412)	425 (401 to 441)
		2–4	15,887 (14,809 to 16,531)	14,346 (13,904 to 14,936)	15,148 (14,455 to 15,619)	269 (252 to 281)	190 (186 to 198)	231 (222 to 239)
		5–9	10,123 (9,669 to 10,642)	11,105 (10,508 to 11,840)	10,592 (10,211 to 11,071)	206 (200 to 215)	183 (179 to 187)	195 (191 to 201)
		10–14	6,139 (5,982 to 6,443)	8,339 (7,922 to 8,928)	7,191 (6,974 to 7,517)	159 (154 to 161)	188 (184 to 191)	173 (170 to 175)
		15–19	9,664 (9,035 to 10,066)	13,821 (12,903 to 14,890)	11,636 (11,053 to 12,139)	80 (77 to 83)	182 (179 to 188)	129 (126 to 132)
		20–24	8,257 (7,823 to 8,535)	16,528 (14,804 to 17,166)	12,196 (11,343 to 12,516)	69 (67 to 71)	219 (213 to 226)	140 (138 to 144)
		25–29	6,669 (6,485 to 7,011)	20,545 (19,937 to 20,760)	13,379 (13,083 to 13,602)	54 (53 to 56)	291 (283 to 292)	169 (165 to 170)
		30–34	6,342 (6,140 to 6,878)	21,393 (19,478 to 22,773)	13,612 (12,640 to 14,424)	50 (49 to 52)	311 (300 to 317)	176 (170 to 179)
		35–39	7,732 (7,137 to 8,196)	24,247 (22,845 to 25,269)	15,405 (14,557 to 16,007)	67 (62 to 70)	375 (367 to 383)	210 (206 to 214)
		40–44	6,994 (6,751 to 7,301)	21,545 (21,056 to 22,251)	13,944 (13,660 to 14,356)	55 (53 to 57)	487 (450 to 494)	261 (244 to 265)
		45–49	6,707 (6,580 to 7,240)	18,067 (16,105 to 20,083)	12,519 (11,547 to 13,588)	52 (51 to 54)	415 (392 to 429)	237 (226 to 245)
		50–54	6,803 (6,607 to 7,278)	15,327 (14,915 to 15,792)	11,354 (11,132 to 11,728)	53 (52 to 55)	266 (260 to 273)	167 (163 to 171)
		55–59	8,786 (8,366 to 9,102)	12,541 (12,209 to 13,037)	10,776 (10,498 to 11,064)	78 (76 to 81)	202 (200 to 206)	144 (142 to 147)
		60–64	7,526 (7,405 to 7,740)	11,216 (11,173 to 11,733)	9,450 (9,384 to 9,747)	69 (69 to 73)	201 (199 to 203)	138 (137 to 140)
		65–69	7,862 (7,605 to 8,146)	11,488 (11,170 to 12,037)	9,749 (9,526 to 10,084)	70 (69 to 74)	194 (192 to 198)	135 (133 to 137)
		70–74	7,873 (7,582 to 8,101)	9,133 (8,712 to 9,832)	8,540 (8,290 to 8,958)	87 (78 to 99)	238 (230 to 249)	167 (161 to 176)
		75–79	9,534 (8,934 to 9,982)	9,303 (9,077 to 9,994)	9,407 (9,074 to 9,902)	123 (115 to 133)	241 (238 to 251)	188 (184 to 195)
		80–84	10,395 (9,819 to 10,779)	9,068 (8,883 to 9,309)	9,613 (9,376 to 9,819)	115 (114 to 120)	205 (204 to 210)	168 (167 to 172)
		85+	22,638 (20,056 to 24,652)	12,339 (11,017 to 13,640)	15,383 (14,251 to 16,542)	192 (172 to 203)	177 (175 to 182)	181 (175 to 186)
	2028	<1	23,107 (22,623 to 23,895)	23,535 (22,721 to 23,841)	23,313 (22,808 to 23,767)	407 (390 to 426)	402 (368 to 428)	405 (381 to 423)
		1–<2	24,033 (23,150 to 24,959)	24,065 (23,414 to 24,400)	24,048 (23,473 to 24,606)	457 (428 to 477)	393 (371 to 415)	426 (403 to 442)
		2–4	15,900 (14,830 to 16,536)	14,360 (13,895 to 14,950)	15,162 (14,502 to 15,643)	270 (253 to 281)	190 (185 to 198)	232 (223 to 239)
		5–9	10,126 (9,661 to 10,620)	11,131 (10,527 to 11,855)	10,606 (10,217 to 11,058)	206 (200 to 215)	183 (179 to 187)	195 (191 to 201)
		10–14	6,163 (5,985 to 6,473)	8,268 (7,840 to 8,769)	7,170 (6,951 to 7,466)	159 (154 to 161)	187 (183 to 191)	172 (169 to 175)
		15–19	9,687 (9,043 to 10,140)	13,819 (12,890 to 14,905)	11,650 (11,043 to 12,176)	80 (77 to 83)	182 (179 to 187)	129 (126 to 132)
		20–24	8,179 (7,692 to 8,486)	14,953 (13,718 to 16,410)	11,400 (10,767 to 12,120)	69 (67 to 71)	218 (213 to 224)	140 (137 to 143)
		25–29	6,750 (6,502 to 7,142)	20,515 (20,046 to 21,050)	13,399 (13,124 to 13,736)	55 (53 to 56)	291 (286 to 295)	169 (166 to 171)
		30–34	6,294 (6,122 to 6,736)	21,389 (19,476 to 22,775)	13,609 (12,606 to 14,411)	49 (48 to 52)	311 (301 to 317)	176 (171 to 180)
		35–39	7,700 (7,077 to 8,189)	24,018 (22,274 to 25,123)	15,318 (14,302 to 16,018)	67 (62 to 70)	371 (360 to 381)	209 (203 to 214)
		40–44	7,008 (6,760 to 7,282)	21,528 (21,072 to 22,274)	13,879 (13,616 to 14,279)	55 (53 to 57)	487 (456 to 495)	259 (245 to 264)
		45–49	6,661 (6,544 to 7,182)	18,041 (16,116 to 20,054)	12,411 (11,437 to 13,434)	52 (51 to 54)	415 (392 to 429)	235 (224 to 242)
		50–54	6,850 (6,646 to 7,373)	15,362 (14,895 to 15,944)	11,376 (11,127 to 11,783)	54 (52 to 57)	266 (260 to 275)	167 (163 to 171)
		55–59	8,665 (8,207 to 8,984)	12,495 (12,205 to 13,074)	10,703 (10,424 to 11,036)	78 (75 to 81)	202 (199 to 206)	144 (142 to 147)
		60–64	7,512 (7,364 to 7,727)	11,218 (11,124 to 11,713)	9,454 (9,371 to 9,750)	70 (69 to 72)	201 (199 to 203)	139 (137 to 140)
		65–69	7,862 (7,606 to 8,143)	11,515 (11,196 to 12,049)	9,769 (9,543 to 10,128)	70 (69 to 74)	194 (192 to 198)	135 (134 to 138)
[truncated: 279,826+ more rows]
