# Supplementary material for: Iron Deficiency: Global Trends and Projections from 1990 to 2050
Source: Nutrients. 2024 Oct 10;16(20):3434. doi: 10.3390/nu16203434 (PMC11510637; doi:10.3390/nu16203434)
Supplement: Supplementary file 1 [file nutrients-16-03434-s001.zip › Table S5.xlsx]

## Sheet: Sheet 1
Table S5. Age Effect on Prevalence and DALYs Rates. Abbreviations: DALYs, disability-adjusted life years; CI, confidence interval.
Age (years)	Prevalence Rate (95% CI) (per 100,000)			DALYs Rate (95% CI) (per 100,000)
	Male	Female	Both	Male	Female	Both
<5	36,676 (36,023 to 37,342)	29,689 (29,104 to 30,287)	31,919 (31,414 to 32,433)	1,372 (1,337 to 1,407)	1,003 (985 to 1,022)	1,092 (1,074 to 1,109)
5–9	21,224 (20,834 to 21,621)	20,137 (19,723 to 20,560)	19,999 (19,669 to 20,335)	786 (766 to 807)	774 (760 to 789)	729 (718 to 741)
10–14	10,688 (10,475 to 10,905)	16,484 (16,136 to 16,840)	13,310 (13,077 to 13,547)	412 (401 to 423)	664 (652 to 677)	516 (507 to 525)
15–19	13,367 (13,124 to 13,614)	24,200 (23,749 to 24,659)	18,506 (18,217 to 18,800)	203 (198 to 209)	677 (665 to 689)	433 (426 to 441)
20–24	8,777 (8,605 to 8,951)	24,030 (23,587 to 24,481)	16,336 (16,077 to 16,599)	142 (138 to 147)	670 (658 to 682)	404 (398 to 411)
25–29	7,730 (7,575 to 7,888)	22,945 (22,519 to 23,379)	15,303 (15,058 to 15,553)	118 (114 to 122)	632 (621 to 644)	375 (368 to 381)
30–34	7,871 (7,714 to 8,031)	22,675 (22,253 to 23,106)	15,224 (14,979 to 15,473)	120 (117 to 124)	615 (604 to 626)	366 (360 to 372)
35–39	7,728 (7,573 to 7,886)	22,920 (22,491 to 23,357)	15,267 (15,021 to 15,518)	116 (112 to 119)	614 (603 to 625)	363 (357 to 369)
40–44	7,805 (7,648 to 7,965)	22,621 (22,191 to 23,059)	15,149 (14,901 to 15,401)	115 (111 to 118)	605 (594 to 616)	358 (351 to 364)
45–49	7,559 (7,404 to 7,718)	20,522 (20,116 to 20,937)	13,994 (13,757 to 14,236)	108 (105 to 111)	561 (550 to 572)	332 (326 to 338)
50–54	7,871 (7,708 to 8,038)	18,015 (17,637 to 18,402)	12,942 (12,712 to 13,176)	111 (108 to 115)	468 (458 to 478)	289 (284 to 295)
55–59	9,037 (8,852 to 9,226)	16,964 (16,589 to 17,348)	13,082 (12,843 to 13,325)	130 (126 to 134)	443 (434 to 453)	289 (284 to 295)
60–64	8,873 (8,684 to 9,066)	15,896 (15,520 to 16,280)	12,533 (12,290 to 12,780)	126 (122 to 130)	404 (395 to 414)	270 (264 to 276)
65–69	9,359 (9,152 to 9,570)	15,383 (14,993 to 15,783)	12,615 (12,356 to 12,878)	131 (127 to 136)	386 (377 to 396)	267 (261 to 273)
70–74	9,779 (9,550 to 10,013)	14,688 (14,278 to 15,110)	12,568 (12,289 to 12,853)	142 (137 to 146)	380 (370 to 391)	273 (267 to 280)
75–79	10,544 (10,265 to 10,830)	14,899 (14,422 to 15,391)	13,136 (12,804 to 13,477)	161 (155 to 167)	399 (387 to 411)	298 (290 to 306)
80–84	11,269 (10,929 to 11,621)	14,215 (13,674 to 14,778)	13,183 (12,792 to 13,585)	180 (173 to 188)	387 (374 to 402)	307 (297 to 316)
85+	16,540 (16,051 to 17,044)	15,824 (15,204 to 16,469)	16,493 (16,003 to 16,999)	210 (201 to 220)	395 (380 to 410)	331 (320 to 342)
