# Supplementary material for: Iron Deficiency: Global Trends and Projections from 1990 to 2050
Source: Nutrients. 2024 Oct 10;16(20):3434. doi: 10.3390/nu16203434 (PMC11510637; doi:10.3390/nu16203434)
Supplement: Supplementary file 1 [file nutrients-16-03434-s001.zip › Table S6.xlsx]

## Sheet: Sheet 1
Table S6. Period Effect on Prevalence and DALYs Rates. Abbreviations: DALYs, disability-adjusted life years; RR, rate ratio; CI, confidence interval.
Period	RR (95% CI) of Prevalence			RR (95% CI) of DALYs
	Male	Female	Both	Male	Female	Both
1990–1994	1.25 (1.23 to 1.27)	1.02 (1.00 to 1.04)	1.09 (1.08 to 1.11)	1.50 (1.47 to 1.53)	1.09 (1.07 to 1.10)	1.19 (1.17 to 1.21)
1995–1999	1.21 (1.19 to 1.23)	1.01 (0.99 to 1.03)	1.07 (1.06 to 1.09)	1.43 (1.40 to 1.46)	1.07 (1.05 to 1.09)	1.16 (1.14 to 1.18)
2000–2004	1.17 (1.15 to 1.19)	1.00 (0.98 to 1.02)	1.05 (1.04 to 1.07)	1.35 (1.32 to 1.37)	1.06 (1.05 to 1.08)	1.13 (1.12 to 1.15)
2005–2009	1.11 (1.09 to 1.12)	0.99 (0.97 to 1.01)	1.03 (1.01 to 1.04)	1.22 (1.19 to 1.24)	1.04 (1.02 to 1.06)	1.09 (1.07 to 1.10)
2010–2014	1.05 (1.03 to 1.06)	0.99 (0.97 to 1.01)	1.01 (0.99 to 1.02)	1.10 (1.07 to 1.12)	1.02 (1.00 to 1.03)	1.04 (1.02 to 1.05)
2015–2019	1.00 (1.00 to 1.00)	1.00 (1.00 to 1.00)	1.00 (1.00 to 1.00)	1.00 (1.00 to 1.00)	1.00 (1.00 to 1.00)	1.00 (1.00 to 1.00)
2020–2024	0.96 (0.94 to 0.97)	1.00 (0.99 to 1.02)	0.99 (0.97 to 1.00)	0.92 (0.90 to 0.94)	0.99 (0.97 to 1.00)	0.97 (0.96 to 0.98)
2025–2029	0.93 (0.91 to 0.94)	1.00 (0.98 to 1.02)	0.97 (0.96 to 0.99)	0.88 (0.86 to 0.90)	0.98 (0.97 to 1.00)	0.96 (0.94 to 0.97)
2030–2024	0.90 (0.89 to 0.92)	1.00 (0.99 to 1.02)	0.97 (0.95 to 0.98)	0.84 (0.83 to 0.86)	0.99 (0.97 to 1.00)	0.95 (0.93 to 0.96)
2035–2039	0.88 (0.87 to 0.89)	1.01 (0.99 to 1.03)	0.96 (0.94 to 0.97)	0.81 (0.79 to 0.83)	0.99 (0.97 to 1.00)	0.94 (0.92 to 0.95)
2040–2044	0.86 (0.84 to 0.87)	1.01 (0.99 to 1.03)	0.95 (0.94 to 0.96)	0.78 (0.76 to 0.79)	0.99 (0.97 to 1.01)	0.93 (0.91 to 0.94)
2045–2049	0.84 (0.82 to 0.85)	1.01 (1.00 to 1.03)	0.94 (0.93 to 0.96)	0.74 (0.73 to 0.76)	0.99 (0.97 to 1.01)	0.92 (0.91 to 0.93)
