# Supplementary material for: Iron Deficiency: Global Trends and Projections from 1990 to 2050
Source: Nutrients. 2024 Oct 10;16(20):3434. doi: 10.3390/nu16203434 (PMC11510637; doi:10.3390/nu16203434)
Supplement: Supplementary file 1 [file nutrients-16-03434-s001.zip › Table S7.xlsx]

## Sheet: Sheet 1
Table S7. Cohort Effect on Prevalence and DALYs Rates. Abbreviations: DALYs, disability-adjusted life years; RR, rate ratio; CI, confidence interval.
Birth Cohort	RR (95% CI) of Prevalence			RR (95% CI) of DALYs
	Male	Female	Both	Male	Female	Both
1905	1.61 (1.36 to 1.89)	0.88 (0.70 to 1.12)	1.09 (0.92 to 1.30)	2.72 (2.22 to 3.34)	0.91 (0.72 to 1.15)	1.29 (1.08 to 1.55)
1910	1.62 (1.46 to 1.80)	0.86 (0.74 to 1.00)	1.09 (0.98 to 1.22)	2.56 (2.25 to 2.90)	0.92 (0.80 to 1.06)	1.28 (1.15 to 1.43)
1915	1.64 (1.52 to 1.76)	0.89 (0.80 to 0.99)	1.13 (1.05 to 1.22)	2.46 (2.25 to 2.70)	0.98 (0.89 to 1.08)	1.32 (1.22 to 1.42)
1920	1.64 (1.55 to 1.73)	0.92 (0.85 to 0.99)	1.15 (1.09 to 1.22)	2.44 (2.28 to 2.62)	1.02 (0.95 to 1.10)	1.34 (1.27 to 1.43)
1925	1.60 (1.54 to 1.68)	0.93 (0.87 to 0.99)	1.15 (1.10 to 1.21)	2.31 (2.18 to 2.44)	1.02 (0.97 to 1.08)	1.32 (1.26 to 1.38)
1930	1.61 (1.56 to 1.67)	0.98 (0.94 to 1.03)	1.20 (1.15 to 1.24)	2.26 (2.16 to 2.38)	1.09 (1.04 to 1.14)	1.36 (1.30 to 1.41)
1935	1.59 (1.54 to 1.64)	1.03 (0.98 to 1.07)	1.21 (1.18 to 1.25)	2.15 (2.06 to 2.25)	1.15 (1.11 to 1.20)	1.37 (1.33 to 1.42)
1940	1.55 (1.50 to 1.59)	1.04 (1.00 to 1.08)	1.20 (1.17 to 1.24)	2.04 (1.96 to 2.12)	1.15 (1.12 to 1.20)	1.34 (1.30 to 1.38)
1945	1.48 (1.44 to 1.52)	1.03 (1.00 to 1.06)	1.17 (1.14 to 1.20)	1.89 (1.82 to 1.96)	1.13 (1.10 to 1.17)	1.28 (1.25 to 1.32)
1950	1.38 (1.35 to 1.42)	1.01 (0.99 to 1.04)	1.13 (1.10 to 1.15)	1.68 (1.62 to 1.74)	1.09 (1.06 to 1.12)	1.20 (1.17 to 1.23)
1955	1.30 (1.27 to 1.33)	1.01 (0.99 to 1.04)	1.10 (1.07 to 1.12)	1.50 (1.46 to 1.56)	1.07 (1.04 to 1.09)	1.15 (1.12 to 1.17)
1960	1.23 (1.20 to 1.26)	1.02 (1.00 to 1.04)	1.08 (1.06 to 1.10)	1.37 (1.33 to 1.42)	1.06 (1.03 to 1.08)	1.11 (1.09 to 1.14)
1965	1.12 (1.10 to 1.14)	1.00 (0.98 to 1.02)	1.03 (1.01 to 1.05)	1.19 (1.16 to 1.23)	1.02 (1.00 to 1.04)	1.05 (1.03 to 1.07)
1970	1.05 (1.03 to 1.07)	1.00 (0.98 to 1.02)	1.01 (0.99 to 1.03)	1.08 (1.05 to 1.11)	1.01 (0.99 to 1.03)	1.02 (1.00 to 1.04)
1975	1.00 (1.00 to 1.00)	1.00 (1.00 to 1.00)	1.00 (1.00 to 1.00)	1.00 (1.00 to 1.00)	1.00 (1.00 to 1.00)	1.00 (1.00 to 1.00)
1980	0.95 (0.93 to 0.97)	1.01 (0.99 to 1.03)	0.99 (0.98 to 1.01)	0.92 (0.89 to 0.94)	0.99 (0.97 to 1.01)	0.98 (0.96 to 1.00)
1985	0.89 (0.87 to 0.91)	1.00 (0.98 to 1.02)	0.97 (0.95 to 0.98)	0.82 (0.80 to 0.85)	0.96 (0.95 to 0.98)	0.94 (0.93 to 0.96)
1990	0.86 (0.85 to 0.88)	0.99 (0.97 to 1.01)	0.95 (0.94 to 0.97)	0.79 (0.77 to 0.82)	0.94 (0.93 to 0.96)	0.92 (0.91 to 0.94)
1995	0.86 (0.85 to 0.88)	1.01 (0.99 to 1.03)	0.97 (0.96 to 0.99)	0.78 (0.76 to 0.80)	0.96 (0.94 to 0.98)	0.93 (0.92 to 0.95)
2000	0.86 (0.84 to 0.87)	1.02 (1.00 to 1.04)	0.97 (0.95 to 0.99)	0.76 (0.74 to 0.79)	0.96 (0.94 to 0.98)	0.92 (0.91 to 0.94)
2005	0.85 (0.83 to 0.86)	0.99 (0.97 to 1.01)	0.95 (0.93 to 0.96)	0.74 (0.72 to 0.76)	0.94 (0.93 to 0.96)	0.90 (0.88 to 0.91)
2010	0.83 (0.82 to 0.85)	0.97 (0.95 to 0.99)	0.93 (0.91 to 0.94)	0.71 (0.69 to 0.73)	0.93 (0.91 to 0.94)	0.87 (0.86 to 0.89)
2015	0.82 (0.80 to 0.83)	0.96 (0.94 to 0.99)	0.91 (0.90 to 0.93)	0.68 (0.66 to 0.70)	0.91 (0.89 to 0.93)	0.85 (0.83 to 0.86)
2020	0.81 (0.80 to 0.83)	0.97 (0.94 to 0.99)	0.91 (0.90 to 0.93)	0.67 (0.65 to 0.69)	0.90 (0.89 to 0.92)	0.84 (0.82 to 0.85)
2025	0.81 (0.79 to 0.83)	0.97 (0.95 to 1.00)	0.92 (0.90 to 0.93)	0.66 (0.64 to 0.68)	0.90 (0.88 to 0.92)	0.83 (0.81 to 0.85)
2030	0.80 (0.78 to 0.82)	0.98 (0.95 to 1.01)	0.92 (0.90 to 0.94)	0.64 (0.63 to 0.66)	0.91 (0.89 to 0.93)	0.83 (0.81 to 0.84)
2035	0.80 (0.78 to 0.82)	0.98 (0.95 to 1.01)	0.91 (0.89 to 0.94)	0.63 (0.61 to 0.65)	0.91 (0.89 to 0.94)	0.82 (0.80 to 0.84)
2040	0.78 (0.76 to 0.80)	0.97 (0.93 to 1.00)	0.90 (0.88 to 0.93)	0.62 (0.60 to 0.64)	0.90 (0.88 to 0.93)	0.81 (0.79 to 0.83)
2045	0.77 (0.75 to 0.80)	0.95 (0.91 to 1.00)	0.89 (0.87 to 0.92)	0.62 (0.59 to 0.64)	0.89 (0.85 to 0.92)	0.80 (0.78 to 0.82)
